# Supplementary material for: Conserved role of hnRNPL in alternative splicing of epigenetic modifiers enables B cell activation
Source: EMBO Rep. 2024 May 14;25(6):12. doi: 10.1038/s44319-024-00152-3 (PMC11169469; doi:10.1038/s44319-024-00152-3)
Supplement: Supplementary file 1 — Dataset EV1 [file 44319_2024_152_MOESM1_ESM.xlsx]

## Sheet: DEGs_for_actB
Dataset EV1: DESeq2 output for diffrentially expressed genes in activated splenic B cells
		Normalised read counts
gene_id	gene_name	WT1	WT2	WT3	KO1	KO2	KO3	baseMean	log2FoldChange	lfcSE	stat	pvalue	padj	legend
ENSMUSG00000054676.15	1600014C10Rik	519.909	519.634	446.605	365.125	333.183	241.234	404.282	-0.655579	0.200289	-3.27316	0.00106351	0.0111314	3_downreg
ENSMUSG00000044916.10	1700029I15Rik	53.3836	76.0862	55.8256	26.1448	38.3665	32.8955	47.117	-0.934277	0.361658	-2.58332	0.00978555	0.061484	3_downreg
ENSMUSG00000046408.13	1700067K01Rik	46.4205	53.6062	68.8261	12.6216	37.3569	12.3358	38.5278	-1.43095	0.494002	-2.89665	0.00377167	0.0301089	3_downreg
ENSMUSG00000100747.4	1700084E18Rik	32.4943	44.0954	34.4131	20.7355	16.1543	13.7065	26.9332	-1.12098	0.449673	-2.49289	0.012671	0.0741474	3_downreg
ENSMUSG00000100599.2	1700120C14Rik	164.793	96.837	96.3566	67.6158	56.5401	50.7139	88.8093	-1.01932	0.319686	-3.1885	0.00143013	0.0140742	3_downreg
ENSMUSG00000097115.2	1810019N24Rik	32.4943	23.3446	28.2952	9.91698	10.0965	4.11194	18.0433	-1.76011	0.575082	-3.06062	0.00220876	0.0197756	3_downreg
ENSMUSG00000053714.8	4732471J01Rik	73.1123	78.68	101.71	49.5849	46.4437	32.8955	63.7377	-0.967314	0.323191	-2.99301	0.00276241	0.0236279	3_downreg
ENSMUSG00000085287.8	4833418N02Rik	37.1364	35.4492	32.8836	19.834	9.08681	16.4478	25.1396	-1.21363	0.479989	-2.52845	0.0114567	0.0689312	3_downreg
ENSMUSG00000118087.1	4833438C02Rik	333.067	312.991	332.66	191.127	211.016	191.89	262.125	-0.719354	0.173676	-4.14194	3.44382e-05	0.000658867	3_downreg
ENSMUSG00000112652.1	4921516A02Rik	15.0867	19.0215	25.2362	8.11389	3.02894	6.85323	12.8901	-1.73113	0.680487	-2.54395	0.0109606	0.0666003	3_downreg
ENSMUSG00000113303.1	4930423D22Rik	22.0497	13.8339	16.8242	5.40926	7.06752	2.74129	11.321	-1.75154	0.709273	-2.46948	0.0135309	0.0775144	3_downreg
ENSMUSG00000008129.14	4930432K21Rik	63.8282	93.3785	84.1208	11.7201	11.1061	15.0771	46.5385	-2.69292	0.407466	-6.60896	3.87023e-11	2.8398e-09	3_downreg
ENSMUSG00000085956.1	4930481B07Rik	23.2102	33.72	34.4131	14.4247	13.1254	13.7065	22.1	-1.1541	0.48735	-2.36811	0.0178791	0.0947184	3_downreg
ENSMUSG00000074136.9	4930513N10Rik	240.226	280.135	269.187	181.21	202.939	137.065	218.46	-0.59446	0.214075	-2.77688	0.00548832	0.0398132	3_downreg
ENSMUSG00000034063.8	4930590J08Rik	90.5199	98.5662	98.6508	47.7818	54.5208	41.1194	71.8598	-0.999043	0.284568	-3.51074	0.000446859	0.00553186	3_downreg
ENSMUSG00000042087.5	4933440N22Rik	158.99	205.779	253.127	87.4497	92.8874	79.4975	146.288	-1.25144	0.254528	-4.9167	8.80136e-07	2.68828e-05	3_downreg
ENSMUSG00000103995.1	5730488B01Rik	175.237	273.219	260.775	116.299	149.427	158.995	188.992	-0.748403	0.249418	-3.0006	0.00269445	0.02315	3_downreg
ENSMUSG00000062704.3	9430002A10Rik	32.4943	37.1785	29.8247	12.6216	16.1543	16.4478	24.1202	-1.14616	0.462283	-2.47933	0.0131628	0.0761767	3_downreg
ENSMUSG00000045345.6	9530056K15Rik	15.0867	19.8862	19.1184	3.60617	3.02894	8.22388	11.4917	-1.92487	0.718915	-2.67747	0.00741804	0.0503056	3_downreg
ENSMUSG00000097493.3	9930014A18Rik	171.756	245.551	198.831	102.776	74.7137	93.2039	147.805	-1.1886	0.249757	-4.75901	1.94547e-06	5.49524e-05	3_downreg
ENSMUSG00000079144.7	A130010J15Rik	861.1	851.646	678.32	530.107	472.514	489.321	647.168	-0.678603	0.164424	-4.12717	3.67262e-05	0.000692949	3_downreg
ENSMUSG00000090564.9	A430057M04Rik	97.483	102.025	99.4155	34.2586	47.4533	45.2313	70.9777	-1.2436	0.29277	-4.24772	2.15958e-05	0.000448083	3_downreg
ENSMUSG00000085589.7	A430078I02Rik	51.0625	44.0954	48.1783	32.4556	22.2122	19.189	36.1988	-0.937525	0.395766	-2.36889	0.0178415	0.0946228	3_downreg
ENSMUSG00000047878.13	A4galt	70.7912	15.5631	14.53	9.01543	9.08681	13.7065	22.1155	-1.66173	0.708452	-2.34557	0.0189978	0.0988391	3_downreg
ENSMUSG00000089844.7	A530032D15Rik	1196.49	1130.05	1374.99	637.391	802.668	884.067	1004.28	-0.673762	0.174195	-3.86785	0.000109797	0.00174067	3_downreg
ENSMUSG00000086725.1	A630052C17Rik	134.619	157.36	142.241	92.859	91.8777	87.7214	117.78	-0.672258	0.228401	-2.94333	0.00324707	0.0267693	3_downreg
ENSMUSG00000112280.1	A830082N09Rik	132.298	135.745	104.004	65.8127	69.6655	89.092	99.4362	-0.734761	0.266908	-2.75286	0.00590773	0.0420747	3_downreg
ENSMUSG00000042510.7	AA986860	16.2472	25.9385	32.1189	5.40926	8.07716	5.48258	15.5456	-1.97542	0.631829	-3.12651	0.00176893	0.0165657	3_downreg
ENSMUSG00000023088.17	Abcc1	5029.66	6362.71	5409.73	2920.1	3896.22	3811.77	4571.7	-0.661183	0.167631	-3.94427	8.00443e-05	0.0013435	3_downreg
ENSMUSG00000032849.14	Abcc4	2792.19	2562.72	2441.8	1314.45	1548.8	1384.35	2007.38	-0.875826	0.136818	-6.40137	1.53986e-10	1.02395e-08	3_downreg
ENSMUSG00000031378.14	Abcd1	1010.81	1176.74	1236.58	640.096	806.706	616.791	914.619	-0.730482	0.169907	-4.29931	1.71332e-05	0.000367433	3_downreg
ENSMUSG00000038459.10	Abhd17c	1502.86	1466.39	1287.05	975.47	971.279	840.206	1173.88	-0.60897	0.144851	-4.20412	2.62099e-05	0.000530942	3_downreg
ENSMUSG00000079192.2	AC125149.1	878.508	772.102	923.799	452.575	547.228	594.86	694.845	-0.693543	0.168857	-4.10728	4.00338e-05	0.000745621	3_downreg
ENSMUSG00000079794.2	AC125149.2	428.229	348.44	451.193	228.09	243.324	349.515	341.465	-0.586464	0.220256	-2.66264	0.007753	0.0519516	3_downreg
ENSMUSG00000079190.3	AC133103.1	288.968	204.049	264.598	104.579	152.456	128.841	190.582	-0.973376	0.240024	-4.05533	5.00632e-05	0.000894621	3_downreg
ENSMUSG00000094054.1	AC133103.2	90.5199	106.348	135.358	45.0772	75.7234	52.0846	84.1851	-0.946371	0.315771	-2.99702	0.00272635	0.0233674	3_downreg
ENSMUSG00000118421.1	AC170598.1	24.3708	38.0431	35.9425	10.8185	14.135	8.22388	21.9223	-1.55987	0.515865	-3.02381	0.00249617	0.0218245	3_downreg
ENSMUSG00000030861.15	Acadsb	806.556	659.702	591.905	171.293	190.823	215.191	439.245	-1.83673	0.193118	-9.51089	1.89031e-21	4.9591e-19	3_downreg
ENSMUSG00000023832.14	Acat2	2889.68	2747.75	2468.56	1702.11	1789.09	1550.2	2191.23	-0.684148	0.135931	-5.03305	4.82748e-07	1.5723e-05	3_downreg
ENSMUSG00000062480.12	Acat3	865.742	724.548	698.203	503.963	453.331	523.587	628.229	-0.627253	0.161553	-3.88265	0.000103326	0.00166285	3_downreg
ENSMUSG00000043487.4	Acot6	244.868	134.015	193.478	72.1235	61.5884	72.6442	129.786	-1.46947	0.287008	-5.11997	3.05583e-07	1.02851e-05	3_downreg
ENSMUSG00000031949.17	Adat1	534.996	629.44	566.668	291.198	361.453	381.04	460.799	-0.74795	0.175966	-4.25054	2.13256e-05	0.000444403	3_downreg
ENSMUSG00000020654.15	Adcy3	817.001	1001.22	996.449	567.071	591.652	467.39	740.131	-0.790395	0.168476	-4.69143	2.71299e-06	7.30752e-05	3_downreg
ENSMUSG00000031659.13	Adcy7	2440.56	2461.56	2451.74	1597.53	1894.09	1400.8	2041.05	-0.587114	0.151629	-3.87205	0.000107924	0.00171523	3_downreg
ENSMUSG00000040812.14	Agbl2	12.7656	16.4277	16.8242	1.80309	2.01929	6.85323	9.44885	-2.19897	0.826134	-2.66176	0.00777335	0.0520152	3_downreg
ENSMUSG00000041936.18	Agrn	276.202	344.117	359.425	118.102	172.649	98.6865	228.197	-1.32724	0.249218	-5.32561	1.00616e-07	3.87705e-06	3_downreg
ENSMUSG00000029772.17	Ahcyl2	3057.95	2742.56	2581.74	1739.08	1547.79	2051.86	2286.83	-0.651366	0.156816	-4.15368	3.27169e-05	0.000630814	3_downreg
ENSMUSG00000037860.15	Aim2	5040.1	3597.67	3894.79	2491.87	2417.09	3138.78	3430.05	-0.639217	0.18062	-3.53902	0.000401617	0.00509025	3_downreg
ENSMUSG00000000731.15	Aire	20.8892	34.5846	34.4131	5.40926	9.08681	8.22388	18.7678	-2.00661	0.577801	-3.47284	0.000514985	0.00623813	3_downreg
ENSMUSG00000028527.18	Ak4	110.249	29.3969	13.7652	19.834	8.07716	17.8184	33.1901	-1.73644	0.706276	-2.45858	0.0139487	0.0792555	3_downreg
ENSMUSG00000078941.9	Ak6	2748.09	1875.35	1857.54	1281.99	964.211	1184.24	1651.9	-0.917079	0.200401	-4.57622	4.73455e-06	0.000119304	3_downreg
ENSMUSG00000041323.6	Ak7	45.26	45.8246	38.2367	10.8185	9.08681	12.3358	26.9271	-2.01241	0.46786	-4.3013	1.69797e-05	0.000365369	3_downreg
ENSMUSG00000021057.15	Akap5	88.1989	114.994	130.77	47.7818	43.4147	69.903	82.5103	-1.07098	0.310744	-3.44651	0.000567877	0.00670908	3_downreg
ENSMUSG00000040407.18	Akap9	3666.06	4629.15	4376.58	1954.55	2919.89	3425.24	3495.25	-0.611276	0.211347	-2.89229	0.00382446	0.0303532	3_downreg
ENSMUSG00000039887.11	Alg14	472.328	430.579	420.604	265.054	271.595	297.43	359.598	-0.667162	0.163171	-4.08874	4.33728e-05	0.000791832	3_downreg
ENSMUSG00000044339.12	Alkbh2	246.029	268.895	239.362	136.133	173.659	119.246	197.221	-0.809177	0.216142	-3.74373	0.00018131	0.00264051	3_downreg
ENSMUSG00000028766.10	Alpl	6199.46	7586.14	7199.21	4467.15	4845.29	3485.55	5630.47	-0.713156	0.166778	-4.27607	1.90223e-05	0.000402092	3_downreg
ENSMUSG00000083823.3	Amd-ps1	71.9518	57.9292	48.1783	35.1602	21.2025	27.4129	43.6392	-1.07543	0.382766	-2.80963	0.00495991	0.0368386	3_downreg
ENSMUSG00000060096.5	Amd-ps3	2909.4	1915.12	1904.95	1486.64	1087.39	1260.99	1760.75	-0.810286	0.209107	-3.87498	0.000106635	0.00170029	3_downreg
ENSMUSG00000019836.5	Amd-ps4	558.206	519.634	489.43	338.98	265.537	279.612	408.567	-0.822276	0.174186	-4.72067	2.3507e-06	6.44961e-05	3_downreg
ENSMUSG00000105114.1	Amd-ps5	233.263	118.452	166.712	100.071	44.4244	124.729	131.275	-0.948674	0.379624	-2.49899	0.0124549	0.073347	3_downreg
ENSMUSG00000075232.6	Amd1	21462.5	15820.7	14846.6	11625.4	9186.76	9675.39	13769.6	-0.773723	0.18084	-4.27851	1.88151e-05	0.000399035	3_downreg
ENSMUSG00000063953.3	Amd2	9476.74	6635.93	6449.77	4993.65	3762.95	4192.81	5918.64	-0.800704	0.19216	-4.16687	3.08813e-05	0.000605329	3_downreg
ENSMUSG00000021257.14	Angel1	423.587	459.111	426.722	287.592	252.411	268.647	353.012	-0.69494	0.162709	-4.27105	1.94554e-05	0.00040989	3_downreg
ENSMUSG00000029501.14	Ankle2	6108.94	5648.53	5303.43	1520	1536.68	1474.82	3598.73	-1.91215	0.12352	-15.4805	4.7005e-54	5.6262e-51	3_downreg
ENSMUSG00000019326.14	Aoc3	12.7656	28.5323	23.7068	4.50772	5.04823	0	12.4268	-2.68956	0.812717	-3.30934	0.000935166	0.0100841	3_downreg
ENSMUSG00000002985.16	Apoe	29.0128	70.0339	78.0029	18.9324	41.3955	15.0771	42.0758	-1.2294	0.513692	-2.39326	0.0166992	0.0904431	3_downreg
ENSMUSG00000051716.6	Apon	82.3964	55.3354	48.943	32.4556	20.1929	21.9303	43.5423	-1.30388	0.402815	-3.23692	0.00120827	0.0123149	3_downreg
ENSMUSG00000054277.8	Arfgap3	518.749	608.689	534.55	134.33	192.842	194.632	363.965	-1.67768	0.202591	-8.28109	1.22048e-16	1.96416e-14	3_downreg
ENSMUSG00000037148.8	Arhgap10	564.009	527.416	588.846	337.177	416.983	312.507	457.823	-0.653516	0.174638	-3.74212	0.000182474	0.00265342	3_downreg
ENSMUSG00000059495.14	Arhgef12	2233.99	1871.03	1692.36	994.402	872.333	1291.15	1492.54	-0.877388	0.190489	-4.60597	4.10542e-06	0.000105818	3_downreg
ENSMUSG00000035199.6	Arl6ip5	4116.34	3350.39	3292.95	2280	2214.15	2083.38	2889.53	-0.709221	0.143909	-4.92827	8.2961e-07	2.56069e-05	3_downreg
ENSMUSG00000042082.7	Arsb	2308.26	1560.63	1493.53	1077.34	838.005	748.373	1337.69	-1.00736	0.216765	-4.64723	3.36416e-06	8.83773e-05	3_downreg
ENSMUSG00000026628.13	Atf3	728.802	750.486	638.553	471.507	326.115	471.502	564.494	-0.739423	0.192792	-3.83534	0.000125391	0.00193191	3_downreg
ENSMUSG00000034218.16	Atm	24896.5	20544.1	19850.2	13923.4	13547.4	14234.2	17832.6	-0.646596	0.136741	-4.72863	2.26037e-06	6.28279e-05	3_downreg
ENSMUSG00000046876.16	Atxn1	2420.83	1720.59	1949.31	914.165	813.774	908.738	1454.57	-1.20738	0.168835	-7.15125	8.59914e-13	8.71334e-11	3_downreg
ENSMUSG00000078349.3	AW011738	457.242	480.726	494.783	135.232	214.045	137.065	319.849	-1.55646	0.220381	-7.06256	1.6346e-12	1.58102e-10	3_downreg
ENSMUSG00000002602.16	Axl	121.854	127.099	114.71	21.637	20.1929	12.3358	69.638	-2.7161	0.337456	-8.04874	8.36531e-16	1.20243e-13	3_downreg
ENSMUSG00000060802.8	B2m	133071	99091	107314	74107.8	61012.9	63263.5	89643.5	-0.774991	0.160035	-4.84264	1.28123e-06	3.76332e-05	3_downreg
ENSMUSG00000048406.5	B330016D10Rik	118.372	119.317	151.417	66.7142	79.762	86.3507	103.656	-0.751018	0.258933	-2.90044	0.00372642	0.0298597	3_downreg
ENSMUSG00000051950.10	B3glct	429.389	330.283	308.953	214.567	194.862	189.149	277.867	-0.830538	0.202451	-4.10242	4.08852e-05	0.000757979	3_downreg
ENSMUSG00000043740.15	B430306N03Rik	80.0753	109.806	123.122	71.2219	59.5691	65.791	84.931	-0.677109	0.286744	-2.36137	0.0182074	0.0958203	3_downreg
ENSMUSG00000017929.13	B4galt5	8780.43	10292.4	9599.71	5419.18	5984.17	4730.1	7467.66	-0.829434	0.143916	-5.76331	8.24812e-09	3.9196e-07	3_downreg
ENSMUSG00000091993.2	B930036N10Rik	596.503	489.372	594.199	382.254	296.836	426.271	464.239	-0.606031	0.193034	-3.13951	0.00169233	0.0160365	3_downreg
ENSMUSG00000030847.8	Bag3	102.125	83.8677	87.1797	34.2586	56.5401	41.1194	67.5151	-1.04746	0.316898	-3.30537	0.000948515	0.0101936	3_downreg
ENSMUSG00000026196.7	Bard1	4315.94	2525.54	2519.04	2143.87	1691.16	1472.07	2444.6	-0.81761	0.238071	-3.43431	0.000594065	0.00696263	3_downreg
ENSMUSG00000002748.7	Baz1b	13437.6	14178.8	13236.8	5544.49	6589.95	6357.06	9890.78	-1.14374	0.126807	-9.01949	1.88964e-19	4.36007e-17	3_downreg
ENSMUSG00000117698.1	BC037704	112.57	94.2431	115.475	64.9111	51.4919	68.5323	84.5372	-0.805069	0.273985	-2.93837	0.00329948	0.0270846	3_downreg
ENSMUSG00000102478.1	BC085271	1789.51	1030.62	997.979	1025.05	540.16	856.654	1040	-0.655705	0.279583	-2.34529	0.0190121	0.0988869	3_downreg
ENSMUSG00000030268.17	Bcat1	3970.11	3808.63	3483.37	2205.18	2469.59	2538.44	3079.22	-0.642978	0.131069	-4.90563	9.31284e-07	2.822e-05	3_downreg
ENSMUSG00000102037.1	Bcl2a1a	7003.69	4941.28	5102.31	3403.33	3647.85	3292.29	4565.12	-0.720398	0.169386	-4.25299	2.10932e-05	0.000440039	3_downreg
ENSMUSG00000089929.1	Bcl2a1b	1030.53	1000.36	871.797	573.382	609.826	583.895	778.299	-0.715012	0.144759	-4.93933	7.83918e-07	2.42533e-05	3_downreg
ENSMUSG00000099974.1	Bcl2a1d	10452.7	8776.71	8465.61	4358.06	3490.34	4934.33	6746.3	-1.11561	0.170218	-6.55397	5.60254e-11	3.91585e-09	3_downreg
ENSMUSG00000063382.6	Bcl9l	5036.62	6629.87	6459.71	3480.86	4741.29	2705.66	4842.34	-0.72986	0.215014	-3.39447	0.000687606	0.00784297	3_downreg
ENSMUSG00000026617.16	Bpnt1	3729.89	2706.25	2632.98	1195.45	1027.82	947.116	2039.92	-1.51481	0.183655	-8.24813	1.60896e-16	2.48493e-14	3_downreg
ENSMUSG00000041147.10	Brca2	6286.49	4297.14	4440.81	2939.03	2458.49	2371.22	3798.86	-0.950893	0.186295	-5.10422	3.32156e-07	1.10954e-05	3_downreg
ENSMUSG00000037905.13	Bri3bp	7746.42	7033.65	6552.25	4289.54	3909.35	3151.12	5447.05	-0.909697	0.158506	-5.73918	9.51334e-09	4.46702e-07	3_downreg
ENSMUSG00000003344.14	Btbd2	474.649	623.388	568.963	288.494	297.845	267.276	420.103	-0.965778	0.176035	-5.4863	4.10445e-08	1.70508e-06	3_downreg
ENSMUSG00000056753.3	C330011M18Rik	82.3964	90.7846	97.1213	64.0096	48.463	42.49	70.8775	-0.793893	0.298256	-2.66179	0.00777268	0.0520152	3_downreg
ENSMUSG00000110710.1	C78859	38.2969	37.1785	41.2957	9.01543	13.1254	16.4478	25.8933	-1.62442	0.469939	-3.45666	0.000546919	0.00651776	3_downreg
ENSMUSG00000024842.8	Cabp4	38.2969	40.6369	29.8247	21.637	13.1254	12.3358	25.9761	-1.18473	0.471302	-2.51373	0.0119461	0.0711604	3_downreg
ENSMUSG00000022416.15	Cacna1i	1145.43	1551.12	1700.01	859.171	1057.1	911.48	1204.05	-0.637736	0.186642	-3.41689	0.000633405	0.00731572	3_downreg
ENSMUSG00000026407.17	Cacna1s	11.6051	19.0215	16.8242	3.60617	7.06752	2.74129	10.1443	-1.80849	0.755124	-2.39496	0.0166223	0.0901797	3_downreg
ENSMUSG00000014226.10	Cacybp	22891.1	16028.2	14045.9	13427.6	9587.59	10171.6	14358.7	-0.674278	0.21235	-3.17531	0.00149678	0.0145924	3_downreg
ENSMUSG00000046031.7	Calhm6	70.7912	64.8462	53.5314	36.0617	34.3279	8.22388	44.6304	-1.23533	0.471424	-2.62043	0.00878193	0.0566272	3_downreg
ENSMUSG00000030319.8	Cand2	814.68	894.877	797.618	580.594	651.221	400.229	689.87	-0.616387	0.200239	-3.07825	0.00208217	0.018861	3_downreg
ENSMUSG00000036526.8	Card11	7616.44	9522.01	9225.76	5596.78	6127.54	4688.98	7129.58	-0.68359	0.159149	-4.29528	1.74474e-05	0.000372919	3_downreg
ENSMUSG00000021338.17	Carmil1	801.914	823.114	910.799	434.544	537.131	625.015	688.753	-0.671151	0.178016	-3.77017	0.000163138	0.0024219	3_downreg
ENSMUSG00000075289.5	Carns1	69.6307	102.889	102.474	36.9633	61.5884	47.9726	70.2531	-0.916686	0.330099	-2.777	0.00548627	0.0398132	3_downreg
ENSMUSG00000027187.10	Cat	10060.5	7719.29	8084.77	4951.28	4796.82	5636.1	6874.79	-0.74956	0.154048	-4.86576	1.14016e-06	3.37484e-05	3_downreg
ENSMUSG00000020074.7	Ccar1	11513.4	9991.5	10311.7	4042.52	4657.49	6228.22	7790.81	-1.09214	0.180798	-6.04067	1.53479e-09	8.39795e-08	3_downreg
ENSMUSG00000022768.17	Ccdc116	243.708	392.536	360.955	176.702	190.823	209.709	262.405	-0.794778	0.228674	-3.47559	0.000509725	0.00618223	3_downreg
ENSMUSG00000048445.6	Ccdc57	85.8779	137.474	117.004	45.9787	92.8874	26.0423	84.2108	-1.03709	0.419048	-2.47486	0.0133287	0.0767693	3_downreg
ENSMUSG00000048701.13	Ccdc6	8172.33	7109.73	6699.84	4749.33	4701.92	4410.74	5973.98	-0.664801	0.13249	-5.01773	5.2285e-07	1.6914e-05	3_downreg
ENSMUSG00000032740.16	Ccdc88a	1050.26	803.228	984.213	375.944	391.742	568.818	695.701	-1.08976	0.206804	-5.26951	1.36788e-07	5.11693e-06	3_downreg
ENSMUSG00000000982.5	Ccl3	81.2358	39.7723	45.8841	24.3417	23.2218	12.3358	37.7986	-1.4471	0.460773	-3.14059	0.00168606	0.0160009	3_downreg
ENSMUSG00000018930.3	Ccl4	12.7656	6.91693	9.94155	2.70463	1.00965	0	5.5564	-2.86595	1.14762	-2.49731	0.0125141	0.0735371	3_downreg
ENSMUSG00000035042.2	Ccl5	96.3225	48.4185	64.2377	45.9787	22.2122	37.0074	52.3628	-0.981199	0.411125	-2.38662	0.0170041	0.0914224	3_downreg
ENSMUSG00000000184.12	Ccnd2	190356	152627	143519	85345.5	73939.3	67867.5	118942	-1.09876	0.161598	-6.79933	1.05108e-11	8.75186e-10	3_downreg
ENSMUSG00000080708.1	Ccnd3-ps	30.1733	38.0431	33.6483	13.5232	11.1061	20.5597	24.5089	-1.19935	0.475873	-2.52033	0.0117246	0.0701245	3_downreg
ENSMUSG00000028212.16	Ccne2	3374.77	2097.56	1970.72	2147.48	1477.11	1019.76	2014.57	-0.679071	0.279373	-2.43069	0.0150701	0.084044	3_downreg
ENSMUSG00000021624.9	Cd180	27100.3	21338.7	22221.7	15758.1	14046.2	17129	19599	-0.590297	0.151289	-3.90179	9.54823e-05	0.00155889	3_downreg
ENSMUSG00000061665.7	Cd2ap	18272.3	13212.2	13740	7556.74	6527.36	8526.79	11305.9	-1.00012	0.17619	-5.67635	1.37597e-08	6.25919e-07	3_downreg
ENSMUSG00000027215.13	Cd82	6754.18	8481.88	7437.04	4290.44	4917.98	3987.21	5978.12	-0.780831	0.150259	-5.19655	2.03017e-07	7.12684e-06	3_downreg
ENSMUSG00000053044.8	Cd8b1	30.1733	25.0739	31.3541	4.50772	15.1447	5.48258	18.6227	-1.77348	0.609108	-2.91161	0.00359576	0.0290436	3_downreg
ENSMUSG00000039128.13	Cdc123	4741.85	3323.58	3430.6	2651.44	2186.89	2424.67	3126.51	-0.661968	0.178083	-3.71719	0.000201451	0.00288556	3_downreg
ENSMUSG00000032477.14	Cdc25a	4908.97	4796.89	4627.41	3239.25	3506.5	2524.73	3933.96	-0.627966	0.156665	-4.00834	6.11464e-05	0.00106263	3_downreg
ENSMUSG00000017499.15	Cdc6	4683.83	3496.51	3440.54	2590.13	2352.47	1584.47	3024.66	-0.831128	0.212372	-3.91355	9.09472e-05	0.00149289	3_downreg
ENSMUSG00000059674.7	Cdh24	90.5199	118.452	128.475	47.7818	70.6752	64.4204	86.7208	-0.89436	0.29304	-3.05201	0.00227314	0.0201903	3_downreg
ENSMUSG00000019942.13	Cdk1	1906.72	1306.43	1239.63	1179.22	1087.39	645.574	1227.5	-0.610323	0.250588	-2.43556	0.0148686	0.0832104	3_downreg
ENSMUSG00000020990.5	Cdkl1	89.3594	73.4923	114.71	34.2586	26.2508	34.2662	62.0563	-1.55576	0.338956	-4.58984	4.43581e-06	0.000113418	3_downreg
ENSMUSG00000020392.8	Cdkn2aipnl	10173	6680.89	6662.37	6036.73	4537.35	4961.74	6508.69	-0.597746	0.203031	-2.94412	0.0032388	0.0267239	3_downreg
ENSMUSG00000031262.12	Cenpi	1839.41	1144.75	1273.28	931.294	779.446	827.87	1132.68	-0.744465	0.202862	-3.66982	0.000242725	0.00337576	3_downreg
ENSMUSG00000031756.5	Cenpn	1341.55	983.068	1012.51	844.746	735.022	535.923	908.803	-0.654266	0.210794	-3.10381	0.00191046	0.0176494	3_downreg
ENSMUSG00000024989.15	Cep55	2282.73	1364.36	1340.58	1234.21	914.738	748.373	1314.17	-0.781627	0.252442	-3.09627	0.00195972	0.0180171	3_downreg
ENSMUSG00000021572.9	Cep72	344.672	386.483	351.013	234.401	219.093	264.535	300.033	-0.595837	0.175493	-3.39523	0.000685718	0.0078261	3_downreg
ENSMUSG00000030510.11	Cers3	8.12358	11.24	10.7063	1.80309	0	1.37065	5.5406	-3.25059	1.19565	-2.71869	0.00655417	0.0456765	3_downreg
ENSMUSG00000021537.9	Cetn3	2355.84	2547.16	2023.49	1661.54	1551.82	1244.55	1897.4	-0.634425	0.166886	-3.80154	0.0001438	0.00217357	3_downreg
ENSMUSG00000022945.12	Chaf1b	3923.69	3035.67	3082.65	2281.81	2094	1600.91	2669.79	-0.747404	0.182651	-4.09198	4.27708e-05	0.000784581	3_downreg
ENSMUSG00000032113.16	Chek1	3497.78	2670.8	2355.38	2113.22	1685.1	1559.8	2313.68	-0.668616	0.193843	-3.44926	0.000562121	0.00666575	3_downreg
ENSMUSG00000038550.10	Ciart	153.188	211.831	192.713	107.284	141.35	106.91	152.213	-0.650942	0.24109	-2.7	0.00693393	0.047784	3_downreg
ENSMUSG00000021276.10	Cinp	4105.89	3492.18	3362.54	2252.06	2053.62	1894.23	2860.09	-0.82102	0.145311	-5.65009	1.6036e-08	7.17536e-07	3_downreg
ENSMUSG00000033031.13	Cip2a	2136.5	1491.46	1339.82	1263.96	1139.89	831.982	1367.27	-0.616375	0.223677	-2.75564	0.00585768	0.0418115	3_downreg
ENSMUSG00000029516.19	Cit	2503.22	2278.26	2198.61	1639.91	1562.93	1048.54	1871.91	-0.713655	0.189548	-3.76504	0.000166524	0.00246263	3_downreg
ENSMUSG00000096188.1	Cmtm4	377.166	340.659	303.6	257.841	182.746	154.883	269.482	-0.770215	0.231694	-3.32427	0.000886501	0.0096375	3_downreg
ENSMUSG00000024330.17	Col11a2	30.1733	86.4616	104.004	9.91698	7.06752	2.74129	40.0608	-3.43835	0.602186	-5.70978	1.13122e-08	5.19518e-07	3_downreg
ENSMUSG00000027570.15	Col9a3	16.2472	42.3662	31.3541	4.50772	12.1157	13.7065	20.0496	-1.60649	0.620457	-2.58921	0.00961965	0.0607005	3_downreg
ENSMUSG00000021773.11	Comtd1	256.473	344.982	298.247	189.324	228.18	175.443	248.775	-0.601167	0.208106	-2.88875	0.00386772	0.0306077	3_downreg
ENSMUSG00000028337.14	Coro2a	20730.2	19138.3	19498.4	10709.4	10473	10695.2	15207.4	-0.897079	0.109717	-8.17633	2.92614e-16	4.37801e-14	3_downreg
ENSMUSG00000030270.11	Cpne9	18.5682	31.1262	21.4126	8.11389	8.07716	8.22388	15.9203	-1.54817	0.587137	-2.63682	0.00836867	0.0548759	3_downreg
ENSMUSG00000016481.15	Cr1l	3686.95	3945.24	3614.9	2117.73	2282.81	2889.32	3089.49	-0.626507	0.157007	-3.99033	6.59827e-05	0.00113636	3_downreg
ENSMUSG00000022521.10	Crebbp	31075	29305.3	30368.4	13293.3	15727.2	16775.3	22757.4	-0.986769	0.135298	-7.29332	3.02407e-13	3.29057e-11	3_downreg
ENSMUSG00000033467.12	Crlf2	265.757	445.277	429.016	170.392	208.997	126.099	274.256	-1.17114	0.26656	-4.39352	1.11529e-05	0.000253067	3_downreg
ENSMUSG00000047657.6	Crry-ps	155.509	102.025	113.181	45.9787	47.4533	34.2662	83.0687	-1.52112	0.307707	-4.94341	7.67668e-07	2.38276e-05	3_downreg
ENSMUSG00000062783.2	Csprs	319.141	242.092	394.603	119.004	230.199	242.604	257.941	-0.696971	0.296313	-2.35214	0.0186655	0.0974546	3_downreg
ENSMUSG00000068129.5	Cst7	234.423	226.529	211.067	139.739	132.264	145.288	181.552	-0.687569	0.194899	-3.52782	0.000418992	0.00527092	3_downreg
ENSMUSG00000038816.14	Ctnnal1	1247.55	951.077	891.681	350.7	370.54	257.681	678.205	-1.65343	0.205469	-8.04712	8.47622e-16	1.20243e-13	3_downreg
ENSMUSG00000016256.10	Ctsz	12046.1	13290.9	11819.7	8369.03	8886.9	7062.94	10245.9	-0.611349	0.140339	-4.35624	1.32313e-05	0.000293958	3_downreg
ENSMUSG00000034855.13	Cxcl10	1349.68	881.908	760.146	362.42	296.836	413.935	677.487	-1.47927	0.239523	-6.17589	6.57934e-10	3.88892e-08	3_downreg
ENSMUSG00000047880.15	Cxcr5	23720.9	20079.8	19511.4	14606.8	13282.9	13440.6	17440.4	-0.615165	0.13394	-4.59284	4.3726e-06	0.000112101	3_downreg
ENSMUSG00000112237.1	D630033A02Rik	116.051	108.942	96.3566	55.8957	46.4437	76.7562	83.4075	-0.853666	0.291771	-2.92581	0.00343565	0.0279746	3_downreg
ENSMUSG00000115685.1	D730044K07Rik	117.212	105.483	118.534	73.025	73.7041	74.0149	93.6621	-0.628318	0.246599	-2.54793	0.0108364	0.0660704	3_downreg
ENSMUSG00000109198.1	D7Bwg0826e	89.3594	127.963	166.712	33.3571	55.5305	47.9726	86.8158	-1.50007	0.340062	-4.41117	1.02812e-05	0.000235802	3_downreg
ENSMUSG00000106943.2	Dancr	240.226	357.086	328.836	148.755	172.649	132.953	230.084	-1.0273	0.22714	-4.52274	6.10453e-06	0.000150074	3_downreg
ENSMUSG00000049354.8	Dcaf7	15514.9	12761.7	12154.7	7105.06	6758.56	6339.24	10105.7	-1.00065	0.143866	-6.95542	3.51503e-12	3.29982e-10	3_downreg
ENSMUSG00000019891.15	Dcbld1	680.06	643.274	607.964	403.891	401.839	254.94	498.661	-0.859112	0.206353	-4.16332	3.13657e-05	0.000610435	3_downreg
ENSMUSG00000029366.10	Dck	5781.67	4298	3847.38	3689.12	2820.95	2420.56	3809.61	-0.640287	0.209472	-3.05667	0.00223809	0.0199728	3_downreg
ENSMUSG00000031562.15	Dctd	1960.1	1465.52	1258.75	730.25	692.617	714.107	1136.89	-1.13107	0.188064	-6.01429	1.80675e-09	9.7743e-08	3_downreg
ENSMUSG00000026404.12	Ddx59	536.157	511.852	517.725	355.208	306.932	330.326	426.367	-0.656553	0.15513	-4.23228	2.31338e-05	0.000476381	3_downreg
ENSMUSG00000037921.15	Ddx60	975.991	915.628	887.857	443.559	522.996	526.328	712.06	-0.897929	0.149433	-6.00893	1.86756e-09	1.00748e-07	3_downreg
ENSMUSG00000009092.5	Derl3	269.239	538.656	521.549	175.801	296.836	228.898	338.496	-0.925258	0.293186	-3.15587	0.0016002	0.0153534	3_downreg
ENSMUSG00000034731.11	Dgkh	1069.99	875.856	1040.04	393.073	504.823	553.741	739.587	-1.04305	0.181815	-5.73685	9.64533e-09	4.51632e-07	3_downreg
ENSMUSG00000034926.3	Dhcr24	4072.24	4727.72	3770.14	2677.58	2981.48	2224.56	3408.95	-0.672514	0.16355	-4.11198	3.92276e-05	0.000732924	3_downreg
ENSMUSG00000037993.8	Dhx38	1914.84	2798.76	2330.15	1203.56	1624.52	1092.4	1827.37	-0.845069	0.204107	-4.14031	3.46833e-05	0.000662894	3_downreg
ENSMUSG00000017830.15	Dhx58	3216.94	3655.6	3532.31	2020.36	2258.58	1768.13	2741.99	-0.782474	0.14549	-5.3782	7.52356e-08	2.98208e-06	3_downreg
ENSMUSG00000037544.14	Dlgap5	1610.79	1220.84	1248.81	777.13	709.781	548.258	1019.27	-1.00046	0.190109	-5.26254	1.42076e-07	5.30391e-06	3_downreg
ENSMUSG00000033987.16	Dnah17	26.6918	31.9908	44.3546	14.4247	18.1736	9.59452	24.205	-1.27842	0.497228	-2.57108	0.0101381	0.0629745	3_downreg
ENSMUSG00000033826.10	Dnah8	436.353	657.973	705.085	239.811	180.726	186.408	401.059	-1.56719	0.231593	-6.76698	1.31494e-11	1.06255e-09	3_downreg
ENSMUSG00000024136.14	Dnase1l2	35.9759	57.9292	58.1198	20.7355	15.1447	17.8184	34.2873	-1.50615	0.427916	-3.51974	0.000431969	0.00537883	3_downreg
ENSMUSG00000044595.10	Dnd1	18.5682	29.3969	35.1778	8.11389	13.1254	10.9652	19.2246	-1.38607	0.55237	-2.50931	0.0120968	0.071701	3_downreg
ENSMUSG00000027478.15	Dnmt3b	438.674	588.803	448.899	315.54	320.058	293.318	400.882	-0.668111	0.184974	-3.61192	0.000303935	0.00404774	3_downreg
ENSMUSG00000031093.14	Dock11	15919.9	14176.2	13909.8	3421.36	3633.71	4975.45	9339.4	-1.87152	0.17335	-10.7962	3.588e-27	1.32142e-24	3_downreg
ENSMUSG00000032198.9	Dock6	273.881	262.843	311.247	145.148	179.717	127.47	216.718	-0.903109	0.211153	-4.27703	1.89402e-05	0.000400799	3_downreg
ENSMUSG00000043067.15	Dpy19l1	2929.13	2444.27	2233.03	1684.08	1372.11	1372.02	2005.77	-0.779261	0.164836	-4.7275	2.27301e-06	6.29053e-05	3_downreg
ENSMUSG00000009145.6	Dqx1	49.902	105.483	102.474	27.9478	44.4244	45.2313	62.5772	-1.14939	0.390508	-2.94332	0.00324709	0.0267693	3_downreg
ENSMUSG00000000223.13	Drp2	12.7656	20.7508	22.942	3.60617	7.06752	6.85323	12.3309	-1.71966	0.685945	-2.50699	0.0121764	0.0720614	3_downreg
ENSMUSG00000039497.8	Dse	357.438	458.246	487.901	235.303	265.537	187.779	332.034	-0.918825	0.210008	-4.37519	1.21325e-05	0.000272073	3_downreg
ENSMUSG00000037474.13	Dtl	11075.9	8378.13	8561.97	6796.74	5922.58	5337.3	7678.77	-0.633343	0.166597	-3.80165	0.000143737	0.00217357	3_downreg
ENSMUSG00000029603.15	Dtx1	2401.1	2713.16	3171.35	705.007	904.642	567.447	1743.79	-1.92684	0.19938	-9.66415	4.28149e-22	1.18833e-19	3_downreg
ENSMUSG00000039982.8	Dtx4	425.908	415.88	436.663	296.608	275.633	217.933	344.771	-0.688793	0.181283	-3.79955	0.000144958	0.00218935	3_downreg
ENSMUSG00000027490.17	E2f1	2167.84	1770.73	1673.24	1333.38	1200.47	749.743	1482.57	-0.771094	0.222113	-3.47163	0.000517302	0.00625242	3_downreg
ENSMUSG00000016477.18	E2f3	4985.56	3980.69	3841.26	2764.13	2418.1	2475.39	3410.86	-0.741404	0.153344	-4.83492	1.33202e-06	3.90054e-05	3_downreg
ENSMUSG00000030871.11	Ears2	273.881	436.631	341.072	197.438	266.546	226.157	290.287	-0.610376	0.230221	-2.65126	0.00801922	0.0532326	3_downreg
ENSMUSG00000028108.15	Ecm1	17.4077	63.1169	59.6493	10.8185	28.2701	12.3358	31.9331	-1.45046	0.590682	-2.45556	0.0140665	0.0796143	3_downreg
ENSMUSG00000115219.2	Eef1akmt4	499.02	484.185	411.427	207.355	181.736	179.555	327.213	-1.28981	0.180703	-7.13776	9.48651e-13	9.51184e-11	3_downreg
ENSMUSG00000044056.3	Efcab9	63.8282	55.3354	49.7078	32.4556	17.164	21.9303	40.0702	-1.22376	0.398124	-3.07381	0.00211343	0.0190721	3_downreg
ENSMUSG00000033730.4	Egr3	2611.15	2568.77	3109.41	1285.6	1171.19	1206.17	1992.05	-1.17833	0.140832	-8.36693	5.91374e-17	9.93457e-15	3_downreg
ENSMUSG00000005102.13	Eif2ak4	2576.34	3046.04	2801.99	1619.17	1945.59	1925.76	2319.15	-0.618449	0.14418	-4.28943	1.79134e-05	0.000381177	3_downreg
ENSMUSG00000058655.9	Eif4b	23979.7	26861	24037.1	16687.6	18188.8	13420	20529	-0.632521	0.153247	-4.12745	3.66807e-05	0.000692949	3_downreg
ENSMUSG00000050192.8	Eif5a2	1656.05	1130.05	955.154	996.205	737.041	753.855	1038.06	-0.58698	0.228417	-2.56978	0.0101764	0.0630566	3_downreg
ENSMUSG00000021728.8	Emb	531.515	296.563	355.602	232.598	159.524	163.107	289.818	-1.0859	0.266299	-4.07774	4.54758e-05	0.000827071	3_downreg
ENSMUSG00000060600.15	Eno3	138.101	164.277	149.888	69.4188	100.965	89.092	118.624	-0.807184	0.250217	-3.22593	0.00125564	0.0126962	3_downreg
ENSMUSG00000037577.13	Ephx3	4.64205	33.72	43.5899	1.80309	4.03858	12.3358	16.6882	-2.24128	0.881087	-2.54377	0.0109664	0.0666003	3_downreg
ENSMUSG00000043439.5	Epop	595.343	866.345	702.791	289.395	392.752	215.191	510.303	-1.26755	0.242841	-5.21968	1.79233e-07	6.41586e-06	3_downreg
ENSMUSG00000028552.13	Eps15	10195.1	9224.58	8715.68	5852.82	5485.4	5944.49	7569.68	-0.702976	0.124844	-5.63085	1.79319e-08	7.94939e-07	3_downreg
ENSMUSG00000051220.2	Ercc6l	4218.46	2714.89	2538.15	2362.95	1812.31	1330.9	2496.28	-0.781384	0.249285	-3.13451	0.00172144	0.0162241	3_downreg
ENSMUSG00000030199.16	Etv6	7153.4	5948.56	5915.22	4150.71	3938.63	3670.59	5129.52	-0.69292	0.138567	-5.00062	5.71451e-07	1.82702e-05	3_downreg
ENSMUSG00000039748.11	Exo1	5026.18	3540.6	3415.3	2651.44	2195.98	1892.86	3120.39	-0.829047	0.199293	-4.15993	3.18343e-05	0.00061644	3_downreg
ENSMUSG00000024665.8	Fads2	1797.63	1267.53	1162.4	991.698	935.941	805.94	1160.19	-0.626882	0.197955	-3.16678	0.00154136	0.0149159	3_downreg
ENSMUSG00000025262.8	Fam120c	868.063	818.791	863.385	416.513	416.983	441.348	637.514	-1.00133	0.139033	-7.20209	5.92977e-13	6.13843e-11	3_downreg
ENSMUSG00000035095.11	Fam167a	1190.69	1208.73	1218.99	516.584	625.98	530.44	881.902	-1.11255	0.144997	-7.6729	1.68151e-14	2.11859e-12	3_downreg
ENSMUSG00000050549.8	Fam241a	1544.64	1181.93	1087.45	907.854	708.771	825.129	1042.63	-0.642012	0.185571	-3.45966	0.000540852	0.00647367	3_downreg
ENSMUSG00000037339.17	Fam53a	972.509	1221.7	1080.57	583.299	741.08	578.413	862.929	-0.783152	0.17174	-4.56012	5.11251e-06	0.000127986	3_downreg
ENSMUSG00000055184.4	Fam72a	340.03	200.591	204.184	155.967	161.543	104.169	194.414	-0.810446	0.283404	-2.85968	0.00424065	0.0328013	3_downreg
ENSMUSG00000054161.12	Fam83e	104.446	195.403	177.418	47.7818	52.5015	45.2313	103.797	-1.71635	0.312294	-5.49595	3.88618e-08	1.62343e-06	3_downreg
ENSMUSG00000022408.7	Fam83f	52.223	89.0554	79.5324	33.3571	37.3569	43.8607	55.8976	-0.962666	0.348961	-2.75867	0.00580376	0.0415195	3_downreg
ENSMUSG00000047757.17	Fancb	1086.24	682.182	736.439	601.329	526.025	519.475	691.948	-0.602328	0.207753	-2.89926	0.0037405	0.0299276	3_downreg
ENSMUSG00000034023.16	Fancd2	2294.33	1711.07	1680.12	894.331	761.272	588.007	1321.52	-1.33874	0.202694	-6.60476	3.9815e-11	2.91029e-09	3_downreg
ENSMUSG00000039187.16	Fanci	2397.62	1684.27	1693.89	1551.56	1187.34	943.005	1576.28	-0.64772	0.220904	-2.93213	0.00336647	0.0275166	3_downreg
ENSMUSG00000025153.9	Fasn	37510.1	46199	42838.1	26536	33322.3	23617.6	35003.9	-0.60022	0.168017	-3.57238	0.000353746	0.00459294	3_downreg
ENSMUSG00000090173.8	Fbxw10	34.8154	35.4492	49.7078	18.0309	26.2508	9.59452	28.9748	-1.13753	0.480817	-2.36583	0.0179899	0.0950675	3_downreg
ENSMUSG00000040913.11	Fbxw4	268.078	351.034	341.072	178.506	235.247	196.002	261.657	-0.65789	0.207195	-3.17521	0.00149726	0.0145924	3_downreg
ENSMUSG00000059498.13	Fcgr3	269.239	339.794	251.598	209.158	196.881	74.0149	223.447	-0.83423	0.335628	-2.48558	0.0129341	0.0752431	3_downreg
ENSMUSG00000003420.8	Fcgrt	22.0497	16.4277	17.5889	3.60617	5.04823	0	10.7868	-2.60601	0.820447	-3.17634	0.00149148	0.0145657	3_downreg
ENSMUSG00000044453.5	Ffar1	646.405	772.966	1103.51	421.021	526.025	472.873	657.134	-0.831249	0.22064	-3.76745	0.000164924	0.00244463	3_downreg
ENSMUSG00000051314.11	Ffar2	273.881	206.643	222.538	68.5173	34.3279	20.5597	137.744	-2.482	0.361623	-6.86352	6.71857e-12	5.92937e-10	3_downreg
ENSMUSG00000024013.15	Fgd2	1895.12	3302.83	3205	1530.82	2146.51	1555.68	2272.66	-0.683558	0.233383	-2.92891	0.0034015	0.0277424	3_downreg
ENSMUSG00000028874.14	Fgr	617.392	528.28	611.023	254.235	257.46	190.52	409.818	-1.3167	0.185988	-7.07953	1.44649e-12	1.42793e-10	3_downreg
ENSMUSG00000051435.11	Fhad1	24.3708	31.1262	44.3546	7.21235	17.164	8.22388	22.0753	-1.61627	0.558964	-2.89155	0.00383346	0.0303868	3_downreg
ENSMUSG00000003355.7	Fkbp11	60.3466	57.0646	65.0024	18.0309	24.2315	12.3358	39.502	-1.72096	0.399032	-4.31284	1.61174e-05	0.000349867	3_downreg
ENSMUSG00000003545.3	Fosb	77.7543	154.766	222.538	22.5386	60.5787	45.2313	97.2345	-1.83624	0.438418	-4.18833	2.81014e-05	0.000562939	3_downreg
ENSMUSG00000096755.2	Ftl1-ps2	192.645	111.535	169.006	101.874	70.6752	112.393	126.355	-0.733159	0.296294	-2.47443	0.0133448	0.0768156	3_downreg
ENSMUSG00000009687.14	Fxyd5	7547.97	4764.03	6735.02	4225.53	3431.78	4077.67	5130.34	-0.698637	0.191773	-3.64304	0.000269433	0.0036621	3_downreg
ENSMUSG00000049551.2	Fzd9	53.3836	78.68	70.3556	36.0617	41.3955	13.7065	48.9305	-1.13141	0.422964	-2.67497	0.00747362	0.0505929	3_downreg
ENSMUSG00000037280.12	Galnt6	1068.83	1291.74	1254.93	679.764	734.012	542.776	928.675	-0.884399	0.170717	-5.1805	2.21287e-07	7.70523e-06	3_downreg
ENSMUSG00000038860.15	Garnl3	31.3338	32.8554	16.0594	10.8185	9.08681	8.22388	18.063	-1.49353	0.578558	-2.58146	0.00983825	0.0617948	3_downreg
ENSMUSG00000040253.15	Gbp7	6451.29	4611	4701.59	4202.09	2948.16	2996.23	4318.39	-0.635062	0.200019	-3.175	0.00149836	0.0145957	3_downreg
ENSMUSG00000018238.6	Gdf9	12.7656	12.1046	14.53	2.70463	4.03858	1.37065	7.91901	-2.24226	0.861359	-2.60317	0.0092367	0.0587877	3_downreg
ENSMUSG00000055760.12	Gemin6	1339.23	1080.77	920.741	839.337	665.356	596.231	906.944	-0.666218	0.200108	-3.3293	0.00087066	0.00949545	3_downreg
ENSMUSG00000021302.10	Ggps1	3558.13	3046.91	3105.59	1950.04	1734.57	2108.05	2583.88	-0.745532	0.142606	-5.22793	1.7142e-07	6.18241e-06	3_downreg
ENSMUSG00000027454.10	Gins1	1057.23	779.019	745.616	597.723	535.112	433.124	691.303	-0.717412	0.201073	-3.56793	0.000359816	0.00465912	3_downreg
ENSMUSG00000031821.11	Gins2	878.508	934.65	830.502	676.158	646.173	411.194	729.531	-0.605485	0.206027	-2.93887	0.00329415	0.0270524	3_downreg
ENSMUSG00000049971.17	Glt1d1	91.6805	60.5231	71.8851	10.8185	11.1061	19.189	44.2004	-2.47674	0.422164	-5.86677	4.44354e-09	2.21035e-07	3_downreg
ENSMUSG00000059659.7	Gm10069	45.26	36.3139	36.7073	11.7201	16.1543	15.0771	26.8721	-1.46412	0.451516	-3.24268	0.0011841	0.0121072	3_downreg
ENSMUSG00000072421.4	Gm10357	304.054	469.486	396.897	299.312	250.392	176.813	316.159	-0.684573	0.248374	-2.75621	0.00584746	0.0417541	3_downreg
ENSMUSG00000097141.2	Gm10524	172.916	183.299	208.008	79.3358	86.8295	79.4975	134.981	-1.20136	0.225702	-5.32278	1.02195e-07	3.92998e-06	3_downreg
ENSMUSG00000073753.4	Gm10571	82.3964	74.3569	114.71	33.3571	39.3762	74.0149	69.7019	-0.910453	0.374635	-2.43024	0.0150888	0.0840994	3_downreg
ENSMUSG00000109270.1	Gm10584	24.3708	40.6369	47.4135	16.2278	20.1929	13.7065	27.0914	-1.16763	0.476247	-2.45174	0.0142168	0.0802907	3_downreg
ENSMUSG00000074252.2	Gm10654	6.96307	24.2092	16.8242	0.901543	5.04823	1.37065	9.21948	-2.70845	0.954217	-2.8384	0.00453403	0.0344159	3_downreg
ENSMUSG00000079505.2	Gm11131	329.585	306.939	275.304	148.755	119.138	143.918	220.607	-1.14553	0.200508	-5.71314	1.10909e-08	5.10581e-07	3_downreg
ENSMUSG00000081871.1	Gm11488	196.127	118.452	142.241	82.0404	55.5305	71.2736	110.944	-1.12295	0.293778	-3.82244	0.000132136	0.00202442	3_downreg
ENSMUSG00000082045.4	Gm11585	146.225	190.215	162.888	101.874	118.128	91.8333	135.194	-0.677596	0.235402	-2.87846	0.00399617	0.0313699	3_downreg
ENSMUSG00000082545.1	Gm12196	0	16.4277	32.8836	0.901543	1.00965	1.37065	8.76552	-3.94781	1.37141	-2.87866	0.00399371	0.0313699	3_downreg
ENSMUSG00000083899.2	Gm12346	24176.9	17218	15700	13604.3	10838.5	10670.5	15368	-0.701178	0.194068	-3.61305	0.000302616	0.00403299	3_downreg
ENSMUSG00000078134.1	Gm12355	3532.6	2187.48	2138.96	2105.1	1416.53	1657.11	2172.96	-0.600894	0.231281	-2.59811	0.00937387	0.0594827	3_downreg
ENSMUSG00000081309.3	Gm12397	482.773	600.043	522.314	361.519	385.684	296.06	441.399	-0.619378	0.180624	-3.4291	0.000605581	0.00707164	3_downreg
ENSMUSG00000082878.1	Gm12583	355.117	166.006	260.775	169.49	92.8874	189.149	205.571	-0.792679	0.332185	-2.38626	0.0170209	0.0914866	3_downreg
ENSMUSG00000094566.1	Gm12620	229.781	115.858	184.301	109.087	57.5498	123.358	136.656	-0.871722	0.345291	-2.5246	0.011583	0.0694944	3_downreg
ENSMUSG00000093924.1	Gm12623	200.769	95.9723	168.242	88.3512	51.4919	100.057	117.48	-0.956909	0.34951	-2.73786	0.00618412	0.0435698	3_downreg
ENSMUSG00000094278.1	Gm12626	243.708	129.692	187.36	118.102	58.5594	130.211	144.605	-0.871222	0.341797	-2.54895	0.0108048	0.0659199	3_downreg
ENSMUSG00000084159.1	Gm12696	346.993	228.259	260.01	183.915	130.244	190.52	223.323	-0.725911	0.245447	-2.9575	0.00310144	0.0257959	3_downreg
ENSMUSG00000083780.8	Gm12728	118.372	74.3569	97.886	54.9941	44.4244	54.8258	74.1433	-0.910743	0.308081	-2.95618	0.00311476	0.0258676	3_downreg
ENSMUSG00000086806.1	Gm13054	62.6677	62.2523	58.8846	21.637	38.3665	35.6368	46.5742	-0.952828	0.363092	-2.62421	0.00868512	0.0561732	3_downreg
ENSMUSG00000085787.3	Gm13092	95.162	78.68	75.7087	51.388	42.4051	39.7487	63.8488	-0.889222	0.30448	-2.92047	0.00349509	0.0283672	3_downreg
ENSMUSG00000083287.4	Gm13502	12988.5	7938.9	7229.04	7251.11	4687.78	6525.65	7770.16	-0.608545	0.243291	-2.5013	0.0123737	0.0730259	3_downreg
ENSMUSG00000082740.1	Gm14127	60.3466	31.9908	45.1193	17.1293	21.2025	5.48258	30.2119	-1.61064	0.523253	-3.07814	0.00208297	0.018861	3_downreg
ENSMUSG00000087179.8	Gm14230	109.088	124.505	103.239	50.4864	87.8391	58.9378	89.0159	-0.770915	0.298088	-2.5862	0.00970405	0.0611634	3_downreg
ENSMUSG00000082163.2	Gm14276	98.6435	120.182	96.3566	63.108	64.6173	39.7487	80.4426	-0.899058	0.298936	-3.00753	0.00263379	0.0227822	3_downreg
ENSMUSG00000085711.4	Gm15163	398.056	235.175	294.423	181.21	145.389	169.96	237.369	-0.898133	0.242603	-3.70207	0.000213851	0.0030357	3_downreg
ENSMUSG00000084235.2	Gm15421	335.388	190.215	185.831	115.398	53.5112	116.505	166.141	-1.31726	0.346134	-3.80564	0.000141437	0.00214293	3_downreg
ENSMUSG00000096802.1	Gm15433	162.472	168.6	239.362	75.7296	128.225	104.169	146.426	-0.894506	0.280365	-3.19051	0.00142024	0.0139971	3_downreg
ENSMUSG00000100801.1	Gm15459	49227.8	52021.3	47626.9	30905.8	35394.1	23845.1	39836.8	-0.723728	0.167185	-4.3289	1.49856e-05	0.000328739	3_downreg
ENSMUSG00000083422.1	Gm15604	78.9148	35.4492	35.1778	18.9324	4.03858	26.0423	33.0925	-1.62067	0.605939	-2.67464	0.00748099	0.050607	3_downreg
ENSMUSG00000081242.1	Gm15719	388.772	310.397	322.718	232.598	218.083	219.303	281.979	-0.605244	0.18279	-3.31114	0.000929183	0.0100309	3_downreg
ENSMUSG00000082308.1	Gm15770	141.582	75.2216	93.2976	57.6988	44.4244	72.6442	80.8115	-0.828504	0.341003	-2.42961	0.0151152	0.0842219	3_downreg
ENSMUSG00000086706.7	Gm15848	75.4333	55.3354	73.4145	43.2741	34.3279	37.0074	53.1321	-0.827121	0.331815	-2.49272	0.012677	0.0741532	3_downreg
ENSMUSG00000087373.7	Gm15892	38.2969	44.96	47.4135	15.3262	18.1736	23.301	31.2452	-1.22426	0.418663	-2.92421	0.00345333	0.0280827	3_downreg
ENSMUSG00000091775.2	Gm16494	16.2472	31.9908	40.5309	4.50772	4.03858	9.59452	17.8183	-2.35032	0.659144	-3.56572	0.000362865	0.00468908	3_downreg
ENSMUSG00000089956.1	Gm16553	49.902	39.7723	26.7657	11.7201	6.05787	9.59452	23.9688	-2.07641	0.53812	-3.85863	0.000114024	0.00179431	3_downreg
ENSMUSG00000074482.5	Gm16589	463.044	258.52	362.484	262.349	172.649	237.122	292.695	-0.687417	0.260357	-2.64029	0.00828352	0.0544772	3_downreg
ENSMUSG00000099104.1	Gm17087	611.59	365.732	506.254	298.411	165.582	405.711	392.213	-0.772868	0.307727	-2.51154	0.0120206	0.0714485	3_downreg
ENSMUSG00000091623.2	Gm17092	103.286	131.422	130.005	55.8957	78.7523	57.5671	92.8212	-0.925459	0.277293	-3.33748	0.000845419	0.00927297	3_downreg
ENSMUSG00000112297.1	Gm17816	62.6677	40.6369	78.7677	30.6525	21.2025	19.189	42.1861	-1.34529	0.41954	-3.20658	0.00134323	0.0133563	3_downreg
ENSMUSG00000115632.1	Gm17922	131.138	50.1477	58.1198	48.6833	15.1447	31.5249	55.793	-1.31553	0.50241	-2.61845	0.0088331	0.0568423	3_downreg
ENSMUSG00000101279.1	Gm18342	1227.82	1097.2	1256.46	632.883	710.79	694.918	936.678	-0.813643	0.141402	-5.75411	8.70981e-09	4.12875e-07	3_downreg
ENSMUSG00000116242.1	Gm18815	32.4943	14.6985	10.7063	3.60617	5.04823	8.22388	12.4629	-1.7962	0.749944	-2.39511	0.0166155	0.0901797	3_downreg
ENSMUSG00000106874.1	Gm20186	207.732	219.612	152.947	126.216	137.312	102.798	157.77	-0.655843	0.243113	-2.69769	0.00698231	0.0480483	3_downreg
ENSMUSG00000092591.1	Gm20429	32.4943	29.3969	43.5899	11.7201	14.135	20.5597	25.316	-1.21248	0.47821	-2.53545	0.0112304	0.067932	3_downreg
ENSMUSG00000110964.1	Gm20953	125.335	90.7846	76.4735	55.8957	37.3569	72.6442	76.415	-0.822582	0.343984	-2.39134	0.016787	0.0906876	3_downreg
ENSMUSG00000064918.2	Gm22571	40.6179	50.1477	44.3546	17.1293	23.2218	27.4129	33.8141	-1.01489	0.404086	-2.51157	0.0120197	0.0714485	3_downreg
ENSMUSG00000064427.1	Gm22748	201.929	210.966	200.36	114.496	109.042	137.065	162.31	-0.772595	0.209091	-3.69502	0.000219869	0.00310303	3_downreg
ENSMUSG00000065232.1	Gm22973	302.894	312.991	214.89	230.795	144.379	102.798	218.125	-0.788337	0.301332	-2.61617	0.00889213	0.0571454	3_downreg
ENSMUSG00000089976.1	Gm2389	340.03	290.511	333.424	175.801	133.273	156.254	238.215	-1.04872	0.199593	-5.25432	1.48574e-07	5.50686e-06	3_downreg
ENSMUSG00000088609.1	Gm24187	2246.75	2130.41	1537.88	1382.97	1363.02	811.422	1578.74	-0.731814	0.233236	-3.13766	0.00170304	0.0160915	3_downreg
ENSMUSG00000087943.1	Gm24245	389.932	345.846	503.96	196.536	215.054	226.157	312.914	-0.96272	0.205767	-4.6787	2.88706e-06	7.73867e-05	3_downreg
ENSMUSG00000101751.1	Gm2427	1488.94	1221.7	1280.93	731.152	706.752	697.659	1021.19	-0.900938	0.144216	-6.24716	4.17992e-10	2.5575e-08	3_downreg
ENSMUSG00000076281.1	Gm24270	2757.38	3492.18	1959.25	1771.53	1999.1	1007.42	2164.48	-0.779821	0.27032	-2.8848	0.00391658	0.030905	3_downreg
ENSMUSG00000092702.2	Gm24514	215.855	255.062	295.952	201.946	151.447	150.771	211.839	-0.603955	0.225059	-2.68354	0.0072847	0.0496651	3_downreg
ENSMUSG00000077575.1	Gm24888	41.7784	70.0339	59.6493	29.7509	35.3376	19.189	42.6232	-1.01588	0.399789	-2.54105	0.011052	0.0670221	3_downreg
ENSMUSG00000088246.1	Gm25911	1542.32	1279.63	918.446	960.144	862.237	540.035	1017.14	-0.660288	0.251292	-2.62758	0.00859958	0.0558054	3_downreg
ENSMUSG00000096292.1	Gm2666	135.78	140.932	183.536	67.6158	93.897	75.3855	116.191	-0.961878	0.263035	-3.65684	0.000255341	0.00350792	3_downreg
ENSMUSG00000097644.1	Gm26862	15.0867	0.864616	29.8247	0.901543	0	0	7.77958	-5.30947	1.61917	-3.27913	0.00104129	0.010969	3_downreg
ENSMUSG00000098708.7	Gm27252	51.0625	38.9077	55.8256	20.7355	29.2797	24.6716	36.7471	-0.967722	0.393826	-2.45724	0.0140011	0.0793217	3_downreg
ENSMUSG00000116868.1	Gm29721	53.3836	107.212	102.474	32.4556	55.5305	43.8607	65.8195	-1.00698	0.376867	-2.67198	0.00754043	0.0508879	3_downreg
ENSMUSG00000116864.1	Gm3320	758.975	660.566	748.675	345.291	396.791	270.017	530.053	-1.09485	0.18618	-5.8806	4.08771e-09	2.06553e-07	3_downreg
ENSMUSG00000110176.1	Gm35520	106.767	147.849	153.712	70.3204	89.8584	63.0497	105.259	-0.871342	0.276454	-3.15185	0.00162242	0.0155277	3_downreg
ENSMUSG00000104351.1	Gm37125	24.3708	21.6154	32.8836	9.01543	6.05787	4.11194	16.3425	-2.00761	0.613338	-3.27324	0.0010632	0.0111314	3_downreg
ENSMUSG00000102972.1	Gm37348	121.854	57.0646	65.7672	48.6833	19.1833	41.1194	58.9453	-1.15999	0.44055	-2.63305	0.00846227	0.0551979	3_downreg
ENSMUSG00000102864.1	Gm37634	210.053	225.665	212.596	85.6466	99.9549	134.323	161.373	-1.03132	0.234973	-4.38912	1.13812e-05	0.0002578	3_downreg
ENSMUSG00000107278.1	Gm42600	164.793	142.662	141.476	73.025	89.8584	102.798	119.102	-0.76293	0.245051	-3.11336	0.00184973	0.0171629	3_downreg
ENSMUSG00000106123.1	Gm42638	45.26	45.8246	61.9435	27.9478	23.2218	23.301	37.9165	-1.03877	0.384158	-2.70402	0.00685063	0.0473462	3_downreg
ENSMUSG00000106192.1	Gm42818	233.263	118.452	166.712	100.071	44.4244	124.729	131.275	-0.948674	0.379624	-2.49899	0.0124549	0.073347	3_downreg
ENSMUSG00000105895.1	Gm42829	91.6805	138.339	148.359	78.4343	63.6076	74.0149	99.0724	-0.815051	0.285379	-2.85603	0.00428977	0.0330775	3_downreg
ENSMUSG00000107379.1	Gm43126	112.57	69.1693	75.7087	41.471	27.2604	50.7139	62.8155	-1.11185	0.360979	-3.08009	0.00206938	0.0187823	3_downreg
ENSMUSG00000104927.1	Gm43388	743.888	853.376	760.146	218.173	203.948	357.739	522.878	-1.60333	0.228264	-7.02401	2.15587e-12	2.06435e-10	3_downreg
ENSMUSG00000106019.1	Gm43672	27.8523	60.5231	62.7082	22.5386	13.1254	15.0771	33.6375	-1.57298	0.48415	-3.24896	0.00115828	0.0119131	3_downreg
ENSMUSG00000107770.1	Gm44126	129.977	122.775	149.123	97.3667	81.7813	86.3507	111.229	-0.597479	0.240503	-2.48429	0.012981	0.0754705	3_downreg
ENSMUSG00000108180.1	Gm44141	25.5313	24.2092	20.6478	9.91698	8.07716	4.11194	15.4157	-1.6296	0.602885	-2.70301	0.00687153	0.0474564	3_downreg
ENSMUSG00000103009.1	Gm4430	236.744	248.145	186.595	120.807	106.013	128.841	171.191	-0.917617	0.222954	-4.11572	3.8597e-05	0.000723259	3_downreg
ENSMUSG00000105839.1	Gm44456	46.4205	16.4277	15.2947	7.21235	3.02894	1.37065	14.9591	-2.67212	0.801207	-3.33511	0.000852646	0.00933621	3_downreg
ENSMUSG00000109244.1	Gm44751	726.481	306.939	918.446	256.038	253.421	342.662	467.331	-1.19757	0.33188	-3.60845	0.000308037	0.004091	3_downreg
ENSMUSG00000109274.1	Gm45133	112.57	161.683	142.241	71.2219	58.5594	57.5671	100.64	-1.15105	0.271077	-4.24622	2.1741e-05	0.000450608	3_downreg
ENSMUSG00000108483.1	Gm45184	31.3338	1.72923	19.1184	0.901543	0	4.11194	9.53248	-3.49501	1.23144	-2.83814	0.00453772	0.0344302	3_downreg
ENSMUSG00000109645.1	Gm45246	162.472	70.0339	92.5329	16.2278	6.05787	6.85323	59.0296	-3.43708	0.499193	-6.88527	5.76781e-12	5.17466e-10	3_downreg
ENSMUSG00000110303.1	Gm45328	10.4446	16.4277	11.471	0.901543	5.04823	1.37065	7.61062	-2.37692	0.943925	-2.51812	0.0117983	0.0704769	3_downreg
ENSMUSG00000118012.1	Gm46620	107.928	168.6	123.122	45.0772	71.6848	24.6716	90.1806	-1.4857	0.375206	-3.95968	7.50487e-05	0.00126854	3_downreg
ENSMUSG00000112347.1	Gm47257	45.26	34.5846	34.4131	15.3262	13.1254	12.3358	25.8408	-1.47063	0.459856	-3.19803	0.00138371	0.0136948	3_downreg
ENSMUSG00000114165.1	Gm47513	15.0867	19.8862	33.6483	7.21235	7.06752	2.74129	14.2737	-1.98251	0.686221	-2.88903	0.00386438	0.0305939	3_downreg
ENSMUSG00000110844.1	Gm47680	18.5682	26.8031	37.472	12.6216	11.1061	6.85323	18.904	-1.42547	0.567169	-2.5133	0.0119607	0.0712241	3_downreg
ENSMUSG00000109495.1	Gm47692	1074.63	477.268	766.264	540.926	332.173	559.224	625.082	-0.69421	0.294561	-2.35676	0.018435	0.0967259	3_downreg
ENSMUSG00000113611.1	Gm47750	1897.44	963.182	1335.99	904.248	645.163	910.109	1109.36	-0.770369	0.249862	-3.08317	0.00204806	0.018633	3_downreg
ENSMUSG00000112003.1	Gm4864	46.4205	134.015	120.828	44.1756	23.2218	50.7139	69.8959	-1.36414	0.446876	-3.05261	0.00226864	0.0201608	3_downreg
ENSMUSG00000112368.1	Gm49376	275.041	186.757	195.772	122.61	98.9452	150.771	171.649	-0.822421	0.25691	-3.2012	0.00136857	0.013566	3_downreg
ENSMUSG00000116657.1	Gm49774	37.1364	39.7723	48.943	18.9324	19.1833	6.85323	28.4701	-1.45433	0.48343	-3.00836	0.0026266	0.0227508	3_downreg
ENSMUSG00000117706.1	Gm50184	148.546	174.652	192.713	99.1698	79.762	63.0497	126.315	-1.08408	0.259587	-4.17616	2.96475e-05	0.000586548	3_downreg
ENSMUSG00000118383.1	Gm50321	22.0497	28.5323	120.828	11.7201	23.2218	10.9652	36.2195	-1.90258	0.662627	-2.87126	0.00408834	0.0319444	3_downreg
ENSMUSG00000118138.1	Gm50322	198.448	220.477	222.538	150.558	163.563	106.91	177.082	-0.601063	0.22744	-2.64274	0.00822391	0.0542155	3_downreg
ENSMUSG00000117906.1	Gm50381	23.2102	13.8339	29.0599	7.21235	10.0965	1.37065	14.1306	-1.7768	0.715156	-2.48449	0.0129735	0.0754498	3_downreg
ENSMUSG00000118125.1	Gm50387	97.483	143.526	148.359	61.3049	49.4726	53.4552	92.2667	-1.24841	0.289503	-4.31226	1.61597e-05	0.000350084	3_downreg
ENSMUSG00000096832.1	Gm50451	40.6179	54.4708	70.3556	31.554	32.3086	20.5597	41.6444	-0.965069	0.397613	-2.42716	0.0152178	0.0847195	3_downreg
ENSMUSG00000113412.1	Gm5191	116.051	70.8985	76.4735	57.6988	45.434	46.602	68.8597	-0.801953	0.325722	-2.46208	0.0138135	0.0788503	3_downreg
ENSMUSG00000081350.1	Gm5388	927.249	522.228	783.088	493.144	360.443	507.139	598.882	-0.714084	0.238939	-2.98856	0.00280296	0.0239	3_downreg
ENSMUSG00000096157.2	Gm5472	133.459	95.9723	147.594	88.3512	57.5498	72.6442	99.2617	-0.784215	0.294192	-2.66565	0.00768386	0.051651	3_downreg
ENSMUSG00000116912.1	Gm5487	695.147	541.249	563.609	483.227	384.675	282.353	491.71	-0.640639	0.222734	-2.87625	0.00402435	0.0315149	3_downreg
ENSMUSG00000108045.1	Gm5576	132.298	146.985	122.358	82.942	63.6076	89.092	106.214	-0.773679	0.255421	-3.02903	0.00245337	0.0215328	3_downreg
ENSMUSG00000107906.1	Gm5580	136.94	137.474	129.24	87.4497	80.7716	98.6865	111.76	-0.600967	0.233662	-2.57196	0.0101126	0.0628955	3_downreg
ENSMUSG00000083668.1	Gm5648	251.831	141.797	194.243	135.232	90.8681	91.8333	150.967	-0.877589	0.28891	-3.03759	0.0023848	0.0210564	3_downreg
ENSMUSG00000043870.9	Gm5809	190.324	142.662	152.947	89.2528	68.6559	87.7214	121.927	-0.981937	0.251284	-3.90768	9.31864e-05	0.00152661	3_downreg
ENSMUSG00000118241.1	Gm5824	117.212	236.905	318.894	92.859	59.5691	161.736	164.529	-1.11035	0.405329	-2.73937	0.00615564	0.0434045	3_downreg
ENSMUSG00000111133.1	Gm5831	358.598	301.751	334.954	198.34	186.784	206.968	264.566	-0.749447	0.179729	-4.16987	3.04772e-05	0.000599864	3_downreg
ENSMUSG00000082896.1	Gm5844	11858.1	7847.25	7870.65	6395.55	5045.2	5253.69	7378.41	-0.723747	0.196965	-3.6745	0.000238319	0.003329	3_downreg
ENSMUSG00000082988.3	Gm5903	835.569	733.194	757.852	560.76	496.745	420.788	634.151	-0.650341	0.166948	-3.89547	9.80093e-05	0.00159201	3_downreg
ENSMUSG00000082491.1	Gm5909	277.362	184.163	175.124	152.361	127.215	115.134	171.893	-0.679846	0.257089	-2.64439	0.00818372	0.0540064	3_downreg
ENSMUSG00000115247.1	Gm6201	675.418	318.179	437.428	256.94	167.601	344.032	366.6	-0.898086	0.314457	-2.85599	0.00429035	0.0330775	3_downreg
ENSMUSG00000107951.1	Gm6210	15324.6	11201.1	11714.2	7719.92	6590.96	6939.58	9915.05	-0.847388	0.162796	-5.20522	1.93765e-07	6.87369e-06	3_downreg
ENSMUSG00000089716.7	Gm6264	1222.02	979.61	1049.98	552.646	582.565	641.462	838.047	-0.87258	0.15638	-5.57988	2.40679e-08	1.04282e-06	3_downreg
ENSMUSG00000107950.1	Gm6375	1093.2	670.077	857.268	552.646	398.81	605.826	696.305	-0.75099	0.229398	-3.27374	0.00106136	0.0111254	3_downreg
ENSMUSG00000048621.3	Gm6377	102.125	51.8769	83.3561	34.2586	42.4051	42.49	59.4186	-0.993432	0.3604	-2.75647	0.00584294	0.0417375	3_downreg
ENSMUSG00000116838.1	Gm6475	171.756	61.3877	84.1208	71.2219	23.2218	35.6368	74.5575	-1.27199	0.481713	-2.64055	0.00827717	0.0544542	3_downreg
ENSMUSG00000073371.4	Gm6594	2.32102	150.443	178.183	0.901543	2.01929	4.11194	56.33	-5.59438	1.52351	-3.67205	0.000240617	0.00335131	3_downreg
ENSMUSG00000118145.1	Gm6724	161.311	265.437	195.007	143.345	64.6173	71.2736	150.165	-1.14813	0.339348	-3.38333	0.000716132	0.00809601	3_downreg
ENSMUSG00000118133.1	Gm6978	425.908	246.415	299.776	213.666	147.408	253.57	264.457	-0.661936	0.273082	-2.42394	0.0153529	0.0852491	3_downreg
ENSMUSG00000069996.3	Gm7125	19.7287	167.735	175.889	9.01543	4.03858	8.22388	64.1052	-4.10185	0.686243	-5.97725	2.26941e-09	1.21401e-07	3_downreg
ENSMUSG00000112395.1	Gm7198	55.7046	51.8769	40.5309	24.3417	28.2701	15.0771	35.9669	-1.10596	0.410756	-2.69251	0.00709167	0.0486596	3_downreg
ENSMUSG00000115662.1	Gm7232	7356.49	3796.53	5058.72	3269	2531.18	3634.95	4274.48	-0.780871	0.239752	-3.25699	0.001126	0.0116373	3_downreg
ENSMUSG00000089937.1	Gm7281	89.3594	55.3354	69.5909	35.1602	21.2025	28.7836	49.9053	-1.3224	0.375631	-3.52048	0.000430773	0.00537092	3_downreg
ENSMUSG00000115730.1	Gm7459	214.695	136.609	127.711	102.776	74.7137	113.764	128.378	-0.715749	0.29385	-2.43576	0.0148605	0.08319	3_downreg
ENSMUSG00000103823.1	Gm7899	1087.4	731.465	856.503	530.107	440.205	468.761	685.74	-0.892426	0.191093	-4.67012	3.0102e-06	8.00672e-05	3_downreg
ENSMUSG00000102493.1	Gm8010	64.9887	82.1385	78.0029	34.2586	30.2894	19.189	51.4779	-1.4089	0.355507	-3.96309	7.39872e-05	0.00125392	3_downreg
ENSMUSG00000100025.1	Gm8141	1023.57	408.099	590.375	340.783	178.707	501.656	507.199	-0.986828	0.370514	-2.6634	0.00773555	0.0518891	3_downreg
ENSMUSG00000101262.1	Gm8326	3363.16	1765.55	2279.67	1430.75	949.066	1562.54	1891.79	-0.910077	0.256868	-3.54298	0.000395634	0.0050244	3_downreg
ENSMUSG00000100033.1	Gm8337	3105.53	1546.8	2200.91	1305.43	908.681	1407.65	1745.83	-0.920025	0.25675	-3.58335	0.000339216	0.00442831	3_downreg
ENSMUSG00000115516.1	Gm8341	146.225	155.631	152.947	108.185	106.013	76.7562	124.293	-0.63578	0.238834	-2.66202	0.00776743	0.0520152	3_downreg
ENSMUSG00000093798.2	Gm8355	20170.9	15470.6	16438.7	10459.7	10411.5	9702.8	13775.7	-0.76827	0.145076	-5.29563	1.18606e-07	4.50679e-06	3_downreg
ENSMUSG00000106028.1	Gm8493	23.2102	28.5323	35.1778	2.70463	9.08681	0	16.452	-2.82337	0.756401	-3.73264	0.000189487	0.00273052	3_downreg
ENSMUSG00000094973.2	Gm8994	121.854	134.88	114.71	79.3358	66.6366	82.2388	99.9425	-0.705464	0.249644	-2.82588	0.00471513	0.0354393	3_downreg
ENSMUSG00000104218.1	Gm9134	152.027	113.265	113.181	75.7296	74.7137	89.092	103.001	-0.659442	0.260303	-2.53337	0.0112973	0.0681488	3_downreg
ENSMUSG00000117566.1	Gm9407	95.162	67.44	94.0624	41.471	60.5787	50.7139	68.238	-0.749192	0.315515	-2.3745	0.0175726	0.0935921	3_downreg
ENSMUSG00000106181.1	Gm9523	242.547	222.206	236.303	124.413	128.225	115.134	178.138	-0.927042	0.197231	-4.70028	2.5981e-06	7.05762e-05	3_downreg
ENSMUSG00000096950.2	Gm9530	26.6918	24.2092	20.6478	7.21235	8.07716	4.11194	15.1584	-1.84893	0.610496	-3.02856	0.00245721	0.021549	3_downreg
ENSMUSG00000045455.8	Gm9797	1242.91	1180.2	932.976	807.783	757.234	542.776	910.646	-0.66798	0.198917	-3.35809	0.000784823	0.00875373	3_downreg
ENSMUSG00000048603.8	Gm9828	113.73	102.025	120.828	69.4188	67.6462	76.7562	91.734	-0.658953	0.253385	-2.6006	0.00930607	0.0591898	3_downreg
ENSMUSG00000068349.12	Gml	27.8523	28.5323	33.6483	5.40926	12.1157	13.7065	20.2107	-1.56119	0.546188	-2.85834	0.0042586	0.0329255	3_downreg
ENSMUSG00000006715.11	Gmnn	567.49	626.846	459.606	345.291	452.321	264.535	452.682	-0.635248	0.228682	-2.77787	0.00547169	0.0397409	3_downreg
ENSMUSG00000033021.16	Gmppa	1219.7	1562.36	1440.76	814.995	1033.88	864.878	1156.09	-0.638514	0.166394	-3.83736	0.000124365	0.00192073	3_downreg
ENSMUSG00000031985.9	Gnpat	4419.23	4013.55	3841.26	2317.87	2130.35	1927.13	3108.23	-0.944058	0.13712	-6.88491	5.78235e-12	5.17466e-10	3_downreg
ENSMUSG00000045509.7	Gpr150	15.0867	10.3754	19.8831	4.50772	4.03858	1.37065	9.21035	-2.14289	0.820492	-2.61171	0.00900901	0.0577222	3_downreg
ENSMUSG00000000531.5	Grasp	139.261	205.779	191.948	121.708	131.254	94.5746	147.421	-0.62611	0.25211	-2.48348	0.0130106	0.0755966	3_downreg
ENSMUSG00000019312.10	Grb7	52.223	81.2739	75.7087	35.1602	48.463	35.6368	54.7443	-0.814961	0.345942	-2.35577	0.0184841	0.0968526	3_downreg
ENSMUSG00000000617.14	Grm6	314.499	523.092	533.02	130.724	152.456	126.099	296.648	-1.74481	0.246162	-7.08805	1.36012e-12	1.34962e-10	3_downreg
ENSMUSG00000034708.11	Grn	4708.2	5437.57	4976.13	2676.68	3309.62	1965.51	3845.62	-0.926731	0.195586	-4.73823	2.15589e-06	6.00983e-05	3_downreg
ENSMUSG00000042638.14	Gucy2c	111.409	99.4308	78.0029	43.2741	37.3569	20.5597	65.0056	-1.4862	0.353309	-4.2065	2.59351e-05	0.000526146	3_downreg
ENSMUSG00000090523.2	Gypc	6947.99	6208.81	5611.62	3975.81	3950.74	3791.21	5081.03	-0.67923	0.13296	-5.10852	3.24693e-07	1.0871e-05	3_downreg
ENSMUSG00000073411.12	H2-D1	19521	14698.5	13161.1	14151.5	9704.71	6324.16	12926.8	-0.650461	0.264683	-2.45751	0.0139903	0.0793217	3_downreg
ENSMUSG00000061232.16	H2-K1	22300.4	19450.4	19422	12390.8	11383.7	10789.7	15956.2	-0.823436	0.129407	-6.36314	1.97676e-10	1.28848e-08	3_downreg
ENSMUSG00000067235.14	H2-Q10	364.401	358.816	435.899	135.232	95.9163	75.3855	244.275	-1.9072	0.2437	-7.82601	5.03614e-15	6.66936e-13	3_downreg
ENSMUSG00000035929.11	H2-Q4	2296.65	1960.95	2132.84	1454.19	1201.48	1200.69	1707.8	-0.727459	0.147927	-4.91769	8.75707e-07	2.67902e-05	3_downreg
ENSMUSG00000055413.12	H2-Q5	254.152	368.326	435.134	100.071	129.235	115.134	233.675	-1.62323	0.251089	-6.46477	1.01453e-10	6.86549e-09	3_downreg
ENSMUSG00000073409.12	H2-Q6	1631.68	2419.19	2560.33	576.086	681.51	446.831	1385.94	-1.95438	0.22042	-8.86661	7.54077e-19	1.67922e-16	3_downreg
ENSMUSG00000060550.16	H2-Q7	2029.74	2816.05	3244.77	503.061	620.932	475.614	1615.03	-2.33815	0.204319	-11.4436	2.53123e-30	1.05382e-27	3_downreg
ENSMUSG00000079491.9	H2-T10	777.543	568.917	686.732	435.445	360.443	359.109	531.365	-0.812704	0.184141	-4.41349	1.01718e-05	0.000234126	3_downreg
ENSMUSG00000056116.18	H2-T22	2054.11	2794.44	2774.46	1377.56	1942.56	1507.71	2075.14	-0.659384	0.190518	-3.46101	0.000538159	0.00645757	3_downreg
ENSMUSG00000027018.11	Hat1	8728.21	6541.68	6246.35	5089.21	4545.42	3813.14	5827.34	-0.67753	0.181178	-3.73958	0.000184324	0.00267222	3_downreg
ENSMUSG00000024486.6	Hbegf	42.9389	44.96	42.8251	18.0309	17.164	12.3358	29.7091	-1.44241	0.426446	-3.38241	0.000718531	0.00811835	3_downreg
ENSMUSG00000025001.11	Hells	18778.2	13635.9	12703.8	8749.48	7670.27	6721.65	11376.5	-0.962957	0.186426	-5.16536	2.3998e-07	8.29575e-06	3_downreg
ENSMUSG00000039959.13	Hip1	1253.35	1242.45	1338.29	674.354	822.861	578.413	984.953	-0.883685	0.168469	-5.24539	1.55954e-07	5.73257e-06	3_downreg
ENSMUSG00000000628.10	Hk2	7069.84	5875.06	5398.26	3946.96	4086.03	3573.27	4991.57	-0.659831	0.150168	-4.39396	1.11305e-05	0.000252891	3_downreg
ENSMUSG00000046711.16	Hmga1	23789.3	16756.3	17632.5	10878	10397.3	9726.1	14863.3	-0.907982	0.166539	-5.45206	4.97891e-08	2.03742e-06	3_downreg
ENSMUSG00000078249.5	Hmga1b	10240.4	8121.33	8539.03	5100.93	5104.77	4201.03	6884.57	-0.900449	0.153503	-5.866	4.46438e-09	2.21496e-07	3_downreg
ENSMUSG00000000568.15	Hnrnpd	21681.8	19088.1	17521.6	12800.1	12336.9	11706.7	15855.9	-0.66172	0.133288	-4.96461	6.88405e-07	2.17194e-05	3_downreg
ENSMUSG00000029328.15	Hnrnpdl	11078.2	12403.8	11208	7155.55	7897.44	7115.02	9476.33	-0.646015	0.122871	-5.25767	1.45895e-07	5.42531e-06	3_downreg
ENSMUSG00000015165.16	Hnrnpl	24370.8	25579.7	24174	2178.13	1518.51	1296.63	13186.3	-3.89071	0.194149	-20.0398	2.47664e-89	9.48604e-86	3_downreg
ENSMUSG00000043155.4	Hpdl	114.891	75.2216	93.2976	35.1602	41.3955	16.4478	62.7355	-1.58102	0.379664	-4.16427	3.12347e-05	0.000609139	3_downreg
ENSMUSG00000070407.5	Hs3st3b1	385.29	267.166	319.659	132.527	147.408	212.45	244.083	-0.987472	0.245328	-4.0251	5.69507e-05	0.000998775	3_downreg
ENSMUSG00000021270.13	Hsp90aa1	147350	108672	96834.5	88090.7	70238	68703.6	96648.1	-0.636157	0.189949	-3.3491	0.000810758	0.00897567	3_downreg
ENSMUSG00000020361.13	Hspa4	30564.4	26082.9	22799	19022.6	17120.6	15754.2	21890.6	-0.61419	0.15593	-3.93888	8.18629e-05	0.00137022	3_downreg
ENSMUSG00000015656.17	Hspa8	211654	208010	190830	132857	139828	105493	164779	-0.690894	0.148742	-4.64492	3.40204e-06	8.925e-05	3_downreg
ENSMUSG00000022849.5	Hspbap1	746.209	682.182	845.797	343.488	419.003	557.853	599.089	-0.788903	0.207829	-3.79591	0.0001471	0.00221646	3_downreg
ENSMUSG00000025980.14	Hspd1	58224.1	50930.2	43873.6	34188.3	30862.8	25969.6	40674.8	-0.749446	0.164868	-4.54573	5.47454e-06	0.000135807	3_downreg
ENSMUSG00000058809.8	Hspd1-ps3	9893.37	5434.97	5882.34	4701.55	2959.27	4538.21	5568.28	-0.797889	0.25361	-3.14613	0.00165448	0.0157636	3_downreg
ENSMUSG00000117621.1	Hspe1-rs1	572.132	394.265	445.076	331.768	242.315	274.129	376.614	-0.730949	0.212377	-3.44175	0.000577959	0.00680058	3_downreg
ENSMUSG00000028763.18	Hspg2	104.446	74.3569	78.0029	18.9324	50.4823	28.7836	59.1674	-1.3838	0.401384	-3.44757	0.000565661	0.00669528	3_downreg
ENSMUSG00000029657.15	Hsph1	15202.7	13151.7	11253.1	8923.48	8534.53	7128.73	10699	-0.687605	0.162939	-4.22002	2.44285e-05	0.000498222	3_downreg
ENSMUSG00000068329.12	Htra2	1074.63	1038.4	981.919	696.893	738.051	608.567	856.411	-0.596514	0.145516	-4.09931	4.14378e-05	0.000765999	3_downreg
ENSMUSG00000037406.7	Htra4	113.73	96.837	107.063	62.2065	55.5305	80.8681	86.0392	-0.686081	0.274654	-2.49798	0.0124903	0.0734757	3_downreg
ENSMUSG00000026618.11	Iars2	4326.39	4711.29	4194.57	1968.07	1856.74	1925.76	3163.8	-1.20226	0.121305	-9.91106	3.72661e-23	1.16997e-20	3_downreg
ENSMUSG00000020644.9	Id2	279.683	209.237	202.655	192.029	135.292	104.169	187.178	-0.669328	0.270723	-2.47237	0.013422	0.0770979	3_downreg
ENSMUSG00000030541.16	Idh2	1789.51	1408.46	1554.71	1131.44	1155.03	837.465	1312.77	-0.603259	0.178552	-3.37863	0.000728492	0.00820667	3_downreg
ENSMUSG00000031549.16	Ido2	67.3097	38.9077	47.4135	27.9478	26.2508	16.4478	37.3796	-1.09492	0.42015	-2.60601	0.00916037	0.0584183	3_downreg
ENSMUSG00000073490.11	Ifi207	432.871	266.302	293.658	168.589	185.775	234.38	263.596	-0.755018	0.245816	-3.07148	0.00212999	0.0191599	3_downreg
ENSMUSG00000043263.13	Ifi209	21797.9	17884.6	18860.7	7279.06	6504.13	9250.49	13596.1	-1.34595	0.169803	-7.92652	2.25373e-15	3.08294e-13	3_downreg
ENSMUSG00000026536.9	Ifi211	1148.91	638.951	839.679	572.48	492.707	611.308	717.339	-0.64752	0.225132	-2.87618	0.00402514	0.0315149	3_downreg
ENSMUSG00000070501.14	Ifi214	7447.01	6774.26	7408.75	3713.46	3952.76	6192.58	5914.8	-0.64272	0.203247	-3.16226	0.00156549	0.0150944	3_downreg
ENSMUSG00000078920.3	Ifi47	7189.37	6315.15	6064.35	4312.08	4159.74	4361.4	5400.35	-0.608499	0.126613	-4.80596	1.54009e-06	4.44861e-05	3_downreg
ENSMUSG00000026896.14	Ifih1	11074.8	9710.5	8906.1	5634.65	5306.69	5078.24	7618.49	-0.889884	0.136406	-6.5238	6.85467e-11	4.72208e-09	3_downreg
ENSMUSG00000034459.8	Ifit1	8114.3	7408.03	6507.13	3006.65	3101.63	3514.34	5275.34	-1.19516	0.143524	-8.32724	8.2746e-17	1.37797e-14	3_downreg
ENSMUSG00000067297.5	Ifit1bl2	155.509	144.391	146.829	73.025	74.7137	67.1617	110.271	-1.05088	0.234671	-4.47811	7.53073e-06	0.000180502	3_downreg
ENSMUSG00000025492.6	Ifitm3	305.215	448.736	390.779	199.241	243.324	215.191	300.414	-0.802169	0.208694	-3.84377	0.00012116	0.00189107	3_downreg
ENSMUSG00000005533.10	Igf1r	291.289	408.963	276.069	234.401	192.842	209.709	268.879	-0.615828	0.220111	-2.79781	0.00514498	0.0379113	3_downreg
ENSMUSG00000087642.3	Ighe	749.691	407.234	407.604	157.77	206.977	154.883	347.36	-1.58613	0.274216	-5.78426	7.28328e-09	3.50458e-07	3_downreg
ENSMUSG00000076614.7	Ighg1	10886.8	7635.42	8385.32	5159.53	4697.88	3529.41	6715.72	-1.0067	0.194933	-5.16431	2.41327e-07	8.32729e-06	3_downreg
ENSMUSG00000076613.4	Ighg2b	262.276	153.037	129.24	89.2528	75.7234	56.1965	127.621	-1.28564	0.327675	-3.92353	8.72607e-05	0.00143961	3_downreg
ENSMUSG00000076612.8	Ighg2c	87.0384	81.2739	90.2387	37.8648	34.3279	10.9652	56.9515	-1.60514	0.406645	-3.94728	7.9044e-05	0.00132904	3_downreg
ENSMUSG00000076615.4	Ighg3	210.053	162.548	154.476	56.7972	47.4533	43.8607	112.531	-1.81816	0.269005	-6.75885	1.39092e-11	1.11454e-09	3_downreg
ENSMUSG00000037995.15	Igsf9	92.841	125.369	122.358	41.471	76.733	49.3433	84.6858	-1.02598	0.319767	-3.20854	0.00133411	0.0132793	3_downreg
ENSMUSG00000016529.5	Il10	452.6	252.468	241.656	135.232	147.408	94.5746	220.656	-1.31821	0.296108	-4.45179	8.51561e-06	0.000200101	3_downreg
ENSMUSG00000000791.9	Il12rb1	382.969	614.742	528.432	334.473	422.032	249.458	422.017	-0.600071	0.246907	-2.43036	0.015084	0.0840971	3_downreg
ENSMUSG00000023206.16	Il15ra	222.818	366.597	380.838	162.278	233.228	206.968	262.121	-0.692538	0.256777	-2.69704	0.00699591	0.0481072	3_downreg
ENSMUSG00000005465.9	Il27ra	596.503	928.597	736.439	214.567	243.324	174.072	482.251	-1.83662	0.219291	-8.37525	5.51061e-17	9.33927e-15	3_downreg
ENSMUSG00000027947.11	Il6ra	622.034	601.773	603.376	334.473	386.694	368.704	486.176	-0.746198	0.150909	-4.94469	7.62667e-07	2.37108e-05	3_downreg
ENSMUSG00000091811.2	Inafm1	97.483	159.954	142.241	52.2895	65.6269	41.1194	93.1189	-1.32543	0.31074	-4.26539	1.9955e-05	0.000419953	3_downreg
ENSMUSG00000037679.9	Inf2	2235.15	3004.54	2772.93	1414.52	1765.87	1263.74	2076.12	-0.850123	0.182057	-4.66954	3.0187e-06	8.01819e-05	3_downreg
ENSMUSG00000037940.17	Inpp4b	3209.98	3065.93	3596.55	1486.64	1834.53	1825.7	2503.22	-0.940522	0.148509	-6.33308	2.40311e-10	1.53919e-08	3_downreg
ENSMUSG00000018068.13	Ints2	6033.5	5345.92	5157.37	3415.05	3501.45	3843.29	4549.43	-0.62012	0.130864	-4.73865	2.15148e-06	6.00628e-05	3_downreg
ENSMUSG00000110622.1	Iqcn	20.8892	39.7723	34.4131	9.01543	9.08681	15.0771	21.3757	-1.55404	0.54013	-2.87716	0.00401272	0.0314692	3_downreg
ENSMUSG00000059883.16	Irak4	1133.82	1175.01	1277.11	654.52	717.858	611.308	928.271	-0.85356	0.14296	-5.97061	2.36372e-09	1.25395e-07	3_downreg
ENSMUSG00000035692.7	Isg15	2206.13	2273.07	1960.78	873.595	1115.66	703.141	1522.06	-1.25649	0.188646	-6.66054	2.72829e-11	2.041e-09	3_downreg
ENSMUSG00000042644.9	Itpr3	3669.54	4649.9	4704.65	1985.2	2477.67	1724.27	3201.87	-1.07355	0.180726	-5.94022	2.84632e-09	1.48528e-07	3_downreg
ENSMUSG00000023150.14	Ivns1abp	11014.4	10199	9043.75	5966.41	6038.69	5441.47	7950.62	-0.794027	0.133309	-5.9563	2.58006e-09	1.35372e-07	3_downreg
ENSMUSG00000067149.6	Jchain	117.212	108.942	26.001	23.4401	7.06752	13.7065	49.3947	-2.4967	0.597197	-4.18069	2.90623e-05	0.000577957	3_downreg
ENSMUSG00000061751.16	Kalrn	353.956	474.674	406.074	310.131	242.315	257.681	340.805	-0.607627	0.196162	-3.09758	0.00195108	0.0179554	3_downreg
ENSMUSG00000009731.4	Kcnd1	31.3338	33.72	33.6483	8.11389	20.1929	8.22388	22.5388	-1.42372	0.533156	-2.67037	0.00757679	0.0510418	3_downreg
ENSMUSG00000040164.3	Kcns1	34.8154	25.9385	16.8242	13.5232	9.08681	4.11194	17.3833	-1.48751	0.621385	-2.39386	0.0166721	0.0903984	3_downreg
ENSMUSG00000029475.17	Kdm2b	8968.44	8181.86	8361.61	5365.99	5366.26	4742.44	6831.1	-0.720886	0.123343	-5.84456	5.07909e-09	2.51343e-07	3_downreg
ENSMUSG00000036768.6	Kif15	3663.74	2441.67	2539.68	2103.3	1842.6	1273.33	2310.72	-0.726737	0.226274	-3.21176	0.00131926	0.0131727	3_downreg
ENSMUSG00000028438.16	Kif24	1652.57	1281.36	1306.93	1021.45	924.835	823.758	1168.48	-0.612186	0.167107	-3.66343	0.000248857	0.00343114	3_downreg
ENSMUSG00000034311.3	Kif4	1992.6	1132.65	1127.98	1043.99	864.256	641.462	1133.82	-0.735927	0.25912	-2.8401	0.00450989	0.0343279	3_downreg
ENSMUSG00000003032.8	Klf4	48.7415	63.9816	64.2377	21.637	24.2315	30.1542	42.1639	-1.23834	0.371009	-3.33777	0.000844547	0.00926872	3_downreg
ENSMUSG00000051890.13	Klhdc1	398.056	374.379	347.19	268.66	227.17	235.751	308.534	-0.610324	0.174809	-3.49139	0.000480519	0.00586515	3_downreg
ENSMUSG00000029414.11	Kntc1	3952.7	3099.65	3084.94	1430.75	1308.5	1056.77	2322.22	-1.41547	0.174452	-8.11385	4.90409e-16	7.16933e-14	3_downreg
ENSMUSG00000030124.2	Lag3	83.5569	70.8985	58.1198	35.1602	45.434	21.9303	52.5166	-1.03057	0.37071	-2.77998	0.0054362	0.0396001	3_downreg
ENSMUSG00000083836.1	Ldha-ps2	241.387	252.468	221.008	197.438	163.563	102.798	196.444	-0.614327	0.256772	-2.3925	0.0167342	0.0905302	3_downreg
ENSMUSG00000048058.17	Ldlrad3	237.905	203.185	167.477	112.693	143.37	80.8681	157.583	-0.842064	0.268986	-3.13051	0.00174503	0.0163979	3_downreg
ENSMUSG00000029570.5	Lfng	2020.45	1989.48	1917.19	1302.73	1283.26	929.298	1573.73	-0.751831	0.16698	-4.50251	6.71545e-06	0.000163831	3_downreg
ENSMUSG00000112023.1	Lilr4b	246.029	159.954	285.246	50.4864	73.7041	124.729	156.691	-1.48788	0.346045	-4.29966	1.71058e-05	0.000367257	3_downreg
ENSMUSG00000112148.1	Lilrb4a	53.3836	93.3785	132.299	28.8494	38.3665	58.9378	67.5358	-1.16832	0.414003	-2.822	0.00477245	0.0356881	3_downreg
ENSMUSG00000053846.5	Lipg	201.929	198.862	172.065	93.7605	68.6559	93.2039	138.079	-1.16493	0.237762	-4.89956	9.60512e-07	2.89226e-05	3_downreg
ENSMUSG00000054966.13	Lmntd1	37.1364	21.6154	33.6483	9.91698	6.05787	6.85323	19.2047	-1.99802	0.573118	-3.48623	0.000489885	0.00596048	3_downreg
ENSMUSG00000039633.7	Lonrf1	956.262	870.668	808.325	619.36	579.536	548.258	730.402	-0.590312	0.148115	-3.9855	6.7339e-05	0.0011566	3_downreg
ENSMUSG00000067714.13	Lpar5	304.054	247.28	290.599	240.712	180.726	127.47	231.807	-0.608502	0.252595	-2.409	0.0159962	0.0878277	3_downreg
ENSMUSG00000028613.15	Lrp8	1733.81	2384.61	2259.79	1095.38	1387.25	1332.27	1698.85	-0.74267	0.175919	-4.22166	2.42505e-05	0.000495118	3_downreg
ENSMUSG00000085762.1	Lrrc75aos2	291.289	306.074	213.361	194.733	169.62	130.211	217.548	-0.704686	0.239117	-2.94704	0.00320833	0.0265526	3_downreg
ENSMUSG00000026792.16	Lrsam1	132.298	182.434	186.595	95.5636	119.138	72.6442	131.446	-0.799638	0.271458	-2.94572	0.00322206	0.0266285	3_downreg
ENSMUSG00000024402.5	Lta	1051.42	1398.08	1186.87	546.335	642.134	625.015	908.31	-1.00537	0.166568	-6.03579	1.58184e-09	8.63069e-08	3_downreg
ENSMUSG00000028701.4	Lurap1	2209.62	1923.77	1962.31	1099.88	978.346	981.383	1525.88	-0.993168	0.137047	-7.24691	4.26399e-13	4.51159e-11	3_downreg
ENSMUSG00000075602.10	Ly6a	11351	10432.5	10853.1	6220.65	6483.94	6491.38	8638.75	-0.765688	0.111939	-6.84024	7.90596e-12	6.75925e-10	3_downreg
ENSMUSG00000020268.14	Lyrm7	485.094	447.006	501.666	310.131	284.72	316.619	390.873	-0.654608	0.159384	-4.10712	4.00629e-05	0.000745621	3_downreg
ENSMUSG00000036278.7	Macrod1	51.0625	74.3569	60.414	40.5695	26.2508	37.0074	48.2769	-0.844651	0.359596	-2.34889	0.0188294	0.098123	3_downreg
ENSMUSG00000042622.14	Maff	89.3594	102.025	114.71	54.0926	67.6462	67.1617	82.4991	-0.705993	0.274965	-2.56758	0.0102413	0.0633243	3_downreg
ENSMUSG00000031925.17	Maml2	1931.09	1479.36	1555.47	848.352	817.813	962.194	1265.71	-0.918136	0.162154	-5.66211	1.49523e-08	6.75356e-07	3_downreg
ENSMUSG00000040390.13	Map3k10	242.547	337.2	328.071	165.884	205.968	175.443	242.519	-0.733177	0.213842	-3.42859	0.000606723	0.00708065	3_downreg
ENSMUSG00000033618.7	Map3k13	129.977	112.4	117.769	33.3571	26.2508	27.4129	74.5279	-2.03962	0.300384	-6.79004	1.12103e-11	9.17469e-10	3_downreg
ENSMUSG00000022610.10	Mapk12	205.411	170.329	201.89	97.3667	113.08	106.91	149.165	-0.864491	0.218587	-3.9549	7.65669e-05	0.00129192	3_downreg
ENSMUSG00000040502.5	Marchf9	94.0015	107.212	103.239	45.0772	71.6848	54.8258	79.3401	-0.830517	0.291635	-2.8478	0.00440227	0.0337097	3_downreg
ENSMUSG00000047945.6	Marcksl1	7696.52	9411.34	8115.36	4270.61	4711	2807.08	6168.65	-1.09692	0.202159	-5.42605	5.76139e-08	2.32287e-06	3_downreg
ENSMUSG00000053907.10	Mat2a	20473.8	21907.6	19643.7	12166.3	13287.9	10992.6	16412	-0.766944	0.130595	-5.87269	4.28783e-09	2.14964e-07	3_downreg
ENSMUSG00000026669.14	Mcm10	3823.89	3665.97	3396.95	2213.29	2297.95	1396.69	2799.12	-0.880746	0.198745	-4.43154	9.35637e-06	0.000217193	3_downreg
ENSMUSG00000011008.13	Mcoln2	447.958	483.32	565.904	243.417	412.945	315.249	411.465	-0.625707	0.224121	-2.79182	0.00524126	0.0384512	3_downreg
ENSMUSG00000036853.5	Mcoln3	226.3	189.351	217.949	37.8648	65.6269	26.0423	127.189	-2.27355	0.317196	-7.16766	7.62929e-13	7.81329e-11	3_downreg
ENSMUSG00000027239.14	Mdk	24.3708	29.3969	47.4135	14.4247	14.135	13.7065	23.9079	-1.2684	0.500439	-2.53457	0.0112585	0.0679858	3_downreg
ENSMUSG00000024556.4	Me2	7422.64	6258.95	5940.46	2642.42	2650.32	2197.15	4518.66	-1.38867	0.151656	-9.15674	5.34891e-20	1.26465e-17	3_downreg
ENSMUSG00000041420.18	Meis3	99.804	129.692	104.769	86.5482	61.5884	43.8607	87.7104	-0.786801	0.314163	-2.50443	0.0122648	0.0725173	3_downreg
ENSMUSG00000035683.13	Melk	1892.8	1115.35	1103.51	1046.69	799.639	612.679	1095.11	-0.739224	0.259055	-2.85355	0.00432341	0.0332478	3_downreg
ENSMUSG00000070056.6	Mfhas1	3251.75	3039.99	2632.98	2161.9	1894.09	1799.66	2463.4	-0.606963	0.14817	-4.09639	4.1964e-05	0.000773486	3_downreg
ENSMUSG00000020818.16	Mfsd11	570.972	803.228	676.79	425.528	502.803	433.124	568.741	-0.592176	0.183141	-3.23343	0.00122312	0.0124123	3_downreg
ENSMUSG00000028655.11	Mfsd2a	1918.33	1921.18	1791.01	929.491	1087.39	1014.28	1443.61	-0.893541	0.133292	-6.70362	2.03315e-11	1.57472e-09	3_downreg
ENSMUSG00000033174.17	Mgll	249.51	356.222	306.659	97.3667	177.698	128.841	219.383	-1.17848	0.263963	-4.46458	8.02247e-06	0.000189911	3_downreg
ENSMUSG00000089726.2	Mir17hg	1072.31	1453.42	1426.23	734.758	775.407	877.214	1056.56	-0.729473	0.172723	-4.22336	2.40685e-05	0.000492452	3_downreg
ENSMUSG00000088148.1	Mir1983	45.26	24.2092	19.1184	16.2278	6.05787	2.74129	18.9358	-1.76488	0.686522	-2.57076	0.0101476	0.0629942	3_downreg
ENSMUSG00000098973.1	Mir6236	3272.64	4758.84	1872.84	1823.82	2362.57	1181.5	2545.37	-0.883153	0.314907	-2.80449	0.00503962	0.0373217	3_downreg
ENSMUSG00000047534.17	Mis18bp1	1925.29	1080.77	1176.16	1054.81	851.131	766.191	1142.39	-0.644262	0.237745	-2.70989	0.00673056	0.0467172	3_downreg
ENSMUSG00000048578.11	Mlec	13496.8	13096.3	11819.7	8442.05	7796.48	6868.31	10253.3	-0.732974	0.136756	-5.35971	8.33542e-08	3.25779e-06	3_downreg
ENSMUSG00000012519.14	Mlkl	1011.97	697.745	702.791	519.289	511.89	416.676	643.393	-0.732851	0.20124	-3.64167	0.000270874	0.00367909	3_downreg
ENSMUSG00000003948.17	Mmd	682.381	498.019	451.958	286.691	231.209	230.269	396.754	-1.12052	0.214173	-5.23185	1.67824e-07	6.09866e-06	3_downreg
ENSMUSG00000033752.7	Mnd1	74.2728	83.0031	85.6503	40.5695	46.4437	30.1542	60.0156	-1.04232	0.316633	-3.29188	0.000995186	0.0105941	3_downreg
ENSMUSG00000003348.10	Mob3a	6653.22	6488.08	6144.64	4226.44	4482.82	3837.81	5305.5	-0.619786	0.124805	-4.96605	6.83299e-07	2.15938e-05	3_downreg
ENSMUSG00000073910.10	Mob3b	1328.79	785.071	919.976	639.194	658.289	589.378	820.116	-0.683045	0.210452	-3.24561	0.00117201	0.0120218	3_downreg
ENSMUSG00000046805.10	Mpeg1	2918.69	2701.06	2743.87	1893.24	1769.91	1724.27	2291.84	-0.633781	0.121812	-5.20294	1.96158e-07	6.91827e-06	3_downreg
ENSMUSG00000079550.9	Mpp4	9.2841	21.6154	19.1184	5.40926	5.04823	4.11194	10.7645	-1.77933	0.737126	-2.41388	0.0157839	0.0868861	3_downreg
ENSMUSG00000039395.8	Mreg	1809.24	1480.22	1417.82	972.765	915.748	642.833	1206.44	-0.89228	0.195094	-4.57358	4.79463e-06	0.000120501	3_downreg
ENSMUSG00000051236.13	Msrb3	17.4077	27.6677	22.1773	3.60617	5.04823	1.37065	12.8796	-2.69966	0.739432	-3.65098	0.000261238	0.00358122	3_downreg
ENSMUSG00000064369.1	mt-Te	80.0753	41.5016	61.1788	30.6525	23.2218	38.3781	45.8347	-0.990203	0.399586	-2.47807	0.0132095	0.0763121	3_downreg
ENSMUSG00000062937.7	Mtap	12783	10204.2	9415.41	1868	1783.03	1666.71	6286.73	-2.60664	0.156654	-16.6395	3.60895e-62	5.75958e-59	3_downreg
ENSMUSG00000005667.8	Mthfd2	4502.79	4799.48	4281.75	2957.96	3295.48	2506.91	3724.06	-0.63228	0.147951	-4.27358	1.92359e-05	0.000406159	3_downreg
ENSMUSG00000028158.14	Mttp	136.94	150.443	141.476	54.9941	34.3279	42.49	93.4453	-1.6961	0.281826	-6.01825	1.76309e-09	9.56513e-08	3_downreg
ENSMUSG00000044021.14	Muc19	12.7656	8.64616	17.5889	0	1.00965	0	6.66839	-5.07789	1.43725	-3.53305	0.000410799	0.0051792	3_downreg
ENSMUSG00000094840.5	Muc3a	25.5313	18.1569	24.4715	5.40926	1.00965	2.74129	12.8867	-2.85957	0.769454	-3.71636	0.000202116	0.00289292	3_downreg
ENSMUSG00000017861.11	Mybl2	6873.71	6602.21	6389.36	3111.23	3601.4	2288.98	4811.15	-1.14133	0.179637	-6.35355	2.10398e-10	1.35668e-08	3_downreg
ENSMUSG00000022272.17	Myo10	243.708	252.468	260.775	159.573	173.659	163.107	208.881	-0.609882	0.184182	-3.3113	0.000928623	0.0100309	3_downreg
ENSMUSG00000020527.14	Myo19	2116.77	2260.11	2255.97	1356.82	1517.5	1429.58	1822.79	-0.624407	0.124814	-5.00271	5.65285e-07	1.81033e-05	3_downreg
ENSMUSG00000020437.12	Myo1g	10637.3	12998.6	12371.1	4378.8	5447.04	4183.21	8336.01	-1.36182	0.157396	-8.65224	5.04974e-18	9.67076e-16	3_downreg
ENSMUSG00000004677.17	Myo9b	6483.78	7805.75	7561.7	2209.68	2896.67	2342.43	4883.34	-1.55268	0.157706	-9.84545	7.17196e-23	2.18016e-20	3_downreg
ENSMUSG00000106978.1	N4bp2os	124.175	146.985	133.829	72.1235	57.5498	64.4204	99.8469	-1.06087	0.253287	-4.18843	2.80897e-05	0.000562939	3_downreg
ENSMUSG00000022020.15	Naa16	3122.94	2757.26	2595.51	1773.34	1741.64	1981.95	2328.77	-0.624836	0.139089	-4.49235	7.04423e-06	0.000170118	3_downreg
ENSMUSG00000056724.15	Nbeal2	2933.77	3132.5	3380.13	1932.01	2402.96	1935.35	2619.45	-0.59123	0.148412	-3.98371	6.78482e-05	0.00116326	3_downreg
ENSMUSG00000002341.8	Ncan	49.902	43.2308	35.9425	16.2278	18.1736	17.8184	30.2159	-1.30202	0.423744	-3.07266	0.00212163	0.0191194	3_downreg
ENSMUSG00000034906.15	Ncaph	2905.92	2134.74	2200.91	1776.04	1639.66	1154.08	1968.56	-0.662606	0.203577	-3.25482	0.00113464	0.011714	3_downreg
ENSMUSG00000032012.8	Nectin1	306.375	268.895	223.303	211.863	140.341	157.624	218.067	-0.640958	0.235528	-2.72137	0.00650127	0.0453738	3_downreg
ENSMUSG00000036902.11	Neto2	1484.3	952.806	829.737	787.949	662.327	630.497	891.269	-0.64838	0.229617	-2.82374	0.0047467	0.0355928	3_downreg
ENSMUSG00000039873.4	Neurl2	83.5569	120.182	143.005	56.7972	87.8391	39.7487	88.5215	-0.906852	0.352667	-2.57141	0.0101286	0.0629575	3_downreg
ENSMUSG00000047180.8	Neurl3	452.6	397.723	385.426	220.878	185.775	212.45	309.142	-0.995434	0.178996	-5.5612	2.67932e-08	1.15049e-06	3_downreg
ENSMUSG00000001911.16	Nfix	727.641	786.8	803.736	423.725	437.176	356.368	589.241	-0.927048	0.156406	-5.92719	3.08164e-09	1.59936e-07	3_downreg
ENSMUSG00000036931.15	Nfkbid	1979.83	2776.28	2384.44	1401	1833.52	1350.09	1954.19	-0.639235	0.186645	-3.42488	0.000615077	0.00714332	3_downreg
ENSMUSG00000023947.8	Nfkbie	1643.29	2273.94	2008.96	1194.54	1496.29	1092.4	1618.24	-0.647341	0.184351	-3.51146	0.000445661	0.00552417	3_downreg
ENSMUSG00000001056.3	Nhp2	3514.03	4117.3	3639.37	2034.78	2401.95	1544.72	2875.36	-0.913271	0.183074	-4.98854	6.08365e-07	1.93214e-05	3_downreg
ENSMUSG00000039193.9	Nlrc4	648.726	605.231	682.908	462.492	402.848	338.55	523.459	-0.682313	0.173384	-3.93526	8.31059e-05	0.00138397	3_downreg
ENSMUSG00000026575.15	Nme7	885.471	747.028	709.674	217.272	268.566	345.403	528.902	-1.49953	0.206546	-7.26002	3.87024e-13	4.14073e-11	3_downreg
ENSMUSG00000032456.13	Nmnat3	341.191	497.154	474.135	191.127	165.582	328.955	333.024	-0.944747	0.276657	-3.41487	0.000638121	0.00735741	3_downreg
ENSMUSG00000063445.14	Nmral1	739.246	759.133	686.732	436.347	517.948	404.341	590.624	-0.683335	0.161643	-4.22744	2.36369e-05	0.000485177	3_downreg
ENSMUSG00000055994.15	Nod2	262.276	281.865	300.541	96.4651	153.466	145.288	206.65	-1.10291	0.23175	-4.75907	1.94488e-06	5.49524e-05	3_downreg
ENSMUSG00000032558.19	Nphp3	285.486	398.588	369.367	238.909	193.852	248.087	289.048	-0.634188	0.207817	-3.05167	0.00227574	0.0201903	3_downreg
ENSMUSG00000039577.17	Nphp4	213.534	283.594	269.951	104.579	150.437	109.652	188.625	-1.0738	0.236497	-4.54042	5.61424e-06	0.000138913	3_downreg
ENSMUSG00000028341.9	Nr4a3	841.371	876.72	877.151	313.737	365.492	313.878	598.058	-1.38518	0.150116	-9.22741	2.77254e-20	6.6371e-18	3_downreg
ENSMUSG00000078202.3	Nrarp	85.8779	102.889	86.415	61.3049	50.4823	17.8184	67.4646	-1.06472	0.402001	-2.64855	0.00808386	0.0535503	3_downreg
ENSMUSG00000025969.15	Nrp2	2749.25	1441.31	1399.46	1143.16	806.706	733.296	1378.87	-1.05721	0.275279	-3.8405	0.000122786	0.00190573	3_downreg
ENSMUSG00000057406.16	Nsd2	11211.7	9553.14	8866.33	7150.14	6104.31	5612.8	8083.07	-0.650859	0.156026	-4.17149	3.02612e-05	0.000598073	3_downreg
ENSMUSG00000110331.1	Nudc-ps1	321.462	270.625	305.129	184.816	126.206	167.219	229.243	-0.906618	0.21454	-4.22588	2.3801e-05	0.000487501	3_downreg
ENSMUSG00000039509.8	Nup133	5171.24	4948.2	4423.99	1647.12	1796.16	1369.28	3226	-1.59435	0.152558	-10.4507	1.45389e-25	4.97204e-23	3_downreg
ENSMUSG00000030091.17	Nup210	24284.9	25279.6	23566.8	16325.1	17208.4	14541.2	20201	-0.605112	0.124202	-4.87201	1.10466e-06	3.29523e-05	3_downreg
ENSMUSG00000032028.15	Nxpe2	1154.71	666.619	937.565	356.11	342.27	505.768	660.507	-1.19811	0.240107	-4.98991	6.04067e-07	1.92167e-05	3_downreg
ENSMUSG00000001166.17	Oas1c	485.094	506.665	506.254	315.54	299.865	294.689	401.351	-0.718246	0.15241	-4.7126	2.44579e-06	6.70076e-05	3_downreg
ENSMUSG00000032661.9	Oas3	5471.81	5033.79	5012.84	2911.98	3478.23	3436.21	4224.14	-0.659437	0.133354	-4.94501	7.61413e-07	2.37108e-05	3_downreg
ENSMUSG00000041827.15	Oasl1	11101.5	13379.1	11893.9	4953.98	6296.15	5309.88	8822.41	-1.13526	0.149409	-7.59838	2.99871e-14	3.58927e-12	3_downreg
ENSMUSG00000029561.17	Oasl2	1484.3	1653.15	1722.18	348.897	436.167	730.554	1062.54	-1.68523	0.248563	-6.7799	1.20258e-11	9.75874e-10	3_downreg
ENSMUSG00000072980.3	Oip5	781.025	512.717	499.372	444.461	374.578	315.249	487.9	-0.655763	0.228783	-2.86631	0.00415284	0.0323297	3_downreg
ENSMUSG00000046618.7	Olfml2a	17.4077	25.9385	29.0599	6.3108	4.03858	6.85323	14.9348	-2.09442	0.639325	-3.27599	0.00105291	0.0110489	3_downreg
ENSMUSG00000092556.2	Olfr755-ps1	123.014	117.588	160.594	45.0772	58.5594	116.505	103.556	-0.884788	0.359386	-2.46194	0.0138187	0.0788561	3_downreg
ENSMUSG00000028587.18	Orc1	3303.98	2665.61	2325.56	1763.42	1686.11	1298	2173.78	-0.803657	0.186908	-4.29974	1.71002e-05	0.000367257	3_downreg
ENSMUSG00000032860.5	P2ry2	162.472	117.588	126.946	70.3204	82.7909	60.3084	103.404	-0.920532	0.268693	-3.42597	0.000612618	0.00712773	3_downreg
ENSMUSG00000040276.15	Pacsin1	391.093	407.234	471.841	109.087	175.678	93.2039	274.689	-1.74371	0.252179	-6.91458	4.6924e-12	4.29972e-10	3_downreg
ENSMUSG00000108591.1	Particl	88.1989	123.64	124.652	45.9787	61.5884	56.1965	83.3757	-1.04826	0.292256	-3.5868	0.000334762	0.00438211	3_downreg
ENSMUSG00000038718.15	Pbx3	512.946	389.942	562.08	211.863	180.726	179.555	339.519	-1.35387	0.205396	-6.59152	4.3536e-11	3.14625e-09	3_downreg
ENSMUSG00000020131.14	Pcsk4	77.7543	108.077	81.0619	34.2586	43.4147	20.5597	60.8544	-1.42549	0.359	-3.97072	7.1657e-05	0.00122309	3_downreg
ENSMUSG00000016498.10	Pdcd1lg2	304.054	270.625	284.481	171.293	179.717	197.373	234.591	-0.649982	0.182936	-3.55305	0.000380792	0.0048747	3_downreg
ENSMUSG00000025584.17	Pde8a	1104.81	756.539	1083.63	479.621	333.183	368.704	687.747	-1.31554	0.213994	-6.14756	7.86818e-10	4.55237e-08	3_downreg
ENSMUSG00000006494.11	Pdk1	3258.72	2342.24	2307.97	1564.18	1280.23	1182.87	1989.37	-0.972264	0.189605	-5.12784	2.93091e-07	9.91694e-06	3_downreg
ENSMUSG00000032788.15	Pdxk	1992.6	2223.79	2015.84	1448.78	1541.73	1092.4	1719.19	-0.608906	0.167313	-3.63932	0.000273354	0.00370751	3_downreg
ENSMUSG00000078486.3	Perm1	22.0497	19.8862	35.9425	6.3108	12.1157	5.48258	16.9646	-1.69588	0.614225	-2.76101	0.00576237	0.041347	3_downreg
ENSMUSG00000002763.16	Pex6	605.787	915.628	871.797	402.99	518.958	324.843	606.667	-0.939798	0.229164	-4.10099	4.11384e-05	0.0007612	3_downreg
ENSMUSG00000020277.10	Pfkl	3866.83	4321.35	3793.85	570.677	669.395	644.204	2311.05	-2.66984	0.138719	-19.2464	1.51223e-82	4.8268e-79	3_downreg
ENSMUSG00000116678.1	Pgk1-ps1	96.3225	54.4708	71.1203	45.9787	26.2508	47.9726	57.0193	-0.883882	0.37721	-2.34321	0.0191187	0.099333	3_downreg
ENSMUSG00000031732.12	Phlpp2	2861.82	2725.27	2533.57	1590.32	1646.73	1572.13	2154.97	-0.755258	0.12324	-6.12837	8.87846e-10	5.07556e-08	3_downreg
ENSMUSG00000026417.13	Pigr	105.607	92.5139	106.298	70.3204	67.6462	54.8258	82.8685	-0.650205	0.268139	-2.42488	0.0153133	0.0850782	3_downreg
ENSMUSG00000017721.15	Pigt	7417.99	6935.95	6873.43	4078.58	4443.45	3814.51	5593.99	-0.782621	0.124426	-6.28986	3.17747e-10	2.00831e-08	3_downreg
ENSMUSG00000003423.15	Pih1d1	511.786	688.234	620.965	328.162	419.003	313.878	480.338	-0.779137	0.194119	-4.01371	5.97722e-05	0.00104158	3_downreg
ENSMUSG00000046854.16	Pip5kl1	27.8523	21.6154	32.8836	10.8185	13.1254	1.37065	17.9443	-1.65387	0.649271	-2.54727	0.0108568	0.0661397	3_downreg
ENSMUSG00000021193.10	Pitrm1	13394.6	13244.2	11664.5	7361.1	8192.26	6599.66	10076.1	-0.789728	0.139725	-5.65202	1.58571e-08	7.12864e-07	3_downreg
ENSMUSG00000057672.16	Pkn1	6266.77	7267.96	7446.99	2126.74	2810.85	2471.27	4731.76	-1.50213	0.154993	-9.69156	3.27489e-22	9.36082e-20	3_downreg
ENSMUSG00000042632.17	Pla2g6	562.848	608.689	768.558	395.778	389.723	397.487	520.514	-0.715779	0.175861	-4.07013	4.69867e-05	0.000848908	3_downreg
ENSMUSG00000029322.12	Plac8	2069.19	2009.37	2411.97	1359.53	1326.67	999.201	1695.99	-0.815313	0.169506	-4.80994	1.50973e-06	4.37411e-05	3_downreg
ENSMUSG00000019817.18	Plagl1	271.56	155.631	197.302	148.755	72.6944	126.099	162.007	-0.842283	0.315421	-2.67035	0.00757725	0.0510418	3_downreg
ENSMUSG00000046223.10	Plaur	311.017	431.443	481.783	208.257	318.038	186.408	322.824	-0.780147	0.257326	-3.03174	0.00243145	0.021409	3_downreg
ENSMUSG00000030214.7	Plbd1	4782.47	3980.69	4073.74	1246.83	1366.05	1107.48	2759.54	-1.78557	0.148738	-12.0048	3.35267e-33	1.68966e-30	3_downreg
ENSMUSG00000040061.17	Plcb2	1078.12	1376.47	1348.99	741.069	949.066	785.38	1046.52	-0.620381	0.171178	-3.62419	0.000289866	0.00389014	3_downreg
ENSMUSG00000052160.7	Pld4	1866.1	2128.68	2462.45	481.424	453.331	334.438	1287.74	-2.34366	0.1877	-12.4862	8.87598e-36	5.48335e-33	3_downreg
ENSMUSG00000041757.17	Plekha6	95.162	113.265	112.416	36.9633	45.434	24.6716	71.3186	-1.56885	0.318371	-4.92774	8.31874e-07	2.56129e-05	3_downreg
ENSMUSG00000037552.17	Plekhg2	916.805	1391.17	1365.05	688.779	835.986	527.699	954.248	-0.838969	0.224868	-3.73094	0.000190768	0.0027428	3_downreg
ENSMUSG00000017754.13	Pltp	2083.12	1580.52	2273.56	1239.62	1598.27	796.345	1595.24	-0.707001	0.247463	-2.857	0.00427671	0.0330122	3_downreg
ENSMUSG00000054383.2	Pnma1	49.902	95.9723	91.0034	18.9324	36.3472	30.1542	53.7186	-1.48588	0.406001	-3.65979	0.000252425	0.00347534	3_downreg
ENSMUSG00000028394.9	Pole3	3139.19	2844.59	2704.87	2150.18	1952.65	1580.35	2395.3	-0.61112	0.159304	-3.83618	0.000124962	0.00192685	3_downreg
ENSMUSG00000045102.12	Poln	74.2728	78.68	91.0034	22.5386	32.3086	58.9378	59.6235	-1.12909	0.386621	-2.92041	0.00349573	0.0283672	3_downreg
ENSMUSG00000028013.16	Ppa2	1123.38	962.317	897.034	684.271	621.941	572.93	810.312	-0.663614	0.159772	-4.15351	3.27413e-05	0.000630814	3_downreg
ENSMUSG00000033871.14	Ppargc1b	793.79	906.982	932.212	401.187	587.613	397.487	669.879	-0.924882	0.196911	-4.69695	2.64071e-06	7.13291e-05	3_downreg
ENSMUSG00000060288.13	Ppih	3401.46	2710.57	2752.28	2229.52	1797.17	1833.92	2454.15	-0.596014	0.160719	-3.70843	0.000208549	0.00297388	3_downreg
ENSMUSG00000024908.15	Ppp6r3	10032.6	9744.22	9288.47	3246.46	3595.35	4631.41	6756.42	-1.3416	0.162428	-8.25966	1.46094e-16	2.29331e-14	3_downreg
ENSMUSG00000038943.16	Prc1	3268	1867.57	2192.49	1972.58	1515.48	1239.06	2009.2	-0.631184	0.239997	-2.62997	0.00853936	0.0555305	3_downreg
ENSMUSG00000039410.16	Prdm16	572.132	549.896	336.483	329.063	258.469	242.604	381.441	-0.808529	0.243225	-3.32421	0.000886704	0.0096375	3_downreg
ENSMUSG00000049409.9	Prokr1	338.87	242.092	215.655	150.558	151.447	137.065	205.948	-0.852592	0.233946	-3.6444	0.000268017	0.00365063	3_downreg
ENSMUSG00000022912.8	Pros1	107.928	70.8985	86.415	40.5695	51.4919	30.1542	64.5761	-1.10156	0.337429	-3.26457	0.0010963	0.0113857	3_downreg
ENSMUSG00000042320.17	Prox2	459.563	372.649	402.25	261.448	288.759	230.269	335.823	-0.656614	0.182651	-3.5949	0.000324514	0.00428014	3_downreg
ENSMUSG00000028484.16	Psip1	10470.1	8114.42	7419.46	6474.88	5304.68	4875.39	7109.83	-0.642375	0.180423	-3.56039	0.000370304	0.00476272	3_downreg
ENSMUSG00000021466.12	Ptch1	7697.68	7842.93	6702.9	5366.89	4944.23	4262.71	6136.22	-0.609554	0.14508	-4.2015	2.65152e-05	0.000534519	3_downreg
ENSMUSG00000019464.6	Ptger1	153.188	147.849	155.241	43.2741	48.463	37.0074	97.5038	-1.81659	0.262128	-6.93016	4.20377e-12	3.90808e-10	3_downreg
ENSMUSG00000043017.9	Ptgir	519.909	888.825	703.556	332.669	466.456	274.129	530.924	-0.975822	0.254094	-3.84039	0.000122838	0.00190573	3_downreg
ENSMUSG00000072946.12	Ptgr2	1393.78	1230.35	1124.92	788.85	785.504	816.905	1023.38	-0.648	0.144771	-4.47605	7.60364e-06	0.000182022	3_downreg
ENSMUSG00000030122.12	Ptms	536.157	397.723	395.368	224.484	222.122	160.366	322.703	-1.12289	0.218108	-5.14835	2.62794e-07	9.00317e-06	3_downreg
ENSMUSG00000097993.7	Ptprv	26.6918	40.6369	44.3546	18.0309	18.1736	15.0771	27.1608	-1.12517	0.454544	-2.47538	0.0133094	0.076687	3_downreg
ENSMUSG00000051557.15	Pusl1	478.131	771.237	696.673	326.359	440.205	320.731	505.556	-0.840476	0.226975	-3.70295	0.000213106	0.00302759	3_downreg
ENSMUSG00000025140.15	Pycr1	411.982	538.656	475.665	232.598	274.623	267.276	366.8	-0.884379	0.183367	-4.82301	1.41409e-06	4.12196e-05	3_downreg
ENSMUSG00000022571.9	Pycrl	1451.8	1468.98	1322.23	951.128	1034.89	799.087	1171.35	-0.605477	0.152753	-3.96376	7.37772e-05	0.00125369	3_downreg
ENSMUSG00000015806.12	Qdpr	1792.99	2031.85	1843.78	1172.01	1312.54	881.325	1505.75	-0.750622	0.176627	-4.24974	2.14014e-05	0.000445015	3_downreg
ENSMUSG00000031488.14	Rab11fip1	1225.5	1098.93	1124.16	735.659	706.752	653.798	924.133	-0.716146	0.137839	-5.19551	2.04159e-07	7.14782e-06	3_downreg
ENSMUSG00000026433.13	Rab29	385.29	443.548	390.015	278.577	233.228	264.535	332.532	-0.651308	0.17407	-3.74164	0.000182823	0.00265446	3_downreg
ENSMUSG00000030643.14	Rab30	703.27	634.628	625.553	418.316	416.983	359.109	526.31	-0.713285	0.155785	-4.57866	4.67962e-06	0.000118076	3_downreg
ENSMUSG00000032549.7	Rab6b	324.943	235.175	261.539	165.884	153.466	143.918	214.154	-0.820328	0.210842	-3.89073	9.99421e-05	0.00161791	3_downreg
ENSMUSG00000020380.16	Rad50	5115.54	4819.37	4564.7	2861.5	2778.54	2347.92	3747.93	-0.859279	0.137232	-6.26152	3.81241e-10	2.36283e-08	3_downreg
ENSMUSG00000027323.10	Rad51	2753.9	2324.95	2104.55	1860.79	1614.42	1125.3	1963.98	-0.641283	0.205621	-3.11876	0.00181612	0.0169084	3_downreg
ENSMUSG00000028702.15	Rad54l	2423.15	1955.76	1978.37	1471.32	1321.63	1069.1	1703.22	-0.717201	0.172366	-4.16092	3.16963e-05	0.000614388	3_downreg
ENSMUSG00000004451.14	Ralb	881.989	1032.35	893.975	512.077	606.797	493.433	736.77	-0.799811	0.159656	-5.00959	5.45463e-07	1.75566e-05	3_downreg
ENSMUSG00000021027.17	Ralgapa1	7498.07	6980.91	6956.03	2547.76	3079.42	4583.44	5274.27	-1.07054	0.209881	-5.10069	3.38412e-07	1.12516e-05	3_downreg
ENSMUSG00000038807.19	Rap1gap2	133.459	133.151	185.831	68.5173	106.013	38.3781	110.891	-1.07846	0.352545	-3.05906	0.00222036	0.0198516	3_downreg
ENSMUSG00000037992.16	Rara	2459.13	3626.2	3180.53	1293.71	1831.5	1188.35	2263.24	-1.10282	0.21158	-5.21232	1.8649e-07	6.65077e-06	3_downreg
ENSMUSG00000004952.13	Rasa4	810.037	1216.51	1262.58	466.999	576.507	411.194	790.638	-1.17676	0.216432	-5.4371	5.4155e-08	2.19729e-06	3_downreg
ENSMUSG00000010608.15	Rbm25	18910.5	19760.8	19204	9897.14	11596.8	14250.6	15603.3	-0.695428	0.160031	-4.34559	1.38903e-05	0.000307173	3_downreg
ENSMUSG00000070780.11	Rbm47	133.459	82.1385	85.6503	54.0926	54.5208	69.903	79.9607	-0.754519	0.313391	-2.40759	0.016058	0.0879929	3_downreg
ENSMUSG00000040945.13	Rcc2	21898.9	24680.5	22584.1	15385.7	16937.8	11730	18869.5	-0.650636	0.165214	-3.93815	8.21107e-05	0.00137188	3_downreg
ENSMUSG00000019873.8	Reep3	13520	10113.4	10288.7	7813.68	6686.88	7280.87	9283.92	-0.638947	0.159879	-3.99643	6.43051e-05	0.00111047	3_downreg
ENSMUSG00000023104.9	Rfc2	4333.35	3973.77	3724.26	2155.59	2153.57	1690.01	3005.09	-1.00283	0.15224	-6.58715	4.48344e-11	3.21582e-09	3_downreg
ENSMUSG00000033596.5	Rfwd3	9561.46	7769.44	7281.8	5721.19	5215.83	4512.17	6676.98	-0.671405	0.161896	-4.14713	3.36672e-05	0.000647349	3_downreg
ENSMUSG00000048027.9	Rgmb	305.215	222.206	253.127	208.257	121.157	158.995	211.493	-0.671722	0.252359	-2.66177	0.00777313	0.0520152	3_downreg
ENSMUSG00000020282.18	Rhbdf1	134.619	157.36	165.183	73.025	94.9066	79.4975	117.432	-0.889177	0.244007	-3.64407	0.000268365	0.00365194	3_downreg
ENSMUSG00000017692.8	Rhbdl3	12.7656	19.8862	16.0594	3.60617	5.04823	2.74129	10.0178	-2.08169	0.759513	-2.74082	0.00612858	0.0432774	3_downreg
ENSMUSG00000037991.9	Rmi2	4621.16	4218.46	4020.97	2942.64	2750.27	2290.35	3473.98	-0.686992	0.147546	-4.65612	3.22219e-06	8.52322e-05	3_downreg
ENSMUSG00000020642.13	Rnf144a	2063.39	1533.83	1597.53	1209.87	1070.22	982.753	1409.6	-0.6691	0.171216	-3.90794	9.30881e-05	0.00152631	3_downreg
ENSMUSG00000033967.4	Rnf225	229.781	324.231	214.126	119.004	99.9549	63.0497	175.024	-1.43438	0.285329	-5.0271	4.9796e-07	1.61634e-05	3_downreg
ENSMUSG00000034177.15	Rnf43	211.213	220.477	191.948	105.481	94.9066	112.393	156.07	-0.997877	0.212339	-4.69946	2.60853e-06	7.0759e-05	3_downreg
ENSMUSG00000077323.1	Rnu11	372.524	476.403	442.781	292.1	268.566	215.191	344.594	-0.732427	0.195434	-3.74769	0.000178467	0.00260704	3_downreg
ENSMUSG00000095969.1	Rnu1a1	198.448	130.557	125.416	119.905	74.7137	67.1617	119.367	-0.781521	0.313488	-2.49299	0.0126672	0.0741474	3_downreg
ENSMUSG00000039221.10	Rpl22l1	3909.77	2948.34	2662.04	1474.92	1129.79	1188.35	2218.87	-1.32654	0.189897	-6.98559	2.83652e-12	2.68922e-10	3_downreg
ENSMUSG00000062309.8	Rpp25	126.496	90.7846	75.7087	53.1911	33.3183	50.7139	71.7021	-1.08938	0.338674	-3.2166	0.00129718	0.0130026	3_downreg
ENSMUSG00000038387.9	Rras	306.375	261.114	286.011	151.459	186.784	146.659	223.067	-0.811891	0.199293	-4.07387	4.62388e-05	0.000839354	3_downreg
ENSMUSG00000058392.13	Rrp1b	8715.45	11083.5	10089.9	5381.31	6781.79	5200.23	7875.37	-0.783535	0.162739	-4.81469	1.47432e-06	4.28448e-05	3_downreg
ENSMUSG00000020641.16	Rsad2	1231.3	1302.11	981.155	626.573	530.064	688.064	893.212	-0.930741	0.177469	-5.24453	1.5668e-07	5.74824e-06	3_downreg
ENSMUSG00000023806.10	Rsph3b	528.033	507.529	500.136	338.079	336.212	230.269	406.71	-0.757707	0.193931	-3.90709	9.34156e-05	0.00152906	3_downreg
ENSMUSG00000021087.18	Rtn1	34.8154	35.4492	50.4725	13.5232	12.1157	17.8184	27.3657	-1.49609	0.462276	-3.23637	0.0012106	0.0123255	3_downreg
ENSMUSG00000039656.17	Rxrb	828.606	1315.08	1259.52	723.038	919.787	619.532	944.26	-0.589098	0.223201	-2.63931	0.00830746	0.0545784	3_downreg
ENSMUSG00000030592.18	Ryr1	121.854	142.662	133.829	40.5695	68.6559	30.1542	89.6206	-1.50364	0.327739	-4.58791	4.47715e-06	0.000114323	3_downreg
ENSMUSG00000021313.16	Ryr2	597.664	1083.36	1270.22	417.415	646.173	762.079	796.153	-0.695688	0.290497	-2.39482	0.0166284	0.0901869	3_downreg
ENSMUSG00000020386.5	Sar1b	4394.86	2968.23	2892.99	2230.42	1691.16	2055.97	2705.6	-0.778356	0.200751	-3.87722	0.000105656	0.00168758	3_downreg
ENSMUSG00000025743.14	Sdc3	1982.15	2549.75	2879.99	1172.01	1297.39	1380.24	1876.92	-0.946413	0.174182	-5.43347	5.52676e-08	2.23297e-06	3_downreg
ENSMUSG00000048163.13	Selplg	6291.14	6546.87	6521.66	3802.71	4309.17	2831.75	5050.55	-0.822472	0.172694	-4.7626	1.91117e-06	5.42234e-05	3_downreg
ENSMUSG00000019917.10	Septin10	211.213	178.975	177.418	105.481	109.042	74.0149	142.691	-0.963566	0.241254	-3.994	6.49689e-05	0.00112092	3_downreg
ENSMUSG00000022456.18	Septin3	312.178	167.735	168.242	73.025	56.5401	52.0846	138.301	-1.82293	0.318444	-5.72448	1.03749e-08	4.83432e-07	3_downreg
ENSMUSG00000059248.13	Septin9	4313.62	3037.39	3545.31	2355.73	2534.21	1865.45	2941.95	-0.688833	0.183842	-3.74688	0.000179049	0.00261354	3_downreg
ENSMUSG00000030683.11	Sez6l2	29.0128	53.6062	46.6488	12.6216	14.135	17.8184	28.9738	-1.55975	0.468199	-3.33138	0.000864181	0.00944092	3_downreg
ENSMUSG00000033720.12	Sfxn5	372.524	371.785	425.192	244.318	256.45	275.5	324.295	-0.595116	0.16995	-3.50171	0.00046228	0.00568237	3_downreg
ENSMUSG00000005057.13	Sh2b2	682.381	725.413	733.381	395.778	554.295	365.963	576.202	-0.700689	0.192992	-3.63067	0.000282691	0.00381255	3_downreg
ENSMUSG00000028071.12	Sh2d2a	1423.95	1323.73	1569.24	860.072	925.845	690.806	1132.27	-0.799933	0.164244	-4.87039	1.11376e-06	3.3172e-05	3_downreg
ENSMUSG00000036553.16	Sh3tc1	485.094	760.862	717.321	209.158	425.061	330.326	487.97	-1.02787	0.27251	-3.77184	0.000162045	0.00240755	3_downreg
ENSMUSG00000038738.15	Shank1	1647.93	2524.68	2815.75	193.832	319.048	309.766	1301.83	-3.09011	0.248423	-12.4389	1.60688e-35	9.32525e-33	3_downreg
ENSMUSG00000096883.2	Shisa8	597.664	658.837	525.373	367.83	414.964	248.087	468.792	-0.784929	0.217368	-3.61106	0.000304948	0.00405681	3_downreg
ENSMUSG00000020534.14	Shmt1	9110.02	7663.95	6982.79	5105.44	4761.49	3674.7	6216.4	-0.810388	0.174485	-4.64446	3.40966e-06	8.93274e-05	3_downreg
ENSMUSG00000040749.11	Siah1b	1034.02	676.994	653.083	554.449	468.475	401.599	631.436	-0.726914	0.224049	-3.24444	0.00117681	0.0120455	3_downreg
ENSMUSG00000022696.17	Sidt1	194.966	162.548	205.714	61.3049	97.9356	82.2388	134.118	-1.22571	0.259265	-4.72763	2.27152e-06	6.29053e-05	3_downreg
ENSMUSG00000036078.16	Sigmar1	2485.82	2538.51	2320.2	1455.09	1588.17	1339.12	1954.49	-0.744055	0.132946	-5.59668	2.18491e-08	9.5315e-07	3_downreg
ENSMUSG00000037902.18	Sirpa	90.5199	82.1385	97.886	45.9787	36.3472	30.1542	63.8374	-1.25225	0.313844	-3.99006	6.60578e-05	0.00113663	3_downreg
ENSMUSG00000020063.16	Sirt1	2886.19	2629.3	2423.44	1123.32	1085.37	1255.51	1900.52	-1.19694	0.140207	-8.537	1.37746e-17	2.46539e-15	3_downreg
ENSMUSG00000032902.1	Slc16a1	10634.9	8669.5	7212.21	6190.9	5654.01	4616.34	7162.98	-0.687399	0.185111	-3.71345	0.00020445	0.00292195	3_downreg
ENSMUSG00000019838.11	Slc16a10	879.668	676.994	617.141	356.11	368.52	346.773	540.868	-1.018	0.184147	-5.52817	3.23584e-08	1.37405e-06	3_downreg
ENSMUSG00000001918.17	Slc1a5	5902.36	6855.54	6778.61	3301.45	3931.56	3673.33	5073.81	-0.841314	0.136772	-6.15122	7.68887e-10	4.46211e-08	3_downreg
ENSMUSG00000027397.14	Slc20a1	3580.18	3563.95	3617.96	2348.52	2340.36	2472.65	2987.27	-0.587957	0.112956	-5.20517	1.93817e-07	6.87369e-06	3_downreg
ENSMUSG00000031482.9	Slc25a15	2381.37	2239.35	1899.6	1502.87	1358.98	1230.84	1768.84	-0.670414	0.153826	-4.35825	1.31104e-05	0.000291949	3_downreg
ENSMUSG00000028982.9	Slc25a33	628.998	593.126	559.786	350.7	360.443	333.067	471.02	-0.768556	0.151396	-5.07647	3.84503e-07	1.27178e-05	3_downreg
ENSMUSG00000054099.11	Slc25a40	591.861	535.197	485.606	311.032	336.212	420.788	446.783	-0.597244	0.184042	-3.24515	0.00117387	0.0120218	3_downreg
ENSMUSG00000027932.14	Slc27a3	30.1733	36.3139	22.1773	3.60617	8.07716	12.3358	18.7806	-1.93037	0.605898	-3.18596	0.00144275	0.0141693	3_downreg
ENSMUSG00000023942.15	Slc29a1	3221.58	3464.51	3097.94	2321.47	2231.32	1532.38	2644.87	-0.684092	0.181289	-3.7735	0.000160975	0.00239614	3_downreg
ENSMUSG00000024891.6	Slc29a2	553.564	709.849	659.966	384.959	409.916	319.361	506.269	-0.786135	0.17957	-4.37789	1.19834e-05	0.00026936	3_downreg
ENSMUSG00000085028.2	Slc2a4rg-ps	88.1989	249.874	165.947	81.1389	109.042	71.2736	127.579	-0.948026	0.366648	-2.58566	0.00971936	0.0612288	3_downreg
ENSMUSG00000027822.16	Slc33a1	1053.75	1160.31	926.858	690.582	739.06	630.497	866.843	-0.606923	0.156069	-3.8888	0.000100742	0.00162674	3_downreg
ENSMUSG00000085531.1	Slc36a3os	17.4077	19.0215	25.2362	7.21235	8.07716	2.74129	13.2827	-1.73928	0.663384	-2.62183	0.00874598	0.0564334	3_downreg
ENSMUSG00000052310.9	Slc39a1	4040.9	4230.56	3858.85	2737.09	2507.96	2278.01	3275.56	-0.688532	0.13162	-5.23122	1.68396e-07	6.10264e-06	3_downreg
ENSMUSG00000034591.5	Slc41a2	894.755	673.536	773.147	472.409	443.234	453.684	618.461	-0.772203	0.165491	-4.66614	3.06908e-06	8.14073e-05	3_downreg
ENSMUSG00000027074.14	Slc43a3	5746.86	3987.61	4051.56	2966.98	2834.07	2468.53	3675.94	-0.7366	0.18108	-4.06781	4.74563e-05	0.000855777	3_downreg
ENSMUSG00000023032.12	Slc4a8	265.757	304.345	342.601	179.407	144.379	161.736	233.038	-0.912235	0.202666	-4.50117	6.75805e-06	0.000164661	3_downreg
ENSMUSG00000028542.17	Slc6a9	168.274	336.335	288.305	160.475	164.572	176.813	215.796	-0.665345	0.268646	-2.47666	0.0132618	0.0765684	3_downreg
ENSMUSG00000000958.10	Slc7a7	142.743	175.517	178.948	106.382	94.9066	65.791	127.381	-0.888119	0.260413	-3.41043	0.000648612	0.00745593	3_downreg
ENSMUSG00000020812.17	Snhg16	326.104	519.634	567.433	229.894	353.376	345.403	390.307	-0.610337	0.257319	-2.37191	0.0176963	0.0940349	3_downreg
ENSMUSG00000085241.7	Snhg3	3692.75	2779.74	2765.28	2176.33	1661.88	2110.8	2531.13	-0.634559	0.17883	-3.5484	0.000387579	0.00493518	3_downreg
ENSMUSG00000117869.1	Snhg4	4538.76	5204.12	5691.16	2820.03	3402.5	4002.29	4276.48	-0.594783	0.171344	-3.47128	0.000517991	0.00625242	3_downreg
ENSMUSG00000097195.9	Snhg5	971.349	1228.62	1048.45	601.329	691.607	570.189	851.924	-0.801644	0.162954	-4.91944	8.67915e-07	2.65943e-05	3_downreg
ENSMUSG00000104960.1	Snhg8	859.939	789.394	788.441	523.797	531.073	445.46	656.351	-0.697042	0.150598	-4.62851	3.68305e-06	9.59648e-05	3_downreg
ENSMUSG00000090101.1	Snhg9	32.4943	18.1569	26.7657	12.6216	10.0965	6.85323	17.8314	-1.35774	0.567742	-2.39147	0.016781	0.090681	3_downreg
ENSMUSG00000037972.7	Snn	4711.68	6005.62	5736.27	3315.88	3471.16	2992.12	4372.12	-0.750585	0.147748	-5.08016	3.77111e-07	1.24949e-05	3_downreg
ENSMUSG00000080610.1	Snord110	264.597	248.145	236.303	188.423	97.9356	127.47	193.812	-0.850532	0.262074	-3.24538	0.00117292	0.0120218	3_downreg
ENSMUSG00000064899.1	Snord118	415.463	418.474	355.602	293.903	257.46	237.122	329.671	-0.588342	0.179846	-3.27137	0.00107026	0.0111698	3_downreg
ENSMUSG00000093178.1	Snord87	192.645	270.625	270.716	115.398	114.09	202.856	194.388	-0.775742	0.280342	-2.76712	0.00565536	0.0407471	3_downreg
ENSMUSG00000030512.13	Snrpa1	4672.22	4062.83	3686.02	2619.88	2640.22	2341.06	3337.04	-0.707727	0.144424	-4.90034	9.56697e-07	2.88531e-05	3_downreg
ENSMUSG00000053113.3	Socs3	1133.82	1053.97	1118.04	703.204	782.475	464.649	876.026	-0.758471	0.202899	-3.73817	0.000185368	0.00268328	3_downreg
ENSMUSG00000022091.6	Sorbs3	23.2102	35.4492	40.5309	15.3262	12.1157	13.7065	23.3898	-1.27738	0.492228	-2.5951	0.00945645	0.0598353	3_downreg
ENSMUSG00000098188.1	Sowahc	931.891	568.052	595.728	420.119	342.27	404.341	543.734	-0.842928	0.224494	-3.75479	0.000173486	0.00254788	3_downreg
ENSMUSG00000051817.8	Sox12	1683.9	1514.81	1368.11	948.424	827.909	645.574	1164.79	-0.912246	0.181416	-5.02848	4.94383e-07	1.60746e-05	3_downreg
ENSMUSG00000070031.11	Sp140	9987.37	10921.8	10375.9	5787.01	6454.66	5908.86	8239.27	-0.785491	0.119079	-6.59638	4.21318e-11	3.05631e-09	3_downreg
ENSMUSG00000069910.2	Spdl1	1517.95	1424.89	1225.87	872.694	813.774	708.624	1093.97	-0.79709	0.157581	-5.05829	4.23039e-07	1.39683e-05	3_downreg
ENSMUSG00000024533.17	Spire1	1288.17	960.588	899.328	520.191	489.678	485.209	773.86	-1.07206	0.181009	-5.9227	3.16697e-09	1.63479e-07	3_downreg
ENSMUSG00000027646.15	Src	156.669	259.385	231.715	86.5482	113.08	106.91	159.051	-1.08657	0.262461	-4.13992	3.47429e-05	0.000663372	3_downreg
ENSMUSG00000021594.11	Srd5a1	75.4333	83.0031	84.8855	61.3049	38.3665	34.2662	62.8766	-0.848137	0.332005	-2.55459	0.0106313	0.0650065	3_downreg
ENSMUSG00000056091.12	St3gal5	907.52	660.566	690.555	405.695	349.337	354.997	561.445	-1.02172	0.184412	-5.54042	3.01747e-08	1.28417e-06	3_downreg
ENSMUSG00000052544.9	St6galnac3	153.188	114.129	139.182	59.5019	47.4533	86.3507	99.9674	-1.08414	0.297039	-3.64981	0.000262434	0.00359248	3_downreg
ENSMUSG00000017400.10	Stac2	639.442	748.757	757.087	371.436	469.485	302.913	548.187	-0.905153	0.197455	-4.58409	4.55967e-06	0.000115812	3_downreg
ENSMUSG00000036928.14	Stag3	49.902	93.3785	45.1193	20.7355	26.2508	32.8955	44.7136	-1.25318	0.428531	-2.92437	0.00345159	0.0280827	3_downreg
ENSMUSG00000024776.17	Stambpl1	969.028	1140.43	1134.1	427.332	626.99	656.539	825.736	-0.925876	0.19603	-4.72312	2.32249e-06	6.38136e-05	3_downreg
ENSMUSG00000024378.9	Stard4	7073.32	6059.23	5577.21	4380.6	3887.13	4188.69	5194.36	-0.586612	0.142375	-4.12018	3.78573e-05	0.000711487	3_downreg
ENSMUSG00000026389.16	Steap3	129.977	135.745	159.065	87.4497	92.8874	53.4552	109.763	-0.851343	0.278701	-3.05468	0.00225297	0.0200682	3_downreg
ENSMUSG00000029428.13	Stx2	127.656	146.985	148.359	108.185	88.8488	71.2736	115.218	-0.649129	0.25384	-2.55723	0.0105508	0.0647001	3_downreg
ENSMUSG00000026797.16	Stxbp1	409.661	388.212	451.193	141.542	155.485	150.771	282.811	-1.48185	0.179643	-8.24883	1.59951e-16	2.48493e-14	3_downreg
ENSMUSG00000061838.7	Suclg2	4821.93	4179.55	3844.32	2789.38	2562.48	2456.2	3442.31	-0.717544	0.142526	-5.0345	4.7911e-07	1.56311e-05	3_downreg
ENSMUSG00000028643.11	Svbp	220.497	268.895	258.48	131.625	161.543	106.91	191.325	-0.898393	0.226148	-3.9726	7.10938e-05	0.00121456	3_downreg
ENSMUSG00000003824.12	Syce2	985.275	906.117	806.03	640.997	617.903	437.236	732.26	-0.665457	0.189888	-3.50448	0.000457497	0.00564168	3_downreg
ENSMUSG00000036863.12	Syde2	228.621	190.215	144.535	76.6312	40.3858	57.5671	122.993	-1.68217	0.308309	-5.4561	4.86695e-08	1.99587e-06	3_downreg
ENSMUSG00000019737.14	Syne4	56.8651	64.8462	65.0024	14.4247	23.2218	12.3358	39.4493	-1.88989	0.406403	-4.65029	3.31471e-06	8.73177e-05	3_downreg
ENSMUSG00000041831.16	Sytl3	356.277	436.631	334.954	171.293	214.045	198.744	285.324	-0.951261	0.198759	-4.786	1.7014e-06	4.88507e-05	3_downreg
ENSMUSG00000030852.17	Tacc2	76.5938	91.6493	71.8851	45.9787	46.4437	52.0846	64.1058	-0.737589	0.297858	-2.47631	0.0132748	0.0766203	3_downreg
ENSMUSG00000024218.13	Taf11	3409.58	2201.31	2314.85	1922.09	1505.38	1849	2200.37	-0.586435	0.20114	-2.91555	0.00355065	0.0287277	3_downreg
ENSMUSG00000054321.7	Taf4b	3042.86	2723.54	2822.64	1800.38	1791.11	1891.49	2345.34	-0.647561	0.121933	-5.31081	1.09142e-07	4.16582e-06	3_downreg
ENSMUSG00000090290.2	Tarbp1	3182.12	2916.35	2513.68	746.478	739.06	971.788	1844.91	-1.81102	0.170298	-10.6344	2.06218e-26	7.18051e-24	3_downreg
ENSMUSG00000030515.9	Tarsl2	639.442	645.868	592.669	485.932	400.829	308.395	512.189	-0.647202	0.195723	-3.30673	0.000943918	0.0101603	3_downreg
ENSMUSG00000039976.4	Tbc1d16	58.0256	50.1477	49.7078	26.1448	28.2701	21.9303	39.0377	-1.03602	0.368401	-2.81222	0.00492008	0.0365636	3_downreg
ENSMUSG00000059540.15	Tcea2	92.841	133.151	125.416	49.5849	62.598	31.5249	82.5193	-1.27962	0.325281	-3.93388	8.35869e-05	0.00138835	3_downreg
ENSMUSG00000020778.12	Ten1	637.121	796.311	747.91	438.15	496.745	359.109	579.225	-0.751723	0.182589	-4.11702	3.83795e-05	0.000719888	3_downreg
ENSMUSG00000044468.14	Tent5c	844.853	785.936	883.269	263.251	266.546	158.995	533.808	-1.86042	0.212952	-8.73632	2.40823e-18	4.85474e-16	3_downreg
ENSMUSG00000009628.14	Tex15	796.111	436.631	458.076	237.106	213.035	206.968	391.321	-1.35951	0.253256	-5.36815	7.95492e-08	3.12823e-06	3_downreg
ENSMUSG00000022797.16	Tfrc	31553.2	22405.7	19426.6	17160	14198.6	14535.7	19879.9	-0.677065	0.195653	-3.46054	0.000539103	0.0064608	3_downreg
ENSMUSG00000030782.16	Tgfb1i1	13.9261	28.5323	21.4126	4.50772	7.06752	6.85323	13.7166	-1.81688	0.660542	-2.75059	0.00594874	0.0423039	3_downreg
ENSMUSG00000041319.14	Thoc6	993.398	1381.66	1131.04	708.613	852.14	572.93	939.963	-0.715506	0.199393	-3.58842	0.000332684	0.0043658	3_downreg
ENSMUSG00000004929.12	Thop1	2143.47	2426.11	2240.67	1136.85	1307.49	938.893	1698.91	-1.00813	0.1622	-6.21539	5.11983e-10	3.06406e-08	3_downreg
ENSMUSG00000048007.4	Timm8a1	2801.48	2914.62	2272.03	1868.9	1866.83	1204.8	2154.78	-0.691902	0.201568	-3.4326	0.000597819	0.00699379	3_downreg
ENSMUSG00000034640.9	Tiparp	12586.9	9498.67	9182.17	6992.37	6268.89	6995.78	8587.46	-0.626107	0.161569	-3.87517	0.000106551	0.00170029	3_downreg
ENSMUSG00000031639.12	Tlr3	446.797	314.72	335.719	209.158	142.36	237.122	280.979	-0.89975	0.244497	-3.68001	0.000233224	0.00326496	3_downreg
ENSMUSG00000039005.13	Tlr4	1305.58	864.616	721.145	695.09	488.668	583.895	776.498	-0.707883	0.240404	-2.94456	0.00323415	0.0267025	3_downreg
ENSMUSG00000036151.15	Tm6sf2	18.5682	34.5846	26.001	10.8185	5.04823	5.48258	16.7505	-1.87012	0.620579	-3.0135	0.00258253	0.0224299	3_downreg
ENSMUSG00000068040.10	Tm9sf4	3859.86	4154.48	3907.79	1382.97	1749.72	2087.49	2857.05	-1.19271	0.172418	-6.91759	4.59402e-12	4.23199e-10	3_downreg
ENSMUSG00000019734.16	Tmc4	55.7046	80.4093	54.2962	24.3417	32.3086	38.3781	47.5731	-1.01836	0.370889	-2.74572	0.00603776	0.0428098	3_downreg
ENSMUSG00000020023.18	Tmcc3	1020.09	804.957	717.321	415.611	483.62	438.607	646.701	-0.924518	0.182953	-5.0533	4.34237e-07	1.42643e-05	3_downreg
ENSMUSG00000041143.16	Tmco4	1913.68	2108.8	1937.07	706.81	774.398	501.656	1323.74	-1.58496	0.183273	-8.64811	5.23594e-18	9.92806e-16	3_downreg
ENSMUSG00000028347.14	Tmeff1	34.8154	22.48	28.2952	3.60617	5.04823	8.22388	17.0781	-2.38464	0.625515	-3.81229	0.000137686	0.00209536	3_downreg
ENSMUSG00000027956.11	Tmem144	94.0015	48.4185	63.473	41.471	26.2508	28.7836	50.3997	-1.07679	0.393609	-2.73568	0.00622515	0.0437979	3_downreg
ENSMUSG00000031951.8	Tmem231	186.842	153.037	149.888	66.7142	51.4919	39.7487	107.954	-1.61332	0.278981	-5.78291	7.34192e-09	3.52394e-07	3_downreg
ENSMUSG00000074634.12	Tmem267	1260.32	722.819	815.972	329.965	344.289	235.751	618.185	-1.61647	0.24584	-6.57529	4.85585e-11	3.44424e-09	3_downreg
ENSMUSG00000045917.17	Tmem268	631.319	558.542	559.021	402.99	349.337	411.194	485.4	-0.587714	0.159553	-3.68349	0.000230059	0.00323011	3_downreg
ENSMUSG00000001420.13	Tmem79	118.372	153.037	125.416	64.9111	65.6269	53.4552	96.8032	-1.10377	0.263668	-4.1862	2.83663e-05	0.00056706	3_downreg
ENSMUSG00000037278.9	Tmem97	4071.08	3415.23	3192.77	1963.56	1953.66	1717.42	2718.95	-0.92138	0.149304	-6.17115	6.77969e-10	3.98276e-08	3_downreg
ENSMUSG00000068105.11	Tnfrsf13c	35825	18795	21540.3	13928.8	10941.5	15552.7	19430.6	-0.913842	0.241921	-3.77744	0.000158452	0.00236392	3_downreg
ENSMUSG00000035678.8	Tnfsf9	168.274	141.797	139.946	92.859	100.965	79.4975	120.556	-0.71027	0.237476	-2.99092	0.00278141	0.023748	3_downreg
ENSMUSG00000027692.16	Tnik	561.688	459.111	488.665	231.697	261.498	249.458	375.353	-1.02237	0.171722	-5.95366	2.62205e-09	1.37199e-07	3_downreg
ENSMUSG00000026414.13	Tnnt2	22.0497	41.5016	35.9425	10.8185	19.1833	6.85323	22.7248	-1.41985	0.550983	-2.57693	0.00996813	0.0623448	3_downreg
ENSMUSG00000020422.14	Tns3	1067.67	826.573	978.096	347.094	410.926	361.851	665.368	-1.35791	0.168737	-8.04745	8.45372e-16	1.20243e-13	3_downreg
ENSMUSG00000031799.10	Tpm4	17336.9	14102.7	13743	10503	9249.36	8474.7	12235	-0.678446	0.15373	-4.41324	1.01837e-05	0.000234126	3_downreg
ENSMUSG00000032536.12	Trak1	6110.1	6838.25	6870.38	4027.19	4722.11	4054.37	5437.07	-0.630351	0.133373	-4.72622	2.28733e-06	6.31191e-05	3_downreg
ENSMUSG00000078616.2	Trim30c	214.695	151.308	187.36	120.807	101.974	67.1617	140.551	-0.918812	0.277074	-3.31612	0.000912762	0.00988705	3_downreg
ENSMUSG00000054517.9	Trim65	1365.92	1602.13	1354.35	878.103	875.362	889.549	1160.9	-0.71002	0.13887	-5.11282	3.17381e-07	1.06448e-05	3_downreg
ENSMUSG00000021569.10	Trip13	3194.89	2259.24	2025.02	656.324	511.89	400.229	1507.93	-2.25039	0.230202	-9.77569	1.43176e-22	4.15448e-20	3_downreg
ENSMUSG00000004127.12	Trmt10a	1074.63	1014.19	877.151	427.332	493.716	431.754	719.797	-1.131	0.158193	-7.14951	8.7089e-13	8.77811e-11	3_downreg
ENSMUSG00000056820.7	Tsnax	2065.71	2227.25	1934.01	1190.04	1169.17	1007.42	1598.93	-0.885864	0.140672	-6.29736	3.02767e-10	1.91996e-08	3_downreg
ENSMUSG00000025511.14	Tspan4	41.7784	71.7631	65.7672	34.2586	29.2797	31.5249	45.7287	-0.92251	0.371024	-2.48639	0.0129046	0.0751273	3_downreg
ENSMUSG00000034848.17	Ttc21b	909.842	808.416	840.443	486.833	484.63	444.089	662.375	-0.851633	0.143938	-5.91665	3.28564e-09	1.68695e-07	3_downreg
ENSMUSG00000030276.19	Ttll3	185.682	331.148	353.307	112.693	124.186	163.107	211.687	-1.13084	0.283764	-3.98512	6.74448e-05	0.00115738	3_downreg
ENSMUSG00000033257.14	Ttll4	3438.6	3308.88	3128.53	1904.96	2202.04	2103.94	2681.16	-0.669174	0.127875	-5.23304	1.66748e-07	6.07109e-06	3_downreg
ENSMUSG00000034714.9	Ttyh2	51.0625	65.7108	52.002	31.554	26.2508	28.7836	42.5606	-0.96285	0.35841	-2.68645	0.00722168	0.0493226	3_downreg
ENSMUSG00000026202.13	Tuba4a	9902.65	10090.9	9476.59	5684.23	6332.49	4645.12	7688.67	-0.822364	0.150507	-5.46398	4.65581e-08	1.91749e-06	3_downreg
ENSMUSG00000039530.17	Tusc3	856.458	836.083	686.732	492.243	411.935	479.726	627.196	-0.780963	0.167175	-4.67153	2.98966e-06	7.96315e-05	3_downreg
ENSMUSG00000000811.13	Txnrd3	849.495	922.545	780.794	431.839	446.263	394.746	637.614	-1.00204	0.152068	-6.58941	4.41572e-11	3.17915e-09	3_downreg
ENSMUSG00000044949.4	Ubtd2	389.932	350.169	343.366	238.909	248.373	174.072	290.804	-0.704761	0.199544	-3.53186	0.000412654	0.00519917	3_downreg
ENSMUSG00000026558.13	Uck2	6130.99	7120.11	5961.11	4165.13	5218.86	3212.79	5301.5	-0.608622	0.191475	-3.1786	0.0014799	0.0144747	3_downreg
ENSMUSG00000031634.13	Ufsp2	1712.92	1544.2	1527.18	420.119	372.559	418.047	999.17	-1.98246	0.14265	-13.8974	6.56899e-44	6.29014e-41	3_downreg
ENSMUSG00000001228.14	Uhrf1	35263.3	26589.5	24962.5	22481.8	19248.9	14875.6	23903.6	-0.616853	0.197575	-3.12211	0.00179558	0.0167579	3_downreg
ENSMUSG00000022814.6	Umps	7267.13	6156.06	5870.87	4715.97	4535.33	3496.52	5340.31	-0.597297	0.165843	-3.60158	0.000316293	0.00419192	3_downreg
ENSMUSG00000028456.18	Unc13b	78.9148	71.7631	59.6493	18.0309	24.2315	56.1965	51.4643	-1.12247	0.439202	-2.5557	0.0105975	0.0648616	3_downreg
ENSMUSG00000029591.14	Ung	4563.13	4720.8	4407.17	2759.62	2898.69	2284.87	3605.71	-0.784742	0.140503	-5.58525	2.33365e-08	1.01342e-06	3_downreg
ENSMUSG00000025616.14	Usp16	3771.66	3846.68	3596.55	1982.49	2186.89	2755	3023.21	-0.696583	0.158502	-4.39479	1.10878e-05	0.000252561	3_downreg
ENSMUSG00000028514.15	Usp24	17810.4	16996.6	15881.2	6028.62	7510.75	8125.19	12058.8	-1.22653	0.151732	-8.08351	6.29299e-16	9.13007e-14	3_downreg
ENSMUSG00000047751.9	Utf1	156.669	134.015	113.181	74.8281	69.6655	86.3507	105.785	-0.807299	0.258428	-3.12388	0.00178484	0.0166791	3_downreg
ENSMUSG00000007029.16	Vars	15597.3	24383	23287.7	11226	15437.5	11513.4	16907.5	-0.728814	0.206276	-3.5332	0.000410567	0.0051792	3_downreg
ENSMUSG00000021256.5	Vash1	41.7784	56.2	47.4135	18.0309	25.2411	15.0771	33.9569	-1.30918	0.415798	-3.1486	0.00164055	0.0156637	3_downreg
ENSMUSG00000024962.13	Vegfb	1350.84	1063.48	1012.51	663.536	617.903	566.077	879.056	-0.888562	0.169721	-5.23542	1.64606e-07	6.00452e-06	3_downreg
ENSMUSG00000017288.15	Vps53	4143.03	3725.63	3888.68	2468.43	2456.47	2585.04	3211.21	-0.646722	0.118796	-5.44399	5.20994e-08	2.12288e-06	3_downreg
ENSMUSG00000038733.14	Wdr26	27190.8	27784.4	26645.6	15080.1	14637.8	14191.7	20921.7	-0.894341	0.107778	-8.29798	1.05896e-16	1.74829e-14	3_downreg
ENSMUSG00000038299.16	Wdr36	9107.7	9320.56	8418.96	1892.34	1757.79	2209.48	5451.14	-2.19672	0.139587	-15.7373	8.40072e-56	1.14916e-52	3_downreg
ENSMUSG00000029442.18	Wdr66	19.7287	28.5323	32.8836	9.91698	6.05787	9.59452	17.7857	-1.67978	0.572247	-2.93541	0.0033311	0.0272623	3_downreg
ENSMUSG00000073434.12	Wdr90	283.165	446.142	360.19	230.795	226.161	116.505	277.16	-0.920646	0.284579	-3.23512	0.00121593	0.0123666	3_downreg
ENSMUSG00000031016.9	Wee1	3796.04	2946.61	2816.52	2347.62	2009.19	1677.67	2598.94	-0.662461	0.183171	-3.61662	0.000298476	0.00399449	3_downreg
ENSMUSG00000021287.12	Xrcc3	1076.96	658.837	711.968	398.482	368.52	378.298	598.844	-1.09346	0.213671	-5.11752	3.09573e-07	1.04011e-05	3_downreg
ENSMUSG00000035769.9	Xylb	254.152	188.486	177.418	80.2374	68.6559	97.3159	144.378	-1.33568	0.257129	-5.19459	2.05167e-07	7.16999e-06	3_downreg
ENSMUSG00000028811.11	Yars	5160.8	7573.17	6540.01	4012.77	4695.86	3896.75	5313.23	-0.612709	0.174504	-3.51115	0.000446165	0.00552684	3_downreg
ENSMUSG00000027514.14	Zbp1	5875.67	5651.99	5646.8	3726.08	3814.44	3778.87	4748.98	-0.601407	0.109442	-5.49524	3.90185e-08	1.62444e-06	3_downreg
ENSMUSG00000102101.1	Zbtb11os1	53.3836	83.8677	84.1208	30.6525	31.299	30.1542	52.2463	-1.272	0.351977	-3.61388	0.000301651	0.00402292	3_downreg
ENSMUSG00000006310.10	Zbtb32	2315.22	2461.56	1782.6	1105.29	1540.72	978.641	1697.34	-0.854716	0.208102	-4.1072	4.00489e-05	0.000745621	3_downreg
ENSMUSG00000027387.11	Zc3h8	474.649	441.819	472.606	306.525	277.652	301.542	379.132	-0.649158	0.157543	-4.12052	3.7802e-05	0.000711487	3_downreg
ENSMUSG00000074682.4	Zcchc3	772.901	648.462	503.195	455.279	293.807	350.885	504.088	-0.803951	0.228132	-3.52406	0.000424989	0.00531611	3_downreg
ENSMUSG00000037108.13	Zcwpw1	442.155	553.354	455.782	338.079	312.99	274.129	396.081	-0.647148	0.180358	-3.58813	0.00033306	0.0043658	3_downreg
ENSMUSG00000039470.15	Zdhhc2	161.311	62.2523	79.5324	55.8957	53.5112	34.2662	74.4615	-1.05943	0.408247	-2.59506	0.00945754	0.0598353	3_downreg
ENSMUSG00000044934.13	Zfp367	4322.91	3556.16	3496.37	2821.83	2158.62	1943.58	3049.91	-0.715253	0.180185	-3.96956	7.20064e-05	0.00122796	3_downreg
ENSMUSG00000064264.14	Zfp428	142.743	154.766	124.652	91.9574	94.9066	71.2736	113.383	-0.700494	0.248112	-2.8233	0.00475326	0.035622	3_downreg
ENSMUSG00000042439.13	Zfp532	19.7287	5.18769	9.17682	0.901543	0	2.74129	6.28934	-3.33883	1.22961	-2.71536	0.00662028	0.0460869	3_downreg
ENSMUSG00000045757.6	Zfp764	633.64	591.397	565.139	453.476	387.704	331.696	493.842	-0.605287	0.174473	-3.46923	0.000521961	0.0062908	3_downreg
ENSMUSG00000041961.14	Znrf3	791.469	846.459	812.148	471.507	518.958	474.244	652.464	-0.742161	0.140646	-5.27679	1.31467e-07	4.93671e-06	3_downreg
ENSMUSG00000036086.16	Zranb3	765.938	672.671	656.907	372.337	369.53	375.557	535.49	-0.905845	0.151299	-5.98711	2.13601e-09	1.14585e-07	3_downreg
ENSMUSG00000014243.5	Zswim7	118.372	114.129	111.651	76.6312	77.7427	63.0497	93.5961	-0.654458	0.250863	-2.60882	0.00908547	0.0580955	3_downreg
ENSMUSG00000058706.5	0610030E20Rik	1909.04	1871.89	1826.19	3038.2	2740.18	3160.71	2424.37	0.672779	0.125101	5.37789	7.53655e-08	2.98208e-06	2_upreg
ENSMUSG00000107121.1	1110006O24Rik	49.902	63.1169	69.5909	95.5636	142.36	138.435	93.1614	1.03092	0.289106	3.56588	0.000362638	0.00468908	2_upreg
ENSMUSG00000045237.5	1110012L19Rik	184.521	177.246	175.889	306.525	292.797	256.311	232.215	0.674539	0.183823	3.66949	0.000243031	0.00337757	2_upreg
ENSMUSG00000097616.7	1110019D14Rik	62.6677	51.0123	60.414	105.481	107.022	116.505	83.8503	0.918638	0.263142	3.49103	0.000481157	0.0058692	2_upreg
ENSMUSG00000037971.10	1110032A03Rik	215.855	224.8	242.421	526.501	489.678	609.938	384.865	1.24721	0.172469	7.23151	4.77645e-13	4.99857e-11	2_upreg
ENSMUSG00000026831.16	1700007K13Rik	0	0	1.52947	20.7355	11.1061	17.8184	8.53158	4.826	1.2813	3.76648	0.000165566	0.00245035	2_upreg
ENSMUSG00000101483.1	1700016L21Rik	4.64205	19.0215	8.41208	52.2895	62.598	78.1268	37.515	2.55713	0.49907	5.12378	2.99465e-07	1.00969e-05	2_upreg
ENSMUSG00000097523.2	1700022N22Rik	13.9261	34.5846	28.2952	60.4034	61.5884	69.903	44.7834	1.29748	0.397664	3.26275	0.00110337	0.0114405	2_upreg
ENSMUSG00000117050.1	1700023B13Rik	0	1.72923	0.764735	24.3417	13.1254	28.7836	11.4574	4.62803	1.06743	4.33566	1.45321e-05	0.000319891	2_upreg
ENSMUSG00000097321.5	1700028E10Rik	102.125	129.692	164.418	338.079	426.07	524.957	280.89	1.69212	0.247342	6.8412	7.85344e-12	6.74445e-10	2_upreg
ENSMUSG00000005983.15	1700037C18Rik	103.286	115.858	104.769	197.438	235.247	189.149	157.625	0.941613	0.215015	4.3793	1.19061e-05	0.000268025	2_upreg
ENSMUSG00000099681.1	1700052K11Rik	377.166	504.071	471.077	679.764	697.665	737.408	577.858	0.641706	0.167262	3.83653	0.000124786	0.00192569	2_upreg
ENSMUSG00000073598.3	1700066B19Rik	13.9261	20.7508	10.7063	37.8648	60.5787	37.0074	30.139	1.58261	0.471692	3.35517	0.000793151	0.00883632	2_upreg
ENSMUSG00000101856.1	1700096K18Rik	116.051	117.588	130.005	198.34	170.63	205.597	156.368	0.655828	0.210761	3.11172	0.00186003	0.0172417	2_upreg
ENSMUSG00000096935.5	1700113A16Rik	162.472	151.308	143.77	397.581	333.183	418.047	267.727	1.32952	0.188656	7.04733	1.82389e-12	1.75524e-10	2_upreg
ENSMUSG00000097101.3	1810034E14Rik	33.6549	37.1785	39.7662	90.1543	108.032	75.3855	64.0286	1.30592	0.310675	4.20348	2.62837e-05	0.00053153	2_upreg
ENSMUSG00000100680.1	1810044D09Rik	24.3708	32.8554	28.2952	92.859	82.7909	75.3855	56.0928	1.54992	0.324807	4.77183	1.82563e-06	5.20277e-05	2_upreg
ENSMUSG00000084925.8	1810062O18Rik	5.80256	14.6985	20.6478	78.4343	82.7909	112.393	52.4612	2.68364	0.429807	6.24383	4.26995e-10	2.60426e-08	2_upreg
ENSMUSG00000087165.7	2010001A14Rik	22.0497	33.72	32.1189	61.3049	71.6848	84.9801	50.9764	1.2906	0.349252	3.69534	0.000219595	0.00310303	2_upreg
ENSMUSG00000106567.1	2010309G21Rik	596.503	498.019	549.079	3168.92	3001.67	3401.94	1869.36	2.54329	0.139352	18.2509	2.03653e-74	4.3335e-71	2_upreg
ENSMUSG00000074829.10	2010315B03Rik	444.476	492.831	483.312	962.848	843.054	1023.87	708.399	0.992087	0.151578	6.54506	5.94714e-11	4.14159e-09	2_upreg
ENSMUSG00000087380.7	2210408F21Rik	42.9389	38.9077	51.2372	133.428	163.563	215.191	107.544	1.9341	0.290339	6.66154	2.7098e-11	2.03512e-09	2_upreg
ENSMUSG00000078894.9	2210418O10Rik	301.733	291.375	334.189	812.291	845.073	838.835	570.583	1.42698	0.147507	9.67392	3.8917e-22	1.09603e-19	2_upreg
ENSMUSG00000097354.7	2310001H17Rik	227.46	267.166	293.658	448.969	507.852	708.624	408.955	1.0734	0.21895	4.90248	9.46343e-07	2.8631e-05	2_upreg
ENSMUSG00000108732.1	2310043P16Rik	635.961	625.982	639.318	1126.93	867.285	1189.72	847.533	0.743024	0.166732	4.45639	8.33507e-06	0.000196825	2_upreg
ENSMUSG00000114372.1	2310067P03Rik	19.7287	7.78154	4.58841	25.2432	46.4437	63.0497	27.8059	2.1081	0.60405	3.48994	0.000483122	0.00588941	2_upreg
ENSMUSG00000104891.1	2510017J16Rik	181.04	151.308	159.83	194.733	254.431	420.788	227.022	0.81771	0.286436	2.85477	0.00430679	0.0331375	2_upreg
ENSMUSG00000060301.6	2610008E11Rik	523.391	532.603	527.667	992.599	1028.83	1459.74	844.138	1.13439	0.186322	6.08834	1.1409e-09	6.37007e-08	2_upreg
ENSMUSG00000097536.2	2610037D02Rik	291.289	447.871	421.369	489.538	638.096	892.291	530.075	0.795064	0.253231	3.13969	0.00169129	0.0160346	2_upreg
ENSMUSG00000071302.10	2610044O15Rik8	295.931	258.52	218.714	413.808	431.118	368.704	331.133	0.656349	0.187403	3.50235	0.000461176	0.00567244	2_upreg
ENSMUSG00000045464.5	2810002D19Rik	295.931	215.289	194.243	513.88	456.36	530.44	367.69	1.09446	0.205442	5.32736	9.96497e-08	3.84756e-06	2_upreg
ENSMUSG00000099881.1	2810013P06Rik	282.004	293.969	305.894	771.721	705.742	716.848	512.696	1.31416	0.148509	8.849	8.83103e-19	1.90026e-16	2_upreg
ENSMUSG00000020491.15	2810021J22Rik	171.756	233.446	182.007	361.519	360.443	334.438	273.935	0.845842	0.193926	4.36168	1.29069e-05	0.000288088	2_upreg
ENSMUSG00000099034.7	2810039B14Rik	19.7287	9.51077	18.3536	57.6988	50.4823	41.1194	32.8156	1.66511	0.443648	3.75321	0.000174584	0.00256204	2_upreg
ENSMUSG00000100594.1	2810414N06Rik	18.5682	31.1262	29.8247	130.724	136.302	134.323	80.1447	2.31382	0.302876	7.63951	2.18043e-14	2.71152e-12	2_upreg
ENSMUSG00000051339.10	2900026A02Rik	13.9261	16.4277	13.7652	27.9478	52.5015	26.0423	25.1018	1.27565	0.497475	2.56426	0.0103397	0.0637528	2_upreg
ENSMUSG00000054418.6	2900041M22Rik	0	0	3.82367	15.3262	6.05787	9.59452	5.80038	2.90425	1.24043	2.34133	0.0192152	0.0997174	2_upreg
ENSMUSG00000097277.7	2900076A07Rik	95.162	129.692	87.9445	182.112	188.804	163.107	141.137	0.772883	0.241937	3.19456	0.00140042	0.0138388	2_upreg
ENSMUSG00000070282.6	3000002C10Rik	185.682	277.542	277.599	607.64	619.922	720.96	448.224	1.38864	0.202741	6.84932	7.42026e-12	6.45934e-10	2_upreg
ENSMUSG00000114649.1	3110006O06Rik	5.80256	5.18769	8.41208	18.0309	15.1447	27.4129	13.3318	1.6168	0.643473	2.51262	0.011984	0.0713191	2_upreg
ENSMUSG00000074635.3	3110070M22Rik	71.9518	44.96	42.8251	113.594	134.283	116.505	87.3532	1.20634	0.298059	4.04732	5.18077e-05	0.00092038	2_upreg
ENSMUSG00000097303.2	3110083C13Rik	20.8892	28.5323	22.942	91.9574	101.974	97.3159	60.6018	2.00132	0.32064	6.24164	4.33018e-10	2.63261e-08	2_upreg
ENSMUSG00000048106.6	4632415L05Rik	503.662	587.074	513.137	805.98	807.716	825.129	673.783	0.603623	0.144008	4.19158	2.77017e-05	0.000557264	2_upreg
ENSMUSG00000074024.5	4632427E13Rik	2021.61	2401.04	1991.37	3729.68	3819.49	6191.21	3359.07	1.09859	0.213345	5.14934	2.61406e-07	8.97168e-06	2_upreg
ENSMUSG00000107402.1	4732416N19Rik	89.3594	117.588	105.533	302.017	340.25	374.186	221.489	1.69362	0.207631	8.15688	3.43779e-16	5.10365e-14	2_upreg
ENSMUSG00000090031.2	4732440D04Rik	191.484	254.197	215.655	324.556	316.019	456.425	293.056	0.724017	0.219695	3.29555	0.000982296	0.0105002	2_upreg
ENSMUSG00000097350.2	4732491K20Rik	26.6918	31.1262	31.3541	73.9266	79.762	131.582	62.4071	1.66203	0.354305	4.69096	2.71929e-06	7.31421e-05	2_upreg
ENSMUSG00000097779.2	4833407H14Rik	91.6805	120.182	115.475	476.015	457.369	448.201	284.82	2.07029	0.188335	10.9926	4.14715e-28	1.5573e-25	2_upreg
ENSMUSG00000104950.1	4833413G10Rik	67.3097	44.0954	52.7667	155.065	116.109	146.659	97.0009	1.35722	0.280913	4.83146	1.35533e-06	3.96273e-05	2_upreg
ENSMUSG00000113211.1	4921525O09Rik	37.1364	37.1785	48.943	61.3049	102.984	65.791	58.8896	0.896477	0.348818	2.57004	0.0101685	0.0630473	2_upreg
ENSMUSG00000085704.1	4921531C22Rik	157.83	177.246	191.184	335.374	275.633	334.438	245.284	0.840638	0.193243	4.35016	1.36038e-05	0.000301536	2_upreg
ENSMUSG00000043168.12	4930426D05Rik	54.5441	58.7939	74.944	170.392	200.919	197.373	126.161	1.58394	0.245399	6.45454	1.08547e-10	7.29395e-09	2_upreg
ENSMUSG00000096265.2	4930467E23Rik	12.7656	12.1046	16.0594	28.8494	54.5208	130.211	42.4185	2.36599	0.558497	4.23635	2.27181e-05	0.00046883	2_upreg
ENSMUSG00000086938.9	4930481A15Rik	53.3836	71.7631	84.1208	249.728	256.45	178.184	148.938	1.70244	0.265449	6.41344	1.42269e-10	9.49332e-09	2_upreg
ENSMUSG00000054391.12	4930517O19Rik	2.32102	2.59385	3.82367	7.21235	9.08681	23.301	8.05645	2.13328	0.894183	2.38573	0.0170455	0.091579	2_upreg
ENSMUSG00000097602.2	4930519P11Rik	46.4205	36.3139	40.5309	306.525	280.681	308.395	169.811	2.86968	0.230185	12.4669	1.13208e-35	6.77514e-33	2_upreg
ENSMUSG00000097276.1	4930525G20Rik	6.96307	11.24	13.0005	35.1602	32.3086	34.2662	22.1564	1.67932	0.497406	3.37616	0.000735058	0.00827091	2_upreg
ENSMUSG00000093619.1	4930535L15Rik	0	0.864616	1.52947	14.4247	15.1447	8.22388	6.69789	3.85996	1.16657	3.30882	0.000936889	0.010097	2_upreg
ENSMUSG00000097890.2	4930547M16Rik	1.16051	4.32308	1.52947	22.5386	24.2315	30.1542	13.9896	3.41896	0.764606	4.47153	7.76616e-06	0.000184987	2_upreg
ENSMUSG00000089683.2	4930570N18Rik	170.595	104.618	122.358	283.986	279.672	335.808	216.173	1.18381	0.23439	5.0506	4.40421e-07	1.4418e-05	2_upreg
ENSMUSG00000074146.9	4930579C12Rik	5.80256	6.91693	9.94155	16.2278	33.3183	47.9726	20.03	2.07103	0.611472	3.38696	0.000706719	0.00800377	2_upreg
ENSMUSG00000075463.3	4930594M22Rik	69.6307	54.4708	45.8841	113.594	135.292	167.219	97.6819	1.29707	0.288336	4.49848	6.84402e-06	0.000166122	2_upreg
ENSMUSG00000054910.5	4931415C17Rik	20.8892	13.8339	11.471	33.3571	36.3472	38.3781	25.7128	1.24732	0.461238	2.70428	0.00684521	0.0473259	2_upreg
ENSMUSG00000097908.7	4933404O12Rik	256.473	234.311	234.009	436.347	373.569	396.117	321.804	0.737468	0.169283	4.35642	1.32207e-05	0.000293958	2_upreg
ENSMUSG00000087475.3	4933406I18Rik	10.4446	14.6985	19.8831	36.0617	50.4823	76.7562	34.7211	1.8261	0.470066	3.88477	0.000102425	0.00164975	2_upreg
ENSMUSG00000116644.1	4933426B08Rik	8.12358	16.4277	13.0005	54.0926	52.5015	60.3084	34.0757	2.12604	0.429962	4.94473	7.62508e-07	2.37108e-05	2_upreg
ENSMUSG00000085184.9	4933439K11Rik	27.8523	22.48	19.1184	70.3204	65.6269	60.3084	44.2844	1.517	0.358902	4.22679	2.37048e-05	0.00048605	2_upreg
ENSMUSG00000096932.2	5033403F01Rik	8.12358	12.1046	11.471	78.4343	54.5208	68.5323	38.8644	2.64982	0.426745	6.20939	5.31918e-10	3.17345e-08	2_upreg
ENSMUSG00000085776.8	5430402O13Rik	5.80256	2.59385	6.11788	32.4556	38.3665	12.3358	16.2787	2.53752	0.697985	3.63549	0.000277449	0.00374977	2_upreg
ENSMUSG00000087174.7	5530601H04Rik	494.378	492.831	682.143	714.924	1176.24	941.634	750.358	0.761259	0.223966	3.399	0.000676332	0.00773741	2_upreg
ENSMUSG00000087424.1	5730405O15Rik	20.8892	37.1785	26.001	42.3725	58.5594	72.6442	42.9408	1.02775	0.399752	2.57098	0.0101412	0.0629745	2_upreg
ENSMUSG00000106219.1	5830416I19Rik	9.2841	11.24	23.7068	49.5849	38.3665	94.5746	37.7928	2.01007	0.519013	3.87287	0.000107563	0.00171234	2_upreg
ENSMUSG00000097760.2	6030442K20Rik	96.3225	151.308	117.769	161.376	231.209	360.48	186.411	1.0348	0.314237	3.29306	0.000991018	0.0105657	2_upreg
ENSMUSG00000097577.2	6230400D17Rik	176.398	200.591	170.536	366.928	353.376	489.321	292.858	1.13976	0.203957	5.58824	2.29379e-08	9.98371e-07	2_upreg
ENSMUSG00000116733.1	6330408M09Rik	49.902	58.7939	65.0024	81.1389	111.061	98.6865	77.4308	0.734724	0.286237	2.56683	0.0102632	0.0634238	2_upreg
ENSMUSG00000117322.1	6330415G19Rik	15.0867	35.4492	27.5304	100.071	91.8777	83.6094	58.9375	1.80117	0.361582	4.98135	6.31435e-07	2.00209e-05	2_upreg
ENSMUSG00000085227.1	6330418K02Rik	78.9148	90.7846	71.1203	128.921	125.196	127.47	103.734	0.665134	0.242752	2.73997	0.00614451	0.043358	2_upreg
ENSMUSG00000102555.1	6430511E19Rik	376.006	523.092	516.196	801.472	859.208	1259.62	722.6	1.04131	0.222194	4.68649	2.77931e-06	7.46515e-05	2_upreg
ENSMUSG00000107009.1	6720475M21Rik	105.607	121.046	106.298	111.791	174.669	282.353	150.294	0.764638	0.325603	2.34837	0.0188556	0.0982326	2_upreg
ENSMUSG00000073821.11	8030451A03Rik	0	0.864616	0	20.7355	9.08681	23.301	8.99798	5.7489	1.40059	4.10462	4.04982e-05	0.000752991	2_upreg
ENSMUSG00000034587.8	8430429K09Rik	158.99	173.788	146.064	589.609	535.112	572.93	362.749	1.82698	0.169967	10.749	5.99033e-27	2.16454e-24	2_upreg
ENSMUSG00000116953.1	9030025P20Rik	446.797	733.194	651.554	982.682	1265.09	1348.72	904.671	0.970769	0.216085	4.49253	7.03813e-06	0.000170118	2_upreg
ENSMUSG00000097343.2	9030407P20Rik	22.0497	25.9385	22.942	59.5019	67.6462	63.0497	43.5213	1.41942	0.350895	4.04515	5.22898e-05	0.000927225	2_upreg
ENSMUSG00000097145.5	9230114K14Rik	211.213	177.246	172.83	927.688	795.6	878.584	527.194	2.21805	0.167528	13.2399	5.16304e-40	4.11989e-37	2_upreg
ENSMUSG00000097842.2	9330104G04Rik	24.3708	12.9692	6.11788	56.7972	51.4919	43.8607	32.6013	1.85348	0.507548	3.65183	0.00026038	0.00357202	2_upreg
ENSMUSG00000072809.2	9330160F10Rik	16.2472	25.0739	30.5894	55.8957	53.5112	100.057	46.8957	1.51456	0.417872	3.62447	0.000289559	0.00388874	2_upreg
ENSMUSG00000056004.16	9330182L06Rik	5.80256	0	0.764735	7.21235	19.1833	13.7065	7.77823	2.73252	1.08606	2.51598	0.01187	0.0708393	2_upreg
ENSMUSG00000097360.8	9430065F17Rik	5.80256	8.64616	10.7063	24.3417	21.2025	39.7487	18.408	1.72479	0.573392	3.00804	0.00262934	0.0227604	2_upreg
ENSMUSG00000084808.7	9430091E24Rik	42.9389	63.1169	62.7082	147.853	186.784	239.863	123.877	1.75153	0.286237	6.11916	9.40723e-10	5.31439e-08	2_upreg
ENSMUSG00000097858.2	9530052C20Rik	12.7656	20.7508	24.4715	124.413	92.8874	135.694	68.497	2.57607	0.354165	7.27365	3.49904e-13	3.76462e-11	2_upreg
ENSMUSG00000078776.9	9530053A07Rik	3.48154	0.864616	0.764735	18.9324	23.2218	10.9652	9.70505	3.50545	0.94695	3.70184	0.000214045	0.0030357	2_upreg
ENSMUSG00000108030.1	9530062K07Rik	15.0867	12.9692	11.471	36.0617	37.3569	74.0149	31.1601	1.89527	0.483492	3.91996	8.85639e-05	0.00145963	2_upreg
ENSMUSG00000103867.1	9630010A21Rik	10.4446	30.2615	50.4725	52.2895	91.8777	242.604	79.6584	2.06267	0.579755	3.55782	0.000373944	0.00479987	2_upreg
ENSMUSG00000115276.1	9930017N22Rik	902.878	1241.59	1496.59	1245.03	1845.63	3122.33	1642.34	0.769514	0.299518	2.56917	0.0101941	0.0631225	2_upreg
ENSMUSG00000027596.10	a	6.96307	10.3754	4.58841	23.4401	26.2508	13.7065	14.2207	1.54889	0.641316	2.41517	0.0157277	0.0867015	2_upreg
ENSMUSG00000102277.1	A130050O07Rik	31.3338	28.5323	27.5304	42.3725	54.5208	145.288	54.9297	1.45999	0.478174	3.05326	0.00226367	0.0201448	2_upreg
ENSMUSG00000104291.1	A130071D04Rik	1242.91	1451.69	1796.36	1399.2	2117.23	4158.54	2027.65	0.772132	0.320277	2.41082	0.0159166	0.087516	2_upreg
ENSMUSG00000087178.7	A230056P14Rik	25.5313	17.2923	1.52947	62.2065	79.762	106.91	48.872	2.5196	0.611772	4.11853	3.81302e-05	0.000715913	2_upreg
ENSMUSG00000084771.8	A230072E10Rik	140.422	210.102	201.125	296.608	475.543	685.323	334.854	1.39552	0.298281	4.67854	2.88922e-06	7.73867e-05	2_upreg
ENSMUSG00000097292.2	A230107N01Rik	0	2.59385	6.11788	16.2278	9.08681	16.4478	8.41234	2.17615	0.92961	2.34093	0.0192357	0.0997785	2_upreg
ENSMUSG00000096929.7	A330023F24Rik	82.3964	78.68	95.5918	176.702	229.189	363.221	170.964	1.57551	0.294184	5.35553	8.53081e-08	3.3206e-06	2_upreg
ENSMUSG00000085615.2	A330035P11Rik	48.7415	51.8769	66.5319	239.811	208.997	279.612	149.262	2.1113	0.247992	8.51356	1.68667e-17	2.96343e-15	2_upreg
ENSMUSG00000086213.2	A330040F15Rik	358.598	417.609	439.722	497.652	560.353	1011.54	547.579	0.763477	0.263697	2.89528	0.00378819	0.030203	2_upreg
ENSMUSG00000085315.7	A430018G15Rik	10.4446	17.2923	9.17682	42.3725	29.2797	20.5597	21.5209	1.33109	0.541418	2.45853	0.0139506	0.0792555	2_upreg
ENSMUSG00000087305.8	A430035B10Rik	38.2969	72.6277	56.5904	123.511	103.993	106.91	83.655	0.988236	0.305702	3.23268	0.00122636	0.0124331	2_upreg
ENSMUSG00000105471.1	A430073D23Rik	9.2841	26.8031	21.4126	36.9633	60.5787	43.8607	33.1504	1.27608	0.474792	2.68765	0.00719559	0.0492597	2_upreg
ENSMUSG00000098206.1	A430106G13Rik	9.2841	10.3754	10.7063	37.8648	26.2508	64.4204	26.4836	2.0627	0.52454	3.93239	8.41052e-05	0.00139575	2_upreg
ENSMUSG00000102415.1	A430110C17Rik	105.607	214.425	190.419	184.816	306.932	389.263	231.91	0.77947	0.325001	2.39836	0.0164685	0.0895478	2_upreg
ENSMUSG00000110498.1	A630001O12Rik	6.96307	8.64616	15.2947	128.019	126.206	100.057	64.1976	3.48054	0.392661	8.86397	7.72165e-19	1.69974e-16	2_upreg
ENSMUSG00000103083.1	A630035G10Rik	4.64205	14.6985	7.64735	35.1602	40.3858	42.49	24.1706	2.10069	0.53006	3.96311	7.39796e-05	0.00125392	2_upreg
ENSMUSG00000085566.1	A730017L22Rik	626.677	601.773	705.85	2680.29	2700.8	2623.42	1656.47	2.04808	0.131941	15.5226	2.43813e-54	3.11284e-51	2_upreg
ENSMUSG00000086693.1	A730081D07Rik	2.32102	15.5631	11.471	31.554	36.3472	49.3433	24.4333	1.95177	0.582064	3.35318	0.000798886	0.00887955	2_upreg
ENSMUSG00000040705.2	A930016O22Rik	9.2841	2.59385	2.2942	24.3417	17.164	16.4478	12.0209	2.11078	0.752032	2.80676	0.00500421	0.0371025	2_upreg
ENSMUSG00000056735.5	A930024E05Rik	9.2841	22.48	12.2358	29.7509	45.434	31.5249	25.1183	1.26627	0.508485	2.49027	0.0127646	0.0745291	2_upreg
ENSMUSG00000108985.1	A930030B08Rik	0	1.72923	1.52947	14.4247	18.1736	31.5249	11.2303	4.17255	0.986879	4.22803	2.35749e-05	0.000484423	2_upreg
ENSMUSG00000109408.1	A930037H05Rik	164.793	169.465	207.243	238.909	212.025	407.082	233.253	0.656713	0.273623	2.40006	0.0163922	0.0892348	2_upreg
ENSMUSG00000113102.1	A930040O22Rik	4.64205	1.72923	2.2942	9.91698	9.08681	24.6716	8.72348	2.35929	0.884257	2.6681	0.00762809	0.0513159	2_upreg
ENSMUSG00000118084.1	AA388235	5.80256	24.2092	27.5304	37.8648	45.434	60.3084	33.5249	1.28498	0.524531	2.44976	0.0142951	0.0806376	2_upreg
ENSMUSG00000042476.12	Abcb4	25.5313	24.2092	30.5894	113.594	122.167	113.764	71.6425	2.11523	0.299109	7.07176	1.5298e-12	1.50242e-10	2_upreg
ENSMUSG00000022822.16	Abcc5	761.296	979.61	796.089	1302.73	1432.69	1419.99	1115.4	0.710797	0.154828	4.59089	4.41369e-06	0.000113003	2_upreg
ENSMUSG00000029299.14	Abcg3	73.1123	51.0123	71.8851	117.201	94.9066	109.652	86.2948	0.718206	0.279052	2.57373	0.0100608	0.0626785	2_upreg
ENSMUSG00000040997.13	Abhd4	540.799	467.757	523.843	974.568	1022.77	842.947	728.781	0.892295	0.154438	5.77771	7.5725e-09	3.60749e-07	2_upreg
ENSMUSG00000030083.11	Abtb1	161.311	195.403	229.42	342.586	349.337	330.326	268.064	0.797187	0.196164	4.06388	4.82636e-05	0.000869516	2_upreg
ENSMUSG00000118501.1	AC020971.1	3.48154	2.59385	8.41208	11.7201	25.2411	38.3781	14.9711	2.33129	0.740579	3.14793	0.00164433	0.0156747	2_upreg
ENSMUSG00000095041.7	AC149090.1	1406.54	2367.32	3040.58	2795.69	5444.01	3957.06	3168.53	0.839267	0.288791	2.90614	0.00365919	0.0294354	2_upreg
ENSMUSG00000118544.1	AC161166.1	0	9.51077	5.35314	11.7201	27.2604	26.0423	13.3144	2.07465	0.822135	2.5235	0.0116194	0.0696911	2_upreg
ENSMUSG00000029456.12	Acad10	104.446	134.88	147.594	197.438	239.286	204.226	171.312	0.721763	0.224886	3.20945	0.00132987	0.013251	2_upreg
ENSMUSG00000090150.10	Acad11	846.013	915.628	847.326	1671.46	1508.41	1525.53	1219.06	0.851032	0.131057	6.49362	8.37994e-11	5.73326e-09	2_upreg
ENSMUSG00000031969.16	Acad8	30.1733	36.3139	38.2367	119.905	146.399	94.5746	77.6004	1.78139	0.308074	5.78235	7.36647e-09	3.52688e-07	2_upreg
ENSMUSG00000027380.10	Acoxl	0	12.9692	6.88261	22.5386	31.299	20.5597	15.7082	1.86668	0.770338	2.42319	0.0153848	0.0853637	2_upreg
ENSMUSG00000001348.15	Acp5	70.7912	73.4923	87.9445	137.936	153.466	120.617	107.375	0.825574	0.248863	3.31738	0.000908646	0.00984804	2_upreg
ENSMUSG00000032561.15	Acpp	81.2358	31.9908	29.8247	138.838	211.016	45.2313	89.6894	1.48243	0.523097	2.83396	0.00459754	0.0347602	2_upreg
ENSMUSG00000008822.15	Acyp1	71.9518	92.5139	78.7677	154.164	154.476	171.331	120.534	0.974218	0.234039	4.16263	3.14605e-05	0.000610435	2_upreg
ENSMUSG00000026567.16	Adcy10	3.48154	9.51077	10.7063	60.4034	65.6269	124.729	45.743	3.34711	0.504069	6.64017	3.13313e-11	2.33473e-09	2_upreg
ENSMUSG00000005580.11	Adcy9	53.3836	65.7108	79.5324	110.89	123.177	105.54	89.7055	0.765709	0.272027	2.81483	0.00488035	0.0363388	2_upreg
ENSMUSG00000004730.15	Adgre1	235.584	281.865	315.071	1217.08	1336.77	1369.28	792.608	2.23116	0.164096	13.5966	4.19346e-42	3.82424e-39	2_upreg
ENSMUSG00000002885.14	Adgre5	800.753	888.825	965.86	2062.73	2058.67	1676.3	1408.86	1.12618	0.154736	7.27807	3.38625e-13	3.66385e-11	2_upreg
ENSMUSG00000031785.16	Adgrg1	70.7912	144.391	76.4735	176.702	190.823	146.659	134.307	0.816359	0.310578	2.62852	0.00857577	0.0557105	2_upreg
ENSMUSG00000028184.12	Adgrl2	90.5199	89.92	94.0624	194.733	261.498	224.786	159.253	1.30925	0.222303	5.88947	3.87431e-09	1.97332e-07	2_upreg
ENSMUSG00000022878.5	Adipoq	9.2841	8.64616	10.7063	21.637	33.3183	21.9303	17.587	1.42374	0.548367	2.59633	0.0094225	0.0596727	2_upreg
ENSMUSG00000058022.14	Adtrp	226.3	178.111	175.124	278.577	260.488	333.067	241.945	0.591305	0.205708	2.87449	0.00404675	0.0316582	2_upreg
ENSMUSG00000029094.12	Afap1	207.732	213.56	194.243	490.44	381.646	387.893	312.585	1.03647	0.186591	5.55476	2.77986e-08	1.18833e-06	2_upreg
ENSMUSG00000068036.15	Afdn	106.767	84.7323	82.5913	190.226	153.466	160.366	129.691	0.888389	0.23797	3.73319	0.00018907	0.00272863	2_upreg
ENSMUSG00000029313.18	Aff1	6686.87	6952.37	6781.67	10879.8	11962.3	12120.6	9230.61	0.775641	0.11528	6.72834	1.71607e-11	1.35804e-09	2_upreg
ENSMUSG00000031521.5	Aga	290.128	284.459	223.303	542.729	457.369	555.112	392.183	0.965123	0.185538	5.20177	1.97403e-07	6.94938e-06	2_upreg
ENSMUSG00000055013.16	Agap1	2.32102	12.9692	3.82367	43.2741	35.3376	34.2662	21.9986	2.53659	0.623391	4.06901	4.72127e-05	0.000852187	2_upreg
ENSMUSG00000069833.13	Ahnak	764.777	985.662	1013.27	1818.41	2365.6	2088.86	1506.1	1.18094	0.173247	6.81651	9.32804e-12	7.83514e-10	2_upreg
ENSMUSG00000072812.4	Ahnak2	1.16051	0.864616	4.58841	23.4401	10.0965	19.189	9.88986	2.92783	0.897172	3.2634	0.00110085	0.0114206	2_upreg
ENSMUSG00000035875.15	AI182371	19.7287	17.2923	20.6478	44.1756	58.5594	94.5746	42.4964	1.76202	0.423072	4.16482	3.11601e-05	0.000608304	2_upreg
ENSMUSG00000056145.5	AI504432	1495.9	1146.48	1022.45	1925.7	1599.28	2060.08	1541.65	0.608759	0.186612	3.26216	0.00110568	0.0114583	2_upreg
ENSMUSG00000040627.14	Aicda	211.213	101.16	101.71	367.83	244.334	197.373	203.937	0.977777	0.337891	2.89376	0.00380657	0.0303117	2_upreg
ENSMUSG00000019806.13	Aig1	582.577	533.468	547.55	659.028	782.475	1160.94	711.006	0.643571	0.218704	2.94266	0.00325401	0.0268032	2_upreg
ENSMUSG00000026817.14	Ak1	1.16051	3.45846	3.82367	10.8185	19.1833	16.4478	9.1487	2.40262	0.822082	2.92261	0.00347115	0.0282036	2_upreg
ENSMUSG00000038587.9	Akap12	582.577	683.911	552.138	1472.22	1364.03	1184.24	973.186	1.14545	0.161252	7.10349	1.21641e-12	1.21331e-10	2_upreg
ENSMUSG00000059708.12	Akap17b	366.722	344.982	320.424	601.329	502.803	496.174	438.739	0.636287	0.167001	3.81009	0.000138918	0.00211123	2_upreg
ENSMUSG00000002625.10	Akap8l	490.897	740.976	746.381	928.59	1192.39	1040.32	856.592	0.673998	0.202376	3.33042	0.000867157	0.00946264	2_upreg
ENSMUSG00000061758.13	Akr1b10	162.472	166.006	193.478	319.146	297.845	323.472	243.737	0.845498	0.18356	4.60611	4.10279e-06	0.000105818	2_upreg
ENSMUSG00000045410.18	Akr1e1	247.189	166.006	226.361	526.501	441.215	382.41	331.614	1.0828	0.218383	4.95828	7.11185e-07	2.23277e-05	2_upreg
ENSMUSG00000029455.14	Aldh2	2721.4	2224.66	2441.8	4626.72	4121.37	3895.38	3338.55	0.775879	0.143058	5.42351	5.844e-08	2.35123e-06	2_upreg
ENSMUSG00000028737.15	Aldh4a1	240.226	217.019	211.067	379.55	398.81	352.256	299.821	0.762772	0.171127	4.45735	8.29806e-06	0.000196193	2_upreg
ENSMUSG00000040174.14	Alkbh3	642.924	729.736	750.205	1236.92	1437.73	1377.5	1029.17	0.930838	0.144831	6.42707	1.30084e-10	8.71061e-09	2_upreg
ENSMUSG00000028028.11	Alpk1	29.0128	35.4492	19.1184	49.5849	81.7813	63.0497	46.3327	1.22321	0.394282	3.10238	0.00191971	0.0177178	2_upreg
ENSMUSG00000068250.13	Amn1	684.702	1026.3	977.331	1298.22	1303.45	2119.02	1234.84	0.810162	0.237103	3.41693	0.000633324	0.00731572	2_upreg
ENSMUSG00000054708.17	Ankrd24	71.9518	69.1693	71.8851	137.035	135.292	102.798	98.0219	0.823018	0.255529	3.22084	0.00127817	0.0128562	2_upreg
ENSMUSG00000037949.8	Ano10	659.171	734.059	718.086	1166.6	1201.48	1236.32	952.619	0.770086	0.132207	5.82485	5.71627e-09	2.79266e-07	2_upreg
ENSMUSG00000038242.12	Aox4	25.5313	15.5631	32.8836	59.5019	59.5691	39.7487	38.7996	1.1062	0.421715	2.62309	0.00871366	0.0563197	2_upreg
ENSMUSG00000031367.15	Ap1s2	1028.21	834.354	857.268	1948.24	1328.69	1578.98	1262.62	0.837574	0.183926	4.55387	5.26676e-06	0.000131157	2_upreg
ENSMUSG00000031539.6	Ap3m2	277.362	319.908	315.835	573.382	622.951	533.181	440.437	0.920313	0.161805	5.68781	1.28682e-08	5.89569e-07	2_upreg
ENSMUSG00000019979.12	Apaf1	2433.59	2171.05	2012.02	3564.7	3418.66	3385.5	2830.92	0.648889	0.131356	4.93992	7.81528e-07	2.42185e-05	2_upreg
ENSMUSG00000029207.16	Apbb2	110.249	91.6493	84.8855	350.7	251.402	315.249	200.689	1.68471	0.227132	7.41731	1.1952e-13	1.35439e-11	2_upreg
ENSMUSG00000031996.17	Aplp2	1517.95	1373.01	1281.7	2362.95	2053.62	1861.34	1741.76	0.590786	0.15172	3.89391	9.86393e-05	0.00159953	2_upreg
ENSMUSG00000085628.4	Appbp2os	40.6179	61.3877	50.4725	144.247	141.35	89.092	87.8612	1.29697	0.311	4.17033	3.04153e-05	0.000599263	2_upreg
ENSMUSG00000020263.14	Appl2	92.841	128.828	150.653	235.303	251.402	256.311	185.889	0.986867	0.231384	4.26506	1.99845e-05	0.000420113	2_upreg
ENSMUSG00000037999.13	Arap2	15271.2	15087.5	14699	22176.2	20626	24796.4	18776	0.585168	0.12516	4.67535	2.9345e-06	7.83803e-05	2_upreg
ENSMUSG00000019852.7	Arfgef3	2.32102	1.72923	3.82367	13.5232	10.0965	10.9652	7.07645	2.1169	0.87892	2.40852	0.0160171	0.087842	2_upreg
ENSMUSG00000039031.16	Arhgap18	227.46	162.548	184.301	413.808	380.636	457.796	304.425	1.12812	0.197185	5.72109	1.05842e-08	4.90794e-07	2_upreg
ENSMUSG00000030047.14	Arhgap25	2459.13	2750.34	2693.4	4467.15	5086.59	5340.04	3799.44	0.913665	0.133536	6.84206	7.80601e-12	6.73391e-10	2_upreg
ENSMUSG00000085887.2	Arhgap27os3	398.056	388.212	395.368	680.665	811.755	849.801	587.309	0.985651	0.157434	6.26071	3.83222e-10	2.36745e-08	2_upreg
ENSMUSG00000039831.16	Arhgap29	15.0867	29.3969	16.0594	45.9787	57.5498	41.1194	34.1985	1.25242	0.435056	2.87876	0.00399246	0.0313699	2_upreg
ENSMUSG00000022799.4	Arhgap31	25.5313	36.3139	35.1778	99.1698	93.897	27.4129	52.9171	1.18911	0.47189	2.51989	0.0117391	0.0701673	2_upreg
ENSMUSG00000029032.12	Arhgef16	0	0.864616	1.52947	22.5386	10.0965	0	5.83819	3.69035	1.48583	2.48369	0.0130028	0.0755738	2_upreg
ENSMUSG00000054901.7	Arhgef33	8.12358	11.24	10.7063	34.2586	22.2122	42.49	21.5051	1.6979	0.525631	3.23022	0.00123695	0.0125259	2_upreg
ENSMUSG00000025870.10	Arl10	42.9389	48.4185	66.5319	89.2528	97.9356	84.9801	71.6763	0.776603	0.299796	2.59044	0.00958541	0.0605442	2_upreg
ENSMUSG00000049804.9	Armcx4	83.5569	87.3262	74.944	213.666	172.649	116.505	124.775	1.04108	0.280796	3.70761	0.000209222	0.00298125	2_upreg
ENSMUSG00000074794.10	Arrdc3	677.739	770.373	714.262	2430.56	2019.29	2502.8	1519.17	1.68396	0.148548	11.3362	8.68728e-30	3.46604e-27	2_upreg
ENSMUSG00000030217.2	Art4	18.5682	24.2092	33.6483	50.4864	48.463	53.4552	38.1384	0.976448	0.388971	2.51034	0.0120616	0.0715586	2_upreg
ENSMUSG00000029752.12	Asns	605.787	1138.7	799.912	1302.73	1368.07	1366.53	1096.96	0.664729	0.220822	3.01024	0.00261039	0.0226411	2_upreg
ENSMUSG00000024654.8	Asrgl1	400.377	429.714	474.135	704.105	722.906	614.049	557.548	0.645711	0.158384	4.07686	4.56476e-05	0.000829408	2_upreg
ENSMUSG00000054514.3	Atad3aos	16.2472	18.1569	13.7652	29.7509	33.3183	38.3781	24.9361	1.07163	0.450178	2.38046	0.0172911	0.0925238	2_upreg
ENSMUSG00000021619.6	Atg10	328.425	244.686	212.596	478.72	396.791	466.02	354.54	0.77685	0.210525	3.69007	0.000224195	0.00315239	2_upreg
ENSMUSG00000027244.14	Atg13	654.529	645.868	645.436	1118.82	1121.72	1104.74	881.851	0.782072	0.126855	6.1651	7.04405e-10	4.11282e-08	2_upreg
ENSMUSG00000033124.16	Atg9a	308.696	383.025	338.013	505.766	569.44	559.224	444.027	0.663804	0.165227	4.01752	5.88139e-05	0.00102863	2_upreg
ENSMUSG00000036622.15	Atp13a2	790.309	1039.27	1015.57	1657.04	1998.09	1298	1299.71	0.799637	0.198067	4.0372	5.40931e-05	0.000955661	2_upreg
ENSMUSG00000026576.12	Atp1b1	129.977	133.151	130.005	242.515	222.122	238.492	182.71	0.838402	0.191958	4.36762	1.25606e-05	0.000281014	2_upreg
ENSMUSG00000091523.1	AU040972	0	0	0.764735	22.5386	8.07716	23.301	9.11358	5.77151	1.4094	4.09501	4.2215e-05	0.000777315	2_upreg
ENSMUSG00000074166.7	AW146154	434.032	453.923	435.899	742.872	791.562	890.92	624.868	0.871506	0.149415	5.83278	5.45116e-09	2.6768e-07	2_upreg
ENSMUSG00000028789.16	Azin2	11.6051	21.6154	13.7652	35.1602	40.3858	47.9726	28.4174	1.37707	0.454011	3.03311	0.00242045	0.0213328	2_upreg
ENSMUSG00000027165.16	B230118H07Rik	18.5682	33.72	15.2947	59.5019	68.6559	58.9378	42.4464	1.4677	0.409032	3.58822	0.00033294	0.0043658	2_upreg
ENSMUSG00000089706.7	B230216N24Rik	3.48154	9.51077	10.7063	13.5232	28.2701	35.6368	16.8548	1.66139	0.649426	2.55825	0.0105202	0.0646012	2_upreg
ENSMUSG00000114627.1	B230220B15Rik	12.7656	16.4277	9.94155	28.8494	36.3472	24.6716	21.5005	1.20864	0.500576	2.41451	0.0157565	0.0868103	2_upreg
ENSMUSG00000106547.1	B230303O12Rik	26.6918	87.3262	95.5918	96.4651	150.437	208.338	110.808	1.10408	0.433612	2.54624	0.0108892	0.0662868	2_upreg
ENSMUSG00000087660.1	B230398E01Rik	25.5313	20.7508	22.1773	38.7664	50.4823	75.3855	38.8489	1.25871	0.411009	3.0625	0.00219497	0.019689	2_upreg
ENSMUSG00000050796.4	B3galt6	500.181	510.988	407.604	738.364	752.186	779.898	614.87	0.679576	0.157716	4.30887	1.64094e-05	0.000354291	2_upreg
ENSMUSG00000079445.3	B3gnt7	820.482	823.979	864.15	2326.88	2128.33	1939.46	1483.88	1.35034	0.136156	9.91761	3.49003e-23	1.11396e-20	2_upreg
ENSMUSG00000046605.14	B3gntl1	283.165	313.855	333.424	358.814	522.996	586.637	399.815	0.653852	0.216576	3.01905	0.00253571	0.0221027	2_upreg
ENSMUSG00000110062.1	B430319F04Rik	6.96307	10.3754	10.7063	15.3262	23.2218	42.49	18.1805	1.49641	0.602991	2.48165	0.0130777	0.0758941	2_upreg
ENSMUSG00000045763.8	Basp1	228.621	96.837	94.0624	339.882	284.72	456.425	250.091	1.37275	0.34192	4.01484	5.94866e-05	0.00103849	2_upreg
ENSMUSG00000003873.11	Bax	2173.64	2409.68	2291.91	4146.2	4175.89	3792.58	3164.98	0.817257	0.122629	6.66447	2.65622e-11	2.00273e-09	2_upreg
ENSMUSG00000006464.9	Bbs1	127.656	165.142	152.182	245.22	221.112	223.415	189.121	0.62909	0.203205	3.09583	0.0019626	0.0180267	2_upreg
ENSMUSG00000035759.4	Bbs10	234.423	199.726	173.595	354.307	294.816	381.04	272.984	0.764326	0.203554	3.75491	0.000173403	0.00254788	2_upreg
ENSMUSG00000051444.9	Bbs12	240.226	200.591	174.359	295.706	327.125	397.487	272.582	0.731272	0.210668	3.47121	0.000518124	0.00625242	2_upreg
ENSMUSG00000025235.8	Bbs4	156.669	184.163	195.007	302.919	283.71	344.032	244.417	0.789674	0.193022	4.09111	4.29313e-05	0.000786772	2_upreg
ENSMUSG00000035919.16	Bbs9	638.282	643.274	652.319	1001.61	1029.84	1059.51	837.473	0.675796	0.129284	5.22723	1.72067e-07	6.19408e-06	2_upreg
ENSMUSG00000045942.13	BC049762	8.12358	6.05231	3.82367	14.4247	13.1254	28.7836	12.3889	1.65599	0.697575	2.37393	0.0175998	0.0936521	2_upreg
ENSMUSG00000092564.2	BC051226	44.0995	58.7939	68.0614	114.496	124.186	124.729	89.061	1.07453	0.274248	3.91809	8.92529e-05	0.00146972	2_upreg
ENSMUSG00000087150.7	BC064078	125.335	102.025	81.0619	149.656	187.794	148.03	132.317	0.664186	0.255596	2.59858	0.00936116	0.0594218	2_upreg
ENSMUSG00000059439.15	Bcas3	732.283	924.274	834.325	1250.44	1486.2	1440.55	1111.35	0.744257	0.155751	4.7785	1.76605e-06	5.04049e-05	2_upreg
ENSMUSG00000060376.7	Bckdha	564.009	671.806	762.44	1202.66	1170.18	830.612	866.951	0.680872	0.19772	3.44362	0.000573991	0.00676046	2_upreg
ENSMUSG00000032263.14	Bckdhb	530.354	507.529	483.312	1066.53	1214.6	668.875	745.2	0.957712	0.222159	4.31093	1.6257e-05	0.000351795	2_upreg
ENSMUSG00000027381.16	Bcl2l11	4389.06	3955.62	3920.79	7358.4	7225.02	7757.86	5767.79	0.865299	0.119775	7.22439	5.03343e-13	5.23888e-11	2_upreg
ENSMUSG00000022508.5	Bcl6	1447.16	1674.76	1800.95	2423.35	2732.1	2515.14	2098.91	0.638953	0.142572	4.48162	7.40781e-06	0.000177778	2_upreg
ENSMUSG00000099757.1	BE692007	620.874	743.569	739.498	1680.48	1886.02	2845.46	1419.32	1.60588	0.213616	7.51758	5.58014e-14	6.51618e-12	2_upreg
ENSMUSG00000042182.16	Bend6	17.4077	12.1046	16.8242	69.4188	36.3472	60.3084	35.4018	1.84631	0.443522	4.16284	3.14318e-05	0.000610435	2_upreg
ENSMUSG00000030103.11	Bhlhe40	1609.63	1270.12	1291.64	2374.67	2424.16	1832.55	1800.46	0.670343	0.172865	3.87784	0.000105387	0.00168469	2_upreg
ENSMUSG00000030256.11	Bhlhe41	415.463	388.212	462.664	866.383	927.864	736.037	632.771	0.999255	0.164861	6.0612	1.35108e-09	7.47821e-08	2_upreg
ENSMUSG00000042742.7	Bmt2	1365.92	1187.98	1118.04	2409.83	1965.78	2256.08	1717.27	0.853874	0.151368	5.64105	1.69012e-08	7.50984e-07	2_upreg
ENSMUSG00000022051.15	Bnip3l	2130.7	1811.37	1651.06	3690.02	2908.79	3282.7	2579.11	0.821929	0.160409	5.12396	2.99179e-07	1.00969e-05	2_upreg
ENSMUSG00000073198.5	Bnip3l-ps	352.796	272.354	238.597	603.132	448.282	507.139	403.717	0.856616	0.209874	4.08156	4.47342e-05	0.000814359	2_upreg
ENSMUSG00000038286.11	Bphl	143.904	150.443	162.124	254.235	250.392	228.898	198.333	0.683793	0.190031	3.59833	0.000320271	0.00423584	2_upreg
ENSMUSG00000028392.15	Bspry	20.8892	23.3446	16.8242	60.4034	56.5401	53.4552	38.5761	1.48866	0.377181	3.9468	7.92018e-05	0.00133052	2_upreg
ENSMUSG00000020423.6	Btg2	1603.83	2122.63	1960.78	3427.67	3490.34	2591.89	2532.86	0.741657	0.17671	4.19703	2.7044e-05	0.000544605	2_upreg
ENSMUSG00000118483.1	BX571804.1	19.7287	17.2923	16.8242	41.471	39.3762	28.7836	27.246	1.04124	0.435328	2.39186	0.0167632	0.0906357	2_upreg
ENSMUSG00000085154.7	C130046K22Rik	33.6549	30.2615	38.2367	55.8957	70.6752	57.5671	47.7152	0.848528	0.338081	2.50984	0.0120786	0.0716152	2_upreg
ENSMUSG00000097557.2	C130060C02Rik	16.2472	13.8339	17.5889	29.7509	34.3279	37.0074	24.7927	1.07827	0.448825	2.40243	0.0162868	0.0887867	2_upreg
ENSMUSG00000106464.1	C130083M11Rik	0	0.864616	2.2942	15.3262	6.05787	9.59452	5.68957	3.17932	1.16942	2.71872	0.00655355	0.0456765	2_upreg
ENSMUSG00000102212.1	C230085N15Rik	149.706	199.726	238.597	192.029	328.135	468.761	262.826	0.74281	0.31489	2.35895	0.0183266	0.0963118	2_upreg
ENSMUSG00000024592.15	C330018D20Rik	988.756	775.56	734.145	1398.29	1258.02	1398.06	1092.14	0.700254	0.164222	4.26407	2.0074e-05	0.000421186	2_upreg
ENSMUSG00000097564.2	C430014B12Rik	8.12358	7.78154	12.2358	20.7355	21.2025	30.1542	16.7055	1.33287	0.563006	2.36743	0.0179123	0.0948405	2_upreg
ENSMUSG00000085408.1	C530005A16Rik	59.1861	70.0339	72.6498	98.2682	109.042	102.798	85.3297	0.612972	0.259418	2.36288	0.0181338	0.0955116	2_upreg
ENSMUSG00000106706.1	C530043K16Rik	4.64205	6.91693	8.41208	16.2278	29.2797	113.764	29.8737	2.96325	0.724022	4.09276	4.26266e-05	0.000782686	2_upreg
ENSMUSG00000097352.7	C920009B18Rik	2286.21	2427.84	2597.04	3384.39	3515.58	4564.25	3129.22	0.648153	0.160034	4.0501	5.11966e-05	0.000912911	2_upreg
ENSMUSG00000024430.14	Cabyr	3.48154	8.64616	10.7063	41.471	41.3955	30.1542	22.6424	2.26844	0.544507	4.16605	3.09924e-05	0.000606267	2_upreg
ENSMUSG00000004113.18	Cacna1b	45.26	53.6062	47.4135	73.9266	98.9452	86.3507	67.5837	0.82137	0.29463	2.7878	0.00530668	0.0388042	2_upreg
ENSMUSG00000044566.15	Cage1	34.8154	41.5016	30.5894	150.558	130.244	113.764	83.5786	1.8901	0.291073	6.49357	8.3824e-11	5.73326e-09	2_upreg
ENSMUSG00000023055.10	Calcoco1	164.793	223.935	235.538	430.938	349.337	394.746	299.881	0.907348	0.204713	4.43228	9.32404e-06	0.000216705	2_upreg
ENSMUSG00000024617.16	Camk2a	32.4943	41.5016	39.0015	67.6158	81.7813	52.0846	52.4132	0.835296	0.339847	2.45786	0.0139767	0.0793217	2_upreg
ENSMUSG00000027562.12	Car2	872.705	679.588	643.142	2550.47	2545.32	2435.64	1621.14	1.78099	0.158552	11.2328	2.81285e-29	1.09937e-26	2_upreg
ENSMUSG00000027559.5	Car3	37.1364	35.4492	39.0015	85.6466	76.733	80.8681	59.1391	1.12395	0.301052	3.7334	0.000188912	0.0027284	2_upreg
ENSMUSG00000031373.4	Car5b	34.8154	30.2615	39.0015	133.428	83.8005	116.505	72.9687	1.67931	0.319349	5.25855	1.45196e-07	5.40982e-06	2_upreg
ENSMUSG00000026017.13	Carf	329.585	391.671	340.307	473.31	516.938	618.161	444.996	0.595816	0.177813	3.3508	0.000805799	0.00894082	2_upreg
ENSMUSG00000008393.9	Carhsp1	528.033	671.806	642.377	1062.02	1241.86	770.303	819.4	0.739036	0.205998	3.58759	0.00033375	0.00437184	2_upreg
ENSMUSG00000033538.13	Casp4	1252.19	1162.04	1074.45	1766.12	1782.02	2018.96	1509.3	0.674445	0.138533	4.86849	1.12457e-06	3.3435e-05	2_upreg
ENSMUSG00000021585.10	Cast	2837.45	2891.27	2777.52	4644.75	4372.77	4495.72	3669.91	0.66787	0.112452	5.93918	2.8645e-09	1.49071e-07	2_upreg
ENSMUSG00000015944.9	Castor2	255.313	262.843	277.599	650.013	660.308	555.112	443.531	1.22953	0.16175	7.60145	2.92836e-14	3.52711e-12	2_upreg
ENSMUSG00000049123.10	Catsperg2	0	3.45846	5.35314	8.11389	12.1157	24.6716	8.95214	2.25761	0.937228	2.40881	0.0160045	0.087842	2_upreg
ENSMUSG00000031150.13	Ccdc120	6.96307	6.05231	6.88261	22.5386	20.1929	15.0771	12.9511	1.55051	0.625179	2.4801	0.0131346	0.0761093	2_upreg
ENSMUSG00000034795.14	Ccdc122	12.7656	12.1046	6.11788	73.9266	53.5112	53.4552	35.3135	2.57752	0.459684	5.60716	2.05673e-08	9.03404e-07	2_upreg
ENSMUSG00000004994.12	Ccdc130	213.534	281.865	298.247	457.984	517.948	468.761	373.056	0.859592	0.188142	4.56885	4.90413e-06	0.000123092	2_upreg
ENSMUSG00000024018.18	Ccdc167	768.259	804.957	773.147	1183.73	1269.12	1324.04	1020.54	0.685795	0.130946	5.23724	1.62992e-07	5.95698e-06	2_upreg
ENSMUSG00000034035.18	Ccdc17	105.607	137.474	174.359	299.312	379.627	402.97	249.891	1.36419	0.238165	5.72791	1.01675e-08	4.74923e-07	2_upreg
ENSMUSG00000059554.12	Ccdc28a	142.743	149.579	143.77	277.675	309.961	272.759	216.081	0.980835	0.185682	5.28234	1.27546e-07	4.81781e-06	2_upreg
ENSMUSG00000028795.15	Ccdc28b	165.953	204.049	191.948	305.623	282.701	264.535	235.802	0.600637	0.188857	3.18038	0.00147082	0.014397	2_upreg
ENSMUSG00000023235.14	Ccl25	530.354	593.991	577.375	723.939	829.928	1139.01	732.432	0.659251	0.196892	3.34828	0.000813145	0.00898786	2_upreg
ENSMUSG00000083718.2	Ccnb2-ps	3.48154	2.59385	2.2942	12.6216	20.1929	24.6716	10.976	2.79454	0.782577	3.57094	0.000355698	0.00461203	2_upreg
ENSMUSG00000020326.7	Ccng1	13909.9	9424.31	9268.58	40509.9	26602.1	34205.8	22320.1	1.63596	0.212041	7.7153	1.20696e-14	1.54097e-12	2_upreg
ENSMUSG00000029385.14	Ccng2	269.239	281	282.187	612.148	511.89	448.201	400.778	0.919496	0.180176	5.10333	3.33727e-07	1.11152e-05	2_upreg
ENSMUSG00000086158.2	Ccpg1os	117.212	89.0554	97.1213	252.432	203.948	222.045	163.636	1.16846	0.222581	5.24961	1.52417e-07	5.62387e-06	2_upreg
ENSMUSG00000047898.7	Ccr4	5.80256	5.18769	6.88261	36.9633	33.3183	9.59452	16.2915	2.17203	0.68454	3.17298	0.00150885	0.0146545	2_upreg
ENSMUSG00000037944.8	Ccr7	1404.22	1576.19	1379.58	2787.57	2743.21	2922.22	2135.5	0.954787	0.127	7.51801	5.56142e-14	6.51618e-12	2_upreg
ENSMUSG00000028076.12	Cd1d1	52.223	44.0954	78.7677	209.158	143.37	182.296	118.318	1.6036	0.298342	5.37504	7.6564e-08	3.02325e-06	2_upreg
ENSMUSG00000022661.14	Cd200	930.731	728.871	815.207	1436.16	1179.27	1533.75	1104	0.746006	0.168724	4.42147	9.80336e-06	0.000226198	2_upreg
ENSMUSG00000002944.15	Cd36	7178.93	5037.25	5150.49	9101.98	7593.54	10458	7420.04	0.644968	0.190098	3.39282	0.000691782	0.00787793	2_upreg
ENSMUSG00000029084.5	Cd38	2620.44	1371.28	1420.88	4065.06	2499.88	3349.86	2554.57	0.874127	0.266487	3.28019	0.00103738	0.0109339	2_upreg
ENSMUSG00000026399.12	Cd55	3360.84	2667.34	2996.23	21417.1	16502.6	33439.7	13397.3	2.98326	0.237979	12.5358	4.75414e-36	3.03488e-33	2_upreg
ENSMUSG00000026401.15	Cd55b	291.289	166.871	195.007	480.523	399.819	849.801	397.218	1.40654	0.304847	4.61391	3.95156e-06	0.000102542	2_upreg
ENSMUSG00000028459.11	Cd72	1007.32	1456.01	1284.75	2022.16	2220.21	2086.12	1679.43	0.754577	0.168043	4.49038	7.10967e-06	0.000171483	2_upreg
ENSMUSG00000075122.5	Cd80	135.78	111.535	98.6508	1293.71	1164.12	1688.64	748.74	3.59	0.208032	17.257	9.92012e-67	1.8998e-63	2_upreg
ENSMUSG00000037706.17	Cd81	9417.56	6462.14	6833.67	17022.9	12974.9	15692.5	11400.6	1.00856	0.186008	5.42215	5.88878e-08	2.36428e-06	2_upreg
ENSMUSG00000027435.8	Cd93	261.115	395.129	337.248	713.121	680.501	520.846	484.66	0.945417	0.210863	4.48356	7.34067e-06	0.00017661	2_upreg
ENSMUSG00000024769.7	Cdc42bpg	71.9518	89.92	101.71	247.924	305.922	241.234	176.444	1.58525	0.230589	6.87478	6.20872e-12	5.50478e-10	2_upreg
ENSMUSG00000036533.9	Cdc42ep3	112.57	95.9723	93.2976	162.278	150.437	163.107	129.61	0.661396	0.222214	2.97639	0.00291663	0.0246389	2_upreg
ENSMUSG00000031871.9	Cdh5	106.767	118.452	126.946	267.758	360.443	270.017	208.397	1.3481	0.217573	6.1961	5.78783e-10	3.43166e-08	2_upreg
ENSMUSG00000023067.14	Cdkn1a	439.834	553.354	420.604	4739.41	5192.6	4376.47	2620.38	3.33895	0.159792	20.8957	5.8641e-97	2.80758e-93	2_upreg
ENSMUSG00000073802.5	Cdkn2b	51.0625	67.44	50.4725	149.656	135.292	186.408	106.722	1.47319	0.269736	5.46161	4.71839e-08	1.9391e-06	2_upreg
ENSMUSG00000071226.11	Cecr2	1007.32	1379.93	1257.99	1875.21	2171.75	2350.66	1673.81	0.809968	0.170346	4.75482	1.98619e-06	5.58553e-05	2_upreg
ENSMUSG00000034818.17	Celf5	0	0.864616	1.52947	10.8185	11.1061	19.189	7.25129	3.95669	1.14882	3.44412	0.000572913	0.00675191	2_upreg
ENSMUSG00000072825.11	Cep170b	521.07	635.493	584.257	1193.64	1317.59	1026.61	879.777	1.02284	0.163181	6.26816	3.65346e-10	2.27199e-08	2_upreg
ENSMUSG00000019971.10	Cep290	451.439	523.092	465.723	995.304	911.71	1008.8	726.011	1.01631	0.145689	6.97585	3.04019e-12	2.86811e-10	2_upreg
ENSMUSG00000097164.2	Cep83os	454.921	426.256	442.017	1514.59	1205.52	1207.54	875.14	1.57112	0.157909	9.94948	2.53494e-23	8.22825e-21	2_upreg
ENSMUSG00000022604.18	Cep97	872.705	818.791	720.38	1338.79	1088.4	1269.22	1018.05	0.617147	0.155802	3.96109	7.46095e-05	0.00126335	2_upreg
ENSMUSG00000039787.13	Cercam	53.3836	48.4185	52.7667	111.791	90.8681	67.1617	70.7316	0.814103	0.30848	2.63908	0.0083131	0.0545968	2_upreg
ENSMUSG00000075256.9	Cerkl	75.4333	71.7631	73.4145	159.573	114.09	146.659	106.822	0.930942	0.253396	3.67386	0.000238916	0.00333489	2_upreg
ENSMUSG00000027035.10	Cers6	687.023	623.388	632.436	954.734	1095.46	1056.77	841.636	0.677843	0.140847	4.81263	1.48954e-06	4.32216e-05	2_upreg
ENSMUSG00000026649.14	Cfap126	61.5071	31.9908	58.8846	116.299	88.8488	75.3855	72.1526	0.890859	0.347849	2.56105	0.0104355	0.0642607	2_upreg
ENSMUSG00000053070.5	Cfap300	4.64205	8.64616	13.7652	28.8494	36.3472	19.189	18.5732	1.61512	0.591957	2.72844	0.00636348	0.0445909	2_upreg
ENSMUSG00000020014.17	Cfap54	6.96307	23.3446	17.5889	30.6525	47.4533	41.1194	27.8536	1.28829	0.508184	2.53509	0.011242	0.067959	2_upreg
ENSMUSG00000037938.4	Chchd5	150.867	166.871	163.653	250.629	230.199	274.129	206.058	0.6447	0.191082	3.37395	0.000740986	0.00831807	2_upreg
ENSMUSG00000025512.15	Chid1	732.283	1009.01	906.211	1853.57	2264.63	2018.96	1464.11	1.2115	0.168873	7.17405	7.28123e-13	7.49693e-11	2_upreg
ENSMUSG00000041189.9	Chrnb1	51.0625	56.2	64.2377	118.102	118.128	126.099	88.9717	1.07053	0.258336	4.14393	3.41405e-05	0.000655792	2_upreg
ENSMUSG00000034612.7	Chst11	2678.46	1402.41	1650.3	3998.34	2831.04	2265.68	2471.04	0.667289	0.267441	2.49509	0.0125926	0.0738623	2_upreg
ENSMUSG00000030930.14	Chst15	1031.7	1278.77	1280.17	1758.01	1811.3	2029.93	1531.64	0.639248	0.151145	4.22937	2.34348e-05	0.000482061	2_upreg
ENSMUSG00000045193.13	Cirbp	331.906	469.486	446.605	606.739	706.752	635.98	532.911	0.64039	0.184415	3.47255	0.000515547	0.00624098	2_upreg
ENSMUSG00000001270.9	Ckb	1.16051	12.1046	12.2358	35.1602	30.2894	30.1542	20.1841	1.86022	0.630268	2.95148	0.00316257	0.0262192	2_upreg
ENSMUSG00000054400.16	Cklf	783.346	883.637	770.088	1190.04	1242.87	1325.41	1032.57	0.623992	0.138641	4.50078	6.77037e-06	0.000164752	2_upreg
ENSMUSG00000000308.14	Ckmt1	0	0	0	30.6525	16.1543	24.6716	11.9131	7.14569	1.34836	5.29956	1.16082e-07	4.41967e-06	2_upreg
ENSMUSG00000022132.15	Cldn10	1.16051	9.51077	6.88261	20.7355	21.2025	16.4478	12.6566	1.69338	0.715736	2.36593	0.017985	0.0950675	2_upreg
ENSMUSG00000079450.11	Cldn34c1	125.335	123.64	106.298	286.691	287.749	237.122	194.472	1.19835	0.205169	5.8408	5.19515e-09	2.56423e-07	2_upreg
ENSMUSG00000095474.2	Cldn34c2	22.0497	29.3969	23.7068	72.1235	78.7523	53.4552	46.5807	1.44484	0.361269	3.99933	6.3521e-05	0.00109792	2_upreg
ENSMUSG00000030365.11	Clec2i	748.53	814.468	707.38	1189.14	1155.03	1478.93	1015.58	0.750578	0.159457	4.70707	2.51299e-06	6.85485e-05	2_upreg
ENSMUSG00000020461.10	Clhc1	8.12358	7.78154	13.7652	59.5019	79.762	105.54	45.7457	3.01301	0.445781	6.75893	1.39013e-11	1.11454e-09	2_upreg
ENSMUSG00000013921.15	Clip3	8.12358	4.32308	2.2942	31.554	22.2122	12.3358	13.4738	2.23262	0.729719	3.05956	0.00221659	0.0198271	2_upreg
ENSMUSG00000026317.7	Cln8	5.80256	20.7508	11.471	73.9266	31.299	49.3433	32.0989	2.00438	0.54374	3.68628	0.000227552	0.00319725	2_upreg
ENSMUSG00000039953.13	Clstn1	356.277	314.72	333.424	568.874	584.585	482.467	440.058	0.707224	0.16419	4.30735	1.65223e-05	0.000356328	2_upreg
ENSMUSG00000022235.15	Cmbl	1.16051	0	0	9.91698	20.1929	13.7065	7.49614	5.4757	1.41868	3.85972	0.000113516	0.00178779	2_upreg
ENSMUSG00000047419.5	Cmya5	74.2728	120.182	102.474	126.216	146.399	216.562	131.018	0.707657	0.294409	2.40365	0.0162321	0.0885729	2_upreg
ENSMUSG00000038070.15	Cntln	250.671	283.594	194.243	605.837	478.572	578.413	398.555	1.19241	0.202561	5.88664	3.94128e-09	2.00211e-07	2_upreg
ENSMUSG00000028339.17	Col15a1	26.6918	19.8862	26.7657	46.8803	81.7813	43.8607	40.9776	1.24095	0.412554	3.00796	0.00263009	0.0227604	2_upreg
ENSMUSG00000057606.14	Colq	23.2102	48.4185	47.4135	106.382	96.9259	116.505	73.1425	1.40491	0.334187	4.20397	2.62269e-05	0.000530942	2_upreg
ENSMUSG00000029319.8	Coq2	1155.87	1358.31	1166.22	1944.63	2054.63	1643.4	1553.84	0.616985	0.152407	4.04828	5.15947e-05	0.000919154	2_upreg
ENSMUSG00000031782.15	Coq9	459.563	552.489	617.906	902.445	1016.71	904.626	742.29	0.790462	0.166195	4.75623	1.97238e-06	5.55486e-05	2_upreg
ENSMUSG00000046516.10	Cox17	233.263	350.169	247.774	418.316	381.646	534.552	360.953	0.679021	0.224942	3.01864	0.00253908	0.0221027	2_upreg
ENSMUSG00000030785.8	Cox6a2	15.0867	31.1262	21.4126	141.542	89.8584	91.8333	65.1432	2.24593	0.375939	5.97419	2.31234e-09	1.2301e-07	2_upreg
ENSMUSG00000051811.14	Cox6b2	1.16051	2.59385	6.11788	48.6833	63.6076	47.9726	28.356	3.9304	0.606393	6.48161	9.07461e-11	6.18462e-09	2_upreg
ENSMUSG00000025867.8	Cplx2	41.7784	36.3139	44.3546	150.558	105.003	108.281	81.0481	1.57517	0.297687	5.29136	1.21408e-07	4.60413e-06	2_upreg
ENSMUSG00000020183.11	Cpm	547.762	563.729	654.613	1048.49	1059.12	881.325	792.507	0.75892	0.157907	4.80612	1.53887e-06	4.44861e-05	2_upreg
ENSMUSG00000034361.10	Cpne2	199.608	137.474	179.713	391.27	308.951	304.283	253.55	0.964248	0.218906	4.40485	1.05859e-05	0.000242212	2_upreg
ENSMUSG00000024008.16	Cpne5	8.12358	6.05231	9.17682	31.554	33.3183	32.8955	20.1868	2.06302	0.525812	3.92349	8.72741e-05	0.00143961	2_upreg
ENSMUSG00000026616.16	Cr2	5188.65	3382.38	3474.19	7031.14	5424.82	9441.01	5657.03	0.86239	0.235043	3.66907	0.000243435	0.00338073	2_upreg
ENSMUSG00000045867.10	Cradd	299.412	273.219	275.304	423.725	517.948	474.244	377.309	0.740657	0.167883	4.41174	1.02542e-05	0.000235467	2_upreg
ENSMUSG00000044279.15	Crb3	3.48154	11.24	12.2358	27.0463	26.2508	30.1542	18.4014	1.58793	0.576673	2.7536	0.00589434	0.041995	2_upreg
ENSMUSG00000048249.14	Crebrf	1288.17	1361.77	1330.64	2495.47	2057.66	2199.89	1788.93	0.762639	0.135866	5.61317	1.98655e-08	8.76598e-07	2_upreg
ENSMUSG00000040713.12	Creg1	1043.3	1092.01	906.211	1838.25	1744.67	2032.67	1442.85	0.884678	0.14489	6.10587	1.02241e-09	5.75888e-08	2_upreg
ENSMUSG00000063889.16	Crem	652.208	486.779	478.724	1016.94	759.253	879.955	712.31	0.718197	0.191629	3.74785	0.000178354	0.00260704	2_upreg
ENSMUSG00000021680.8	Crhbp	9.2841	10.3754	13.7652	40.5695	31.299	24.6716	21.6608	1.52585	0.508878	2.99846	0.00271351	0.0232824	2_upreg
ENSMUSG00000006360.11	Crip1	124.175	159.954	123.122	238.909	256.45	150.771	175.563	0.670289	0.261234	2.56585	0.0102922	0.0635826	2_upreg
ENSMUSG00000006356.10	Crip2	31.3338	20.7508	33.6483	170.392	133.273	132.953	87.0584	2.35281	0.308525	7.62599	2.42162e-14	2.95391e-12	2_upreg
ENSMUSG00000025433.7	Crisp3	11.6051	30.2615	39.7662	58.6003	136.302	79.4975	59.3388	1.72784	0.47113	3.66745	0.000244982	0.00339388	2_upreg
ENSMUSG00000003623.4	Crot	479.292	398.588	425.192	663.536	676.462	751.114	565.697	0.683038	0.155929	4.38043	1.18447e-05	0.000267181	2_upreg
ENSMUSG00000014599.10	Csf1	120.693	146.12	124.652	220.878	196.881	172.701	163.654	0.59535	0.216858	2.74534	0.00604477	0.0428277	2_upreg
ENSMUSG00000018916.5	Csf2	16.2472	4.32308	3.05894	139.739	82.7909	196.002	73.6936	4.23342	0.534966	7.91345	2.50355e-15	3.37644e-13	2_upreg
ENSMUSG00000032384.16	Csnk1g1	5977.8	5878.52	5920.58	9110.1	8837.42	10837.7	7760.35	0.695134	0.132301	5.25421	1.48663e-07	5.50686e-06	2_upreg
ENSMUSG00000044636.6	Csrnp2	194.966	214.425	169.771	365.125	314	319.361	262.941	0.788662	0.189442	4.16308	3.13981e-05	0.000610435	2_upreg
ENSMUSG00000026011.13	Ctla4	22.0497	28.5323	26.001	48.6833	70.6752	63.0497	43.1652	1.24182	0.366352	3.3897	0.000699699	0.00794306	2_upreg
ENSMUSG00000005949.9	Ctns	511.786	509.259	507.019	895.233	813.774	782.639	669.951	0.706707	0.141154	5.00664	5.53895e-07	1.77981e-05	2_upreg
ENSMUSG00000040327.16	Cul9	191.484	311.262	328.071	512.978	646.173	545.517	422.581	1.0321	0.229168	4.50369	6.67849e-06	0.000163137	2_upreg
ENSMUSG00000031778.13	Cx3cl1	31.3338	25.9385	15.2947	56.7972	65.6269	56.1965	41.8646	1.32102	0.393173	3.35989	0.000779733	0.00870202	2_upreg
ENSMUSG00000045382.6	Cxcr4	487.415	435.766	463.429	734.758	780.456	840.206	623.672	0.764151	0.146693	5.20919	1.89664e-07	6.75141e-06	2_upreg
ENSMUSG00000023963.10	Cyp39a1	34.8154	26.8031	39.7662	71.2219	67.6462	54.8258	49.1798	0.938204	0.344714	2.72169	0.00649497	0.0453605	2_upreg
ENSMUSG00000024055.15	Cyp4f13	143.904	165.142	186.595	253.334	324.096	339.92	235.498	0.880816	0.211407	4.16644	3.09393e-05	0.000605847	2_upreg
ENSMUSG00000048440.16	Cyp4f16	63.8282	74.3569	80.2971	128.921	155.485	116.505	103.232	0.872962	0.256599	3.40205	0.000668822	0.00766066	2_upreg
ENSMUSG00000046727.13	Cystm1	2.32102	10.3754	16.0594	39.6679	39.3762	65.791	28.9318	2.2753	0.572254	3.97603	7.00752e-05	0.00120037	2_upreg
ENSMUSG00000054304.3	D130007C19Rik	58.0256	59.6585	53.5314	107.284	147.408	253.57	113.246	1.56289	0.339395	4.60491	4.12638e-06	0.000106216	2_upreg
ENSMUSG00000104145.1	D130019J16Rik	4.64205	34.5846	9.94155	36.0617	39.3762	82.2388	34.4741	1.65841	0.643489	2.57721	0.00996002	0.0623448	2_upreg
ENSMUSG00000087269.1	D330023K18Rik	24.3708	34.5846	19.8831	66.7142	63.6076	45.2313	42.3986	1.16345	0.390665	2.97814	0.00290006	0.0245314	2_upreg
ENSMUSG00000025766.14	D3Ertd751e	394.574	379.566	326.542	640.997	553.286	509.88	467.474	0.634676	0.172778	3.67336	0.000239386	0.00333903	2_upreg
ENSMUSG00000044816.10	D630023F18Rik	3.48154	0	0	19.834	27.2604	39.7487	15.0541	4.91263	1.03659	4.73922	2.1454e-06	5.99804e-05	2_upreg
ENSMUSG00000090891.3	D6Ertd527e	13.9261	16.4277	18.3536	48.6833	26.2508	68.5323	32.029	1.53983	0.482222	3.1932	0.00140705	0.0138899	2_upreg
ENSMUSG00000110580.1	D830024N08Rik	5.80256	10.3754	8.41208	75.7296	97.9356	145.288	57.2573	3.66571	0.447449	8.19247	2.55917e-16	3.8591e-14	2_upreg
ENSMUSG00000097392.2	D930016D06Rik	293.61	367.462	412.192	444.461	545.208	829.241	482.029	0.756212	0.250366	3.02043	0.00252419	0.0220432	2_upreg
ENSMUSG00000034574.10	Daam1	321.462	343.252	344.131	667.142	474.533	466.02	436.09	0.67394	0.194856	3.45865	0.000542885	0.00649387	2_upreg
ENSMUSG00000026883.17	Dab2ip	48.7415	108.942	76.4735	132.527	156.495	137.065	110.041	0.854907	0.31062	2.75226	0.00591854	0.042136	2_upreg
ENSMUSG00000025592.17	Dach2	2.32102	1.72923	0.764735	9.01543	14.135	8.22388	6.03156	2.76486	1.03064	2.68266	0.00730387	0.0497781	2_upreg
ENSMUSG00000010592.9	Dazl	4.64205	2.59385	2.2942	9.91698	14.135	12.3358	7.65299	1.97047	0.837427	2.35301	0.0186221	0.0973299	2_upreg
ENSMUSG00000059824.12	Dbp	302.894	346.711	298.247	526.501	468.475	450.943	398.962	0.610473	0.166429	3.66807	0.000244386	0.00339148	2_upreg
ENSMUSG00000048787.13	Dcun1d3	668.455	625.982	623.259	1097.18	948.057	1311.71	879.106	0.806975	0.166379	4.85022	1.23322e-06	3.63345e-05	2_upreg
ENSMUSG00000039450.11	Dcxr	161.311	190.215	170.536	556.252	538.141	365.963	330.403	1.48574	0.215621	6.89052	5.55891e-12	5.02164e-10	2_upreg
ENSMUSG00000030641.10	Ddias	2228.18	1320.27	1411.7	2975.99	2246.46	2253.34	2072.66	0.593085	0.223758	2.65057	0.00803571	0.053302	2_upreg
ENSMUSG00000020108.4	Ddit4	624.356	456.517	487.136	1705.72	1342.83	1536.49	1025.51	1.55066	0.178125	8.70548	3.1622e-18	6.30826e-16	2_upreg
ENSMUSG00000046818.7	Ddit4l	4.64205	4.32308	1.52947	46.8803	35.3376	43.8607	22.7622	3.64015	0.626837	5.80718	6.35354e-09	3.08824e-07	2_upreg
ENSMUSG00000036775.13	Decr2	675.418	614.742	652.319	1108.9	916.758	915.592	813.954	0.600193	0.151405	3.96417	7.36516e-05	0.00125267	2_upreg
ENSMUSG00000007379.15	Dennd2c	20.8892	20.7508	13.7652	170.392	111.061	109.652	74.4183	2.83894	0.358514	7.91862	2.4016e-15	3.26192e-13	2_upreg
ENSMUSG00000036661.14	Dennd3	682.381	931.191	819.796	1451.48	1898.13	1850.37	1272.23	1.09384	0.179245	6.10249	1.04426e-09	5.86471e-08	2_upreg
ENSMUSG00000030313.15	Dennd5b	5264.08	4875.57	4990.66	7598.21	7153.34	8482.93	6394.13	0.618745	0.126867	4.87712	1.07644e-06	3.21604e-05	2_upreg
ENSMUSG00000021185.16	Dglucy	395.735	440.089	500.136	1886.03	2170.74	2349.29	1290.34	2.25845	0.160896	14.0367	9.29427e-45	9.36813e-42	2_upreg
ENSMUSG00000011382.8	Dhdh	545.441	406.369	460.37	1162.09	867.285	1250.03	781.931	1.21656	0.195507	6.2226	4.88988e-10	2.94485e-08	2_upreg
ENSMUSG00000002332.16	Dhrs1	378.327	415.88	456.547	733.856	686.559	581.154	542.054	0.678333	0.168578	4.02386	5.7252e-05	0.00100314	2_upreg
ENSMUSG00000066026.14	Dhrs3	1647.93	1384.25	1284.75	3205.89	2483.73	2723.47	2121.67	0.963776	0.16414	5.87167	4.3142e-09	2.15721e-07	2_upreg
ENSMUSG00000021094.10	Dhrs7	170.595	223.935	217.185	407.498	348.328	297.43	277.495	0.783184	0.207879	3.76749	0.000164895	0.00244463	2_upreg
ENSMUSG00000018425.18	Dhx40	2858.34	2813.46	2858.58	4493.29	4245.56	4628.67	3649.65	0.647918	0.114154	5.67584	1.38012e-08	6.26319e-07	2_upreg
ENSMUSG00000030792.8	Dkkl1	46.4205	61.3877	47.4135	155.065	146.399	102.798	93.2474	1.38452	0.289514	4.78224	1.73355e-06	4.96995e-05	2_upreg
ENSMUSG00000020886.17	Dlg4	66.1492	91.6493	78.0029	149.656	156.495	127.47	111.57	0.876691	0.250251	3.50325	0.000459624	0.00566062	2_upreg
ENSMUSG00000040856.17	Dlk1	31.3338	44.96	22.942	155.065	98.9452	95.9452	74.8653	1.82557	0.361018	5.05673	4.26496e-07	1.40582e-05	2_upreg
ENSMUSG00000030409.16	Dmpk	5.80256	10.3754	9.94155	50.4864	61.5884	39.7487	29.6572	2.51757	0.481484	5.22878	1.70633e-07	6.16564e-06	2_upreg
ENSMUSG00000030410.16	Dmwd	23.2102	43.2308	58.1198	266.857	271.595	224.786	147.966	2.59175	0.302835	8.55831	1.14537e-17	2.0791e-15	2_upreg
ENSMUSG00000036764.12	Dnajc12	39.4574	43.2308	35.1778	118.102	132.264	150.771	86.5005	1.76503	0.277686	6.35622	2.06783e-10	1.34241e-08	2_upreg
ENSMUSG00000039763.10	Dnajc28	81.2358	71.7631	51.2372	177.604	136.302	132.953	108.516	1.14293	0.278992	4.09662	4.19227e-05	0.000773471	2_upreg
ENSMUSG00000019088.13	Dnase1l1	51.0625	50.1477	59.6493	129.822	117.119	102.798	85.0998	1.12103	0.269231	4.16383	3.1295e-05	0.000609695	2_upreg
ENSMUSG00000040265.16	Dnm3	4.64205	2.59385	3.05894	86.5482	142.36	163.107	67.0516	5.28805	0.553032	9.56192	1.15593e-21	3.16247e-19	2_upreg
ENSMUSG00000028556.15	Dock7	61.5071	65.7108	62.7082	143.345	147.408	87.7214	94.7335	1.00193	0.290294	3.45143	0.000557632	0.00662482	2_upreg
ENSMUSG00000038702.6	Dsel	85.8779	87.3262	65.0024	180.309	159.524	163.107	123.524	1.08532	0.240226	4.51791	6.24527e-06	0.000153141	2_upreg
ENSMUSG00000026131.20	Dst	90.5199	107.212	89.474	131.625	212.025	165.848	132.784	0.825116	0.260629	3.16586	0.00154624	0.0149555	2_upreg
ENSMUSG00000024505.16	Dtwd2	388.772	371.785	321.189	551.745	554.295	541.405	454.865	0.609629	0.157643	3.86714	0.000110118	0.00174431	2_upreg
ENSMUSG00000022639.14	Dubr	177.558	137.474	137.652	417.415	405.877	397.487	278.911	1.43879	0.187889	7.65768	1.89326e-14	2.36979e-12	2_upreg
ENSMUSG00000027001.10	Dusp19	358.598	255.062	237.068	477.818	424.051	413.935	361.089	0.635351	0.207	3.06932	0.00214544	0.0192898	2_upreg
ENSMUSG00000026544.6	Dusp23	63.8282	89.92	77.2382	155.967	174.669	113.764	112.564	0.944118	0.273056	3.4576	0.000545017	0.00649915	2_upreg
ENSMUSG00000034765.6	Dusp5	596.503	644.139	577.375	1124.22	1234.8	962.194	856.538	0.870574	0.156043	5.57906	2.41818e-08	1.04539e-06	2_upreg
ENSMUSG00000019960.8	Dusp6	425.908	459.976	511.607	1300.03	1067.19	1166.42	821.855	1.33669	0.156634	8.53388	1.41523e-17	2.50955e-15	2_upreg
ENSMUSG00000037887.11	Dusp8	8.12358	3.45846	2.2942	32.4556	31.299	32.8955	18.4211	2.87708	0.631744	4.55419	5.25874e-06	0.000131133	2_upreg
ENSMUSG00000037259.15	Dzank1	4.64205	0	3.82367	16.2278	17.164	16.4478	9.71754	2.59244	0.870677	2.9775	0.00290612	0.0245609	2_upreg
ENSMUSG00000042156.16	Dzip1	11.6051	11.24	20.6478	22.5386	40.3858	39.7487	24.361	1.21524	0.51151	2.3758	0.0175111	0.0933617	2_upreg
ENSMUSG00000064061.13	Dzip3	2744.61	2183.15	2127.49	4538.37	4212.24	4704.06	3418.32	0.931967	0.149892	6.21759	5.04838e-10	3.03077e-08	2_upreg
ENSMUSG00000087222.1	E030042O20Rik	31.3338	31.9908	38.2367	61.3049	85.8198	71.2736	53.3266	1.09791	0.331569	3.31126	0.000928785	0.0100309	2_upreg
ENSMUSG00000087177.7	E130307A14Rik	188.003	249.874	256.186	267.758	369.53	503.027	305.73	0.709484	0.257102	2.75954	0.00578823	0.0414394	2_upreg
ENSMUSG00000048581.12	E130311K13Rik	113.73	144.391	142.241	238.909	205.968	211.08	176.053	0.708553	0.2103	3.36924	0.000753748	0.00844648	2_upreg
ENSMUSG00000102973.1	E430014B02Rik	117.212	165.142	217.185	185.718	263.517	415.306	227.347	0.782439	0.322534	2.42591	0.01527	0.0849117	2_upreg
ENSMUSG00000112964.1	E430024I08Rik	139.261	171.194	156.771	317.343	310.971	452.313	257.976	1.20295	0.221267	5.43665	5.42915e-08	2.19818e-06	2_upreg
ENSMUSG00000022838.14	Eaf2	257.634	202.32	206.478	437.249	431.118	459.166	332.328	0.99839	0.177593	5.6218	1.88983e-08	8.35846e-07	2_upreg
ENSMUSG00000053898.12	Ech1	594.182	782.477	620.965	1108	1149.99	904.626	860.039	0.663196	0.176727	3.75266	0.000174966	0.00256568	2_upreg
ENSMUSG00000034457.10	Eda2r	4.64205	0	0.764735	28.8494	9.08681	6.85323	8.36603	3.19258	1.12913	2.82747	0.00469174	0.035319	2_upreg
ENSMUSG00000050944.14	Efcab5	29.0128	29.3969	28.2952	72.1235	71.6848	108.281	56.4657	1.53124	0.340472	4.4974	6.87893e-06	0.000166757	2_upreg
ENSMUSG00000028040.7	Efna4	4.64205	4.32308	3.05894	11.7201	17.164	13.7065	9.10243	1.841	0.757142	2.43151	0.0150361	0.0839033	2_upreg
ENSMUSG00000031217.8	Efnb1	77.7543	95.9723	68.0614	132.527	123.177	115.134	102.104	0.620535	0.256531	2.41895	0.0155655	0.0861296	2_upreg
ENSMUSG00000001300.16	Efnb2	42.9389	50.1477	58.1198	93.7605	92.8874	78.1268	69.3302	0.804086	0.291506	2.75839	0.00580875	0.0415397	2_upreg
ENSMUSG00000026921.19	Egfl7	13.9261	17.2923	13.0005	37.8648	40.3858	24.6716	24.5235	1.22877	0.472631	2.59986	0.00932619	0.0592784	2_upreg
ENSMUSG00000024772.9	Ehd1	3934.14	4630.88	4398.75	6419.89	7190.69	6352.94	5487.88	0.622703	0.131747	4.72651	2.28415e-06	6.31191e-05	2_upreg
ENSMUSG00000046058.7	Eid2	12.7656	12.9692	9.94155	26.1448	32.3086	27.4129	20.2571	1.27544	0.497909	2.56159	0.0104193	0.0641815	2_upreg
ENSMUSG00000036941.2	Elac1	379.487	418.474	358.661	595.019	598.72	637.35	497.952	0.662094	0.152291	4.34757	1.37653e-05	0.000304762	2_upreg
ENSMUSG00000021696.9	Elovl7	0	1.72923	2.2942	11.7201	10.0965	9.59452	5.90575	2.86553	1.06289	2.69597	0.0070183	0.0482266	2_upreg
ENSMUSG00000073436.11	Eme2	670.776	881.908	853.444	1211.67	1386.24	1361.05	1060.85	0.716304	0.161655	4.43106	9.37695e-06	0.000217407	2_upreg
ENSMUSG00000041773.8	Enc1	363.24	338.065	307.423	1559.67	1243.88	1410.39	870.446	2.06521	0.159767	12.9264	3.19433e-38	2.44698e-35	2_upreg
ENSMUSG00000026814.16	Eng	12.7656	25.9385	28.2952	126.216	136.302	104.169	72.2811	2.42549	0.346804	6.99383	2.67477e-12	2.54849e-10	2_upreg
ENSMUSG00000031109.16	Enox2	638.282	698.609	594.964	1073.74	1185.32	1089.66	880.097	0.794016	0.142534	5.5707	2.5372e-08	1.09437e-06	2_upreg
ENSMUSG00000023961.16	Enpp4	106.767	81.2739	73.4145	253.334	187.794	223.415	154.333	1.35615	0.245843	5.5163	3.4621e-08	1.46363e-06	2_upreg
ENSMUSG00000028434.12	Epb41l4b	81.2358	79.5446	84.1208	165.884	149.427	100.057	110.045	0.769758	0.270825	2.84227	0.0044794	0.0341365	2_upreg
ENSMUSG00000006445.3	Epha2	71.9518	120.182	68.0614	627.474	675.453	530.44	348.927	2.81487	0.245572	11.4625	2.03543e-30	8.66234e-28	2_upreg
ENSMUSG00000038776.13	Ephx1	435.192	427.12	494.783	1660.64	1459.95	1439.18	986.144	1.74771	0.147552	11.8447	2.2919e-32	1.0973e-29	2_upreg
ENSMUSG00000115388.2	Eppk1	66.1492	159.089	184.301	191.127	331.164	241.234	195.511	0.891344	0.353057	2.52465	0.0115815	0.0694944	2_upreg
ENSMUSG00000028575.11	Eqtn	6.96307	23.3446	36.7073	28.8494	55.5305	117.876	44.8784	1.56417	0.60732	2.57554	0.0100085	0.0624747	2_upreg
ENSMUSG00000036552.19	Ermard	775.222	1118.81	1069.1	1654.33	2051.6	2106.68	1462.62	0.970214	0.186471	5.20303	1.96064e-07	6.91827e-06	2_upreg
ENSMUSG00000019768.16	Esr1	60.3466	76.0862	69.5909	118.102	130.244	150.771	100.857	0.944115	0.254675	3.70713	0.000209621	0.00298472	2_upreg
ENSMUSG00000086468.1	Etaa1os	38.2969	45.8246	55.0609	146.952	110.051	128.841	87.5043	1.46113	0.284923	5.12817	2.92578e-07	9.91694e-06	2_upreg
ENSMUSG00000039958.17	Etfbkmt	201.929	194.539	214.126	269.561	273.614	385.152	256.487	0.598844	0.210389	2.84637	0.00442208	0.0338208	2_upreg
ENSMUSG00000040370.13	Etfrf1	265.757	316.449	271.481	576.988	497.755	583.895	418.721	0.956433	0.169194	5.65289	1.57774e-08	7.10946e-07	2_upreg
ENSMUSG00000089875.2	Etohd2	32.4943	38.9077	61.9435	130.724	148.418	193.261	100.958	1.8046	0.318659	5.66309	1.4867e-08	6.73094e-07	2_upreg
ENSMUSG00000013089.15	Etv5	204.25	219.612	254.657	549.04	570.449	331.696	354.951	1.09784	0.237866	4.61538	3.92379e-06	0.00010196	2_upreg
ENSMUSG00000070354.13	Evi2	96.3225	93.3785	94.0624	131.625	133.273	193.261	123.654	0.684047	0.252194	2.71238	0.0066801	0.0464527	2_upreg
ENSMUSG00000011832.15	Evi5l	307.536	443.548	428.251	563.465	656.269	561.965	493.506	0.592403	0.192072	3.08428	0.00204044	0.0185813	2_upreg
ENSMUSG00000029763.17	Exoc4	4906.65	4765.76	4723	7273.65	7580.42	9582.19	6471.94	0.763186	0.148188	5.1501	2.60347e-07	8.95137e-06	2_upreg
ENSMUSG00000033769.16	Exoc6b	940.015	955.4	876.386	1490.25	1375.14	1733.87	1228.51	0.729907	0.14756	4.94651	7.55575e-07	2.36438e-05	2_upreg
ENSMUSG00000006920.14	Ezh1	1747.73	1781.97	1864.42	2577.51	2684.65	2834.5	2248.46	0.585241	0.120509	4.85641	1.19533e-06	3.52724e-05	2_upreg
ENSMUSG00000038235.4	F11r	40.6179	22.48	32.8836	87.4497	72.6944	68.5323	54.1097	1.26804	0.349666	3.62643	0.000287368	0.00386407	2_upreg
ENSMUSG00000031196.13	F8	160.151	117.588	116.24	330.866	334.193	489.321	258.06	1.55369	0.240187	6.46867	9.88725e-11	6.71456e-09	2_upreg
ENSMUSG00000031138.4	F9	41.7784	38.9077	27.5304	126.216	121.157	197.373	92.1605	2.04357	0.323163	6.32365	2.55455e-10	1.62532e-08	2_upreg
ENSMUSG00000026483.13	Fam129a	1986.8	2147.71	1780.3	3547.57	2891.62	3489.66	2640.61	0.747373	0.14904	5.01459	5.31462e-07	1.71347e-05	2_upreg
ENSMUSG00000036501.7	Fam13b	1042.14	1513.08	1416.29	1757.11	1985.97	2405.48	1686.68	0.628926	0.192169	3.27278	0.00106494	0.0111386	2_upreg
ENSMUSG00000039599.16	Fam149b	815.84	875.856	832.796	1199.05	1357.97	1477.56	1093.18	0.674982	0.143671	4.69809	2.62605e-06	7.10333e-05	2_upreg
ENSMUSG00000051000.17	Fam160a1	272.72	364.868	370.132	752.789	1102.53	1145.86	668.15	1.57051	0.214318	7.32796	2.33675e-13	2.5572e-11	2_upreg
ENSMUSG00000029461.17	Fam168a	1481.97	1347.94	1404.05	2246.65	2095.01	2014.85	1765.08	0.587151	0.126512	4.64106	3.46635e-06	9.06885e-05	2_upreg
ENSMUSG00000078670.3	Fam174b	4.64205	12.1046	6.11788	25.2432	29.2797	20.5597	16.3245	1.70309	0.603491	2.82206	0.00477167	0.0356881	2_upreg
ENSMUSG00000057858.8	Fam204a	1716.4	1728.37	1492.76	3113.03	2747.24	2916.73	2285.76	0.830537	0.134037	6.19634	5.77905e-10	3.43166e-08	2_upreg
ENSMUSG00000070476.10	Fam217b	9.2841	7.78154	5.35314	20.7355	21.2025	27.4129	15.295	1.6438	0.59024	2.78496	0.00535341	0.0390714	2_upreg
ENSMUSG00000051736.8	Fam229b	25.5313	13.8339	13.0005	70.3204	63.6076	69.903	42.6994	1.99318	0.3994	4.99043	6.02443e-07	1.9197e-05	2_upreg
ENSMUSG00000024187.15	Fam234a	168.274	232.582	227.891	419.218	425.061	342.662	302.614	0.914053	0.203336	4.49529	6.94749e-06	0.000168207	2_upreg
ENSMUSG00000031399.15	Fam3a	236.744	303.48	318.894	604.936	637.086	679.84	463.497	1.15613	0.176022	6.56812	5.09562e-11	3.60096e-09	2_upreg
ENSMUSG00000051113.9	Fam71e1	10.4446	22.48	18.3536	57.6988	43.4147	42.49	32.4803	1.4701	0.440354	3.33845	0.000842475	0.00925659	2_upreg
ENSMUSG00000046761.13	Fam83h	1.16051	12.1046	9.94155	35.1602	32.3086	23.301	18.9961	1.92735	0.647002	2.97889	0.00289292	0.0244926	2_upreg
ENSMUSG00000024778.13	Fas	266.918	267.166	240.127	511.175	471.504	582.525	389.902	1.01503	0.170022	5.96997	2.37301e-09	1.2554e-07	2_upreg
ENSMUSG00000062470.10	Fbxl12os	45.26	44.96	31.3541	151.459	107.022	128.841	84.8161	1.68245	0.300214	5.60415	2.09277e-08	9.17132e-07	2_upreg
ENSMUSG00000020883.18	Fbxl20	924.928	1068.66	1042.33	1582.21	1747.7	1569.39	1322.54	0.689685	0.136674	5.04619	4.50696e-07	1.47292e-05	2_upreg
ENSMUSG00000048232.12	Fbxo10	102.125	88.1908	110.887	169.49	174.669	123.358	128.12	0.639539	0.247896	2.57987	0.00988387	0.0620203	2_upreg
ENSMUSG00000037463.14	Fbxo27	8.12358	3.45846	3.82367	19.834	21.2025	15.0771	11.9199	1.91629	0.692285	2.76807	0.00563899	0.0406904	2_upreg
ENSMUSG00000022358.7	Fbxo32	129.977	150.443	129.24	224.484	261.498	202.856	183.083	0.751477	0.209833	3.58131	0.000341874	0.0044539	2_upreg
ENSMUSG00000022184.8	Fbxo4	717.196	735.788	657.672	1090.87	1030.85	1078.7	885.178	0.601157	0.134136	4.48168	7.40575e-06	0.000177778	2_upreg
ENSMUSG00000008167.14	Fbxw9	113.73	181.569	168.242	268.66	267.556	296.06	215.969	0.83608	0.225863	3.70171	0.000214152	0.0030357	2_upreg
ENSMUSG00000038524.13	Fchsd1	227.46	296.563	282.952	408.399	511.89	500.286	371.258	0.811078	0.189151	4.28799	1.80301e-05	0.000383234	2_upreg
ENSMUSG00000022871.13	Fetub	0	0	0	13.5232	16.1543	9.59452	6.54533	6.28682	1.45348	4.32536	1.5228e-05	0.000333292	2_upreg
ENSMUSG00000022788.16	Fgd4	1.16051	1.72923	2.2942	14.4247	7.06752	6.85323	5.58823	2.43028	1.03244	2.35392	0.0185767	0.0971876	2_upreg
ENSMUSG00000050035.7	Fhl4	30.1733	44.0954	22.1773	179.407	159.524	160.366	99.2904	2.3764	0.306284	7.75883	8.57142e-15	1.11667e-12	2_upreg
ENSMUSG00000043336.14	Filip1l	2164.36	1961.81	2210.85	2899.36	2971.39	3811.77	2669.92	0.610965	0.156389	3.90671	9.35613e-05	0.00153014	2_upreg
ENSMUSG00000085396.7	Firre	20.8892	49.2831	52.002	83.8435	140.341	71.2736	69.6053	1.26205	0.410428	3.07496	0.00210528	0.019027	2_upreg
ENSMUSG00000040097.16	Flywch1	724.16	940.702	851.15	1318.96	1435.72	1023.87	1049.09	0.58686	0.182358	3.21817	0.00129013	0.0129561	2_upreg
ENSMUSG00000028354.13	Fmn2	37.1364	41.5016	43.5899	85.6466	97.9356	94.5746	66.7308	1.17912	0.289499	4.07298	4.64159e-05	0.000841772	2_upreg
ENSMUSG00000039735.16	Fnbp1l	20.8892	13.8339	26.001	42.3725	39.3762	43.8607	31.0556	1.04351	0.42637	2.44743	0.0143878	0.0809701	2_upreg
ENSMUSG00000047841.8	Fndc11	1.16051	1.72923	1.52947	13.5232	15.1447	10.9652	7.34203	3.15	0.966981	3.25757	0.00112372	0.0116223	2_upreg
ENSMUSG00000048756.11	Foxo3	2000.72	2094.1	2007.43	4022.69	3822.52	3449.92	2899.56	0.888638	0.125702	7.06939	1.55621e-12	1.52056e-10	2_upreg
ENSMUSG00000047604.3	Frat2	39.4574	25.0739	41.2957	79.3358	72.6944	58.9378	52.7992	1.00336	0.349411	2.87158	0.00408421	0.0319251	2_upreg
ENSMUSG00000087385.8	Frg2f1	59.1861	78.68	72.6498	146.952	157.505	196.002	118.496	1.23765	0.252699	4.8977	9.69627e-07	2.91512e-05	2_upreg
ENSMUSG00000049307.6	Fut4	17.4077	41.5016	36.7073	86.5482	81.7813	34.2662	49.702	1.07956	0.461332	2.34009	0.0192793	0.0999508	2_upreg
ENSMUSG00000022297.15	Fzd6	34.8154	31.9908	22.942	69.4188	67.6462	37.0074	43.9701	0.976519	0.398763	2.44887	0.0143305	0.0807766	2_upreg
ENSMUSG00000041075.8	Fzd7	23.2102	12.1046	7.64735	102.776	55.5305	68.5323	44.9668	2.44556	0.473288	5.16717	2.37661e-07	8.23045e-06	2_upreg
ENSMUSG00000004508.6	Gab2	29.0128	15.5631	40.5309	63.108	67.6462	54.8258	45.1145	1.12248	0.412971	2.71806	0.00656668	0.045747	2_upreg
ENSMUSG00000032750.13	Gab3	99.804	70.8985	74.1793	128.921	135.292	164.478	112.262	0.811835	0.258333	3.1426	0.00167457	0.0159312	2_upreg
ENSMUSG00000021453.2	Gadd45g	227.46	379.566	410.663	536.418	735.022	507.139	466.045	0.802552	0.251269	3.194	0.00140318	0.0138589	2_upreg
ENSMUSG00000046006.6	Gapt	326.104	286.188	292.893	535.517	451.311	471.502	393.919	0.691209	0.16625	4.15765	3.21532e-05	0.000621985	2_upreg
ENSMUSG00000034201.13	Gas2l1	10.4446	22.48	21.4126	45.9787	46.4437	27.4129	29.0287	1.13043	0.47515	2.37909	0.0173554	0.0927898	2_upreg
ENSMUSG00000033066.15	Gas7	3.48154	2.59385	5.35314	18.0309	20.1929	12.3358	10.3314	2.13706	0.746204	2.8639	0.00418454	0.0324446	2_upreg
ENSMUSG00000027955.16	Gask1b	4.64205	5.18769	3.82367	71.2219	39.3762	79.4975	33.9582	3.80297	0.559756	6.79398	1.09085e-11	8.96603e-10	2_upreg
ENSMUSG00000022707.16	Gbe1	899.397	923.41	790.736	1498.37	1109.6	1333.64	1092.52	0.593488	0.165294	3.5905	0.000330047	0.00433818	2_upreg
ENSMUSG00000040264.10	Gbp2b	812.358	568.917	572.022	1078.25	1081.33	871.731	830.767	0.637342	0.193595	3.29214	0.000994267	0.0105902	2_upreg
ENSMUSG00000061666.6	Gdpd1	40.6179	38.0431	32.1189	102.776	91.8777	79.4975	64.1552	1.31984	0.305439	4.32113	1.55233e-05	0.000338981	2_upreg
ENSMUSG00000040888.10	Gfer	1095.52	1226.03	1134.1	1756.21	2022.32	1566.65	1466.8	0.629648	0.150591	4.18117	2.90016e-05	0.000577349	2_upreg
ENSMUSG00000051335.6	Gfod1	132.298	143.526	154.476	266.857	217.074	200.114	185.724	0.669828	0.212765	3.14821	0.00164276	0.0156676	2_upreg
ENSMUSG00000039264.9	Gimap3	10202.1	9775.34	9519.42	15422.7	13505	15428	12308.8	0.588592	0.121712	4.83596	1.32507e-06	3.88613e-05	2_upreg
ENSMUSG00000043931.10	Gimap7	610.429	432.308	444.311	892.528	673.433	670.246	620.543	0.592371	0.204007	2.90368	0.00368811	0.0296406	2_upreg
ENSMUSG00000034872.6	Gipc3	44.0995	44.0954	52.7667	85.6466	69.6655	84.9801	63.5423	0.763575	0.298214	2.5605	0.0104522	0.0643221	2_upreg
ENSMUSG00000055691.5	Gja6	4.64205	10.3754	8.41208	18.0309	21.2025	34.2662	16.1548	1.61109	0.609028	2.64535	0.0081606	0.0538723	2_upreg
ENSMUSG00000056888.11	Glipr1	1363.6	1111.03	1216.69	4337.33	4039.59	5337.3	2900.92	1.89376	0.161517	11.7249	9.50601e-32	4.23371e-29	2_upreg
ENSMUSG00000031286.6	Glt28d2	20.8892	42.3662	48.1783	146.05	228.18	298.801	130.744	2.57122	0.358862	7.16493	7.78284e-13	7.92814e-11	2_upreg
ENSMUSG00000110444.1	Gm10033	511.786	649.326	571.257	807.783	911.71	1176.01	771.313	0.738194	0.190152	3.88213	0.000103545	0.00166497	2_upreg
ENSMUSG00000072723.11	Gm10044	23.2102	25.9385	47.4135	151.459	188.804	245.346	113.695	2.57621	0.337718	7.62831	2.37855e-14	2.91997e-12	2_upreg
ENSMUSG00000061510.3	Gm10101	18.5682	38.0431	32.1189	56.7972	67.6462	93.2039	51.0629	1.27053	0.38764	3.2776	0.00104695	0.011016	2_upreg
ENSMUSG00000107894.1	Gm10388	53.3836	57.0646	61.9435	65.8127	98.9452	169.96	84.5183	0.94415	0.366712	2.57463	0.0100346	0.0625971	2_upreg
ENSMUSG00000073607.2	Gm10548	48.7415	42.3662	47.4135	76.6312	76.733	83.6094	62.5825	0.774187	0.291228	2.65835	0.00785239	0.0523284	2_upreg
ENSMUSG00000073682.3	Gm10563	1.16051	1.72923	3.05894	11.7201	14.135	24.6716	9.41257	3.01856	0.881354	3.42491	0.000614997	0.00714332	2_upreg
ENSMUSG00000095258.2	Gm10593	0	3.45846	3.82367	19.834	16.1543	15.0771	9.72459	2.72447	0.849804	3.206	0.00134595	0.0133764	2_upreg
ENSMUSG00000074149.9	Gm10634	4.64205	12.9692	13.7652	26.1448	27.2604	34.2662	19.8413	1.4422	0.553052	2.60771	0.00911504	0.0582139	2_upreg
ENSMUSG00000074284.6	Gm10658	40.6179	35.4492	30.5894	89.2528	70.6752	69.903	56.0812	1.12123	0.323271	3.46838	0.000523604	0.00630663	2_upreg
ENSMUSG00000095891.7	Gm10717	3.48154	10.3754	7.64735	32.4556	29.2797	38.3781	20.2696	2.17957	0.559722	3.89402	9.85981e-05	0.00159953	2_upreg
ENSMUSG00000095186.1	Gm10718	17.4077	0.864616	18.3536	28.8494	51.4919	109.652	37.7698	2.37468	0.7216	3.29085	0.000998844	0.0106212	2_upreg
ENSMUSG00000095547.1	Gm10719	3.48154	4.32308	5.35314	17.1293	12.1157	35.6368	13.0066	2.26466	0.729919	3.10262	0.00191819	0.0177123	2_upreg
ENSMUSG00000074826.10	Gm10767	37.1364	48.4185	31.3541	77.5327	67.6462	93.2039	59.2153	1.02382	0.330552	3.09732	0.00195282	0.0179628	2_upreg
ENSMUSG00000085169.2	Gm10785	77.7543	83.8677	76.4735	144.247	145.389	150.771	113.084	0.885974	0.22838	3.87939	0.00010472	0.00167543	2_upreg
ENSMUSG00000100862.1	Gm10925	580126	336649	366439	694324	526487	777768	546965	0.639215	0.229091	2.79023	0.00526711	0.0385885	2_upreg
ENSMUSG00000094475.7	Gm11007	553.564	520.499	499.372	1053.9	885.459	1003.31	752.685	0.904415	0.14762	6.12666	8.97446e-10	5.11517e-08	2_upreg
ENSMUSG00000078891.4	Gm11008	26.6918	20.7508	16.8242	82.942	53.5112	78.1268	46.4745	1.7557	0.383415	4.57911	4.66963e-06	0.000117979	2_upreg
ENSMUSG00000096385.7	Gm11168	1.16051	3.45846	0.764735	17.1293	7.06752	39.7487	11.5549	3.5457	0.981124	3.61391	0.000301611	0.00402292	2_upreg
ENSMUSG00000087111.1	Gm11399	13.9261	33.72	35.9425	44.1756	85.8198	57.5671	45.1919	1.14653	0.447911	2.55973	0.0104755	0.0644237	2_upreg
ENSMUSG00000087351.1	Gm11464	0	5.18769	10.7063	39.6679	38.3665	16.4478	18.396	2.51275	0.765804	3.28119	0.00103372	0.0109013	2_upreg
ENSMUSG00000085586.1	Gm11613	83.5569	57.0646	84.1208	233.5	214.045	248.087	153.396	1.63149	0.239439	6.81379	9.5063e-12	7.95e-10	2_upreg
ENSMUSG00000085844.1	Gm11690	22.0497	33.72	44.3546	109.087	93.897	74.0149	62.8538	1.45493	0.353735	4.11306	3.90441e-05	0.000730921	2_upreg
ENSMUSG00000056687.9	Gm11696	66.1492	89.92	98.6508	128.921	139.331	172.701	115.946	0.77787	0.262936	2.95841	0.00309235	0.0257485	2_upreg
ENSMUSG00000050550.7	Gm11868	287.807	180.705	157.535	825.814	1174.22	202.856	471.489	1.81639	0.715584	2.53833	0.0111381	0.0674381	2_upreg
ENSMUSG00000087452.1	Gm11998	298.252	255.926	213.361	772.623	754.205	989.606	547.329	1.71575	0.195652	8.76942	1.79594e-18	3.65894e-16	2_upreg
ENSMUSG00000085665.1	Gm12059	13.9261	2.59385	4.58841	35.1602	38.3665	21.9303	19.4276	2.24581	0.657617	3.41507	0.000637647	0.00735638	2_upreg
ENSMUSG00000072915.3	Gm12258	96.3225	138.339	132.299	324.556	274.623	260.423	204.427	1.22317	0.222263	5.50327	3.7281e-08	1.56395e-06	2_upreg
ENSMUSG00000087326.1	Gm12503	2.32102	3.45846	1.52947	22.5386	27.2604	17.8184	12.4877	3.22573	0.772174	4.17747	2.94769e-05	0.000584381	2_upreg
ENSMUSG00000086952.1	Gm12596	12.7656	14.6985	17.5889	34.2586	27.2604	54.8258	26.8997	1.34507	0.480221	2.80093	0.00509554	0.0376339	2_upreg
ENSMUSG00000085093.1	Gm12737	146.225	137.474	188.125	214.567	186.784	586.637	243.302	1.06064	0.383555	2.76528	0.0056874	0.0409472	2_upreg
ENSMUSG00000084968.1	Gm12743	19.7287	28.5323	26.001	77.5327	101.974	117.876	61.9407	1.98323	0.34131	5.81064	6.22363e-09	3.03279e-07	2_upreg
ENSMUSG00000086184.1	Gm12764	84.7174	64.8462	63.473	137.936	154.476	86.3507	98.6332	0.844093	0.301873	2.79619	0.00517094	0.0380586	2_upreg
ENSMUSG00000085875.3	Gm12905	181.04	237.769	217.949	279.478	286.739	456.425	276.567	0.676421	0.244146	2.77056	0.00559594	0.0404255	2_upreg
ENSMUSG00000085823.7	Gm13012	240.226	229.123	187.36	401.187	475.543	374.186	317.938	0.934511	0.192914	4.8442	1.27126e-06	3.73976e-05	2_upreg
ENSMUSG00000083816.3	Gm13033	143.904	63.1169	101.71	232.598	159.524	204.226	150.846	0.957726	0.31248	3.06492	0.00217725	0.0195391	2_upreg
ENSMUSG00000086665.1	Gm13067	12.7656	51.0123	17.5889	111.791	157.505	191.89	90.4256	2.48765	0.451878	5.50514	3.68869e-08	1.55257e-06	2_upreg
ENSMUSG00000085213.1	Gm13091	15.0867	37.1785	25.2362	71.2219	76.733	108.281	55.6229	1.70182	0.393717	4.32245	1.54305e-05	0.00033734	2_upreg
ENSMUSG00000085043.1	Gm13184	18.5682	20.7508	16.8242	47.7818	63.6076	109.652	46.1974	1.96655	0.429236	4.5815	4.61657e-06	0.000116792	2_upreg
ENSMUSG00000082953.3	Gm13217	127.656	119.317	143.005	252.432	274.623	237.122	192.359	0.970196	0.199364	4.86646	1.13618e-06	3.36826e-05	2_upreg
ENSMUSG00000086358.2	Gm13270	23.2102	46.6892	30.5894	61.3049	74.7137	65.791	50.3831	0.995107	0.367162	2.71026	0.00672296	0.0466829	2_upreg
ENSMUSG00000086644.1	Gm13470	1.16051	0	3.82367	10.8185	10.0965	17.8184	7.28626	2.88639	1.04029	2.7746	0.00552694	0.0400479	2_upreg
ENSMUSG00000085755.1	Gm13496	54.5441	48.4185	51.2372	99.1698	76.733	101.428	71.9217	0.847071	0.286725	2.95429	0.00313386	0.026015	2_upreg
ENSMUSG00000086862.1	Gm13546	23.2102	25.0739	18.3536	49.5849	50.4823	39.7487	34.4089	1.08058	0.39353	2.74588	0.00603491	0.0428054	2_upreg
ENSMUSG00000087518.1	Gm13561	13.9261	15.5631	10.7063	33.3571	32.3086	41.1194	24.4968	1.41032	0.465286	3.03108	0.00243679	0.0214363	2_upreg
ENSMUSG00000087681.1	Gm13565	4.64205	13.8339	9.94155	41.471	65.6269	78.1268	35.607	2.66426	0.495743	5.37428	7.68908e-08	3.02991e-06	2_upreg
ENSMUSG00000087433.1	Gm14167	12.7656	18.1569	9.17682	199.241	190.823	183.667	102.305	3.84771	0.329994	11.66	2.04121e-31	8.88435e-29	2_upreg
ENSMUSG00000055494.5	Gm14168	42.9389	63.9816	95.5918	133.428	169.62	227.527	122.181	1.37265	0.334522	4.10331	4.0728e-05	0.000756529	2_upreg
ENSMUSG00000078889.11	Gm14288	295.931	271.489	299.011	1222.49	984.404	1160.94	705.711	1.9589	0.158945	12.3243	6.69836e-35	3.66515e-32	2_upreg
ENSMUSG00000078877.11	Gm14295	1758.18	1200.95	1607.47	3034.59	2366.61	3737.75	2284.26	1.0009	0.210236	4.76083	1.92796e-06	5.46189e-05	2_upreg
ENSMUSG00000074527.11	Gm14296	360.919	364.868	424.428	856.466	879.401	911.48	632.927	1.20001	0.14919	8.04351	8.7302e-16	1.22935e-13	2_upreg
ENSMUSG00000078864.10	Gm14322	38.2969	23.3446	22.942	79.3358	60.5787	98.6865	53.8641	1.50951	0.372235	4.05527	5.00775e-05	0.000894621	2_upreg
ENSMUSG00000095362.7	Gm14325	739.246	606.096	604.14	1193.64	1123.74	1165.05	905.318	0.839219	0.148577	5.64838	1.61969e-08	7.23045e-07	2_upreg
ENSMUSG00000080888.3	Gm14387	23.2102	24.2092	30.5894	101.874	77.7427	83.6094	56.8726	1.74757	0.332917	5.24927	1.52703e-07	5.62387e-06	2_upreg
ENSMUSG00000090093.8	Gm14399	485.094	430.579	435.899	915.968	828.919	982.753	679.869	1.01371	0.150683	6.72743	1.72685e-11	1.36094e-09	2_upreg
ENSMUSG00000083817.1	Gm14400	19.7287	14.6985	29.8247	52.2895	45.434	69.903	38.6464	1.36623	0.422526	3.23349	0.00122289	0.0124123	2_upreg
ENSMUSG00000094786.1	Gm14403	142.743	110.671	155.241	338.079	284.72	396.117	237.928	1.31554	0.223733	5.87995	4.10399e-09	2.0683e-07	2_upreg
ENSMUSG00000083170.1	Gm14405	19.7287	23.3446	31.3541	88.3512	67.6462	69.903	50.0546	1.58952	0.357173	4.45028	8.57597e-06	0.000201273	2_upreg
ENSMUSG00000082724.3	Gm14416	47.581	35.4492	45.1193	136.133	103.993	120.617	81.4822	1.4986	0.286814	5.22498	1.7417e-07	6.25802e-06	2_upreg
ENSMUSG00000078867.9	Gm14418	38.2969	25.0739	26.7657	88.3512	66.6366	105.54	58.444	1.5408	0.349855	4.40411	1.0622e-05	0.000242746	2_upreg
ENSMUSG00000078875.10	Gm14419	382.969	382.16	429.016	730.25	711.8	700.4	556.099	0.842248	0.145748	5.77878	7.52459e-09	3.5936e-07	2_upreg
ENSMUSG00000083111.1	Gm14421	97.483	102.889	96.3566	382.254	234.238	372.816	214.339	1.73609	0.245766	7.06397	1.61812e-12	1.57303e-10	2_upreg
ENSMUSG00000081574.1	Gm14429	3.48154	14.6985	7.64735	30.6525	30.2894	56.1965	23.8276	2.1421	0.589115	3.63613	0.000276769	0.00374322	2_upreg
ENSMUSG00000089951.8	Gm14435	124.175	121.911	94.8271	339.882	219.093	278.241	196.355	1.30145	0.24266	5.36328	8.17246e-08	3.20063e-06	2_upreg
ENSMUSG00000078901.8	Gm14440	294.77	261.114	294.423	1192.74	952.095	1112.96	684.685	1.93852	0.162225	11.9495	6.5278e-33	3.20549e-30	2_upreg
ENSMUSG00000087633.1	Gm14455	20.8892	22.48	20.6478	33.3571	58.5594	68.5323	37.411	1.3143	0.422861	3.10811	0.00188286	0.017428	2_upreg
ENSMUSG00000074417.9	Gm14548	59.1861	46.6892	57.3551	103.677	117.119	128.841	85.4779	1.09771	0.27047	4.05853	4.93817e-05	0.00088384	2_upreg
ENSMUSG00000073274.4	Gm14636	88.1989	87.3262	84.1208	130.724	108.032	205.597	117.333	0.767668	0.291751	2.63124	0.0085073	0.0553784	2_upreg
ENSMUSG00000083294.3	Gm14957	8.12358	6.91693	3.05894	22.5386	16.1543	17.8184	12.4351	1.67907	0.67287	2.49539	0.0125819	0.0738224	2_upreg
ENSMUSG00000084806.1	Gm15232	30.1733	62.2523	37.472	173.998	192.842	182.296	113.172	2.06886	0.299075	6.91751	4.59639e-12	4.23199e-10	2_upreg
ENSMUSG00000074449.3	Gm15319	16.2472	12.9692	15.2947	36.9633	50.4823	117.876	41.6387	2.19585	0.508361	4.31948	1.56398e-05	0.000340748	2_upreg
ENSMUSG00000090015.8	Gm15446	389.932	350.169	354.072	565.268	564.392	616.791	473.437	0.675139	0.151576	4.45414	8.42317e-06	0.00019866	2_upreg
ENSMUSG00000084760.1	Gm15472	24.3708	35.4492	47.4135	61.3049	81.7813	67.1617	52.9136	0.954723	0.360795	2.64617	0.00814098	0.053817	2_upreg
ENSMUSG00000087367.1	Gm15491	98.6435	92.5139	78.7677	205.552	214.045	163.107	142.105	1.11959	0.233747	4.78975	1.66991e-06	4.80186e-05	2_upreg
ENSMUSG00000086604.2	Gm15510	20.8892	10.3754	11.471	88.3512	76.733	115.134	53.8257	2.74413	0.401057	6.84225	7.79599e-12	6.73391e-10	2_upreg
ENSMUSG00000087138.1	Gm15545	90.5199	74.3569	84.8855	173.998	143.37	152.142	119.879	0.915508	0.235495	3.88759	0.000101243	0.00163345	2_upreg
ENSMUSG00000086324.8	Gm15564	242.547	191.945	138.417	279.478	293.807	335.808	247	0.670749	0.238749	2.80943	0.00496285	0.0368386	2_upreg
ENSMUSG00000081883.2	Gm15574	5.80256	1.72923	2.2942	9.01543	13.1254	17.8184	8.29754	2.07032	0.855403	2.42029	0.0155082	0.0858918	2_upreg
ENSMUSG00000085828.1	Gm15612	0	9.51077	6.88261	25.2432	20.1929	16.4478	13.0462	1.87095	0.784326	2.38542	0.0170596	0.091579	2_upreg
ENSMUSG00000086825.1	Gm15675	154.348	198.862	211.831	286.691	498.765	862.136	368.772	1.53909	0.335876	4.58231	4.59857e-06	0.000116491	2_upreg
ENSMUSG00000081670.1	Gm15697	25.5313	17.2923	19.8831	65.8127	54.5208	68.5323	41.9287	1.60195	0.373291	4.29143	1.77529e-05	0.000378183	2_upreg
ENSMUSG00000083827.1	Gm15712	6.96307	10.3754	7.64735	11.7201	27.2604	42.49	17.7427	1.68077	0.641632	2.61952	0.00880532	0.0567373	2_upreg
ENSMUSG00000080797.2	Gm15760	38.2969	40.6369	45.1193	90.1543	89.8584	111.022	69.1814	1.21977	0.291653	4.18227	2.88609e-05	0.000575145	2_upreg
ENSMUSG00000085054.2	Gm15834	66.1492	107.212	94.0624	162.278	259.479	374.186	177.228	1.56334	0.324333	4.82018	1.43429e-06	4.17448e-05	2_upreg
ENSMUSG00000087336.2	Gm15860	8.12358	6.91693	10.7063	24.3417	35.3376	30.1542	19.2634	1.79114	0.538393	3.32683	0.000878414	0.00957456	2_upreg
ENSMUSG00000081665.2	Gm15922	68.4702	56.2	45.8841	105.481	116.109	141.177	88.8868	1.09425	0.284062	3.85217	0.000117077	0.00183756	2_upreg
ENSMUSG00000080917.2	Gm15925	18.5682	15.5631	18.3536	40.5695	33.3183	47.9726	29.0575	1.21114	0.426582	2.83918	0.004523	0.034373	2_upreg
ENSMUSG00000085655.5	Gm15952	68.4702	73.4923	77.2382	138.838	144.379	235.751	123.028	1.23313	0.283455	4.35037	1.35908e-05	0.000301536	2_upreg
ENSMUSG00000085786.1	Gm15987	2012.33	2451.19	2546.57	2979.6	3797.28	5956.83	3290.63	0.860411	0.239223	3.59669	0.000322291	0.00425668	2_upreg
ENSMUSG00000087266.2	Gm15991	117.212	114.994	110.887	268.66	346.308	561.965	253.338	1.77474	0.278914	6.36304	1.97803e-10	1.28848e-08	2_upreg
ENSMUSG00000085433.2	Gm16001	111.409	89.92	96.3566	214.567	154.476	152.142	136.478	0.816569	0.247696	3.29666	0.000978423	0.0104763	2_upreg
ENSMUSG00000086479.2	Gm16014	20.8892	19.0215	13.7652	24.3417	48.463	50.7139	29.5324	1.20348	0.474749	2.53498	0.0112455	0.067959	2_upreg
ENSMUSG00000086682.1	Gm16023	39.4574	82.1385	65.0024	425.528	480.591	415.306	251.337	2.80892	0.253268	11.0907	1.39213e-28	5.33215e-26	2_upreg
ENSMUSG00000086742.8	Gm16201	13.9261	12.1046	9.94155	31.554	22.2122	45.2313	22.495	1.46084	0.515458	2.83407	0.00459591	0.0347602	2_upreg
ENSMUSG00000087163.1	Gm16230	8.12358	6.91693	6.88261	30.6525	18.1736	19.189	14.9897	1.65035	0.60281	2.73776	0.00618591	0.0435698	2_upreg
ENSMUSG00000084862.1	Gm16278	6.96307	9.51077	12.2358	36.9633	38.3665	28.7836	22.1372	1.84081	0.506973	3.63099	0.000282339	0.0038111	2_upreg
ENSMUSG00000087020.1	Gm16283	30.1733	24.2092	48.943	102.776	70.6752	90.4626	61.2066	1.34278	0.365742	3.6714	0.000241229	0.0033574	2_upreg
ENSMUSG00000087538.1	Gm16341	68.4702	89.0554	98.6508	130.724	175.678	182.296	124.146	0.919834	0.261037	3.52377	0.000425448	0.00531838	2_upreg
ENSMUSG00000085513.1	Gm16363	16.2472	13.8339	26.7657	38.7664	36.3472	56.1965	31.3595	1.18555	0.453449	2.61453	0.0089351	0.0573638	2_upreg
ENSMUSG00000117333.1	Gm16386	25.5313	37.1785	38.2367	141.542	152.456	116.505	85.2417	2.01173	0.295945	6.79765	1.06342e-11	8.81624e-10	2_upreg
ENSMUSG00000082315.2	Gm16523	84.7174	114.129	139.946	95.5636	219.093	333.067	164.419	0.926035	0.391358	2.36621	0.0179713	0.0950633	2_upreg
ENSMUSG00000087088.2	Gm16638	30.1733	65.7108	55.0609	113.594	127.215	128.841	86.7659	1.27579	0.31845	4.00624	6.16935e-05	0.00106954	2_upreg
ENSMUSG00000097511.2	Gm16677	13.9261	6.05231	14.53	28.8494	38.3665	32.8955	22.4366	1.54137	0.521131	2.95774	0.00309902	0.0257929	2_upreg
ENSMUSG00000086539.8	Gm16759	3.48154	4.32308	3.05894	30.6525	29.2797	46.602	19.5663	3.28685	0.635049	5.17574	2.27009e-07	7.87582e-06	2_upreg
ENSMUSG00000097777.7	Gm16794	64.9887	55.3354	53.5314	97.3667	68.6559	138.435	79.7189	0.804331	0.328104	2.45145	0.0142281	0.080316	2_upreg
ENSMUSG00000097743.1	Gm16973	138.101	170.329	166.712	189.324	252.411	319.361	206.04	0.671359	0.244015	2.7513	0.00593585	0.0422436	2_upreg
ENSMUSG00000078528.2	Gm17068	26.6918	51.0123	68.8261	43.2741	119.138	230.269	89.8685	1.40704	0.521511	2.69801	0.00697563	0.0480195	2_upreg
ENSMUSG00000090965.1	Gm17203	70.7912	62.2523	46.6488	110.89	136.302	307.025	122.318	1.6232	0.387691	4.18683	2.82878e-05	0.000566082	2_upreg
ENSMUSG00000092051.2	Gm17229	4.64205	6.05231	5.35314	63.108	44.4244	89.092	35.4453	3.59622	0.529273	6.79464	1.08583e-11	8.96327e-10	2_upreg
ENSMUSG00000097793.1	Gm17259	111.409	135.745	115.475	201.044	176.688	233.01	162.228	0.746536	0.22134	3.3728	0.00074407	0.0083478	2_upreg
ENSMUSG00000097000.2	Gm17435	182.2	284.459	251.598	416.513	481.601	555.112	361.914	1.01038	0.217211	4.65162	3.29342e-06	8.69008e-05	2_upreg
ENSMUSG00000091514.2	Gm17484	74.2728	63.1169	49.7078	298.411	272.604	382.41	190.087	2.35794	0.248083	9.50465	2.00726e-21	5.19474e-19	2_upreg
ENSMUSG00000103059.1	Gm18186	1.16051	0.864616	0.764735	9.01543	20.1929	19.189	8.53121	4.14164	1.10247	3.75669	0.000172178	0.00253555	2_upreg
ENSMUSG00000093740.1	Gm18417	1.16051	0	6.11788	29.7509	10.0965	60.3084	17.9057	3.70283	0.946117	3.91371	9.08879e-05	0.00149289	2_upreg
ENSMUSG00000101365.1	Gm19325	63.8282	82.1385	61.9435	129.822	151.447	265.905	125.847	1.38764	0.320247	4.33305	1.4706e-05	0.000322976	2_upreg
ENSMUSG00000116903.1	Gm19522	5.80256	5.18769	0	94.6621	29.2797	47.9726	30.4841	4.0453	0.73848	5.47787	4.30483e-08	1.77676e-06	2_upreg
ENSMUSG00000104493.1	Gm19552	99.804	125.369	115.475	106.382	211.016	319.361	162.901	0.894675	0.352795	2.53597	0.0112138	0.0678746	2_upreg
ENSMUSG00000084858.1	Gm1980	19.7287	26.8031	32.1189	93.7605	69.6655	69.903	51.9966	1.55678	0.355491	4.37923	1.191e-05	0.000268025	2_upreg
ENSMUSG00000095648.7	Gm2004	317.98	317.314	370.132	703.204	684.539	683.952	512.854	1.04114	0.152726	6.81703	9.29398e-12	7.83514e-10	2_upreg
ENSMUSG00000094932.7	Gm2007	558.206	525.686	500.901	1053.9	887.478	1004.68	755.143	0.895727	0.147605	6.0684	1.29192e-09	7.18957e-08	2_upreg
ENSMUSG00000110611.1	Gm20163	18.5682	38.0431	17.5889	49.5849	52.5015	54.8258	38.5187	1.07321	0.423994	2.5312	0.0113673	0.0684692	2_upreg
ENSMUSG00000111713.1	Gm20234	25.5313	26.8031	32.8836	54.9941	64.6173	79.4975	47.3878	1.20866	0.352627	3.4276	0.000608947	0.00710228	2_upreg
ENSMUSG00000102059.1	Gm20257	142.743	129.692	150.653	322.753	303.903	386.522	239.378	1.25638	0.196798	6.38411	1.72393e-10	1.13845e-08	2_upreg
ENSMUSG00000111080.1	Gm20300	379.487	398.588	334.954	675.256	543.189	578.413	484.981	0.693044	0.169492	4.08895	4.33338e-05	0.000791832	2_upreg
ENSMUSG00000112739.1	Gm20597	1.16051	1.72923	1.52947	3.60617	9.08681	20.5597	6.27865	2.8677	1.10648	2.59174	0.00954922	0.0603555	2_upreg
ENSMUSG00000093387.1	Gm20732	46.4205	32.8554	35.9425	49.5849	65.6269	123.358	58.9647	1.044	0.405342	2.5756	0.0100067	0.0624747	2_upreg
ENSMUSG00000094421.2	Gm20778	4.64205	6.91693	8.41208	18.0309	23.2218	94.5746	25.9664	2.73087	0.710558	3.84327	0.000121404	0.00189333	2_upreg
ENSMUSG00000110699.1	Gm20946	11.6051	8.64616	8.41208	12.6216	20.1929	61.6791	20.5262	1.7101	0.675626	2.53114	0.0113692	0.0684692	2_upreg
ENSMUSG00000095294.2	Gm21119	8.12358	8.64616	18.3536	34.2586	55.5305	141.177	44.3482	2.68527	0.582867	4.607	4.08518e-06	0.000105581	2_upreg
ENSMUSG00000108660.1	Gm21284	2.32102	0.864616	0.764735	27.0463	8.07716	10.9652	8.33983	3.6417	1.06656	3.41444	0.000639143	0.00736032	2_upreg
ENSMUSG00000095280.1	Gm21738	23.2102	38.0431	42.8251	42.3725	81.7813	227.527	75.9599	1.74023	0.53201	3.27105	0.00107151	0.0111767	2_upreg
ENSMUSG00000093963.1	Gm21909	2.32102	8.64616	7.64735	18.9324	37.3569	37.0074	18.6519	2.27509	0.629317	3.61517	0.000300153	0.00401133	2_upreg
ENSMUSG00000096370.8	Gm21992	94.0015	118.452	135.358	279.478	302.894	389.263	219.908	1.4713	0.230946	6.37074	1.88121e-10	1.23805e-08	2_upreg
ENSMUSG00000088278.1	Gm23121	18.5682	17.2923	18.3536	27.9478	36.3472	80.8681	33.2296	1.40455	0.500972	2.80366	0.00505269	0.037375	2_upreg
ENSMUSG00000089009.1	Gm23858	2.32102	0	0.764735	15.3262	6.05787	13.7065	6.36272	3.63477	1.19768	3.03484	0.00240664	0.0212394	2_upreg
ENSMUSG00000099930.1	Gm2396	2.32102	1.72923	10.7063	21.637	19.1833	32.8955	14.7454	2.25993	0.754069	2.99698	0.00272665	0.0233674	2_upreg
ENSMUSG00000064859.1	Gm24524	5.80256	25.0739	27.5304	36.9633	54.5208	75.3855	37.5461	1.48017	0.531856	2.78303	0.00538535	0.0392596	2_upreg
ENSMUSG00000097154.2	Gm26510	283.165	308.668	308.188	477.818	505.832	507.139	398.468	0.725651	0.154106	4.70877	2.49221e-06	6.80861e-05	2_upreg
ENSMUSG00000097887.2	Gm26542	16.2472	20.7508	16.8242	100.973	94.9066	82.2388	55.3234	2.36861	0.345521	6.85519	7.12188e-12	6.25647e-10	2_upreg
ENSMUSG00000096967.3	Gm26621	46.4205	44.0954	52.7667	103.677	90.8681	105.54	73.8946	1.06194	0.278872	3.80797	0.000140113	0.00212455	2_upreg
ENSMUSG00000097035.2	Gm26692	10.4446	10.3754	29.0599	46.8803	47.4533	47.9726	32.031	1.48528	0.49587	2.99531	0.0027417	0.0234613	2_upreg
ENSMUSG00000097068.2	Gm26760	15.0867	17.2923	17.5889	106.382	50.4823	49.3433	42.6959	2.04827	0.449522	4.55655	5.20018e-06	0.000129842	2_upreg
ENSMUSG00000097431.2	Gm26782	544.28	552.489	504.725	854.663	779.446	905.997	690.267	0.665223	0.145054	4.58604	4.51738e-06	0.000115196	2_upreg
ENSMUSG00000097835.1	Gm26910	102.125	62.2523	65.7672	230.795	198.9	254.94	152.463	1.58404	0.261049	6.06799	1.29518e-09	7.18957e-08	2_upreg
ENSMUSG00000102142.1	Gm26930	32.4943	20.7508	23.7068	39.6679	52.5015	83.6094	42.1218	1.1903	0.421523	2.8238	0.00474581	0.0355928	2_upreg
ENSMUSG00000098066.2	Gm26944	69.6307	95.1077	84.1208	139.739	141.35	209.709	123.276	0.968045	0.27026	3.5819	0.000341103	0.00444688	2_upreg
ENSMUSG00000097792.2	Gm27042	22.0497	26.8031	16.0594	54.9941	43.4147	82.2388	40.9266	1.47221	0.419778	3.50711	0.00045301	0.00558995	2_upreg
ENSMUSG00000098784.1	Gm27174	13.9261	4.32308	13.0005	25.2432	31.299	26.0423	18.9724	1.41464	0.575269	2.45908	0.0139292	0.0792038	2_upreg
ENSMUSG00000098595.1	Gm27957	18.5682	10.3754	19.1184	22.5386	36.3472	82.2388	31.5311	1.54106	0.561212	2.74594	0.00603375	0.0428054	2_upreg
ENSMUSG00000100287.1	Gm28068	12.7656	11.24	13.0005	27.9478	33.3183	43.8607	23.6888	1.49643	0.479548	3.1205	0.00180545	0.0168172	2_upreg
ENSMUSG00000099343.1	Gm28836	0	0.864616	1.52947	7.21235	13.1254	12.3358	5.84461	3.63678	1.20084	3.02853	0.00245748	0.021549	2_upreg
ENSMUSG00000101587.2	Gm29036	75.4333	84.7323	55.0609	90.1543	99.9549	267.276	112.102	1.08133	0.413688	2.61388	0.0089521	0.0574344	2_upreg
ENSMUSG00000101400.1	Gm29596	3.48154	2.59385	3.82367	10.8185	12.1157	27.4129	10.041	2.32466	0.805624	2.88555	0.00390735	0.030851	2_upreg
ENSMUSG00000100002.2	Gm29642	22.0497	10.3754	11.471	43.2741	48.463	63.0497	33.1138	1.84345	0.456125	4.04155	5.30986e-05	0.000938959	2_upreg
ENSMUSG00000113515.1	Gm29675	53.3836	57.0646	65.0024	115.398	114.09	141.177	91.0191	1.06865	0.263071	4.06223	4.86056e-05	0.000873214	2_upreg
ENSMUSG00000114937.1	Gm30054	31.3338	45.8246	46.6488	73.025	111.061	100.057	67.9917	1.18372	0.325082	3.6413	0.000271269	0.00368184	2_upreg
ENSMUSG00000105646.1	Gm30211	946.978	1114.49	1262.58	1372.15	1804.24	2867.39	1561.3	0.861	0.2525	3.4099	0.000649877	0.00746151	2_upreg
ENSMUSG00000114115.1	Gm30239	0	1.72923	0.764735	4.50772	10.0965	20.5597	6.2763	3.71274	1.24884	2.97295	0.00294957	0.0248186	2_upreg
ENSMUSG00000117013.1	Gm30531	53.3836	41.5016	43.5899	84.7451	76.733	160.366	76.7198	1.21191	0.358513	3.38037	0.000723891	0.00816926	2_upreg
ENSMUSG00000111090.1	Gm30698	59.1861	52.7416	48.943	95.5636	102.984	178.184	89.6003	1.22251	0.323155	3.78303	0.000154933	0.00232168	2_upreg
ENSMUSG00000118099.1	Gm31356	0	5.18769	5.35314	31.554	25.2411	26.0423	15.563	2.88977	0.712726	4.05453	5.02357e-05	0.000896611	2_upreg
ENSMUSG00000110591.1	Gm31371	12.7656	6.91693	10.7063	18.9324	26.2508	56.1965	21.9614	1.73116	0.594005	2.91439	0.00356387	0.0288103	2_upreg
ENSMUSG00000110864.1	Gm31374	92.841	39.7723	88.7092	120.807	102.984	330.326	129.24	1.32061	0.453826	2.90996	0.0036148	0.0291728	2_upreg
ENSMUSG00000107430.1	Gm31532	1.16051	5.18769	3.05894	18.0309	17.164	26.0423	11.774	2.64803	0.756386	3.5009	0.000463689	0.00569238	2_upreg
ENSMUSG00000109602.1	Gm31597	154.348	179.84	166.712	292.1	338.231	220.674	225.318	0.766954	0.220687	3.4753	0.000510284	0.0061851	2_upreg
ENSMUSG00000115869.1	Gm31814	3.48154	5.18769	12.2358	19.834	24.2315	26.0423	15.1688	1.69846	0.644894	2.63371	0.00844573	0.0551463	2_upreg
ENSMUSG00000106438.1	Gm32051	18.5682	13.8339	22.942	130.724	107.022	143.918	72.8347	2.77678	0.338326	8.20741	2.26005e-16	3.43509e-14	2_upreg
ENSMUSG00000116530.1	Gm32312	61.5071	59.6585	61.9435	142.444	142.36	121.988	98.3167	1.15523	0.247121	4.67474	2.94319e-06	7.85029e-05	2_upreg
ENSMUSG00000101439.1	Gm336	1640.96	1529.51	1680.12	2455.8	2226.27	3114.11	2107.8	0.683867	0.163443	4.18412	2.86268e-05	0.00057167	2_upreg
ENSMUSG00000113010.1	Gm34084	12.7656	11.24	9.94155	19.834	53.5112	31.5249	23.1362	1.6348	0.550056	2.97206	0.00295808	0.0248793	2_upreg
ENSMUSG00000108659.1	Gm34121	24.3708	9.51077	9.94155	113.594	153.466	131.582	73.7443	3.23883	0.392035	8.2616	1.43736e-16	2.27496e-14	2_upreg
ENSMUSG00000116780.1	Gm3417	112.57	186.757	165.183	766.312	851.131	672.987	459.157	2.29533	0.215161	10.668	1.43747e-26	5.09796e-24	2_upreg
ENSMUSG00000116895.1	Gm3435	236.744	390.806	333.424	495.849	690.597	667.505	469.154	0.943801	0.227769	4.14367	3.4179e-05	0.000655873	2_upreg
ENSMUSG00000079710.10	Gm3448	356.277	454.788	399.191	1281.99	1373.12	1340.49	867.643	1.72071	0.151757	11.3386	8.44871e-30	3.44258e-27	2_upreg
ENSMUSG00000115855.1	Gm34643	4.64205	7.78154	13.0005	36.0617	50.4823	84.9801	32.8247	2.70417	0.540483	5.00325	5.63729e-07	1.80837e-05	2_upreg
ENSMUSG00000112082.1	Gm35035	10.4446	6.91693	10.7063	27.9478	31.299	26.0423	18.8928	1.60965	0.528371	3.04644	0.00231568	0.0205123	2_upreg
ENSMUSG00000117964.1	Gm36043	11.6051	12.9692	19.1184	24.3417	32.3086	47.9726	24.7193	1.23071	0.500063	2.46112	0.0138506	0.0790146	2_upreg
ENSMUSG00000114172.1	Gm36298	170.595	181.569	161.359	228.992	271.595	305.654	219.961	0.647148	0.200803	3.22279	0.00126947	0.0127821	2_upreg
ENSMUSG00000102635.1	Gm36638	24.3708	35.4492	48.943	60.4034	83.8005	71.2736	54.0401	0.968449	0.364504	2.65689	0.00788644	0.052515	2_upreg
ENSMUSG00000113634.1	Gm36756	1.16051	3.45846	2.2942	16.2278	20.1929	26.0423	11.5627	3.12484	0.794224	3.93446	8.33847e-05	0.0013874	2_upreg
ENSMUSG00000103779.1	Gm36931	201.929	291.375	272.246	334.473	401.839	751.114	375.496	0.95289	0.298041	3.19718	0.00138778	0.013728	2_upreg
ENSMUSG00000102365.1	Gm37045	10.4446	6.91693	10.7063	50.4864	33.3183	56.1965	28.0115	2.31749	0.490557	4.7242	2.31024e-06	6.35681e-05	2_upreg
ENSMUSG00000103348.1	Gm37053	67.3097	85.597	123.887	108.185	161.543	416.676	160.533	1.30053	0.437188	2.97477	0.00293207	0.0247148	2_upreg
ENSMUSG00000102651.1	Gm37080	47.581	87.3262	87.1797	93.7605	132.264	272.759	120.145	1.15365	0.402802	2.86406	0.00418243	0.0324413	2_upreg
ENSMUSG00000102448.1	Gm37101	110.249	161.683	172.83	147.853	235.247	534.552	227.069	1.03773	0.396227	2.61903	0.00881797	0.0567831	2_upreg
ENSMUSG00000103572.1	Gm37115	149.706	214.425	176.654	219.075	261.498	382.41	233.961	0.666653	0.258867	2.57527	0.0100161	0.0625016	2_upreg
ENSMUSG00000103038.1	Gm37124	24.3708	19.0215	21.4126	23.4401	48.463	86.3507	37.1764	1.27707	0.506986	2.51895	0.0117706	0.0703335	2_upreg
ENSMUSG00000103170.1	Gm37170	6.96307	17.2923	20.6478	50.4864	70.6752	54.8258	36.8151	1.93633	0.453229	4.27231	1.9346e-05	0.000408034	2_upreg
ENSMUSG00000103937.1	Gm37186	356.277	450.465	446.605	424.627	662.327	1155.45	582.626	0.836087	0.306586	2.72709	0.00638956	0.0447409	2_upreg
ENSMUSG00000104026.1	Gm37212	76.5938	93.3785	114.71	104.579	138.321	313.878	140.243	0.956877	0.386109	2.47826	0.0132026	0.0762999	2_upreg
ENSMUSG00000102805.5	Gm37240	5.80256	18.1569	9.94155	20.7355	25.2411	74.0149	25.6488	1.79145	0.642819	2.78687	0.00532201	0.0389015	2_upreg
ENSMUSG00000103216.1	Gm37248	157.83	138.339	194.243	168.589	236.257	496.174	231.905	0.871561	0.354219	2.46051	0.0138739	0.0790534	2_upreg
ENSMUSG00000104116.1	Gm37296	82.3964	77.8154	87.9445	142.444	143.37	180.925	119.149	0.905001	0.238364	3.79672	0.000146621	0.00221098	2_upreg
ENSMUSG00000104118.1	Gm37298	34.8154	57.0646	39.7662	78.4343	98.9452	201.485	85.0851	1.51158	0.399088	3.78759	0.000152117	0.00228486	2_upreg
ENSMUSG00000104324.1	Gm37320	78.9148	73.4923	74.1793	139.739	117.119	201.485	114.155	1.01069	0.277892	3.637	0.000275828	0.00373313	2_upreg
ENSMUSG00000104525.1	Gm37334	17.4077	30.2615	51.2372	71.2219	123.177	150.771	74.0127	1.77826	0.426383	4.17056	3.03852e-05	0.000599263	2_upreg
ENSMUSG00000104010.1	Gm37366	6.96307	8.64616	11.471	19.834	23.2218	43.8607	18.9995	1.64754	0.580432	2.83847	0.00453303	0.0344159	2_upreg
ENSMUSG00000102503.1	Gm37370	62.6677	82.1385	91.0034	96.4651	121.157	171.331	104.127	0.706887	0.301163	2.34719	0.0189156	0.0984384	2_upreg
ENSMUSG00000104204.1	Gm37397	33.6549	62.2523	40.5309	91.0559	77.7427	116.505	70.2903	1.05139	0.339796	3.09417	0.00197367	0.0180929	2_upreg
ENSMUSG00000103984.1	Gm37447	80.0753	114.994	101.71	111.791	204.958	219.303	138.805	0.843812	0.304292	2.77303	0.00555367	0.0401959	2_upreg
ENSMUSG00000104378.1	Gm37510	160.151	184.163	185.066	192.93	348.328	571.559	273.699	1.06666	0.331748	3.21526	0.00130325	0.0130536	2_upreg
ENSMUSG00000103251.1	Gm37519	47.581	54.4708	71.1203	61.3049	125.196	187.779	91.2419	1.09836	0.397924	2.76022	0.00577629	0.0414004	2_upreg
ENSMUSG00000103427.1	Gm37534	23.2102	63.9816	44.3546	77.5327	128.225	246.716	97.3367	1.76641	0.455262	3.87999	0.000104459	0.00167405	2_upreg
ENSMUSG00000102559.1	Gm37570	42.9389	40.6369	96.3566	89.2528	97.9356	172.701	89.9704	0.984342	0.407357	2.41641	0.0156744	0.0865387	2_upreg
ENSMUSG00000103358.1	Gm37593	49.902	58.7939	71.1203	76.6312	135.292	113.764	84.2506	0.846589	0.315971	2.67933	0.00737701	0.0500983	2_upreg
ENSMUSG00000102749.1	Gm37598	35.9759	24.2092	33.6483	36.9633	52.5015	113.764	49.5103	1.10408	0.462546	2.38696	0.0169881	0.0913876	2_upreg
ENSMUSG00000103839.1	Gm37607	45.26	37.1785	23.7068	73.025	87.8391	141.177	68.031	1.51412	0.379535	3.98941	6.62365e-05	0.00113869	2_upreg
ENSMUSG00000103672.1	Gm37621	105.607	121.046	146.064	114.496	198.9	444.089	188.367	1.01568	0.404424	2.51142	0.0120247	0.0714503	2_upreg
ENSMUSG00000103197.1	Gm37642	48.7415	89.92	73.4145	95.5636	125.196	233.01	110.974	1.08355	0.372855	2.9061	0.00365964	0.0294354	2_upreg
ENSMUSG00000104469.1	Gm37663	219.337	228.259	216.42	209.158	310.971	648.316	305.41	0.81105	0.343813	2.35898	0.018325	0.0963118	2_upreg
ENSMUSG00000102917.1	Gm37724	34.8154	54.4708	43.5899	57.6988	74.7137	130.211	65.9167	0.965558	0.382774	2.52252	0.0116516	0.0698403	2_upreg
ENSMUSG00000102919.1	Gm37726	349.314	456.517	518.49	472.409	743.099	1417.25	659.513	0.988348	0.331478	2.98164	0.00286706	0.0243152	2_upreg
ENSMUSG00000103382.1	Gm37755	0	5.18769	6.11788	22.5386	29.2797	69.903	22.1711	3.33668	0.745593	4.4752	7.63386e-06	0.000182517	2_upreg
ENSMUSG00000104039.1	Gm37772	10.4446	30.2615	20.6478	33.3571	63.6076	97.3159	42.6058	1.63679	0.509861	3.21027	0.00132608	0.013227	2_upreg
ENSMUSG00000102691.1	Gm37780	119.533	127.099	122.358	144.247	178.707	376.928	178.145	0.916477	0.338405	2.70822	0.00676444	0.0468859	2_upreg
ENSMUSG00000102813.1	Gm37795	40.6179	93.3785	87.9445	235.303	405.877	723.701	264.47	2.60963	0.394216	6.6198	3.59694e-11	2.65965e-09	2_upreg
ENSMUSG00000104107.1	Gm37879	132.298	147.849	194.243	148.755	240.296	498.915	227.059	0.897469	0.375831	2.38796	0.0169423	0.091218	2_upreg
ENSMUSG00000104101.1	Gm37881	5.80256	13.8339	7.64735	13.5232	57.5498	26.0423	20.7332	1.81946	0.668529	2.72158	0.00649699	0.0453605	2_upreg
ENSMUSG00000103403.1	Gm37931	3.48154	8.64616	16.0594	15.3262	34.3279	35.6368	18.913	1.55139	0.650315	2.38559	0.0170517	0.091579	2_upreg
ENSMUSG00000103408.1	Gm37933	10.4446	26.8031	23.7068	172.195	146.399	167.219	91.1278	2.95959	0.333159	8.88341	6.48414e-19	1.47831e-16	2_upreg
ENSMUSG00000104061.1	Gm37953	8.12358	7.78154	18.3536	27.9478	28.2701	94.5746	30.8419	2.10445	0.622593	3.38014	0.000724498	0.00817129	2_upreg
ENSMUSG00000102844.1	Gm38034	197.287	293.969	328.836	296.608	481.601	831.982	405.047	0.968404	0.334669	2.89362	0.00380828	0.0303127	2_upreg
ENSMUSG00000103002.1	Gm38075	19.7287	13.8339	18.3536	32.4556	46.4437	67.1617	32.9962	1.48494	0.451963	3.28554	0.00101787	0.0107638	2_upreg
ENSMUSG00000104369.1	Gm38082	299.412	431.443	516.196	390.368	699.684	1214.39	591.916	0.882543	0.345142	2.55704	0.0105566	0.0647111	2_upreg
ENSMUSG00000104245.1	Gm38155	4.64205	0.864616	1.52947	18.9324	8.07716	21.9303	9.32934	2.87732	0.918396	3.13298	0.00173043	0.0162767	2_upreg
ENSMUSG00000103676.1	Gm38204	3.48154	5.18769	3.82367	19.834	23.2218	21.9303	12.9132	2.36801	0.667608	3.547	0.000389643	0.00495489	2_upreg
ENSMUSG00000103291.1	Gm38235	143.904	132.286	178.183	159.573	335.202	608.567	259.619	1.27522	0.382531	3.33364	0.000857178	0.00936976	2_upreg
ENSMUSG00000103151.1	Gm38292	377.166	438.36	529.961	358.814	741.08	1325.41	628.466	0.847409	0.358304	2.36506	0.0180272	0.0951262	2_upreg
ENSMUSG00000104272.1	Gm38297	12.7656	13.8339	11.471	18.0309	27.2604	53.4552	22.8028	1.35725	0.557466	2.43468	0.0149048	0.0833406	2_upreg
ENSMUSG00000102353.1	Gm38345	47.581	51.0123	59.6493	114.496	85.8198	75.3855	72.324	0.802926	0.303468	2.64583	0.00814902	0.053833	2_upreg
ENSMUSG00000103509.1	Gm38372	150.867	261.114	289.834	276.774	425.061	804.569	368.036	1.09637	0.359048	3.05355	0.00226151	0.0201349	2_upreg
ENSMUSG00000095348.1	Gm3892	0	2.59385	3.82367	18.0309	16.1543	15.0771	9.27997	2.84332	0.874387	3.25179	0.0011468	0.0118211	2_upreg
ENSMUSG00000111205.1	Gm39307	3.48154	1.72923	1.52947	9.91698	10.0965	13.7065	6.74335	2.36709	0.925292	2.55821	0.0105212	0.0646012	2_upreg
ENSMUSG00000111167.1	Gm39321	22.0497	29.3969	29.0599	86.5482	82.7909	115.134	60.83	1.80332	0.331102	5.4464	5.13987e-08	2.0988e-06	2_upreg
ENSMUSG00000110165.1	Gm4032	3.48154	3.45846	3.82367	17.1293	14.135	15.0771	9.51752	2.10408	0.747714	2.81401	0.00489274	0.0364028	2_upreg
ENSMUSG00000111646.1	Gm40621	4.64205	5.18769	5.35314	29.7509	32.3086	75.3855	25.438	3.15594	0.614058	5.13949	2.75488e-07	9.4195e-06	2_upreg
ENSMUSG00000112796.1	Gm40770	1.16051	0.864616	1.52947	14.4247	21.2025	13.7065	8.81472	3.78352	0.993072	3.80992	0.000139014	0.00211123	2_upreg
ENSMUSG00000113998.1	Gm40909	6.96307	9.51077	16.0594	25.2432	54.5208	67.1617	29.9098	2.13834	0.544494	3.92721	8.59362e-05	0.00142121	2_upreg
ENSMUSG00000116946.1	Gm41442	18.5682	33.72	56.5904	131.625	96.9259	71.2736	68.1172	1.44771	0.420104	3.44606	0.000568816	0.00671188	2_upreg
ENSMUSG00000117070.1	Gm41541	2.32102	3.45846	5.35314	40.5695	44.4244	56.1965	25.3872	3.60762	0.58818	6.13352	8.59534e-10	4.92842e-08	2_upreg
ENSMUSG00000096948.2	Gm4221	35.9759	38.0431	40.5309	57.6988	64.6173	72.6442	51.585	0.757862	0.320403	2.36534	0.0180135	0.0951262	2_upreg
ENSMUSG00000104612.1	Gm42449	67.3097	117.588	140.711	107.284	226.161	357.739	169.465	1.07605	0.403304	2.66808	0.00762866	0.0513159	2_upreg
ENSMUSG00000105437.1	Gm42450	0	0	0	9.01543	12.1157	12.3358	5.57783	6.0458	1.48811	4.06273	4.85022e-05	0.000872174	2_upreg
ENSMUSG00000107205.1	Gm42576	183.361	189.351	215.655	203.749	306.932	459.166	259.702	0.714868	0.284043	2.51676	0.0118441	0.0707064	2_upreg
ENSMUSG00000107306.1	Gm42577	9.2841	16.4277	16.0594	24.3417	50.4823	41.1194	26.2858	1.44942	0.501926	2.88772	0.00388045	0.0306705	2_upreg
ENSMUSG00000098243.3	Gm4258	53.3836	56.2	61.1788	64.0096	96.9259	149.4	80.183	0.848543	0.350432	2.42142	0.0154602	0.0857202	2_upreg
ENSMUSG00000105701.1	Gm42587	3.48154	0.864616	2.2942	13.5232	12.1157	12.3358	7.43584	2.56122	0.907284	2.82296	0.0047583	0.0356379	2_upreg
ENSMUSG00000105460.1	Gm42671	15.0867	37.1785	30.5894	60.4034	60.5787	95.9452	49.9636	1.36254	0.412331	3.30448	0.00095153	0.0102203	2_upreg
ENSMUSG00000105395.1	Gm42672	53.3836	95.9723	80.2971	100.973	103.993	215.191	108.302	0.857312	0.363712	2.35712	0.0184174	0.0966597	2_upreg
ENSMUSG00000105848.1	Gm42683	27.8523	36.3139	32.1189	57.6988	53.5112	83.6094	48.5174	1.00125	0.356515	2.80842	0.00497845	0.0369257	2_upreg
ENSMUSG00000107043.1	Gm42849	15.0867	16.4277	27.5304	64.9111	81.7813	148.03	58.9612	2.29321	0.431808	5.31071	1.09198e-07	4.16582e-06	2_upreg
ENSMUSG00000085829.1	Gm4285	39.4574	51.0123	46.6488	103.677	116.109	93.2039	75.0182	1.18715	0.284222	4.17685	2.95577e-05	0.000585377	2_upreg
ENSMUSG00000105128.1	Gm42870	443.316	553.354	613.317	1258.55	2096.02	3963.91	1488.08	2.18303	0.327554	6.66465	2.65304e-11	2.00273e-09	2_upreg
ENSMUSG00000105134.1	Gm42923	0	3.45846	0.764735	9.01543	15.1447	6.85323	5.87276	2.82509	1.13025	2.49953	0.0124357	0.073279	2_upreg
ENSMUSG00000104822.1	Gm42967	31.3338	19.8862	19.8831	51.388	64.6173	135.694	53.8004	1.82627	0.449957	4.05877	4.93326e-05	0.000883787	2_upreg
ENSMUSG00000104671.1	Gm43062	47.581	57.0646	50.4725	85.6466	130.244	160.366	88.5624	1.26809	0.313604	4.04362	5.26329e-05	0.000931583	2_upreg
ENSMUSG00000105986.1	Gm43065	40.6179	83.8677	97.886	98.2682	134.283	186.408	106.888	0.897549	0.365107	2.45832	0.013959	0.0792555	2_upreg
ENSMUSG00000107358.1	Gm43168	6.96307	31.1262	26.7657	44.1756	58.5594	149.4	52.8317	1.93087	0.568421	3.39691	0.000681509	0.00778531	2_upreg
ENSMUSG00000105457.1	Gm43200	96.3225	141.797	110.122	146.952	164.572	322.102	163.644	0.854466	0.325865	2.62215	0.00873781	0.0563996	2_upreg
ENSMUSG00000105694.1	Gm43237	172.916	183.299	226.361	249.728	335.202	853.913	336.903	1.29992	0.377369	3.4447	0.000571695	0.00674171	2_upreg
ENSMUSG00000105957.1	Gm43254	116.051	108.942	119.299	371.436	320.058	400.229	239.336	1.66299	0.1943	8.55888	1.13965e-17	2.0791e-15	2_upreg
ENSMUSG00000104910.1	Gm43331	292.449	394.265	418.31	342.586	705.742	1030.73	530.68	0.908524	0.327645	2.77289	0.00555611	0.0401983	2_upreg
ENSMUSG00000104761.1	Gm43511	71.9518	97.7016	65.0024	155.065	159.524	160.366	118.268	1.01616	0.252109	4.03064	5.56257e-05	0.000979125	2_upreg
ENSMUSG00000106035.1	Gm43545	37.1364	29.3969	40.5309	75.7296	81.7813	124.729	64.884	1.38872	0.339484	4.09068	4.30101e-05	0.000787388	2_upreg
ENSMUSG00000106288.1	Gm43593	32.4943	46.6892	46.6488	46.8803	83.8005	126.099	63.7688	1.01094	0.40336	2.50629	0.0122006	0.0721819	2_upreg
ENSMUSG00000105135.1	Gm43667	229.781	126.234	130.005	693.287	504.823	868.99	425.52	2.09457	0.279745	7.48744	7.02302e-14	8.10228e-12	2_upreg
ENSMUSG00000105707.1	Gm43753	190.324	223.071	231.715	236.204	338.231	653.798	312.224	0.92369	0.325074	2.84147	0.0044906	0.0342082	2_upreg
ENSMUSG00000106720.1	Gm43795	0	2.59385	0	1.80309	9.08681	20.5597	5.67391	3.53791	1.43549	2.46461	0.0137163	0.0783601	2_upreg
ENSMUSG00000107151.1	Gm43810	16.2472	21.6154	12.2358	44.1756	36.3472	45.2313	29.3087	1.32985	0.439768	3.02398	0.00249469	0.0218245	2_upreg
ENSMUSG00000106858.1	Gm43844	488.576	776.425	783.853	604.034	1116.67	1777.73	924.547	0.769707	0.327813	2.34801	0.0188741	0.0982758	2_upreg
ENSMUSG00000104548.1	Gm43857	104.446	148.714	126.946	168.589	190.823	327.584	177.85	0.8445	0.29332	2.87911	0.00398798	0.0313521	2_upreg
ENSMUSG00000108053.1	Gm43890	234.423	447.006	419.075	656.324	842.044	1036.21	605.847	1.19921	0.262136	4.57477	4.76732e-06	0.000119972	2_upreg
ENSMUSG00000107961.1	Gm44036	4.64205	3.45846	3.82367	12.6216	21.2025	10.9652	9.45225	1.92838	0.76463	2.52198	0.0116697	0.0699051	2_upreg
ENSMUSG00000107583.1	Gm44104	19.7287	24.2092	18.3536	53.1911	43.4147	78.1268	39.504	1.47771	0.406976	3.63095	0.000282385	0.0038111	2_upreg
ENSMUSG00000108199.1	Gm44249	39.4574	29.3969	55.0609	40.5695	86.8295	178.184	71.583	1.28968	0.490845	2.62748	0.00860204	0.0558054	2_upreg
ENSMUSG00000107749.1	Gm44321	153.188	242.092	175.889	292.1	302.894	563.336	288.25	1.0142	0.294129	3.44816	0.000564421	0.00668474	2_upreg
ENSMUSG00000108910.1	Gm44625	59.1861	64.8462	62.7082	91.9574	94.9066	165.848	89.9088	0.905691	0.314091	2.88353	0.00393247	0.030992	2_upreg
ENSMUSG00000108886.1	Gm44830	30.1733	46.6892	30.5894	49.5849	63.6076	120.617	56.8769	1.10637	0.416955	2.65345	0.00796731	0.0529247	2_upreg
ENSMUSG00000109245.1	Gm44860	2.32102	3.45846	6.11788	15.3262	10.0965	21.9303	9.87506	1.94167	0.777447	2.49749	0.0125075	0.0735207	2_upreg
ENSMUSG00000109205.1	Gm44954	4.64205	10.3754	5.35314	44.1756	34.3279	32.8955	21.9616	2.44013	0.551046	4.42818	9.50334e-06	0.000219805	2_upreg
ENSMUSG00000109073.1	Gm44975	23.2102	51.8769	58.1198	67.6158	95.9163	139.806	72.7575	1.16536	0.405494	2.87394	0.0040539	0.0317012	2_upreg
ENSMUSG00000109721.1	Gm45280	10.4446	8.64616	16.8242	37.8648	39.3762	82.2388	32.5658	2.1235	0.51254	4.14309	3.42651e-05	0.000656868	2_upreg
ENSMUSG00000092178.2	Gm45351	18.5682	15.5631	22.1773	33.3571	38.3665	53.4552	30.2479	1.13737	0.434207	2.61942	0.0088079	0.0567373	2_upreg
ENSMUSG00000110279.1	Gm45552	489.736	406.369	420.604	843.845	721.896	472.873	559.221	0.6344	0.225804	2.80952	0.00496158	0.0368386	2_upreg
ENSMUSG00000110141.1	Gm45684	22.0497	27.6677	30.5894	39.6679	53.5112	90.4626	43.9914	1.17094	0.420699	2.78333	0.00538042	0.0392386	2_upreg
ENSMUSG00000110344.1	Gm45716	87.0384	76.9508	68.0614	207.355	175.678	153.512	128.099	1.22031	0.24442	4.9927	5.95415e-07	1.90047e-05	2_upreg
ENSMUSG00000109708.1	Gm45809	53.3836	59.6585	67.2966	59.5019	119.138	182.296	90.2124	0.988772	0.389216	2.54042	0.011072	0.0671222	2_upreg
ENSMUSG00000110658.1	Gm45857	49.902	37.1785	49.7078	77.5327	64.6173	180.925	76.6439	1.23103	0.414664	2.96874	0.00299023	0.0251004	2_upreg
ENSMUSG00000110440.1	Gm45894	82.3964	80.4093	84.1208	151.459	188.804	213.821	133.502	1.16059	0.238401	4.86822	1.12608e-06	3.3435e-05	2_upreg
ENSMUSG00000110830.1	Gm46218	73.1123	150.443	130.77	181.21	224.141	239.863	166.59	0.854329	0.28608	2.98633	0.00282343	0.0240318	2_upreg
ENSMUSG00000078899.9	Gm4631	836.729	843	793.03	1712.93	1556.87	1685.89	1238.08	1.00328	0.128204	7.82567	5.04964e-15	6.66936e-13	2_upreg
ENSMUSG00000113440.1	Gm46404	10.4446	7.78154	13.7652	43.2741	49.4726	82.2388	34.4961	2.43203	0.478619	5.08136	3.74744e-07	1.2438e-05	2_upreg
ENSMUSG00000114516.1	Gm46440	1.16051	8.64616	9.17682	17.1293	32.3086	35.6368	17.343	2.10434	0.679818	3.09545	0.00196514	0.0180414	2_upreg
ENSMUSG00000113603.1	Gm47004	3.48154	6.05231	3.05894	13.5232	27.2604	32.8955	14.3786	2.53227	0.70476	3.5931	0.000326766	0.00430688	2_upreg
ENSMUSG00000111465.1	Gm47113	12.7656	7.78154	9.17682	26.1448	28.2701	30.1542	19.0488	1.52433	0.523721	2.91058	0.0036076	0.029127	2_upreg
ENSMUSG00000113012.1	Gm47196	24.3708	28.5323	30.5894	48.6833	71.6848	75.3855	46.541	1.21467	0.362627	3.34964	0.000809168	0.00896989	2_upreg
ENSMUSG00000111737.1	Gm47248	16.2472	16.4277	18.3536	83.8435	120.148	104.169	59.8648	2.5872	0.351082	7.36923	1.7162e-13	1.91086e-11	2_upreg
ENSMUSG00000111425.1	Gm47324	32.4943	96.837	98.6508	103.677	149.427	231.639	118.788	1.07394	0.417243	2.5739	0.010056	0.062669	2_upreg
ENSMUSG00000114424.1	Gm47414	8.12358	6.91693	10.7063	30.6525	21.2025	20.5597	16.3603	1.49111	0.57194	2.60711	0.00913096	0.058289	2_upreg
ENSMUSG00000111947.1	Gm47438	0	0.864616	3.05894	15.3262	7.06752	12.3358	6.44219	3.0279	1.09402	2.76768	0.0056457	0.0407235	2_upreg
ENSMUSG00000113047.1	Gm47469	113.73	97.7016	109.357	148.755	176.688	178.184	137.403	0.649787	0.221684	2.93114	0.00337716	0.0275921	2_upreg
ENSMUSG00000113529.1	Gm47484	31.3338	22.48	29.0599	183.915	167.601	205.597	106.664	2.75425	0.279185	9.86532	5.8847e-23	1.81771e-20	2_upreg
ENSMUSG00000110791.1	Gm47508	18.5682	19.0215	15.2947	51.388	60.5787	78.1268	40.4963	1.8436	0.392124	4.70157	2.58166e-06	7.02293e-05	2_upreg
ENSMUSG00000112440.1	Gm47722	0	1.72923	1.52947	2.70463	11.1061	20.5597	6.27152	3.2886	1.21971	2.69621	0.00701325	0.0482092	2_upreg
ENSMUSG00000114794.1	Gm47782	0	1.72923	4.58841	7.21235	14.135	37.0074	10.7787	3.09549	0.994487	3.11265	0.00185418	0.0171958	2_upreg
ENSMUSG00000113492.1	Gm47792	19.7287	18.1569	27.5304	56.7972	84.8102	87.7214	49.1241	1.79375	0.378277	4.74191	2.11717e-06	5.92777e-05	2_upreg
ENSMUSG00000114842.1	Gm47797	13.9261	12.9692	12.2358	27.9478	37.3569	24.6716	21.5179	1.21168	0.489358	2.47607	0.0132839	0.0766495	2_upreg
ENSMUSG00000114253.1	Gm47798	109.088	151.308	171.301	154.164	251.402	438.607	212.645	0.95922	0.349427	2.74512	0.00604881	0.0428405	2_upreg
ENSMUSG00000112144.1	Gm47861	1.16051	3.45846	4.58841	11.7201	7.06752	24.6716	8.77777	2.16954	0.886609	2.44701	0.0144048	0.0810418	2_upreg
ENSMUSG00000112714.1	Gm4798	33.6549	12.9692	22.1773	42.3725	46.4437	57.5671	35.8641	1.10261	0.442487	2.49185	0.012708	0.0742664	2_upreg
ENSMUSG00000112442.1	Gm47992	34.8154	50.1477	50.4725	101.874	108.032	82.2388	71.2635	1.1024	0.302953	3.63885	0.000273857	0.0037117	2_upreg
ENSMUSG00000113852.1	Gm48062	78.9148	145.255	139.182	135.232	224.141	338.55	176.879	0.931589	0.350369	2.65888	0.00784005	0.0523153	2_upreg
ENSMUSG00000112302.1	Gm48226	196.127	192.809	156.771	278.577	250.392	294.689	228.227	0.595814	0.196003	3.03983	0.00236712	0.0209099	2_upreg
ENSMUSG00000111424.1	Gm48478	103.286	168.6	168.242	248.826	272.604	320.731	213.715	0.926174	0.24416	3.7933	0.000148656	0.00223814	2_upreg
ENSMUSG00000110914.1	Gm48611	69.6307	87.3262	107.063	99.1698	131.254	246.716	123.527	0.840758	0.354897	2.36902	0.0178351	0.0946149	2_upreg
ENSMUSG00000112393.1	Gm48655	44.0995	61.3877	65.7672	74.8281	88.8488	138.435	78.8944	0.800846	0.334025	2.39756	0.0165047	0.0897192	2_upreg
ENSMUSG00000112669.1	Gm48689	30.1733	10.3754	22.1773	33.3571	35.3376	101.428	38.8081	1.43806	0.55915	2.57186	0.0101153	0.0628955	2_upreg
ENSMUSG00000114617.1	Gm48766	259.955	308.668	359.425	258.743	472.514	982.753	440.343	0.881438	0.373164	2.36207	0.0181734	0.0956677	2_upreg
ENSMUSG00000113159.1	Gm48771	39.4574	29.3969	32.1189	116.299	153.466	243.975	102.452	2.348	0.342748	6.8505	7.35945e-12	6.43565e-10	2_upreg
ENSMUSG00000111929.1	Gm48780	18.5682	44.0954	50.4725	65.8127	95.9163	120.617	65.9136	1.29542	0.407327	3.18031	0.0014712	0.014397	2_upreg
ENSMUSG00000114863.1	Gm48824	49.902	44.0954	42.8251	73.9266	62.598	134.323	67.9451	0.977302	0.362339	2.6972	0.00699247	0.0481008	2_upreg
ENSMUSG00000113065.1	Gm48870	4.64205	15.5631	11.471	13.5232	30.2894	63.0497	23.0897	1.717	0.668354	2.569	0.0101992	0.06313	2_upreg
ENSMUSG00000112744.1	Gm48880	47.581	90.7846	96.3566	96.4651	173.659	260.423	127.545	1.16316	0.385395	3.01809	0.00254374	0.0221332	2_upreg
ENSMUSG00000112955.1	Gm48889	0	2.59385	0.764735	2.70463	12.1157	20.5597	6.45644	3.31344	1.23257	2.68823	0.00718309	0.0492001	2_upreg
ENSMUSG00000097174.2	Gm4890	104.446	150.443	134.593	408.399	483.62	467.39	291.482	1.79563	0.202336	8.87447	7.02686e-19	1.58319e-16	2_upreg
ENSMUSG00000107970.1	Gm49058	60.3466	97.7016	113.181	109.087	149.427	257.681	131.237	0.914773	0.35786	2.55623	0.0105813	0.0647831	2_upreg
ENSMUSG00000114988.1	Gm49226	3.48154	0	0	13.5232	7.06752	21.9303	7.66709	3.82242	1.22296	3.12555	0.00177474	0.0166038	2_upreg
ENSMUSG00000025936.15	Gm4956	16.2472	22.48	37.472	91.9574	102.984	63.0497	55.6984	1.74264	0.397784	4.38086	1.18213e-05	0.000266969	2_upreg
ENSMUSG00000116908.1	Gm49599	157.83	274.083	225.597	311.934	405.877	530.44	317.627	0.918277	0.264477	3.47205	0.000516491	0.00624846	2_upreg
ENSMUSG00000117164.1	Gm49951	6.96307	8.64616	3.82367	15.3262	23.2218	47.9726	17.6589	2.14967	0.668725	3.21458	0.00130637	0.0130748	2_upreg
ENSMUSG00000117499.1	Gm50010	237.905	268.031	256.951	430.938	464.437	396.117	342.396	0.759324	0.167537	4.53227	5.83535e-06	0.000144011	2_upreg
ENSMUSG00000117628.1	Gm50012	102.125	181.569	176.654	196.536	307.942	375.557	223.397	0.926002	0.300199	3.08462	0.00203809	0.0185687	2_upreg
ENSMUSG00000117956.1	Gm50196	19.7287	23.3446	22.942	64.9111	41.3955	53.4552	37.6295	1.2712	0.391395	3.24788	0.00116268	0.0119456	2_upreg
ENSMUSG00000118064.1	Gm50210	37.1364	54.4708	46.6488	54.9941	110.051	93.2039	66.0842	0.890865	0.357135	2.49448	0.0126143	0.0739443	2_upreg
ENSMUSG00000117725.1	Gm50240	73.1123	77.8154	71.8851	162.278	159.524	215.191	126.634	1.26334	0.242782	5.2036	1.95469e-07	6.91827e-06	2_upreg
ENSMUSG00000118100.1	Gm50340	35.9759	32.8554	32.8836	105.481	81.7813	117.876	67.8087	1.58463	0.308562	5.13552	2.81366e-07	9.58796e-06	2_upreg
ENSMUSG00000118206.1	Gm50358	5.80256	1.72923	3.82367	23.4401	26.2508	32.8955	15.657	2.89869	0.675157	4.29336	1.75988e-05	0.000375736	2_upreg
ENSMUSG00000066647.8	Gm5113	164.793	207.508	145.3	288.494	250.392	312.507	228.166	0.716511	0.215515	3.32464	0.000885328	0.00963348	2_upreg
ENSMUSG00000033255.8	Gm5134	45.26	22.48	54.2962	60.4034	103.993	74.0149	60.0746	0.965736	0.401138	2.40749	0.0160626	0.0879929	2_upreg
ENSMUSG00000091183.5	Gm5141	353.956	315.585	302.07	695.09	585.594	657.91	485.034	0.999207	0.162206	6.1601	7.26992e-10	4.2318e-08	2_upreg
ENSMUSG00000047227.5	Gm527	16.2472	16.4277	23.7068	49.5849	29.2797	41.1194	29.3943	1.08034	0.446902	2.4174	0.015632	0.0864229	2_upreg
ENSMUSG00000105244.1	Gm5281	147.385	221.342	251.598	213.666	480.591	535.923	308.417	0.982211	0.329852	2.97773	0.00290388	0.0245528	2_upreg
ENSMUSG00000105558.1	Gm5855	105.607	40.6369	68.8261	249.728	231.209	50.7139	124.453	1.31549	0.50017	2.63008	0.00853638	0.05553	2_upreg
ENSMUSG00000057223.6	Gm6578	19.7287	3.45846	7.64735	18.0309	36.3472	37.0074	20.37	1.60139	0.660813	2.42336	0.0153775	0.0853608	2_upreg
ENSMUSG00000035983.4	Gm7008	27.8523	36.3139	28.2952	68.5173	60.5787	79.4975	50.1758	1.16592	0.338257	3.44684	0.000567186	0.00670505	2_upreg
ENSMUSG00000113637.1	Gm7049	0	0.864616	2.2942	27.9478	49.4726	0	13.4299	4.52117	1.30385	3.46755	0.000525235	0.0063223	2_upreg
ENSMUSG00000111662.1	Gm7435	66.1492	98.5662	87.9445	141.542	183.755	239.863	136.303	1.14926	0.280664	4.0948	4.22529e-05	0.000777315	2_upreg
ENSMUSG00000109489.1	Gm7451	64.9887	55.3354	48.943	83.8435	98.9452	138.435	81.7485	0.922252	0.305464	3.01918	0.00253459	0.0221027	2_upreg
ENSMUSG00000103260.1	Gm8146	29.0128	32.8554	10.7063	60.4034	69.6655	60.3084	43.8253	1.40744	0.441699	3.18642	0.00144045	0.0141612	2_upreg
ENSMUSG00000058470.10	Gm8369	2370.93	2218.6	2209.32	5638.25	4549.46	6163.8	3858.39	1.26603	0.152827	8.28412	1.18985e-16	1.93109e-14	2_upreg
ENSMUSG00000118295.1	Gm8437	54.5441	100.295	112.416	135.232	161.543	167.219	121.875	0.782517	0.298409	2.6223	0.00873395	0.056396	2_upreg
ENSMUSG00000086008.8	Gm8817	10.4446	5.18769	11.471	45.9787	41.3955	58.9378	28.9025	2.42965	0.490987	4.9485	7.4789e-07	2.34416e-05	2_upreg
ENSMUSG00000040540.6	Gm9770	127.656	146.12	178.183	309.229	255.44	176.813	198.907	0.715399	0.259491	2.75694	0.00583457	0.0417071	2_upreg
ENSMUSG00000042857.3	Gm9776	87.0384	76.0862	69.5909	184.816	146.399	139.806	117.289	1.02746	0.248723	4.13093	3.61294e-05	0.000684386	2_upreg
ENSMUSG00000110945.1	Gm9856	96.3225	105.483	104.769	143.345	138.321	208.338	132.763	0.667245	0.251209	2.65614	0.00790414	0.0525963	2_upreg
ENSMUSG00000097271.1	Gm9903	15.0867	28.5323	29.0599	69.4188	85.8198	79.4975	51.2358	1.66741	0.365066	4.56742	4.93768e-06	0.000123772	2_upreg
ENSMUSG00000054589.1	Gm9949	30.1733	13.8339	23.7068	410.202	289.768	422.159	198.307	4.07137	0.303504	13.4146	4.96816e-41	4.13675e-38	2_upreg
ENSMUSG00000055323.5	Gm9967	6.96307	12.1046	13.0005	27.0463	27.2604	28.7836	19.1931	1.34796	0.521731	2.58363	0.00977678	0.061449	2_upreg
ENSMUSG00000027669.14	Gnb4	129.977	146.12	112.416	197.438	208.997	216.562	168.585	0.68141	0.210291	3.24033	0.00119393	0.0121817	2_upreg
ENSMUSG00000029209.15	Gnpda2	873.866	705.526	640.848	1340.59	1141.91	1137.64	973.397	0.707987	0.171121	4.13733	3.51367e-05	0.000670222	2_upreg
ENSMUSG00000050075.8	Gpr171	1157.03	935.514	1008.68	1988.8	1651.78	1781.84	1420.61	0.807398	0.151699	5.32238	1.0242e-07	3.93074e-06	2_upreg
ENSMUSG00000072966.11	Gprasp2	4.64205	13.8339	13.0005	35.1602	33.3183	28.7836	21.4564	1.59739	0.535281	2.98421	0.00284314	0.0241413	2_upreg
ENSMUSG00000036292.14	Gramd1c	155.509	127.099	117.769	196.536	196.881	275.5	178.216	0.740378	0.236642	3.12868	0.00175592	0.0164599	2_upreg
ENSMUSG00000020176.17	Grb10	4.64205	2.59385	2.2942	19.834	17.164	9.59452	9.35376	2.34538	0.80888	2.89954	0.0037371	0.0299276	2_upreg
ENSMUSG00000001986.16	Gria3	0	3.45846	1.52947	15.3262	22.2122	24.6716	11.1997	3.55065	0.886368	4.00584	6.17968e-05	0.00107005	2_upreg
ENSMUSG00000003378.9	Grik5	13.9261	28.5323	30.5894	58.6003	140.341	120.617	65.4343	2.10596	0.429614	4.90197	9.48814e-07	2.86605e-05	2_upreg
ENSMUSG00000026959.13	Grin1	2.32102	6.91693	3.05894	18.9324	21.2025	17.8184	11.7084	2.21634	0.717558	3.08873	0.00201012	0.0183576	2_upreg
ENSMUSG00000052783.16	Grk4	96.3225	73.4923	84.1208	173.096	150.437	180.925	126.399	0.993861	0.235536	4.21957	2.44774e-05	0.000498687	2_upreg
ENSMUSG00000038515.10	Grtp1	27.8523	18.1569	13.7652	36.0617	38.3665	50.7139	30.8194	1.08129	0.445616	2.4265	0.015245	0.0848222	2_upreg
ENSMUSG00000026879.14	Gsn	232.102	217.883	250.833	411.104	432.128	283.724	304.629	0.688618	0.212197	3.24518	0.00117378	0.0120218	2_upreg
ENSMUSG00000071723.7	Gspt2	1.16051	0.864616	2.2942	22.5386	8.07716	8.22388	7.19316	3.14733	1.04684	3.0065	0.00264277	0.0228495	2_upreg
ENSMUSG00000029864.7	Gstk1	34.8154	38.9077	35.1778	85.6466	98.9452	60.3084	58.9669	1.17567	0.331031	3.55155	0.000382975	0.0048961	2_upreg
ENSMUSG00000058135.12	Gstm1	385.29	257.655	280.658	594.117	535.112	564.706	436.256	0.879772	0.196042	4.48766	7.20083e-06	0.000173463	2_upreg
ENSMUSG00000027890.17	Gstm4	142.743	178.975	123.122	357.913	390.733	316.619	251.684	1.26222	0.213084	5.92357	3.15019e-09	1.63052e-07	2_upreg
ENSMUSG00000004032.10	Gstm5	0	0.864616	0.764735	9.01543	14.135	19.189	7.32814	4.56604	1.28994	3.53973	0.00040053	0.00507983	2_upreg
ENSMUSG00000058216.13	Gstp3	24.3708	15.5631	14.53	36.0617	32.3086	43.8607	27.7825	1.05722	0.447237	2.3639	0.0180837	0.0953528	2_upreg
ENSMUSG00000033318.7	Gstt2	836.729	772.966	978.096	1629.99	1586.15	1054.03	1142.99	0.723416	0.201177	3.59591	0.000323257	0.0042665	2_upreg
ENSMUSG00000086429.9	Gt(ROSA)26Sor	210.053	220.477	186.595	341.685	304.913	379.669	273.899	0.732957	0.186221	3.93595	8.28674e-05	0.0013812	2_upreg
ENSMUSG00000023079.14	Gtf2ird1	119.533	126.234	105.533	334.473	408.906	245.346	223.337	1.49781	0.24018	6.23621	4.48311e-10	2.71696e-08	2_upreg
ENSMUSG00000022668.10	Gtpbp8	551.243	559.406	433.605	846.549	770.359	855.283	669.408	0.680303	0.164553	4.13425	3.56118e-05	0.00067726	2_upreg
ENSMUSG00000022385.11	Gtse1	1199.97	971.828	975.037	2852.48	2797.73	2079.27	1812.72	1.29815	0.176762	7.34401	2.07286e-13	2.28146e-11	2_upreg
ENSMUSG00000033416.15	Gucd1	859.939	1000.36	964.33	1549.75	1581.1	1288.41	1207.32	0.645899	0.150702	4.28594	1.8197e-05	0.000386353	2_upreg
ENSMUSG00000027439.9	Gzf1	416.624	488.508	422.134	730.25	740.07	679.84	579.571	0.696043	0.151397	4.59747	4.27662e-06	0.000109935	2_upreg
ENSMUSG00000096210.2	H1f0	125.335	85.597	81.0619	208.257	251.402	178.184	154.973	1.13973	0.25968	4.38898	1.13884e-05	0.0002578	2_upreg
ENSMUSG00000000673.9	Haao	587.219	767.779	806.03	1032.27	1161.09	1158.2	918.764	0.630544	0.169261	3.72528	0.0001951	0.00279667	2_upreg
ENSMUSG00000021613.9	Hapln1	0	0.864616	1.52947	14.4247	5.04823	12.3358	5.70047	3.60768	1.2359	2.91908	0.00351066	0.028474	2_upreg
ENSMUSG00000040405.13	Havcr1	54.5441	41.5016	75.7087	116.299	107.022	116.505	85.2635	0.978211	0.301533	3.24413	0.0011781	0.0120523	2_upreg
ENSMUSG00000073940.3	Hbb-bt	15.0867	14.6985	6.88261	36.0617	56.5401	39.7487	28.1697	1.87529	0.492899	3.80462	0.000142023	0.00215011	2_upreg
ENSMUSG00000002996.17	Hbp1	396.895	456.517	474.135	936.704	906.661	984.124	692.506	1.08773	0.147864	7.35627	1.89117e-13	2.09352e-11	2_upreg
ENSMUSG00000034245.10	Hdac11	19.7287	29.3969	30.5894	51.388	90.8681	64.4204	47.7319	1.36055	0.386344	3.52161	0.000428936	0.0053515	2_upreg
ENSMUSG00000043099.4	Hic1	19.7287	11.24	15.2947	75.7296	74.7137	49.3433	41.0083	2.13486	0.414016	5.15646	2.51667e-07	8.66848e-06	2_upreg
ENSMUSG00000028470.10	Hint2	168.274	163.412	162.888	394.876	383.665	390.634	277.292	1.24222	0.168414	7.37599	1.63127e-13	1.82693e-11	2_upreg
ENSMUSG00000039377.7	Hlx	213.534	400.317	352.543	1020.55	981.375	831.982	633.383	1.54875	0.231979	6.67623	2.45161e-11	1.87055e-09	2_upreg
ENSMUSG00000098439.1	Hm629797	70.7912	87.3262	100.945	106.382	154.476	275.5	132.57	1.03817	0.350207	2.96445	0.00303227	0.0253807	2_upreg
ENSMUSG00000055632.18	Hmcn2	0	1.72923	0.764735	5.40926	10.0965	28.7836	7.79721	4.04336	1.22637	3.29701	0.000977203	0.0104763	2_upreg
ENSMUSG00000007908.14	Hmgcll1	53.3836	54.4708	56.5904	195.635	150.437	187.779	116.383	1.69637	0.248072	6.83821	8.01861e-12	6.79489e-10	2_upreg
ENSMUSG00000034987.4	Hrh2	1061.87	1430.94	1265.64	1991.51	2172.76	2150.54	1678.88	0.747413	0.154834	4.8272	1.38468e-06	4.04238e-05	2_upreg
ENSMUSG00000029311.16	Hsd17b11	1312.54	703.797	854.973	1959.05	1302.44	1903.83	1339.44	0.848354	0.248907	3.40832	0.000653642	0.00750024	2_upreg
ENSMUSG00000059970.7	Hspa2	223.979	137.474	160.594	409.301	401.839	313.878	274.511	1.11622	0.23353	4.77978	1.75491e-06	5.01615e-05	2_upreg
ENSMUSG00000038271.17	Iffo1	230.942	300.886	328.836	469.704	569.44	450.943	391.792	0.788688	0.199009	3.96309	7.39873e-05	0.00125392	2_upreg
ENSMUSG00000064215.13	Ifi27	323.783	366.597	399.191	540.024	613.864	522.216	460.946	0.619508	0.167183	3.70556	0.000210921	0.00299877	2_upreg
ENSMUSG00000028037.13	Ifi44	70.7912	43.2308	42.0604	133.428	115.1	156.254	93.4773	1.38767	0.30281	4.58265	4.59121e-06	0.000116459	2_upreg
ENSMUSG00000060591.9	Ifitm2	311.017	348.44	357.896	951.128	898.584	773.044	606.685	1.36566	0.160574	8.50487	1.81806e-17	3.16524e-15	2_upreg
ENSMUSG00000001627.12	Ifrd1	2101.69	1992.94	1985.25	2921	2813.88	3578.76	2565.59	0.614873	0.144567	4.2532	2.10734e-05	0.000440039	2_upreg
ENSMUSG00000038564.11	Ift172	197.287	314.72	255.421	526.501	698.674	600.343	432.158	1.24635	0.215355	5.78739	7.1487e-09	3.44848e-07	2_upreg
ENSMUSG00000076536.3	Igkv4-86	133.459	108.942	99.4155	236.204	135.292	190.52	150.639	0.723452	0.270595	2.67356	0.00750504	0.050716	2_upreg
ENSMUSG00000105906.1	Iglc1	3476.89	3717.85	3575.9	11722.8	11258.6	11147.5	7483.24	1.6638	0.11124	14.9569	1.40346e-50	1.49321e-47	2_upreg
ENSMUSG00000076937.3	Iglc2	4454.05	5219.68	5145.9	7711.8	8891.94	8130.67	6592.34	0.738749	0.133171	5.54736	2.90018e-08	1.237e-06	2_upreg
ENSMUSG00000106668.1	Iglj1	29.0128	44.0954	34.4131	175.801	261.498	185.037	121.643	2.52506	0.292131	8.6436	5.44705e-18	1.02271e-15	2_upreg
ENSMUSG00000076934.2	Iglv1	1336.91	1632.39	1430.05	2991.32	3212.69	2966.08	2261.57	1.05918	0.136613	7.75311	8.96679e-15	1.16029e-12	2_upreg
ENSMUSG00000076940.3	Iglv2	329.585	396.859	388.485	748.281	743.099	766.191	562.083	1.01474	0.15214	6.66981	2.56139e-11	1.94655e-09	2_upreg
ENSMUSG00000076939.2	Iglv3	709.073	776.425	829.737	1525.41	1260.04	1748.94	1141.6	0.967939	0.168656	5.73912	9.51671e-09	4.46702e-07	2_upreg
ENSMUSG00000032089.16	Il10ra	1696.67	2328.41	2050.25	3043.61	3514.57	2940.04	2595.59	0.644262	0.163572	3.9387	8.19229e-05	0.00137022	2_upreg
ENSMUSG00000026068.11	Il18rap	3.48154	6.05231	3.05894	18.9324	15.1447	12.3358	9.83428	1.88711	0.745144	2.53254	0.011324	0.0682611	2_upreg
ENSMUSG00000025746.11	Il6	613.911	407.234	373.955	1778.75	931.902	1631.07	956.136	1.64001	0.267957	6.12044	9.33163e-10	5.28728e-08	2_upreg
ENSMUSG00000003882.5	Il7r	4.64205	2.59385	3.82367	27.0463	28.2701	37.0074	17.2306	3.07529	0.644739	4.76982	1.8439e-06	5.24704e-05	2_upreg
ENSMUSG00000030330.15	Ing4	45.26	89.0554	103.239	107.284	151.447	158.995	109.213	0.799617	0.333619	2.3968	0.0165391	0.0898554	2_upreg
ENSMUSG00000048458.8	Inka2	106.767	87.3262	88.7092	1230.61	1151	1129.41	632.303	3.64332	0.168823	21.5807	2.7299e-103	5.22803e-99	2_upreg
ENSMUSG00000064065.15	Ipcef1	74.2728	69.1693	81.8266	129.822	111.061	139.806	100.993	0.752344	0.24947	3.01577	0.0025633	0.022273	2_upreg
ENSMUSG00000037801.13	Iqch	0	4.32308	5.35314	66.7142	63.6076	63.0497	33.8413	4.20099	0.580019	7.24285	4.39348e-13	4.62305e-11	2_upreg
ENSMUSG00000026638.15	Irf6	9.2841	6.91693	7.64735	34.2586	15.1447	24.6716	16.3206	1.64919	0.603065	2.73468	0.00624402	0.0438984	2_upreg
ENSMUSG00000052605.12	Isoc2b	19.7287	23.3446	23.7068	43.2741	42.4051	60.3084	35.4613	1.11217	0.393299	2.82779	0.00468704	0.0353114	2_upreg
ENSMUSG00000001507.16	Itga3	25.5313	35.4492	32.1189	72.1235	70.6752	53.4552	48.2255	1.07396	0.346479	3.09963	0.00193765	0.0178489	2_upreg
ENSMUSG00000027009.18	Itga4	6947.99	5363.21	5653.68	9265.16	7807.59	11964.4	7833.67	0.692711	0.18965	3.65258	0.000259618	0.00356412	2_upreg
ENSMUSG00000020689.4	Itgb3	440.995	556.812	488.665	1243.23	1053.06	1280.18	843.824	1.26466	0.162819	7.76728	8.01913e-15	1.05188e-12	2_upreg
ENSMUSG00000020758.15	Itgb4	15.0867	11.24	22.1773	47.7818	60.5787	42.49	33.2258	1.6297	0.439758	3.70591	0.000210635	0.00299694	2_upreg
ENSMUSG00000022817.15	Itgb5	38.2969	25.9385	38.2367	106.382	82.7909	94.5746	64.3699	1.47409	0.319105	4.61944	3.84778e-06	0.000100121	2_upreg
ENSMUSG00000038209.12	Itln1	3.48154	2.59385	6.11788	20.7355	20.1929	13.7065	11.138	2.1489	0.726874	2.95636	0.00311294	0.0258637	2_upreg
ENSMUSG00000031239.5	Itm2a	34.8154	38.9077	35.1778	177.604	111.061	89.092	81.1096	1.80075	0.341206	5.2776	1.30886e-07	4.93096e-06	2_upreg
ENSMUSG00000002799.6	Jag2	18.5682	13.8339	14.53	26.1448	47.4533	28.7836	24.8856	1.138	0.483973	2.35136	0.0187047	0.0975794	2_upreg
ENSMUSG00000034271.16	Jdp2	3.48154	12.9692	19.8831	45.0772	43.4147	26.0423	25.1447	1.62555	0.582768	2.78936	0.00528126	0.0386626	2_upreg
ENSMUSG00000025736.15	Jmjd8	611.59	659.702	574.316	1003.42	903.632	951.228	783.981	0.63155	0.14181	4.45349	8.44851e-06	0.000199013	2_upreg
ENSMUSG00000046380.3	Jrk	440.995	626.846	562.845	852.86	862.237	733.296	679.846	0.585203	0.180153	3.24836	0.00116074	0.011932	2_upreg
ENSMUSG00000021767.19	Kat6b	1302.09	1443.04	1622.77	2003.23	2231.32	2504.17	1851.1	0.624061	0.154789	4.03169	5.53781e-05	0.000975663	2_upreg
ENSMUSG00000041298.15	Katnal1	196.127	269.76	198.831	426.43	378.617	433.124	317.148	0.895119	0.197479	4.53273	5.82252e-06	0.00014388	2_upreg
ENSMUSG00000025893.8	Kbtbd3	81.2358	102.889	76.4735	180.309	152.456	198.744	132.018	1.02483	0.243876	4.20226	2.64268e-05	0.000533298	2_upreg
ENSMUSG00000062785.14	Kcnc3	470.007	747.028	644.671	956.537	965.221	995.089	796.426	0.645393	0.190645	3.38531	0.000710991	0.00804264	2_upreg
ENSMUSG00000041248.9	Kcnj1	24.3708	31.9908	37.472	113.594	90.8681	154.883	75.5298	1.91722	0.335507	5.7144	1.10094e-08	5.0805e-07	2_upreg
ENSMUSG00000054934.10	Kcnmb4	8.12358	7.78154	4.58841	24.3417	17.164	26.0423	14.6736	1.73648	0.613816	2.82899	0.00466948	0.0352068	2_upreg
ENSMUSG00000046168.9	Kcnrg	11.6051	3.45846	5.35314	19.834	21.2025	32.8955	15.7248	1.89155	0.648288	2.91777	0.00352549	0.0285551	2_upreg
ENSMUSG00000046731.5	Kctd11	118.372	124.505	104.769	176.702	143.37	206.968	145.781	0.597589	0.235382	2.5388	0.0111232	0.0673691	2_upreg
ENSMUSG00000044952.5	Kctd21	64.9887	51.0123	77.2382	124.413	118.128	102.798	89.7632	0.838894	0.277187	3.02646	0.00247436	0.0216872	2_upreg
ENSMUSG00000053914.9	Kdm4d	2.32102	12.1046	8.41208	36.0617	37.3569	39.7487	22.6675	2.26272	0.562129	4.02528	5.69087e-05	0.000998775	2_upreg
ENSMUSG00000042207.17	Kdm5b	1240.59	1652.28	1479.76	2751.51	2632.14	2794.75	2091.84	0.902313	0.149762	6.02497	1.69142e-09	9.20236e-08	2_upreg
ENSMUSG00000022332.8	Khdrbs3	3.48154	5.18769	14.53	18.0309	37.3569	26.0423	17.4382	1.76874	0.666116	2.6553	0.0079239	0.0526912	2_upreg
ENSMUSG00000018395.19	Kif3a	278.523	217.019	223.303	365.125	336.212	396.117	302.716	0.61307	0.186993	3.27856	0.00104337	0.0109849	2_upreg
ENSMUSG00000026764.15	Kif5c	23.2102	18.1569	15.2947	69.4188	52.5015	43.8607	37.0738	1.57301	0.409856	3.83796	0.000124061	0.00191892	2_upreg
ENSMUSG00000050382.14	Kif7	6.96307	8.64616	9.94155	27.9478	26.2508	19.189	16.4897	1.51653	0.561893	2.69897	0.00695548	0.0479152	2_upreg
ENSMUSG00000026585.13	Kifap3	295.931	252.468	296.717	535.517	493.716	433.124	384.579	0.794083	0.174406	4.55307	5.28676e-06	0.000131319	2_upreg
ENSMUSG00000003546.10	Klc4	90.5199	159.089	131.534	230.795	265.537	194.632	178.685	0.854154	0.258735	3.30127	0.000962497	0.0103323	2_upreg
ENSMUSG00000042514.11	Klhl14	589.54	456.517	435.134	1041.28	856.179	1017.02	732.612	0.97916	0.17853	5.48457	4.14484e-08	1.71442e-06	2_upreg
ENSMUSG00000062901.3	Klhl24	1155.87	1051.37	1129.51	2972.39	2105.11	2129.98	1757.37	1.11185	0.174956	6.35505	2.08362e-10	1.34809e-08	2_upreg
ENSMUSG00000031391.18	L1cam	204.25	174.652	214.89	789.752	471.504	285.094	356.691	1.38373	0.316334	4.37425	1.21851e-05	0.000272931	2_upreg
ENSMUSG00000044350.14	Lacc1	252.992	146.985	175.889	521.092	409.916	542.776	341.608	1.36103	0.236919	5.74472	9.20745e-09	4.34315e-07	2_upreg
ENSMUSG00000026479.13	Lamc2	4.64205	0.864616	3.05894	13.5232	11.1061	16.4478	8.27377	2.29812	0.862783	2.66362	0.00773053	0.0518737	2_upreg
ENSMUSG00000022257.4	Laptm4b	23.2102	37.1785	34.4131	54.0926	52.5015	68.5323	44.988	0.86637	0.362042	2.39301	0.0167109	0.0904553	2_upreg
ENSMUSG00000096740.8	Lbhd1	1319.5	972.693	943.683	1626.38	1441.77	1824.33	1354.73	0.597338	0.181857	3.28466	0.00102104	0.0107914	2_upreg
ENSMUSG00000002699.13	Lcp2	155.509	216.154	206.478	461.59	393.762	245.346	279.806	0.929734	0.262097	3.54729	0.000389223	0.00495283	2_upreg
ENSMUSG00000031958.16	Ldhd	15.0867	8.64616	6.11788	45.0772	37.3569	39.7487	25.3389	2.07721	0.505059	4.11281	3.90874e-05	0.000731018	2_upreg
ENSMUSG00000024544.9	Ldlrad4	35.9759	44.96	32.8836	77.5327	62.598	112.393	61.0572	1.14072	0.348682	3.27152	0.00106972	0.0111698	2_upreg
ENSMUSG00000027985.14	Lef1	1616.59	2683.77	1992.13	3669.28	3776.07	3227.87	2827.62	0.761958	0.196645	3.87479	0.000106718	0.00170029	2_upreg
ENSMUSG00000074579.14	Lekr1	81.2358	88.1908	66.5319	110.89	133.273	131.582	101.951	0.671867	0.254494	2.64001	0.00829034	0.0544846	2_upreg
ENSMUSG00000078813.3	Leng1	242.547	414.151	313.541	486.833	562.372	435.865	409.218	0.612413	0.22561	2.71448	0.00663801	0.0461935	2_upreg
ENSMUSG00000043432.7	Leng9	41.7784	42.3662	45.1193	89.2528	87.8391	119.246	70.9337	1.18761	0.294913	4.027	5.64923e-05	0.000992554	2_upreg
ENSMUSG00000031513.8	Leprotl1	395.735	393.4	346.425	679.764	613.864	560.594	498.297	0.710709	0.161748	4.39393	1.11319e-05	0.000252891	2_upreg
ENSMUSG00000050335.17	Lgals3	22.0497	30.2615	18.3536	55.8957	58.5594	42.49	37.935	1.15862	0.396215	2.92422	0.00345318	0.0280827	2_upreg
ENSMUSG00000033880.11	Lgals3bp	1494.74	1346.21	1661	2124.94	2429.21	2393.15	1908.21	0.625353	0.14395	4.34424	1.39759e-05	0.000308355	2_upreg
ENSMUSG00000020140.15	Lgr5	3.48154	1.72923	3.82367	33.3571	23.2218	17.8184	13.9053	3.0553	0.73103	4.17944	2.92221e-05	0.000580532	2_upreg
ENSMUSG00000041700.9	Lhfpl1	0	0.864616	0.764735	14.4247	19.1833	12.3358	7.92885	4.69818	1.26113	3.72539	0.000195016	0.00279667	2_upreg
ENSMUSG00000054263.12	Lifr	1696.67	1743.07	1657.94	4043.42	3693.28	2905.77	2623.36	1.06256	0.158515	6.70319	2.03921e-11	1.57472e-09	2_upreg
ENSMUSG00000023022.14	Lima1	4.64205	12.9692	8.41208	36.9633	30.2894	17.8184	18.5157	1.6978	0.597046	2.84367	0.00445973	0.0340407	2_upreg
ENSMUSG00000033060.16	Lmo7	82.3964	39.7723	56.5904	112.693	130.244	90.4626	85.3598	0.914558	0.330061	2.77088	0.00559058	0.0404024	2_upreg
ENSMUSG00000020593.16	Lpin1	632.479	721.089	710.438	1044.89	1113.64	1126.67	891.534	0.668681	0.137652	4.85777	1.18717e-06	3.50855e-05	2_upreg
ENSMUSG00000030600.15	Lrfn1	8.12358	14.6985	10.7063	36.0617	34.3279	19.189	20.5178	1.4174	0.538053	2.63432	0.00843061	0.0550852	2_upreg
ENSMUSG00000040249.15	Lrp1	9.2841	5.18769	4.58841	30.6525	24.2315	21.9303	15.9791	2.05567	0.606799	3.38773	0.00070473	0.00798597	2_upreg
ENSMUSG00000022305.13	Lrp12	18.5682	30.2615	18.3536	64.9111	72.6944	67.1617	45.3251	1.60256	0.371379	4.31515	1.59491e-05	0.000346897	2_upreg
ENSMUSG00000024913.16	Lrp5	134.619	95.9723	91.0034	267.758	227.17	167.219	163.957	1.0544	0.265652	3.96909	7.21475e-05	0.00122927	2_upreg
ENSMUSG00000030556.13	Lrrc28	371.364	393.4	362.484	766.312	788.533	855.283	589.563	1.09518	0.145285	7.53819	4.76543e-14	5.6335e-12	2_upreg
ENSMUSG00000064307.13	Lrrc51	38.2969	37.1785	42.8251	164.081	175.678	168.589	104.442	2.09938	0.253404	8.2847	1.18406e-16	1.93109e-14	2_upreg
ENSMUSG00000038637.15	Lrrc56	20.8892	25.0739	27.5304	66.7142	60.5787	83.6094	47.3993	1.50429	0.35403	4.24904	2.14685e-05	0.000445925	2_upreg
ENSMUSG00000071862.3	Lrrtm2	4.64205	2.59385	4.58841	58.6003	38.3665	39.7487	24.7566	3.54605	0.595241	5.95734	2.56382e-09	1.3489e-07	2_upreg
ENSMUSG00000047557.2	Lxn	96.3225	78.68	99.4155	227.189	184.765	165.848	142.037	1.07929	0.239588	4.50476	6.64485e-06	0.000162523	2_upreg
ENSMUSG00000022584.14	Ly6c2	39.4574	58.7939	44.3546	102.776	75.7234	102.798	70.6506	0.972684	0.310363	3.13402	0.00172431	0.016243	2_upreg
ENSMUSG00000037703.14	Lzts3	102.125	86.4616	81.0619	190.226	132.264	145.288	122.904	0.803532	0.254389	3.15868	0.00158486	0.0152369	2_upreg
ENSMUSG00000025151.16	Maged1	78.9148	105.483	93.2976	532.812	393.762	352.256	259.421	2.20096	0.23435	9.39175	5.90112e-21	1.487e-18	2_upreg
ENSMUSG00000025268.15	Maged2	44.0995	40.6369	22.1773	102.776	97.9356	93.2039	66.8049	1.47681	0.337518	4.37551	1.21148e-05	0.000271993	2_upreg
ENSMUSG00000031227.8	Magee1	59.1861	65.7108	70.3556	169.49	175.678	93.2039	105.604	1.17071	0.304851	3.84028	0.000122896	0.00190573	2_upreg
ENSMUSG00000040003.18	Magi2	35.9759	40.6369	26.001	78.4343	62.598	106.91	58.4261	1.27101	0.356445	3.5658	0.000362748	0.00468908	2_upreg
ENSMUSG00000086728.2	Man2c1os	40.6179	29.3969	52.002	71.2219	73.7041	89.092	59.3391	0.930692	0.337029	2.76146	0.00575442	0.041321	2_upreg
ENSMUSG00000027602.9	Map1lc3a	13.9261	31.9908	38.2367	95.5636	65.6269	72.6442	52.9981	1.45356	0.406152	3.57886	0.000345101	0.00448983	2_upreg
ENSMUSG00000015222.17	Map2	39.4574	47.5539	42.8251	88.3512	99.9549	58.9378	62.8467	0.934525	0.327055	2.85739	0.00427139	0.0329978	2_upreg
ENSMUSG00000020623.11	Map2k6	236.744	181.569	180.477	358.814	302.894	283.724	257.37	0.666473	0.205313	3.24614	0.00116982	0.0120124	2_upreg
ENSMUSG00000004085.14	Map3k20	2146.95	1690.32	1630.41	3700.84	3562.03	4228.44	2826.5	1.07216	0.159941	6.70346	2.03544e-11	1.57472e-09	2_upreg
ENSMUSG00000067878.13	Map7d3	88.1989	85.597	111.651	148.755	198.9	135.694	128.133	0.758872	0.258174	2.93938	0.00328867	0.0270306	2_upreg
ENSMUSG00000041775.7	Mapk1ip1	109.088	153.037	173.595	241.614	297.845	270.017	207.533	0.885422	0.231221	3.82934	0.00012849	0.00197488	2_upreg
ENSMUSG00000040533.7	Matn1	2.32102	0.864616	0	18.0309	9.08681	15.0771	7.5634	3.89242	1.13802	3.42035	0.000625412	0.00724578	2_upreg
ENSMUSG00000031858.16	Mau2	2693.55	3761.94	3529.25	5541.79	5786.28	5725.19	4506.33	0.771727	0.158139	4.88006	1.06052e-06	3.17344e-05	2_upreg
ENSMUSG00000030322.12	Mbd4	1607.31	1330.64	1376.52	2388.19	2033.43	2129.98	1811.01	0.603789	0.145358	4.15381	3.26988e-05	0.000630814	2_upreg
ENSMUSG00000033429.10	Mcee	129.977	122.775	72.6498	186.619	197.89	135.694	140.934	0.687508	0.288835	2.38028	0.0172996	0.0925433	2_upreg
ENSMUSG00000013974.3	Mcemp1	6.96307	7.78154	7.64735	39.6679	27.2604	47.9726	22.8821	2.34712	0.52932	4.43422	9.24052e-06	0.000215024	2_upreg
ENSMUSG00000046101.16	Mcmdc2	53.3836	60.5231	110.887	118.102	255.44	398.858	166.199	1.77016	0.415193	4.26347	2.01275e-05	0.000421731	2_upreg
ENSMUSG00000061111.8	Mcrip1	826.285	1254.56	1004.86	1718.34	1903.18	1317.19	1337.4	0.678424	0.204997	3.30943	0.000934846	0.0100841	2_upreg
ENSMUSG00000021596.16	Mctp1	25.5313	19.0215	20.6478	61.3049	36.3472	53.4552	36.0513	1.22211	0.408762	2.98979	0.00279165	0.0238248	2_upreg
ENSMUSG00000032776.9	Mctp2	805.395	715.037	692.085	1322.56	1254.99	1499.49	1048.26	0.882278	0.14763	5.97626	2.28316e-09	1.21796e-07	2_upreg
ENSMUSG00000020184.15	Mdm2	4486.54	4217.6	3910.09	6761.58	6561.68	6638.04	5429.25	0.662472	0.119099	5.56238	2.66115e-08	1.14525e-06	2_upreg
ENSMUSG00000002329.7	Mdp1	570.972	592.262	538.373	1130.54	1165.13	989.606	831.147	0.950642	0.144347	6.58582	4.52383e-11	3.23268e-09	2_upreg
ENSMUSG00000032418.15	Me1	22.0497	19.0215	13.0005	198.34	453.331	6.85323	118.766	3.60902	1.27766	2.8247	0.00473251	0.0355142	2_upreg
ENSMUSG00000005583.16	Mef2c	38717	35355.9	34104.9	53292.9	51496.9	60977.3	45657.5	0.615755	0.130669	4.71231	2.44924e-06	6.70076e-05	2_upreg
ENSMUSG00000043289.12	Mei4	64.9887	76.9508	66.5319	138.838	108.032	115.134	95.0792	0.797123	0.258707	3.08118	0.0020618	0.0187313	2_upreg
ENSMUSG00000020160.18	Meis1	8.12358	19.0215	9.17682	76.6312	77.7427	75.3855	44.3469	2.64629	0.421353	6.28046	3.37572e-10	2.12659e-08	2_upreg
ENSMUSG00000057234.9	Mettl15	233.263	160.819	185.831	360.617	303.903	397.487	273.653	0.875839	0.213485	4.10257	4.08584e-05	0.000757979	2_upreg
ENSMUSG00000039345.16	Mettl22	564.009	716.766	626.318	915.968	1079.31	1118.45	836.803	0.705065	0.163728	4.30632	1.65994e-05	0.000357586	2_upreg
ENSMUSG00000054619.7	Mettl7a1	18.5682	51.0123	39.7662	99.1698	85.8198	69.903	60.7065	1.20865	0.388946	3.1075	0.00188674	0.0174556	2_upreg
ENSMUSG00000030605.15	Mfge8	110.249	108.077	92.5329	220.878	251.402	156.254	156.565	1.02375	0.249604	4.1015	4.10487e-05	0.000760275	2_upreg
ENSMUSG00000036155.13	Mgat5	2481.17	2378.56	2125.2	4257.99	4062.81	3870.7	3196.07	0.804267	0.128481	6.25982	3.85424e-10	2.3734e-08	2_upreg
ENSMUSG00000054612.4	Mgmt	34.8154	47.5539	19.8831	119.004	79.762	83.6094	64.1046	1.47531	0.383497	3.84698	0.000119581	0.00186795	2_upreg
ENSMUSG00000008540.11	Mgst1	8.12358	3.45846	4.58841	35.1602	21.2025	15.0771	14.6017	2.19276	0.680231	3.22355	0.00126613	0.0127676	2_upreg
ENSMUSG00000026688.5	Mgst3	6.96307	19.8862	11.471	53.1911	75.7234	27.4129	32.4413	2.01857	0.540341	3.73573	0.000187173	0.00270736	2_upreg
ENSMUSG00000036718.17	Micall2	1.16051	1.72923	0	11.7201	25.2411	10.9652	8.46935	4.12222	1.13338	3.63711	0.000275712	0.00373313	2_upreg
ENSMUSG00000047022.18	Mipol1	198.448	222.206	211.067	297.509	342.27	424.9	282.733	0.747532	0.200251	3.73298	0.000189227	0.00272883	2_upreg
ENSMUSG00000085148.1	Mir22hg	26.6918	48.4185	61.1788	97.3667	120.148	116.505	78.3847	1.27326	0.337317	3.77465	0.00016023	0.00238799	2_upreg
ENSMUSG00000093615.1	Mir5618	10.4446	19.8862	19.1184	19.834	42.4051	58.9378	28.4377	1.26336	0.532021	2.37465	0.0175656	0.0935921	2_upreg
ENSMUSG00000035158.15	Mitf	66.1492	57.9292	52.7667	277.675	189.813	212.45	142.797	1.95242	0.25561	7.63829	2.20133e-14	2.71985e-12	2_upreg
ENSMUSG00000086212.7	Mkln1os	16.2472	25.9385	34.4131	43.2741	50.4823	72.6442	40.4999	1.09055	0.420972	2.59055	0.00958238	0.0605442	2_upreg
ENSMUSG00000097191.2	Mm2pr	11.6051	19.8862	19.1184	31.554	59.5691	49.3433	31.846	1.45142	0.457204	3.17457	0.0015006	0.01461	2_upreg
ENSMUSG00000050578.10	Mmp13	1.16051	0	0.764735	21.637	13.1254	23.301	9.99811	4.99168	1.22092	4.08846	4.34253e-05	0.000792037	2_upreg
ENSMUSG00000015536.14	Mocs2	509.465	594.856	501.666	873.595	817.813	800.457	682.975	0.634028	0.149399	4.24386	2.19706e-05	0.000454383	2_upreg
ENSMUSG00000049670.9	Morn4	35.9759	10.3754	10.7063	69.4188	51.4919	42.49	36.7431	1.55912	0.52991	2.94223	0.00325858	0.0268178	2_upreg
ENSMUSG00000026566.15	Mpzl1	82.3964	76.0862	77.2382	137.936	119.138	137.065	104.977	0.74298	0.23808	3.12071	0.00180413	0.0168131	2_upreg
ENSMUSG00000026471.14	Mr1	191.484	202.32	185.066	313.737	261.498	305.654	243.293	0.605472	0.184117	3.28852	0.00100714	0.0106857	2_upreg
ENSMUSG00000101389.1	Ms4a4a	10.4446	11.24	3.05894	27.0463	36.3472	43.8607	21.9996	2.13854	0.583563	3.66463	0.000247697	0.00341761	2_upreg
ENSMUSG00000056290.16	Ms4a4b	262.276	244.686	239.362	644.603	612.855	1222.62	537.733	1.73093	0.265084	6.52976	6.58745e-11	4.55438e-09	2_upreg
ENSMUSG00000024677.13	Ms4a6b	595.343	379.566	375.485	1149.47	993.491	1628.33	853.613	1.48336	0.244843	6.05843	1.37453e-09	7.58604e-08	2_upreg
ENSMUSG00000079419.4	Ms4a6c	4499.31	2673.39	2443.33	6195.41	4794.8	7803.09	4734.89	0.967021	0.253174	3.81958	0.000133677	0.00204477	2_upreg
ENSMUSG00000024679.10	Ms4a6d	53.3836	47.5539	30.5894	84.7451	73.7041	121.988	68.6606	1.09622	0.347468	3.15487	0.00160568	0.0153906	2_upreg
ENSMUSG00000064357.1	mt-Atp6	314646	200631	216820	395457	311068	415912	309089	0.616533	0.201386	3.06145	0.0022027	0.0197398	2_upreg
ENSMUSG00000064370.1	mt-Cytb	214597	187570	207874	289294	295029	375775	261690	0.654271	0.150827	4.33788	1.43865e-05	0.000317049	2_upreg
ENSMUSG00000030522.14	Mtmr10	446.797	427.985	415.251	640.997	620.932	711.365	543.888	0.612741	0.148242	4.13338	3.57461e-05	0.000678467	2_upreg
ENSMUSG00000038065.13	Mturn	3.48154	6.05231	9.94155	25.2432	39.3762	28.7836	18.8131	2.21919	0.592511	3.74541	0.000180101	0.00262689	2_upreg
ENSMUSG00000038740.9	Mvb12b	60.3466	76.0862	84.1208	186.619	182.746	148.03	122.991	1.22513	0.248602	4.9281	8.30342e-07	2.56069e-05	2_upreg
ENSMUSG00000001156.9	Mxd1	306.375	376.108	367.837	614.853	596.7	571.559	472.239	0.761365	0.160509	4.74345	2.1011e-06	5.89138e-05	2_upreg
ENSMUSG00000037235.13	Mxd4	460.723	715.902	714.262	1552.46	1555.86	1352.83	1058.67	1.23631	0.197041	6.27439	3.51012e-10	2.20401e-08	2_upreg
ENSMUSG00000025025.14	Mxi1	198.448	179.84	169.771	462.492	410.926	300.171	286.941	1.10488	0.215358	5.13044	2.89071e-07	9.8156e-06	2_upreg
ENSMUSG00000029070.9	Mxra8	35.9759	42.3662	42.8251	177.604	227.17	24.6716	91.7688	1.82849	0.56021	3.26394	0.00109874	0.0114049	2_upreg
ENSMUSG00000019982.15	Myb	170.595	145.255	153.712	434.544	419.003	508.51	305.27	1.53742	0.18301	8.40075	4.43652e-17	7.58606e-15	2_upreg
ENSMUSG00000025912.16	Mybl1	522.23	414.151	354.072	748.281	621.941	690.806	558.58	0.679108	0.190573	3.5635	0.000365946	0.00471934	2_upreg
ENSMUSG00000022836.11	Mylk	1.16051	3.45846	0	25.2432	17.164	2.74129	8.29457	3.31665	1.16403	2.84927	0.00438191	0.0335806	2_upreg
ENSMUSG00000033577.18	Myo6	30.1733	32.8554	26.001	73.025	85.8198	47.9726	49.3079	1.22754	0.36673	3.34727	0.000816102	0.00900817	2_upreg
ENSMUSG00000065771.1	n-R5s54	39.4574	63.1169	34.4131	92.859	88.8488	108.281	71.1627	1.07719	0.327816	3.28594	0.00101641	0.0107543	2_upreg
ENSMUSG00000079334.8	Naa80	102.125	184.163	150.653	269.561	260.488	194.632	193.604	0.727413	0.263238	2.76333	0.00572144	0.0411458	2_upreg
ENSMUSG00000026932.14	Nacc2	5.80256	24.2092	18.3536	52.2895	48.463	39.7487	31.4778	1.5141	0.500516	3.02507	0.00248578	0.0217674	2_upreg
ENSMUSG00000022453.8	Naga	193.806	266.302	235.538	373.239	393.762	287.836	291.747	0.600539	0.210303	2.85559	0.00429576	0.0331034	2_upreg
ENSMUSG00000027438.14	Napb	11.6051	12.9692	12.2358	33.3571	32.3086	39.7487	23.7041	1.50948	0.465628	3.24182	0.00118769	0.0121309	2_upreg
ENSMUSG00000000056.7	Narf	713.715	643.274	555.962	1232.41	1065.18	988.236	866.462	0.783327	0.166424	4.7068	2.5163e-06	6.85485e-05	2_upreg
ENSMUSG00000018931.3	Natd1	264.597	274.948	269.951	622.966	625.98	518.104	429.424	1.12791	0.163604	6.89416	5.41828e-12	4.91779e-10	2_upreg
ENSMUSG00000028070.7	Naxe	796.111	844.73	819.796	1627.29	1564.95	1298	1158.48	0.868633	0.147117	5.90437	3.53991e-09	1.81264e-07	2_upreg
ENSMUSG00000086316.8	Nbdy	71.9518	76.0862	75.7087	134.33	119.138	109.652	97.8111	0.7012	0.24619	2.84821	0.00439662	0.0336798	2_upreg
ENSMUSG00000017119.19	Nbr1	2018.13	2120.04	1868.25	3293.34	3178.36	2883.84	2560.33	0.639917	0.129953	4.92421	8.47025e-07	2.59958e-05	2_upreg
ENSMUSG00000049001.5	Ndnf	1.16051	6.91693	4.58841	149.656	119.138	161.736	73.8661	5.00795	0.479412	10.446	1.52798e-25	5.13375e-23	2_upreg
ENSMUSG00000005125.13	Ndrg1	34.8154	25.9385	32.1189	109.988	88.8488	75.3855	61.1825	1.57396	0.327787	4.80178	1.57262e-06	4.53574e-05	2_upreg
ENSMUSG00000070283.4	Ndufaf3	331.906	485.049	441.252	679.764	713.819	522.216	529.001	0.605904	0.205261	2.95188	0.00315848	0.0261966	2_upreg
ENSMUSG00000026950.18	Neb	4.64205	6.05231	3.82367	14.4247	11.1061	23.301	10.5583	1.73736	0.726112	2.3927	0.0167251	0.0905064	2_upreg
ENSMUSG00000053702.16	Nebl	63.8282	48.4185	39.7662	237.106	144.379	206.968	123.411	1.9661	0.296883	6.62246	3.53262e-11	2.62221e-09	2_upreg
ENSMUSG00000020396.8	Nefh	1190.69	926.003	747.146	1678.67	1383.21	1403.54	1221.54	0.642955	0.196748	3.26791	0.00108345	0.0112828	2_upreg
ENSMUSG00000021215.15	Net1	10311.2	9208.16	8415.14	15874.4	13183.9	15395.1	12064.6	0.67038	0.143319	4.67753	2.90358e-06	7.76627e-05	2_upreg
ENSMUSG00000028565.18	Nfia	59.1861	36.3139	43.5899	132.527	93.897	104.169	78.2805	1.26368	0.310991	4.06342	4.83593e-05	0.000870422	2_upreg
ENSMUSG00000035356.17	Nfkbiz	8855.87	9627.5	8899.22	14735.7	13472.7	14441.1	11672	0.639232	0.116159	5.50308	3.73205e-08	1.56395e-06	2_upreg
ENSMUSG00000021785.8	Ngly1	1270.76	1232.08	1173.87	2010.44	1640.67	2018.96	1557.8	0.625048	0.144187	4.33499	1.45767e-05	0.000320504	2_upreg
ENSMUSG00000042997.13	Nhlrc3	659.171	681.317	680.614	1103.49	1135.85	1223.99	914.071	0.775717	0.131892	5.88144	4.06703e-09	2.06052e-07	2_upreg
ENSMUSG00000079481.11	Nhsl2	2.32102	0.864616	3.05894	24.3417	16.1543	20.5597	11.2167	3.28283	0.825722	3.9757	7.01713e-05	0.00120094	2_upreg
ENSMUSG00000032606.7	Nicn1	211.213	216.154	218.714	494.947	409.916	381.04	321.997	0.995113	0.181395	5.48589	4.11396e-08	1.70533e-06	2_upreg
ENSMUSG00000028803.18	Nipal3	432.871	594.856	598.022	1646.22	1708.32	1400.8	1063.51	1.54645	0.178293	8.67362	4.18584e-18	8.1799e-16	2_upreg
ENSMUSG00000027378.16	Nphp1	120.693	106.348	133.064	184.816	203.948	182.296	155.194	0.664968	0.213259	3.11812	0.00182009	0.0169206	2_upreg
ENSMUSG00000020289.15	Nprl3	998.04	1123.14	1219.75	1570.49	1797.17	1653	1393.6	0.586434	0.144061	4.07073	4.68664e-05	0.000847535	2_upreg
ENSMUSG00000046949.16	Nqo2	199.608	156.495	120.063	291.198	257.46	261.793	214.436	0.775807	0.232244	3.34048	0.000836329	0.0092155	2_upreg
ENSMUSG00000020297.10	Nsg2	4.64205	1.72923	3.82367	24.3417	19.1833	21.9303	12.6084	2.7085	0.716842	3.77838	0.000157853	0.0023599	2_upreg
ENSMUSG00000020032.14	Nuak1	31.3338	40.6369	42.8251	79.3358	95.9163	78.1268	61.3625	1.13346	0.310961	3.64503	0.000267364	0.00364433	2_upreg
ENSMUSG00000021809.10	Nudt13	170.595	270.625	230.95	316.442	338.231	397.487	287.388	0.639794	0.220463	2.90204	0.00370741	0.0297743	2_upreg
ENSMUSG00000045211.5	Nudt18	183.361	270.625	247.774	510.274	546.218	359.109	352.893	1.01131	0.229989	4.39722	1.09648e-05	0.000250283	2_upreg
ENSMUSG00000050174.15	Nudt6	110.249	146.985	112.416	255.137	306.932	233.01	194.121	1.10482	0.224302	4.92559	8.41047e-07	2.58538e-05	2_upreg
ENSMUSG00000109675.2	Nxpe1-ps	105.607	102.889	124.652	185.718	186.784	212.45	153.017	0.805982	0.215048	3.74792	0.000178305	0.00260704	2_upreg
ENSMUSG00000032014.6	Oaf	10.4446	36.3139	20.6478	68.5173	48.463	42.49	37.8128	1.23124	0.481572	2.55671	0.0105666	0.0647347	2_upreg
ENSMUSG00000029605.16	Oas1b	179.879	278.406	224.067	318.245	443.234	371.445	302.546	0.727713	0.225663	3.22478	0.00126071	0.0127333	2_upreg
ENSMUSG00000096035.2	Odaph	6.96307	9.51077	9.17682	33.3571	24.2315	19.189	17.0714	1.58061	0.56602	2.7925	0.00523019	0.0384062	2_upreg
ENSMUSG00000025220.8	Oga	6475.66	6744.87	6475.77	10311	9701.68	10948.7	8442.94	0.652419	0.116312	5.60923	2.03234e-08	8.94742e-07	2_upreg
ENSMUSG00000009654.4	Oit3	16.2472	6.05231	3.82367	24.3417	34.3279	17.8184	17.1019	1.60689	0.661727	2.42833	0.0151687	0.0844956	2_upreg
ENSMUSG00000038463.8	Olfml2b	39.4574	55.3354	65.7672	124.413	96.9259	74.0149	75.9856	0.876054	0.32873	2.66496	0.00769966	0.0517209	2_upreg
ENSMUSG00000061039.5	Olfr920	9.2841	1.72923	6.11788	14.4247	15.1447	27.4129	12.3522	1.75218	0.740823	2.36519	0.018021	0.0951262	2_upreg
ENSMUSG00000049612.10	Omg	23.2102	6.05231	16.0594	30.6525	27.2604	76.7562	29.9985	1.57518	0.597285	2.63724	0.00835842	0.054838	2_upreg
ENSMUSG00000021203.15	Otub2	295.931	346.711	257.716	517.486	466.456	434.495	386.466	0.658065	0.184233	3.57193	0.000354365	0.00459787	2_upreg
ENSMUSG00000041161.8	Otud3	150.867	148.714	130.005	199.241	239.286	231.639	183.292	0.642452	0.203113	3.16303	0.00156137	0.015064	2_upreg
ENSMUSG00000039670.2	Oxld1	30.1733	31.9908	35.9425	81.1389	74.7137	64.4204	53.0633	1.16631	0.322988	3.61098	0.000305039	0.00405681	2_upreg
ENSMUSG00000027071.14	P2rx3	13.9261	18.1569	20.6478	70.3204	84.8102	101.428	51.5482	2.25895	0.367548	6.14599	7.94649e-10	4.58383e-08	2_upreg
ENSMUSG00000029468.17	P2rx7	27.8523	20.7508	30.5894	100.973	77.7427	95.9452	58.9755	1.79339	0.333394	5.37919	7.48238e-08	2.97293e-06	2_upreg
ENSMUSG00000006675.10	P4htm	25.5313	50.1477	42.8251	64.9111	79.762	84.9801	58.0262	0.936203	0.3495	2.67869	0.00739109	0.0501761	2_upreg
ENSMUSG00000028927.6	Padi2	85.8779	87.3262	123.122	170.392	175.678	123.358	127.626	0.663053	0.266365	2.48927	0.0128007	0.0746716	2_upreg
ENSMUSG00000005447.12	Pafah1b3	102.125	140.932	125.416	253.334	332.173	246.716	200.116	1.17184	0.228021	5.13919	2.7593e-07	9.4195e-06	2_upreg
ENSMUSG00000037058.16	Paip2	3342.27	2863.61	3052.82	5340.74	4414.17	4455.97	3911.6	0.618631	0.142398	4.34437	1.39677e-05	0.000308355	2_upreg
ENSMUSG00000052062.14	Pard3b	213.534	380.431	319.659	921.377	903.632	774.415	585.508	1.50521	0.220092	6.83898	7.97578e-12	6.78863e-10	2_upreg
ENSMUSG00000074452.13	Pate2	32.4943	37.1785	35.9425	48.6833	67.6462	87.7214	51.611	0.935686	0.355863	2.62935	0.00855491	0.0555939	2_upreg
ENSMUSG00000102222.1	Pcdhga10	37.1364	50.1477	40.5309	39.6679	114.09	119.246	66.8032	1.08495	0.426525	2.5437	0.0109685	0.0666003	2_upreg
ENSMUSG00000103897.1	Pcdhga8	17.4077	44.96	68.8261	60.4034	103.993	116.505	68.6826	1.07775	0.457976	2.3533	0.0186078	0.0973122	2_upreg
ENSMUSG00000102440.1	Pcdhga9	23.2102	53.6062	47.4135	45.0772	100.965	165.848	72.6866	1.31019	0.475251	2.75683	0.00583651	0.0417071	2_upreg
ENSMUSG00000103585.1	Pcdhgb4	33.6549	83.8677	85.6503	88.3512	117.119	204.226	102.145	0.995524	0.409319	2.43215	0.0150097	0.0838047	2_upreg
ENSMUSG00000103749.1	Pcdhgb5	44.0995	80.4093	61.9435	90.1543	147.408	202.856	104.478	1.22659	0.355466	3.45065	0.00055923	0.00663969	2_upreg
ENSMUSG00000103081.2	Pcdhgb8	13.9261	27.6677	20.6478	27.9478	55.5305	71.2736	36.1656	1.29071	0.479397	2.69235	0.007095	0.0486596	2_upreg
ENSMUSG00000102918.1	Pcdhgc3	91.6805	128.828	95.5918	155.967	189.813	163.107	137.498	0.684401	0.241674	2.83192	0.00462691	0.0349271	2_upreg
ENSMUSG00000051285.17	Pcmtd1	1962.43	2182.29	2142.02	5877.16	4803.89	6063.74	3838.59	1.41286	0.144217	9.79676	1.16251e-22	3.42512e-20	2_upreg
ENSMUSG00000027589.14	Pcmtd2	638.282	676.129	578.904	1186.43	850.121	1001.94	821.968	0.683347	0.173701	3.93404	8.35298e-05	0.00138835	2_upreg
ENSMUSG00000102824.1	Pdcd5-ps	176.398	472.945	117.769	877.202	779.446	709.995	522.292	1.62517	0.593895	2.73647	0.00621031	0.0437095	2_upreg
ENSMUSG00000030671.9	Pde3b	4156.95	2788.39	2814.99	6944.59	5581.32	7368.59	4942.47	1.02778	0.197151	5.21317	1.85641e-07	6.63284e-06	2_upreg
ENSMUSG00000028525.16	Pde4b	1545.8	1527.78	1469.06	2544.16	2578.63	2841.35	2084.46	0.809755	0.123356	6.5644	5.22435e-11	3.67837e-09	2_upreg
ENSMUSG00000053965.10	Pde5a	31.3338	28.5323	39.7662	64.9111	75.7234	84.9801	54.2078	1.16759	0.331547	3.52165	0.000428873	0.0053515	2_upreg
ENSMUSG00000019990.15	Pde7b	23.2102	35.4492	33.6483	309.229	247.363	348.144	166.174	3.27283	0.270042	12.1197	8.30281e-34	4.41686e-31	2_upreg
ENSMUSG00000038967.13	Pdk2	193.806	183.299	190.419	374.14	396.791	268.647	267.85	0.877781	0.208141	4.21723	2.47318e-05	0.000503335	2_upreg
ENSMUSG00000106847.1	Peg13	735.765	599.179	690.555	981.781	959.163	1119.82	847.71	0.595515	0.154271	3.86017	0.000113307	0.00178649	2_upreg
ENSMUSG00000067825.11	Pex26	194.966	269.76	214.126	319.146	376.598	330.326	284.154	0.593678	0.198865	2.98534	0.00283266	0.0240996	2_upreg
ENSMUSG00000057457.11	Phex	24.3708	38.9077	29.0599	56.7972	49.4726	98.6865	49.5491	1.13212	0.400379	2.82762	0.00468956	0.0353165	2_upreg
ENSMUSG00000086889.1	Phf2os1	24.3708	26.8031	24.4715	73.9266	62.598	76.7562	48.1543	1.49205	0.33951	4.39473	1.1091e-05	0.000252561	2_upreg
ENSMUSG00000041801.5	Phlda3	75.4333	68.3046	43.5899	1413.62	1303.45	1260.99	694.232	4.42706	0.209756	21.1058	7.03315e-99	4.48973e-95	2_upreg
ENSMUSG00000089998.2	Phtf1os	138.101	107.212	130.77	264.152	281.691	348.144	211.678	1.24816	0.215123	5.80208	6.54992e-09	3.17563e-07	2_upreg
ENSMUSG00000021120.11	Pigh	431.711	446.142	352.543	909.657	819.832	837.465	632.891	1.0632	0.161039	6.60213	4.0529e-11	2.95122e-09	2_upreg
ENSMUSG00000028756.12	Pink1	421.266	390.806	503.195	992.599	821.851	759.338	648.176	0.968741	0.179643	5.3926	6.94458e-08	2.77653e-06	2_upreg
ENSMUSG00000089942.9	Pira2	75.4333	64.8462	68.0614	138.838	148.418	154.883	108.413	1.08763	0.237217	4.58496	4.54077e-06	0.000115639	2_upreg
ENSMUSG00000040430.18	Pitpnc1	515.267	415.016	429.781	950.227	742.089	745.631	633.002	0.845335	0.177647	4.75851	1.95029e-06	5.50075e-05	2_upreg
ENSMUSG00000014503.15	Pkd2l2	6.96307	18.1569	29.8247	213.666	166.591	193.261	104.744	3.33595	0.377315	8.84128	9.4625e-19	1.99139e-16	2_upreg
ENSMUSG00000054065.12	Pkp3	246.029	293.105	289.834	430.036	545.208	304.283	351.416	0.627586	0.233705	2.68538	0.00724475	0.0494279	2_upreg
ENSMUSG00000003282.9	Plag1	13.9261	42.3662	26.001	49.5849	51.4919	72.6442	42.6691	1.05596	0.445123	2.37229	0.017678	0.0939639	2_upreg
ENSMUSG00000039943.16	Plcb4	6.96307	11.24	13.7652	35.1602	35.3376	50.7139	25.53	1.88686	0.491653	3.83779	0.000124147	0.00191892	2_upreg
ENSMUSG00000038349.10	Plcl1	19.7287	19.0215	17.5889	67.6158	61.5884	50.7139	39.3762	1.6858	0.378919	4.44896	8.62864e-06	0.000202261	2_upreg
ENSMUSG00000045659.18	Plekha7	8.12358	27.6677	15.2947	128.019	120.148	84.9801	64.0388	2.68424	0.415399	6.46184	1.03439e-10	6.97521e-09	2_upreg
ENSMUSG00000028494.12	Plin2	75.4333	85.597	87.9445	123.511	131.254	132.953	106.115	0.633099	0.235603	2.68715	0.00720652	0.0493076	2_upreg
ENSMUSG00000021701.8	Plk2	27.8523	47.5539	32.1189	650.013	585.594	533.181	312.719	4.0291	0.238569	16.8886	5.45865e-64	9.5035e-61	2_upreg
ENSMUSG00000032374.14	Plod2	37.1364	22.48	23.7068	77.5327	44.4244	45.2313	41.7519	1.02751	0.415456	2.47321	0.0133907	0.0769641	2_upreg
ENSMUSG00000028517.8	Plpp3	53.3836	42.3662	33.6483	109.988	109.042	72.6442	70.1787	1.19204	0.326751	3.64817	0.000264116	0.00361033	2_upreg
ENSMUSG00000030084.11	Plxna1	924.928	1015.06	842.738	1650.73	1730.53	1683.15	1307.86	0.86419	0.136582	6.32725	2.49575e-10	1.59321e-08	2_upreg
ENSMUSG00000004565.15	Pnpla6	1204.61	1728.37	1587.59	2213.29	2358.53	2265.68	1893.01	0.595927	0.166293	3.58359	0.000338903	0.00442723	2_upreg
ENSMUSG00000026047.13	Poglut2	252.992	225.665	219.479	461.59	364.482	402.97	321.196	0.8196	0.181326	4.52004	6.1827e-06	0.000151801	2_upreg
ENSMUSG00000021668.15	Polk	1128.02	1047.05	1129.51	2701.93	2534.21	3221.02	1960.29	1.3552	0.146132	9.27382	1.79604e-20	4.35392e-18	2_upreg
ENSMUSG00000029759.9	Pon3	117.212	93.3785	107.063	174.899	205.968	115.134	135.609	0.651611	0.272677	2.38968	0.0168632	0.0909456	2_upreg
ENSMUSG00000048349.9	Pou4f1	16.2472	13.8339	13.7652	46.8803	38.3665	34.2662	27.2265	1.46108	0.441866	3.3066	0.000944353	0.0101603	2_upreg
ENSMUSG00000036528.15	Ppfibp2	801.914	844.73	794.559	1044.89	1145.95	1520.05	1025.35	0.602397	0.176651	3.41009	0.000649409	0.0074606	2_upreg
ENSMUSG00000024777.10	Ppp2r5b	197.287	196.268	198.831	466.098	432.128	389.263	313.313	1.12221	0.171201	6.55493	5.56695e-11	3.90522e-09	2_upreg
ENSMUSG00000015474.16	Ppt2	17.4077	17.2923	14.53	73.9266	44.4244	47.9726	35.9256	1.76884	0.422902	4.18263	2.88159e-05	0.000574847	2_upreg
ENSMUSG00000045679.14	Pqlc3	886.631	775.56	780.794	1346.91	1254.99	1273.33	1053.04	0.667236	0.135748	4.91525	8.86703e-07	2.69972e-05	2_upreg
ENSMUSG00000056671.7	Prelid2	22.0497	28.5323	39.0015	71.2219	61.5884	50.7139	45.5179	1.02544	0.373512	2.74541	0.00604347	0.0428277	2_upreg
ENSMUSG00000037202.6	Prf1	33.6549	30.2615	26.001	65.8127	43.4147	61.6791	43.4706	0.933163	0.366234	2.54799	0.0108344	0.0660704	2_upreg
ENSMUSG00000028518.8	Prkaa2	35.9759	39.7723	71.8851	146.05	107.022	112.393	85.5164	1.29641	0.337674	3.83922	0.000123423	0.00191236	2_upreg
ENSMUSG00000050965.14	Prkca	6040.47	4976.73	5053.37	9153.37	7665.23	8219.76	6851.49	0.640043	0.143742	4.45273	8.47836e-06	0.000199471	2_upreg
ENSMUSG00000029053.16	Prkcz	111.409	93.3785	65.0024	271.365	190.823	82.2388	135.703	1.02358	0.392529	2.60767	0.00911615	0.0582139	2_upreg
ENSMUSG00000005268.20	Prlr	3.48154	0.864616	0.764735	18.0309	6.05787	13.7065	7.15101	2.9915	1.042	2.87091	0.00409289	0.0319669	2_upreg
ENSMUSG00000027171.10	Prrg4	234.423	196.268	172.065	1317.15	949.066	1123.93	665.485	2.49722	0.194802	12.8193	1.27921e-37	9.42235e-35	2_upreg
ENSMUSG00000070371.11	Prss36	40.6179	57.0646	47.4135	85.6466	106.013	101.428	73.0305	1.00549	0.291525	3.44908	0.000562509	0.00666622	2_upreg
ENSMUSG00000021482.10	Prxl2c	1408.86	1032.35	989.567	2174.52	1463.99	1772.25	1473.59	0.658694	0.203924	3.2301	0.00123748	0.0125259	2_upreg
ENSMUSG00000068744.12	Psrc1	99.804	126.234	104.769	1416.32	1605.34	1343.23	782.617	3.71877	0.173834	21.3927	1.56296e-101	1.49661e-97	2_upreg
ENSMUSG00000028378.6	Ptgr1	12.7656	21.6154	22.942	64.9111	82.7909	39.7487	40.7956	1.69908	0.43572	3.89947	9.64033e-05	0.00157259	2_upreg
ENSMUSG00000032487.8	Ptgs2	12.7656	14.6985	21.4126	121.708	123.177	115.134	68.1493	2.85657	0.338552	8.43761	3.23894e-17	5.58819e-15	2_upreg
ENSMUSG00000038502.17	Ptov1	133.459	169.465	128.475	288.494	277.652	213.821	201.894	0.857497	0.223375	3.83883	0.000123623	0.00191391	2_upreg
ENSMUSG00000030854.17	Ptpn5	8.12358	3.45846	3.82367	29.7509	47.4533	50.7139	23.8873	3.10228	0.587114	5.28394	1.26433e-07	4.78522e-06	2_upreg
ENSMUSG00000049184.6	Purg	73.1123	91.6493	83.3561	125.315	138.321	164.478	112.705	0.77732	0.246892	3.14842	0.00164154	0.0156637	2_upreg
ENSMUSG00000097039.8	Pvt1	457.242	639.816	703.556	656.324	1072.24	1737.98	877.86	0.942563	0.306126	3.079	0.00207694	0.018842	2_upreg
ENSMUSG00000043587.15	Pxylp1	82.3964	70.0339	67.2966	229.894	120.148	137.065	117.805	1.15726	0.306687	3.77342	0.000161027	0.00239614	2_upreg
ENSMUSG00000030793.4	Pycard	476.97	465.163	471.841	828.518	754.205	737.408	622.351	0.71575	0.14166	5.05258	4.35877e-07	1.42936e-05	2_upreg
ENSMUSG00000030407.2	Qpctl	501.341	568.917	592.669	889.823	880.411	808.681	706.974	0.632035	0.147057	4.29789	1.72431e-05	0.000368965	2_upreg
ENSMUSG00000040022.14	Rab11fip2	841.371	909.576	877.151	1740.88	1476.1	1990.18	1305.88	0.985297	0.157191	6.26814	3.65397e-10	2.27199e-08	2_upreg
ENSMUSG00000029923.4	Rab19	70.7912	71.7631	58.1198	144.247	121.157	106.91	95.4982	0.901157	0.264793	3.40325	0.00066589	0.00763163	2_upreg
ENSMUSG00000019832.5	Rab32	99.804	70.0339	74.1793	138.838	149.427	121.988	109.045	0.761448	0.257064	2.96209	0.00305556	0.0255533	2_upreg
ENSMUSG00000031202.5	Rab39b	104.446	123.64	116.24	272.266	194.862	264.535	179.331	1.08353	0.22579	4.79883	1.59591e-06	4.59599e-05	2_upreg
ENSMUSG00000019066.13	Rab3d	100.965	103.754	122.358	184.816	179.717	179.555	145.194	0.730333	0.213749	3.41679	0.00063365	0.00731572	2_upreg
ENSMUSG00000022621.16	Rabl2	84.7174	110.671	87.9445	160.475	159.524	117.876	120.201	0.631361	0.253351	2.49204	0.012701	0.0742484	2_upreg
ENSMUSG00000053219.15	Raet1e	71.9518	38.0431	44.3546	137.936	93.897	169.96	92.6904	1.3896	0.343294	4.04784	5.16914e-05	0.000919305	2_upreg
ENSMUSG00000051615.14	Rap2a	323.783	180.705	184.301	567.972	377.607	494.803	354.862	1.07012	0.267335	4.00291	6.25687e-05	0.00108243	2_upreg
ENSMUSG00000036894.3	Rap2b	647.566	613.013	576.61	1064.72	928.874	930.669	793.576	0.672612	0.144649	4.64995	3.32016e-06	8.73412e-05	2_upreg
ENSMUSG00000022469.17	Rapgef3	2.32102	19.8862	19.1184	32.4556	36.3472	43.8607	25.6648	1.4096	0.602033	2.34141	0.0192112	0.0997174	2_upreg
ENSMUSG00000026014.15	Raph1	68.4702	53.6062	51.2372	91.0559	109.042	134.323	84.6224	0.949768	0.289306	3.28292	0.00102738	0.0108464	2_upreg
ENSMUSG00000049892.7	Rasd1	4.64205	6.91693	9.17682	14.4247	29.2797	17.8184	13.7098	1.54514	0.649793	2.37789	0.0174119	0.093014	2_upreg
ENSMUSG00000029370.10	Rassf6	33.6549	66.5754	48.1783	131.625	102.984	134.323	86.2235	1.30136	0.315833	4.1204	3.7822e-05	0.000711487	2_upreg
ENSMUSG00000029136.9	Rbks	432.871	384.754	407.604	1012.43	1134.84	1155.45	754.66	1.43111	0.145443	9.83966	7.59692e-23	2.27326e-20	2_upreg
ENSMUSG00000031666.15	Rbl2	1830.13	1718.86	1629.65	3108.52	3048.12	2959.22	2382.42	0.816595	0.121302	6.73193	1.67424e-11	1.33043e-09	2_upreg
ENSMUSG00000028476.13	Reck	19.7287	27.6677	30.5894	81.1389	45.434	47.9726	42.0886	1.15777	0.408314	2.83548	0.00457564	0.0346219	2_upreg
ENSMUSG00000070645.5	Ren1	1.16051	1.72923	3.05894	24.3417	29.2797	13.7065	12.2128	3.45456	0.828209	4.17112	3.03101e-05	0.000598422	2_upreg
ENSMUSG00000056666.13	Retsat	155.509	129.692	124.652	237.106	251.402	193.261	181.937	0.74287	0.215845	3.44168	0.000578108	0.00680058	2_upreg
ENSMUSG00000043190.14	Rfesd	487.415	402.046	410.663	930.393	742.089	886.808	643.236	0.979202	0.168074	5.82602	5.67648e-09	2.78031e-07	2_upreg
[truncated: 53,424 more rows]
