# Supplementary material for: Conserved role of hnRNPL in alternative splicing of epigenetic modifiers enables B cell activation
Source: EMBO Rep. 2024 May 14;25(6):12. doi: 10.1038/s44319-024-00152-3 (PMC11169469; doi:10.1038/s44319-024-00152-3)
Supplement: Supplementary file 2 — Dataset EV2 [file 44319_2024_152_MOESM2_ESM.xlsx]

## Sheet: allSig_DEG_FDR_L2FC_filt
Dataset EV2 - Comparison of DEGs in different RNA-seq datasets
dataset	GeneID	commonID	mouse_or_human	gene_name	baseMean	log2FoldChange	lfcSE	stat	pvalue	padj	CTL_mean	hnRNPL_dep_mean	downreg_in_n_datasets	upreg_in_n_datasets	status
HEK293T	ENSG00000104824.18	38727	human	HNRNPL	7283.6	-3.70693	0.1148	-32.2903	9.57047e-229	1.68239e-224	13531.4	1035.83	8	0
hepg2	ENSG00000104824.18	38727	human	HNRNPL	3035.43	-2.39653	0.067123	-35.7036	3.47512e-279	2.14322e-275	5101.51	969.348	8	0
k562	ENSG00000104824.18	38727	human	HNRNPL	5069.88	-2.06091	0.080424	-25.6255	7.92434e-145	1.35197e-140	8179.57	1960.19	8	0
kcytes	ENSG00000104824.18	38727	human	HNRNPL	3790.15	-3.22785	0.0866924	-37.2333	1.97112e-303	5.36099e-301	6848.88	731.413	8	0
lncap	ENSG00000104824.18	38727	human	HNRNPL	5786.06	-2.06454	0.0522943	-39.4792	0	0	9339.53	2232.59	8	0
actb_d1	ENSMUSG00000015165.16	38727	mouse	Hnrnpl	13186.3	-3.89071	0.194149	-20.0398	2.47664e-89	9.48604e-86	24708.1	1664.42	8	0	Downreg in all mouse datasets
fetalLiv	ENSMUSG00000015165.16	38727	mouse	Hnrnpl	26206.2	-0.992225	0.104758	-9.47163	2.75515e-21	2.05085e-18	34879	17533.4	8	0	Downreg in all mouse datasets
thymocytes	ENSMUSG00000015165.16	38727	mouse	Hnrnpl	18405.9	-1.15781	0.271685	-4.26157	2.02998e-05	0.00547933	25418.7	11393.1	8	0	Downreg in all mouse datasets
HEK293T	ENSG00000044090.13	36254	human	CUL7	845.201	-0.663298	0.140008	-4.73757	2.16301e-06	6.82649e-05	1036.36	654.04	6	0
hepg2	ENSG00000044090.13	36254	human	CUL7	1982.71	-0.647628	0.0721502	-8.97611	2.80515e-19	9.28459e-18	2421.94	1543.48	6	0
k562	ENSG00000044090.13	36254	human	CUL7	1247.42	-0.790438	0.113265	-6.97867	2.97984e-12	2.43249e-10	1580.95	913.891	6	0
kcytes	ENSG00000044090.13	36254	human	CUL7	562.737	-0.624907	0.152588	-4.0954	4.21449e-05	0.000183643	682.642	442.832	6	0
lncap	ENSG00000044090.13	36254	human	CUL7	1363.56	-0.742205	0.0856671	-8.66383	4.5616e-18	3.2016e-16	1706.26	1020.87	6	0
fetalLiv	ENSMUSG00000038545.13	36254	mouse	Cul7	5510.11	-0.620739	0.137318	-4.52046	6.17056e-06	0.000130543	6677.06	4343.16	6	0
HEK293T	ENSG00000005020.13	35698	human	SKAP2	2177.16	-0.901116	0.118007	-7.63613	2.23854e-14	5.04504e-12	2836.23	1518.09	5	0
hepg2	ENSG00000005020.13	35698	human	SKAP2	594.106	-0.983479	0.120744	-8.14513	3.78864e-16	9.60238e-15	788.472	399.741	5	0
k562	ENSG00000005020.13	35698	human	SKAP2	643.07	-0.664708	0.136239	-4.87897	1.06641e-06	2.17631e-05	788.75	497.391	5	0
kcytes	ENSG00000005020.13	35698	human	SKAP2	722.52	-0.787313	0.138818	-5.67154	1.41519e-08	9.14353e-08	914.975	530.065	5	0
fetalLiv	ENSMUSG00000059182.7	35698	mouse	Skap2	2341.96	-0.916443	0.280293	-3.2696	0.00107701	0.00829977	3061.8	1622.12	5	0
HEK293T	ENSG00000055732.13	36405	human	MCOLN3	513.401	-0.713728	0.171271	-4.16726	3.08287e-05	0.000588423	637.835	388.967	5	0
kcytes	ENSG00000055732.13	36405	human	MCOLN3	70.739	-0.855511	0.41232	-2.07487	0.0379984	0.0896624	91.1228	50.3551	5	0
actb_d1	ENSMUSG00000036853.5	36405	mouse	Mcoln3	127.189	-2.27355	0.317196	-7.16766	7.62929e-13	7.81329e-11	211.2	43.178	5	0	Downreg in all mouse datasets
fetalLiv	ENSMUSG00000036853.5	36405	mouse	Mcoln3	14.859	-4.93826	1.14494	-4.31312	1.60965e-05	0.000283602	28.8067	0.911357	5	0	Downreg in all mouse datasets
thymocytes	ENSMUSG00000036853.5	36405	mouse	Mcoln3	568.013	-0.892005	0.258774	-3.44705	0.000566751	0.0565187	738.014	398.012	5	0	Downreg in all mouse datasets
HEK293T	ENSG00000075711.21	36987	human	DLG1	1374.92	-0.922608	0.122369	-7.53955	4.71596e-14	9.86928e-12	1800.28	949.565	5	0
hepg2	ENSG00000075711.21	36987	human	DLG1	1571.04	-0.925814	0.0781628	-11.8447	2.2928e-32	1.69685e-30	2057.78	1084.29	5	0
k562	ENSG00000075711.21	36987	human	DLG1	2562.18	-0.608871	0.0863895	-7.04798	1.81531e-12	1.56419e-10	3095.01	2029.36	5	0
kcytes	ENSG00000075711.21	36987	human	DLG1	3610.19	-0.710644	0.0814175	-8.7284	2.58302e-18	3.09935e-17	4481.96	2738.42	5	0
lncap	ENSG00000075711.21	36987	human	DLG1	2037.83	-0.91448	0.0760214	-12.0293	2.49411e-33	4.8721e-31	2662.27	1413.38	5	0
HEK293T	ENSG00000088930.8	37482	human	XRN2	4512.36	-1.31649	0.0971779	-13.5473	8.22405e-42	2.06529e-38	6439.39	2585.32	5	0
hepg2	ENSG00000088930.8	37482	human	XRN2	4952	-0.659727	0.0518458	-12.7248	4.30607e-37	4.00356e-35	6065.49	3838.52	5	0
k562	ENSG00000088930.8	37482	human	XRN2	3020.63	-0.796819	0.0830147	-9.59853	8.1092e-22	2.6606e-19	3834.29	2206.97	5	0
kcytes	ENSG00000088930.8	37482	human	XRN2	2747.47	-1.41664	0.0910755	-15.5545	1.48265e-54	4.66565e-53	3997.96	1496.98	5	0
lncap	ENSG00000088930.8	37482	human	XRN2	4026.08	-1.87666	0.0580469	-32.3301	2.64477e-229	2.40238e-225	6328.58	1723.58	5	0
HEK293T	ENSG00000090054.16	37557	human	SPTLC1	3235.27	-1.98635	0.113501	-17.5006	1.41683e-68	1.24532e-64	5166.96	1303.58	5	0
hepg2	ENSG00000090054.16	37557	human	SPTLC1	1658.81	-1.25244	0.0769746	-16.2708	1.5904e-59	3.00262e-57	2336.8	980.827	5	0
k562	ENSG00000090054.16	37557	human	SPTLC1	2879.29	-0.953114	0.105658	-9.02076	1.86786e-19	4.75636e-17	3797.52	1961.07	5	0
kcytes	ENSG00000090054.16	37557	human	SPTLC1	1980.59	-1.64659	0.0969137	-16.9903	9.68852e-65	3.67071e-63	3002.46	958.719	5	0
lncap	ENSG00000090054.16	37557	human	SPTLC1	1718.73	-1.00871	0.0782521	-12.8906	5.08601e-38	1.2833e-35	2295.78	1141.69	5	0
HEK293T	ENSG00000108379.11	39308	human	WNT3	421.978	-0.980459	0.17137	-5.72129	1.05721e-08	7.34575e-07	560.018	283.939	5	0
hepg2	ENSG00000108379.11	39308	human	WNT3	343.246	-0.889094	0.15499	-5.73647	9.66725e-09	1.00598e-07	445.966	240.525	5	0
k562	ENSG00000108379.11	39308	human	WNT3	241.292	-0.726569	0.198783	-3.65508	0.000257098	0.00229406	300.813	181.77	5	0
kcytes	ENSG00000108379.11	39308	human	WNT3	81.9485	-2.11348	0.403061	-5.24357	1.57497e-07	9.17901e-07	133.117	30.78	5	0
lncap	ENSG00000108379.11	39308	human	WNT3	149.21	-0.585462	0.227476	-2.57373	0.0100607	0.0449627	179.157	119.262	5	0
HEK293T	ENSG00000113594.10	40019	human	LIFR	1306.33	-0.741934	0.159101	-4.66329	3.11192e-06	9.01032e-05	1635	977.659	5	0
hepg2	ENSG00000113594.10	40019	human	LIFR	720.735	-0.68536	0.114797	-5.97019	2.36982e-09	2.67356e-08	887.676	553.793	5	0
kcytes	ENSG00000113594.10	40019	human	LIFR	43.6709	-1.64317	0.520015	-3.15985	0.00157849	0.00526916	66.1461	21.1957	5	0
lncap	ENSG00000113594.10	40019	human	LIFR	3185.59	-0.616282	0.0721466	-8.54208	1.31827e-17	8.80479e-16	3854.75	2516.44	5	0
fetalLiv	ENSMUSG00000054263.12	40019	mouse	Lifr	44.2346	-1.31867	0.602917	-2.18716	0.028731	0.0991568	63.0434	25.4258	5	0
bjFibro	ENSG00000120437.9	41080	human	ACAT2	2000.99	-1.16658	0.426929	-2.7325	0.00628559	0.0870976	2768.7	1233.29	5	0
hepg2	ENSG00000120437.9	41080	human	ACAT2	5195.6	-1.498	0.0559185	-26.7891	4.33407e-158	7.28991e-155	7673.56	2717.65	5	0
k562	ENSG00000120437.9	41080	human	ACAT2	3639.39	-0.93049	0.094496	-9.84687	7.0712e-23	2.51337e-20	4774.16	2504.62	5	0
kcytes	ENSG00000120437.9	41080	human	ACAT2	3258.42	-1.83193	0.105731	-17.3263	2.97901e-67	1.17545e-65	5088.57	1428.27	5	0
actb_d1	ENSMUSG00000023832.14	41080	mouse	Acat2	2191.23	-0.684148	0.135931	-5.03305	4.82748e-07	1.5723e-05	2702	1680.47	5	0
bjFibro	ENSG00000120437.9	41081	human	ACAT2	2000.99	-1.16658	0.426929	-2.7325	0.00628559	0.0870976	2768.7	1233.29	5	0
hepg2	ENSG00000120437.9	41081	human	ACAT2	5195.6	-1.498	0.0559185	-26.7891	4.33407e-158	7.28991e-155	7673.56	2717.65	5	0
k562	ENSG00000120437.9	41081	human	ACAT2	3639.39	-0.93049	0.094496	-9.84687	7.0712e-23	2.51337e-20	4774.16	2504.62	5	0
kcytes	ENSG00000120437.9	41081	human	ACAT2	3258.42	-1.83193	0.105731	-17.3263	2.97901e-67	1.17545e-65	5088.57	1428.27	5	0
actb_d1	ENSMUSG00000062480.12	41081	mouse	Acat3	628.229	-0.627253	0.161553	-3.88265	0.000103326	0.00166285	762.831	493.627	5	0
bjFibro	ENSG00000126787.13	42043	human	DLGAP5	778.358	-1.64299	0.386807	-4.24757	2.16099e-05	0.00146283	1179.22	377.501	5	0
hepg2	ENSG00000126787.13	42043	human	DLGAP5	994.503	-1.81117	0.103345	-17.5255	9.1537e-69	2.35225e-66	1546.94	442.064	5	0
k562	ENSG00000126787.13	42043	human	DLGAP5	3711.08	-0.714812	0.0904171	-7.90572	2.6639e-15	3.81922e-13	4612.32	2809.84	5	0
kcytes	ENSG00000126787.13	42043	human	DLGAP5	1383.42	-0.988627	0.112013	-8.82599	1.08491e-18	1.32545e-17	1840	926.842	5	0
actb_d1	ENSMUSG00000037544.14	42043	mouse	Dlgap5	1019.27	-1.00046	0.190109	-5.26254	1.42076e-07	5.30391e-06	1360.15	678.39	5	0
HEK293T	ENSG00000130119.17	42425	human	GNL3L	1121.3	-1.65902	0.129327	-12.8281	1.1412e-37	1.82374e-34	1703.37	539.236	5	0
hepg2	ENSG00000130119.17	42425	human	GNL3L	573.794	-0.92044	0.121448	-7.57888	3.4855e-14	7.34496e-13	750.449	397.14	5	0
k562	ENSG00000130119.17	42425	human	GNL3L	1900.3	-1.15949	0.110331	-10.5092	7.83191e-26	3.93001e-23	2625.39	1175.21	5	0
kcytes	ENSG00000130119.17	42425	human	GNL3L	1725.17	-1.86502	0.103904	-17.9495	4.84495e-72	2.11236e-70	2706.86	743.476	5	0
lncap	ENSG00000130119.17	42425	human	GNL3L	1937.9	-1.49382	0.0780522	-19.1388	1.20071e-81	1.21185e-78	2860.58	1015.23	5	0
hepg2	ENSG00000138180.16	43923	human	CEP55	466.883	-1.11819	0.135655	-8.24288	1.68121e-16	4.39346e-15	639.237	294.529	5	0
k562	ENSG00000138180.16	43923	human	CEP55	952.604	-0.740788	0.118024	-6.27659	3.46072e-10	1.76249e-08	1192.01	713.202	5	0
kcytes	ENSG00000138180.16	43923	human	CEP55	1393.85	-1.09887	0.107607	-10.2119	1.75466e-24	2.69946e-23	1900.57	887.118	5	0
actb_d1	ENSMUSG00000024989.15	43923	mouse	Cep55	1314.17	-0.781627	0.252442	-3.09627	0.00195972	0.0180171	1662.56	965.775	5	0
fetalLiv	ENSMUSG00000024989.15	43923	mouse	Cep55	1064.99	-0.642722	0.259746	-2.47443	0.0133451	0.0559819	1298.4	831.578	5	0
HEK293T	ENSG00000141753.7	44583	human	IGFBP4	166.616	-1.06168	0.255374	-4.15736	3.21948e-05	0.000608552	225.374	107.859	5	0
hepg2	ENSG00000141753.7	44583	human	IGFBP4	1561.97	-1.20034	0.0859494	-13.9656	2.52677e-44	3.36333e-42	2178.34	945.596	5	0
k562	ENSG00000141753.7	44583	human	IGFBP4	2496.69	-1.20222	0.090612	-13.2678	3.56051e-40	5.52235e-37	3480.5	1512.88	5	0
kcytes	ENSG00000141753.7	44583	human	IGFBP4	956.203	-0.965274	0.129256	-7.46793	8.14678e-14	7.70051e-13	1264.93	647.477	5	0
fetalLiv	ENSMUSG00000017493.12	44583	mouse	Igfbp4	5532.25	-1.98043	0.730648	-2.71052	0.00671783	0.0334775	8827.51	2236.98	5	0
HEK293T	ENSG00000145348.17	45136	human	TBCK	410.782	-0.790687	0.174532	-4.53033	5.88909e-06	0.000152691	520.51	301.054	5	0
hepg2	ENSG00000145348.17	45136	human	TBCK	1125.56	-0.799137	0.0898424	-8.89487	5.8486e-19	1.8852e-17	1428.85	822.257	5	0
k562	ENSG00000145348.17	45136	human	TBCK	561.43	-0.946938	0.140905	-6.7204	1.81233e-11	1.22699e-09	739.398	383.463	5	0
kcytes	ENSG00000145348.17	45136	human	TBCK	324.842	-1.72964	0.202017	-8.56184	1.11082e-17	1.28756e-16	499.275	150.408	5	0
lncap	ENSG00000145348.17	45136	human	TBCK	466.921	-0.884846	0.132172	-6.69468	2.16146e-11	6.77021e-10	605.749	328.094	5	0
HEK293T	ENSG00000148943.12	45699	human	LIN7C	741.494	-1.06152	0.140608	-7.54946	4.37057e-14	9.36954e-12	1002.67	480.318	5	0
hepg2	ENSG00000148943.12	45699	human	LIN7C	713.147	-1.52727	0.11674	-13.0826	4.1394e-39	4.32695e-37	1058.07	368.218	5	0
k562	ENSG00000148943.12	45699	human	LIN7C	794.47	-1.43025	0.137792	-10.3798	3.06481e-25	1.34074e-22	1159.08	429.862	5	0
kcytes	ENSG00000148943.12	45699	human	LIN7C	995.046	-1.27338	0.125563	-10.1414	3.62053e-24	5.52906e-23	1407.47	582.626	5	0
lncap	ENSG00000148943.12	45699	human	LIN7C	1050.42	-1.69719	0.102147	-16.6152	5.41271e-62	3.39078e-59	1605.31	495.52	5	0
HEK293T	ENSG00000169992.10	49543	human	NLGN2	2513.76	-1.59437	0.122076	-13.0605	5.53639e-39	1.08138e-35	3776.83	1250.69	5	0
hepg2	ENSG00000169992.10	49543	human	NLGN2	1140.55	-1.24039	0.092679	-13.3837	7.53056e-41	8.93143e-39	1603.77	677.329	5	0
k562	ENSG00000169992.10	49543	human	NLGN2	483.017	-1.56505	0.152306	-10.2757	9.06761e-25	3.59773e-22	722.034	244.001	5	0
kcytes	ENSG00000169992.10	49543	human	NLGN2	807.683	-2.87813	0.1515	-18.9976	1.78612e-80	8.71915e-79	1421.57	193.796	5	0
fetalLiv	ENSMUSG00000051790.15	49543	mouse	Nlgn2	1696.65	-0.991089	0.227768	-4.35131	1.35327e-05	0.000246806	2257.4	1135.89	5	0
HEK293T	ENSG00000172878.14	50351	human	METAP1D	332.729	-1.21826	0.190071	-6.40947	1.46025e-10	1.61445e-08	465.47	199.988	5	0
hepg2	ENSG00000172878.14	50351	human	METAP1D	466.443	-1.14763	0.135837	-8.44858	2.9486e-17	8.19144e-16	643.219	289.666	5	0
k562	ENSG00000172878.14	50351	human	METAP1D	660.75	-0.849179	0.134712	-6.30369	2.90651e-10	1.50723e-08	849.779	471.72	5	0
kcytes	ENSG00000172878.14	50351	human	METAP1D	186.748	-1.09574	0.270284	-4.05403	5.03424e-05	0.000216759	254.524	118.971	5	0
lncap	ENSG00000172878.14	50351	human	METAP1D	350.789	-0.752923	0.15402	-4.88849	1.01612e-06	1.49958e-05	440.524	261.054	5	0
HEK293T	ENSG00000178234.13	51473	human	GALNT11	2427.64	-0.740741	0.112979	-6.55647	5.5098e-11	6.8209e-09	3037.45	1817.82	5	0
hepg2	ENSG00000178234.13	51473	human	GALNT11	324.63	-1.46636	0.167089	-8.77595	1.69469e-18	5.24156e-17	477.132	172.129	5	0
k562	ENSG00000178234.13	51473	human	GALNT11	1421.1	-0.645551	0.101593	-6.35428	2.09404e-10	1.13058e-08	1733.91	1108.3	5	0
kcytes	ENSG00000178234.13	51473	human	GALNT11	726.059	-0.99416	0.141927	-7.00475	2.47427e-12	2.09904e-11	966.923	485.196	5	0
fetalLiv	ENSMUSG00000038072.14	51473	mouse	Galnt11	418.807	-1.42324	0.289518	-4.91591	8.83705e-07	2.52641e-05	610.08	227.533	5	0
HEK293T	ENSG00000205084.12	58819	human	TMEM231	913.005	-0.822551	0.135068	-6.0899	1.12983e-09	9.88123e-08	1166.49	659.521	5	0
hepg2	ENSG00000205084.12	58819	human	TMEM231	151.242	-1.01972	0.23022	-4.42931	9.45339e-06	6.04168e-05	202.688	99.7951	5	0
kcytes	ENSG00000205084.12	58819	human	TMEM231	352.601	-0.750427	0.192699	-3.8943	9.84831e-05	0.000408487	442.138	263.064	5	0
actb_d1	ENSMUSG00000031951.8	58819	mouse	Tmem231	107.954	-1.61332	0.278981	-5.78291	7.34192e-09	3.52394e-07	163.256	52.6516	5	0
fetalLiv	ENSMUSG00000031951.8	58819	mouse	Tmem231	254.293	-0.673731	0.24422	-2.75871	0.00580301	0.0300377	312.432	196.154	5	0
hepg2	ENSG00000027001.10	36113	human	MIPEP	331.433	-1.15177	0.157926	-7.29309	3.02921e-13	5.68999e-12	457.123	205.743	4	0
k562	ENSG00000027001.10	36113	human	MIPEP	301.223	-0.882479	0.185683	-4.75261	2.00805e-06	3.79394e-05	390.513	211.933	4	0
kcytes	ENSG00000027001.10	36113	human	MIPEP	566.686	-0.813389	0.151745	-5.36024	8.31119e-08	4.97583e-07	722.373	411	4	0
lncap	ENSG00000027001.10	36113	human	MIPEP	1255.22	-0.927698	0.0991197	-9.35937	8.02162e-21	6.874e-19	1646.17	864.267	4	0
HEK293T	ENSG00000028116.18	36119	human	VRK2	540.229	-0.742037	0.155878	-4.76037	1.93237e-06	6.23288e-05	676.257	404.202	4	0
hepg2	ENSG00000028116.18	36119	human	VRK2	487.195	-0.788176	0.133818	-5.8899	3.86425e-09	4.2532e-08	616.38	358.011	4	0
k562	ENSG00000028116.18	36119	human	VRK2	1264.69	-0.843093	0.104189	-8.09196	5.87103e-16	9.32215e-14	1624.09	905.289	4	0
kcytes	ENSG00000028116.18	36119	human	VRK2	629.687	-0.718523	0.145414	-4.94124	7.76273e-07	4.21553e-06	783.413	475.962	4	0
HEK293T	ENSG00000032742.18	36147	human	IFT88	269.404	-0.619974	0.207067	-2.99407	0.0027528	0.0204615	326.517	212.291	4	0
hepg2	ENSG00000032742.18	36147	human	IFT88	405.611	-0.688342	0.148521	-4.63465	3.57547e-06	2.47209e-05	500.306	310.917	4	0
k562	ENSG00000032742.18	36147	human	IFT88	393.396	-0.87096	0.162326	-5.36551	8.07197e-08	2.24293e-06	508.653	278.138	4	0
kcytes	ENSG00000032742.18	36147	human	IFT88	225.005	-0.735058	0.246585	-2.98096	0.0028735	0.00914191	281.284	168.725	4	0
HEK293T	ENSG00000033170.17	36153	human	FUT8	1267.44	-0.715228	0.119914	-5.9645	2.45379e-09	2.03468e-07	1575.25	959.625	4	0
kcytes	ENSG00000033170.17	36153	human	FUT8	250.887	-1.39891	0.227545	-6.14781	7.85623e-10	5.63882e-09	363.891	137.884	4	0
lncap	ENSG00000033170.17	36153	human	FUT8	890.492	-0.645567	0.0995761	-6.48315	8.98293e-11	2.52621e-09	1086.19	694.799	4	0
fetalLiv	ENSMUSG00000021065.16	36153	mouse	Fut8	5150.36	-1.06336	0.228977	-4.64395	3.41813e-06	7.99739e-05	6966.91	3333.82	4	0
HEK293T	ENSG00000049323.16	36314	human	LTBP1	1849.87	-0.988991	0.134183	-7.37048	1.70013e-13	3.32074e-11	2460.24	1239.5	4	0
hepg2	ENSG00000049323.16	36314	human	LTBP1	42.6796	-1.45123	0.44503	-3.26096	0.00111034	0.00451011	62.6038	22.7553	4	0
kcytes	ENSG00000049323.16	36314	human	LTBP1	699.86	-2.84441	0.151982	-18.7155	3.70402e-78	1.74839e-76	1228.63	171.092	4	0
fetalLiv	ENSMUSG00000001870.16	36314	mouse	Ltbp1	1793.49	-1.36505	0.236919	-5.76168	8.32807e-09	4.87981e-07	2583.53	1003.44	4	0
HEK293T	ENSG00000052802.13	36356	human	MSMO1	2700.37	-1.60248	0.107567	-14.8975	3.42236e-50	1.50404e-46	4062.58	1338.15	4	0
hepg2	ENSG00000052802.13	36356	human	MSMO1	3681.63	-1.65816	0.0661829	-25.0542	1.57229e-138	2.0779e-135	5589.33	1773.94	4	0
k562	ENSG00000052802.13	36356	human	MSMO1	4309.03	-1.35486	0.239328	-5.6611	1.50403e-08	5.18388e-07	6195.79	2422.27	4	0
kcytes	ENSG00000052802.13	36356	human	MSMO1	7188.87	-1.60589	0.071748	-22.3824	5.83867e-111	4.11698e-109	10821.9	3555.82	4	0
HEK293T	ENSG00000067064.13	36654	human	IDI1	3929.98	-1.38727	0.0975597	-14.2198	6.90967e-46	2.4293e-42	5686.12	2173.83	4	0
hepg2	ENSG00000067064.13	36654	human	IDI1	3075.67	-1.40435	0.0620709	-22.625	2.46098e-113	2.16824e-110	4463.51	1687.83	4	0
k562	ENSG00000067064.13	36654	human	IDI1	5494.59	-1.07777	0.101633	-10.6045	2.83945e-26	1.5627e-23	7456.83	3532.35	4	0
kcytes	ENSG00000067064.13	36654	human	IDI1	3881.02	-0.958806	0.080572	-11.9	1.18361e-32	2.31513e-31	5125.39	2636.65	4	0
HEK293T	ENSG00000071246.11	36816	human	VASH1	1431.13	-0.795223	0.120102	-6.62124	3.56191e-11	4.63814e-09	1815.82	1046.44	4	0
hepg2	ENSG00000071246.11	36816	human	VASH1	30.7891	-1.21308	0.520742	-2.32951	0.019832	0.0545299	42.8838	18.6944	4	0
actb_d1	ENSMUSG00000021256.5	36816	mouse	Vash1	33.9569	-1.30918	0.415798	-3.1486	0.00164055	0.0156637	48.464	19.4497	4	0
fetalLiv	ENSMUSG00000021256.5	36816	mouse	Vash1	205.573	-0.706188	0.28943	-2.43992	0.0146903	0.060427	254.83	156.316	4	0
HEK293T	ENSG00000078487.18	37093	human	ZCWPW1	149.3	-1.19457	0.265093	-4.50624	6.59871e-06	0.000168358	207.826	90.7742	4	0
lncap	ENSG00000078487.18	37093	human	ZCWPW1	138.262	-0.77268	0.237585	-3.25223	0.00114504	0.0074266	174.341	102.184	4	0
actb_d1	ENSMUSG00000037108.13	37093	mouse	Zcwpw1	396.081	-0.647148	0.180358	-3.58813	0.00033306	0.0043658	483.764	308.399	4	0
fetalLiv	ENSMUSG00000037108.13	37093	mouse	Zcwpw1	226.427	-1.59139	0.290694	-5.47446	4.38857e-08	2.02762e-06	340.045	112.809	4	0
hepg2	ENSG00000085449.15	37335	human	WDFY1	1946.97	-0.637348	0.0739337	-8.62053	6.66434e-18	1.9716e-16	2368.29	1525.65	4	0
k562	ENSG00000085449.15	37335	human	WDFY1	1154.61	-0.705508	0.116199	-6.07153	1.26696e-09	5.58541e-08	1431.59	877.623	4	0
kcytes	ENSG00000085449.15	37335	human	WDFY1	1381.77	-0.932157	0.116517	-8.00019	1.24232e-15	1.29598e-14	1813.48	950.065	4	0
lncap	ENSG00000085449.15	37335	human	WDFY1	1330.03	-1.25933	0.0899709	-13.9971	1.62451e-44	5.9025e-42	1875.78	784.28	4	0
bjFibro	ENSG00000089685.15	37542	human	BIRC5	1681.21	-1.95454	0.464739	-4.20568	2.60295e-05	0.00170517	2672.9	689.515	4	0
hepg2	ENSG00000089685.15	37542	human	BIRC5	2062.12	-0.929408	0.0709882	-13.0924	3.63768e-39	3.82411e-37	2704.45	1419.8	4	0
kcytes	ENSG00000089685.15	37542	human	BIRC5	1678.1	-1.06943	0.10611	-10.0785	6.8742e-24	1.04143e-22	2273.2	1083	4	0
lncap	ENSG00000089685.15	37542	human	BIRC5	1143.02	-0.708591	0.103545	-6.8433	7.73893e-12	2.58443e-10	1418.89	867.159	4	0
hepg2	ENSG00000092140.16	37661	human	G2E3	2290.67	-0.825582	0.0700477	-11.786	4.60919e-32	3.31826e-30	2926.91	1654.43	4	0
k562	ENSG00000092140.16	37661	human	G2E3	1682.45	-0.677558	0.101058	-6.70463	2.01915e-11	1.35093e-09	2070.59	1294.32	4	0
kcytes	ENSG00000092140.16	37661	human	G2E3	1030.9	-0.65353	0.120358	-5.42987	5.63965e-08	3.42032e-07	1260.35	801.444	4	0
lncap	ENSG00000092140.16	37661	human	G2E3	1235.06	-0.611951	0.0870698	-7.02828	2.0909e-12	7.56682e-11	1492.98	977.14	4	0
HEK293T	ENSG00000095380.11	37727	human	NANS	1779.06	-0.636755	0.115258	-5.52463	3.30182e-08	1.9609e-06	2165.37	1392.74	4	0
bjFibro	ENSG00000095380.11	37727	human	NANS	3144.91	-1.48245	0.441159	-3.36035	0.000778436	0.0215242	4632.16	1657.66	4	0
kcytes	ENSG00000095380.11	37727	human	NANS	746.245	-1.75175	0.140201	-12.4946	7.98921e-36	1.71221e-34	1150.62	341.871	4	0
lncap	ENSG00000095380.11	37727	human	NANS	867.682	-1.39535	0.104051	-13.4102	5.27033e-41	1.65079e-38	1257.47	477.896	4	0
hepg2	ENSG00000100982.12	38160	human	PCIF1	672.197	-0.718418	0.116325	-6.17595	6.57669e-10	8.03182e-09	837.316	507.078	4	0
k562	ENSG00000100982.12	38160	human	PCIF1	813.517	-0.769337	0.121771	-6.31788	2.65179e-10	1.38355e-08	1025.38	601.658	4	0
kcytes	ENSG00000100982.12	38160	human	PCIF1	621.804	-0.710241	0.155444	-4.56911	4.89792e-06	2.41367e-05	772.046	471.563	4	0
lncap	ENSG00000100982.12	38160	human	PCIF1	1048.59	-0.728231	0.0917564	-7.93656	2.07858e-15	1.06671e-13	1307.63	789.564	4	0
hepg2	ENSG00000101670.12	38314	human	LIPG	65.7564	-1.37057	0.355332	-3.85716	0.00011471	0.000588729	94.9125	36.6003	4	0
k562	ENSG00000101670.12	38314	human	LIPG	91.0563	-0.70219	0.313366	-2.2408	0.0250388	0.0910071	112.775	69.3381	4	0
kcytes	ENSG00000101670.12	38314	human	LIPG	5859.65	-1.48219	0.0775243	-19.119	1.75411e-81	8.73081e-80	8630.73	3088.57	4	0
actb_d1	ENSMUSG00000053846.5	38314	mouse	Lipg	138.079	-1.16493	0.237762	-4.89956	9.60512e-07	2.89226e-05	190.952	85.2068	4	0
hepg2	ENSG00000101752.13	38320	human	MIB1	2342.62	-0.621164	0.0704709	-8.81447	1.20257e-18	3.77117e-17	2837.15	1848.09	4	0
k562	ENSG00000101752.13	38320	human	MIB1	4667.1	-0.713339	0.0904303	-7.88827	3.06412e-15	4.35642e-13	5798.24	3535.95	4	0
kcytes	ENSG00000101752.13	38320	human	MIB1	2560.54	-0.708128	0.107121	-6.61055	3.8289e-11	3.0143e-10	3176.41	1944.66	4	0
lncap	ENSG00000101752.13	38320	human	MIB1	2195.95	-0.729704	0.0690679	-10.565	4.32851e-26	5.65727e-24	2739.37	1652.52	4	0
HEK293T	ENSG00000101986.12	38358	human	ABCD1	339.97	-0.772265	0.194641	-3.96764	7.25876e-05	0.00115791	428.828	251.113	4	0
kcytes	ENSG00000101986.12	38358	human	ABCD1	53.1178	-1.19011	0.479613	-2.48141	0.0130865	0.0356135	73.9297	32.306	4	0
actb_d1	ENSMUSG00000031378.14	38358	mouse	Abcd1	914.619	-0.730482	0.169907	-4.29931	1.71332e-05	0.000367433	1141.37	687.864	4	0
fetalLiv	ENSMUSG00000031378.14	38358	mouse	Abcd1	3332.58	-0.740881	0.159805	-4.63616	3.54945e-06	8.22801e-05	4169.8	2495.37	4	0
HEK293T	ENSG00000105419.18	38886	human	MEIS3	977.355	-0.943023	0.137943	-6.8363	8.12619e-12	1.19042e-09	1285.96	668.751	4	0
hepg2	ENSG00000105419.18	38886	human	MEIS3	19.8693	-1.47033	0.649748	-2.26292	0.0236403	0.063198	29.1595	10.5791	4	0
kcytes	ENSG00000105419.18	38886	human	MEIS3	36.6978	-2.712	0.622871	-4.35404	1.33651e-05	6.23396e-05	63.6108	9.78476	4	0
actb_d1	ENSMUSG00000041420.18	38886	mouse	Meis3	87.7104	-0.786801	0.314163	-2.50443	0.0122648	0.0725173	111.422	63.9991	4	0
hepg2	ENSG00000106799.14	39154	human	TGFBR1	919.949	-0.890924	0.0984274	-9.05158	1.40911e-19	4.8102e-18	1194.7	645.193	4	0
k562	ENSG00000106799.14	39154	human	TGFBR1	1995.7	-0.587652	0.0920877	-6.38145	1.75424e-10	9.6858e-09	2396.6	1594.81	4	0
kcytes	ENSG00000106799.14	39154	human	TGFBR1	2710.46	-0.864716	0.0876069	-9.87041	5.59359e-23	8.13956e-22	3499.15	1921.76	4	0
fetalLiv	ENSMUSG00000007613.15	39154	mouse	Tgfbr1	2181.82	-0.799464	0.155566	-5.13906	2.76121e-07	9.51884e-06	2771.24	1592.4	4	0
HEK293T	ENSG00000107186.17	39188	human	MPDZ	1923.09	-0.719349	0.156624	-4.59284	4.37247e-06	0.000119912	2392.7	1453.47	4	0
k562	ENSG00000107186.17	39188	human	MPDZ	491.646	-0.596527	0.152096	-3.92205	8.78002e-05	0.000947476	591.896	391.396	4	0
kcytes	ENSG00000107186.17	39188	human	MPDZ	362.856	-1.36071	0.191092	-7.12071	1.07372e-12	9.32353e-12	522.269	203.442	4	0
fetalLiv	ENSMUSG00000028402.18	39188	mouse	Mpdz	234.5	-0.652075	0.288622	-2.25927	0.0238665	0.0869279	286.606	182.394	4	0
kcytes	ENSG00000108771.13	39371	human	DHX58	176.114	-1.84089	0.280531	-6.56216	5.30325e-11	4.14357e-10	275.209	77.0196	4	0
lncap	ENSG00000108771.13	39371	human	DHX58	68.1404	-0.749412	0.333666	-2.246	0.0247042	0.0902839	85.431	50.8498	4	0
actb_d1	ENSMUSG00000017830.15	39371	mouse	Dhx58	2741.99	-0.782474	0.14549	-5.3782	7.52356e-08	2.98208e-06	3468.28	2015.69	4	0
fetalLiv	ENSMUSG00000017830.15	39371	mouse	Dhx58	210.186	-0.615647	0.258392	-2.38261	0.0171905	0.0680642	254.369	166.002	4	0
HEK293T	ENSG00000111199.12	39652	human	TRPV4	158.787	-0.657879	0.254119	-2.58886	0.0096293	0.0523387	194.398	123.175	4	0
hepg2	ENSG00000111199.12	39652	human	TRPV4	97.5216	-0.74875	0.291769	-2.56624	0.0102808	0.0312494	122.638	72.4054	4	0
kcytes	ENSG00000111199.12	39652	human	TRPV4	70.9033	-0.899802	0.419416	-2.14537	0.0319232	0.0771927	92.4092	49.3973	4	0
fetalLiv	ENSMUSG00000014158.12	39652	mouse	Trpv4	57.0039	-1.8462	0.518764	-3.55885	0.000372483	0.00355975	89.0967	24.911	4	0
bjFibro	ENSG00000111247.15	39663	human	RAD51AP1	262.873	-1.37303	0.400823	-3.42552	0.000613619	0.0180598	379.354	146.392	4	0
hepg2	ENSG00000111247.15	39663	human	RAD51AP1	659.642	-0.847644	0.113145	-7.49165	6.80136e-14	1.37679e-12	847.646	471.638	4	0
k562	ENSG00000111247.15	39663	human	RAD51AP1	1248.7	-0.598217	0.111397	-5.37012	7.86824e-08	2.19706e-06	1504.06	993.348	4	0
kcytes	ENSG00000111247.15	39663	human	RAD51AP1	332.938	-0.851994	0.195906	-4.34899	1.36763e-05	6.37e-05	428.457	237.419	4	0
HEK293T	ENSG00000111885.7	39783	human	MAN1A1	3719.52	-0.734831	0.128179	-5.73283	9.87661e-09	6.95087e-07	4647.01	2792.04	4	0
kcytes	ENSG00000111885.7	39783	human	MAN1A1	597.427	-0.88382	0.152181	-5.80768	6.33453e-09	4.20571e-08	774.743	420.11	4	0
lncap	ENSG00000111885.7	39783	human	MAN1A1	1332.26	-0.630934	0.0852755	-7.39877	1.37451e-13	5.75361e-12	1618.58	1045.94	4	0
fetalLiv	ENSMUSG00000003746.16	39783	mouse	Man1a	2129.56	-0.812778	0.111551	-7.28617	3.18887e-13	5.3857e-11	2713.8	1545.32	4	0
hepg2	ENSG00000112210.12	39826	human	RAB23	381.896	-0.650222	0.153403	-4.23866	2.24858e-05	0.000133945	465.438	298.355	4	0
k562	ENSG00000112210.12	39826	human	RAB23	618.317	-0.607002	0.133903	-4.53316	5.81087e-06	9.53262e-05	746.546	490.088	4	0
kcytes	ENSG00000112210.12	39826	human	RAB23	201.741	-2.5379	0.272683	-9.30714	1.31325e-20	1.74129e-19	344.35	59.132	4	0
lncap	ENSG00000112210.12	39826	human	RAB23	560.045	-0.824883	0.121756	-6.77491	1.24486e-11	4.01693e-10	715.851	404.239	4	0
HEK293T	ENSG00000112972.15	39932	human	HMGCS1	2863.68	-1.3404	0.119004	-11.2635	1.9879e-29	2.6881e-26	4106.31	1621.06	4	0
hepg2	ENSG00000112972.15	39932	human	HMGCS1	5829.99	-2.3662	0.0526214	-44.9666	0	0	9765.16	1894.81	4	0
k562	ENSG00000112972.15	39932	human	HMGCS1	15950.8	-2.12955	0.238228	-8.93914	3.92211e-19	9.84045e-17	25967.4	5934.22	4	0
kcytes	ENSG00000112972.15	39932	human	HMGCS1	7970.43	-1.83676	0.0734618	-25.0029	5.68529e-138	4.79285e-136	12454.7	3486.12	4	0
HEK293T	ENSG00000112992.18	39937	human	NNT	1793.39	-0.902205	0.11799	-7.64645	2.066e-14	4.71666e-12	2336.61	1250.16	4	0
hepg2	ENSG00000112992.18	39937	human	NNT	1100.88	-0.821435	0.0894921	-9.17886	4.35681e-20	1.55317e-18	1405.96	795.799	4	0
k562	ENSG00000112992.18	39937	human	NNT	2635.19	-0.698213	0.0857439	-8.143	3.85592e-16	6.26532e-14	3260.63	2009.74	4	0
kcytes	ENSG00000112992.18	39937	human	NNT	1467.55	-0.87249	0.109449	-7.97164	1.5658e-15	1.62086e-14	1898.44	1036.67	4	0
HEK293T	ENSG00000112992.18	39938	human	NNT	1793.39	-0.902205	0.11799	-7.64645	2.066e-14	4.71666e-12	2336.61	1250.16	4	0
hepg2	ENSG00000112992.18	39938	human	NNT	1100.88	-0.821435	0.0894921	-9.17886	4.35681e-20	1.55317e-18	1405.96	795.799	4	0
k562	ENSG00000112992.18	39938	human	NNT	2635.19	-0.698213	0.0857439	-8.143	3.85592e-16	6.26532e-14	3260.63	2009.74	4	0
kcytes	ENSG00000112992.18	39938	human	NNT	1467.55	-0.87249	0.109449	-7.97164	1.5658e-15	1.62086e-14	1898.44	1036.67	4	0
bjFibro	ENSG00000116288.13	40381	human	PARK7	8371.67	-1.16935	0.362313	-3.22744	0.00124902	0.0302102	11590.2	5153.16	4	0
hepg2	ENSG00000116288.13	40381	human	PARK7	2573.58	-0.654337	0.0646883	-10.1152	4.72902e-24	2.18741e-22	3148.67	1998.48	4	0
kcytes	ENSG00000116288.13	40381	human	PARK7	2830.88	-1.24467	0.0877045	-14.1916	1.03226e-45	2.76471e-44	3981.65	1680.1	4	0
lncap	ENSG00000116288.13	40381	human	PARK7	7057.62	-1.05797	0.0490038	-21.5895	2.25464e-103	4.096e-100	9535.81	4579.43	4	0
bjFibro	ENSG00000117632.23	40741	human	STMN1	8499.39	-1.01138	0.378586	-2.67147	0.00755192	0.0971333	11362.3	5636.47	4	0
hepg2	ENSG00000117632.23	40741	human	STMN1	5469.18	-0.625238	0.0498567	-12.5407	4.46968e-36	3.97586e-34	6636.17	4302.19	4	0
kcytes	ENSG00000117632.23	40741	human	STMN1	3645.89	-0.912397	0.100073	-9.1173	7.70159e-20	9.91271e-19	4762.48	2529.31	4	0
fetalLiv	ENSMUSG00000028832.11	40741	mouse	Stmn1	30339.2	-0.683808	0.126266	-5.4156	6.10836e-08	2.66303e-06	37398	23280.4	4	0
HEK293T	ENSG00000119681.12	40939	human	LTBP2	243.757	-1.41352	0.221578	-6.37936	1.77829e-10	1.94165e-08	354.35	133.164	4	0
hepg2	ENSG00000119681.12	40939	human	LTBP2	65.1786	-1.65649	0.371103	-4.46369	8.05584e-06	5.21516e-05	99.1933	31.164	4	0
kcytes	ENSG00000119681.12	40939	human	LTBP2	3976.29	-3.96321	0.0896688	-44.1983	0	0	7473.63	478.953	4	0
lncap	ENSG00000119681.12	40939	human	LTBP2	142.793	-0.973715	0.234052	-4.16025	3.17897e-05	0.000327952	189.24	96.346	4	0
hepg2	ENSG00000125885.13	41925	human	MCM8	551.306	-0.828999	0.132341	-6.26409	3.75003e-10	4.75878e-09	704.703	397.908	4	0
k562	ENSG00000125885.13	41925	human	MCM8	924.222	-0.586446	0.116019	-5.05472	4.31031e-07	9.95103e-06	1109.57	738.873	4	0
kcytes	ENSG00000125885.13	41925	human	MCM8	260.851	-1.02923	0.23274	-4.42224	9.76849e-06	4.66105e-05	349.964	171.738	4	0
lncap	ENSG00000125885.13	41925	human	MCM8	372.003	-0.609448	0.155235	-3.92597	8.63822e-05	0.000794585	449.528	294.479	4	0
bjFibro	ENSG00000129195.16	42328	human	PIMREG	406.877	-1.74304	0.512171	-3.40324	0.000665913	0.0192273	626.643	187.111	4	0
hepg2	ENSG00000129195.16	42328	human	PIMREG	281.847	-0.729375	0.168245	-4.33519	1.45633e-05	8.97566e-05	351.354	212.34	4	0
kcytes	ENSG00000129195.16	42328	human	PIMREG	375.793	-0.81091	0.181813	-4.46012	8.19145e-06	3.94481e-05	478.72	272.866	4	0
fetalLiv	ENSMUSG00000020808.3	42328	mouse	Pimreg	874.125	-1.37936	0.310004	-4.44948	8.60768e-06	0.000171454	1262.83	485.42	4	0
HEK293T	ENSG00000131373.15	42656	human	HACL1	1036.18	-0.592551	0.138298	-4.2846	1.83067e-05	0.000390076	1246.08	826.289	4	0
k562	ENSG00000131373.15	42656	human	HACL1	682.53	-0.97686	0.129634	-7.53552	4.86411e-14	5.45964e-12	905.192	459.869	4	0
kcytes	ENSG00000131373.15	42656	human	HACL1	315.674	-0.843919	0.201569	-4.18675	2.82979e-05	0.000126788	405.534	225.813	4	0
fetalLiv	ENSMUSG00000021884.18	42656	mouse	Hacl1	161.115	-0.605194	0.259585	-2.33138	0.0197331	0.0753547	194.357	127.872	4	0
bjFibro	ENSG00000133935.7	43040	human	ERG28	1837.39	-0.944946	0.327635	-2.88414	0.00392481	0.0647417	2418.54	1256.25	4	0
hepg2	ENSG00000133935.7	43040	human	ERG28	1254.19	-0.895945	0.0879921	-10.1821	2.38365e-24	1.13374e-22	1631.82	876.561	4	0
k562	ENSG00000133935.7	43040	human	ERG28	1015.67	-0.65962	0.119588	-5.51576	3.47266e-08	1.08511e-06	1244.04	787.301	4	0
kcytes	ENSG00000133935.7	43040	human	ERG28	1430.19	-0.845174	0.108919	-7.75966	8.51577e-15	8.45141e-14	1837.8	1022.58	4	0
HEK293T	ENSG00000134824.14	43222	human	FADS2	798.653	-0.681184	0.136121	-5.00426	5.60782e-07	2.23537e-05	983.774	613.532	4	0
hepg2	ENSG00000134824.14	43222	human	FADS2	4241.23	-0.990181	0.0556916	-17.7797	1.01472e-70	2.68205e-68	5642.66	2839.8	4	0
kcytes	ENSG00000134824.14	43222	human	FADS2	6421.7	-2.07794	0.0735356	-28.2575	1.15043e-175	1.44411e-173	10384.2	2459.17	4	0
actb_d1	ENSMUSG00000024665.8	43222	mouse	Fads2	1160.19	-0.626882	0.197955	-3.16678	0.00154136	0.0149159	1409.19	911.193	4	0
bjFibro	ENSG00000138182.15	43924	human	KIF20B	689.189	-0.991443	0.348618	-2.84393	0.00445612	0.0696107	917.109	461.269	4	0
hepg2	ENSG00000138182.15	43924	human	KIF20B	1204.58	-1.09757	0.0881069	-12.4572	1.27764e-35	1.11504e-33	1641.26	767.901	4	0
k562	ENSG00000138182.15	43924	human	KIF20B	3347.49	-0.602699	0.0877446	-6.86879	6.47507e-12	4.90983e-10	4036.92	2658.05	4	0
kcytes	ENSG00000138182.15	43924	human	KIF20B	1505.77	-0.596081	0.104998	-5.67705	1.37039e-08	8.8641e-08	1812.56	1198.98	4	0
hepg2	ENSG00000138764.15	44027	human	CCNG2	903.871	-1.18831	0.0995821	-11.933	7.96616e-33	6.11577e-31	1256.45	551.291	4	0
k562	ENSG00000138764.15	44027	human	CCNG2	286.097	-0.793725	0.194922	-4.07201	4.66101e-05	0.000549561	362.942	209.253	4	0
kcytes	ENSG00000138764.15	44027	human	CCNG2	1334.98	-0.948552	0.11315	-8.38315	5.15281e-17	5.80479e-16	1758.39	911.566	4	0
fetalLiv	ENSMUSG00000029385.14	44027	mouse	Ccng2	619.754	-2.04512	0.36437	-5.61276	1.99126e-08	1.04765e-06	997.74	241.767	4	0
HEK293T	ENSG00000139291.14	44100	human	TMEM19	570.336	-0.806907	0.155238	-5.19785	2.01602e-07	9.22909e-06	725.915	414.756	4	0
hepg2	ENSG00000139291.14	44100	human	TMEM19	348.806	-1.00497	0.153219	-6.55904	5.41554e-11	7.77333e-10	465.418	232.195	4	0
k562	ENSG00000139291.14	44100	human	TMEM19	281.416	-0.645458	0.194257	-3.3227	0.000891511	0.00642317	343.341	219.49	4	0
kcytes	ENSG00000139291.14	44100	human	TMEM19	536.439	-1.31924	0.160889	-8.1997	2.40996e-16	2.63183e-15	765.746	307.132	4	0
HEK293T	ENSG00000143369.15	44809	human	ECM1	28.5581	-1.68942	0.593925	-2.84451	0.00444801	0.0295732	43.5795	13.5368	4	0
hepg2	ENSG00000143369.15	44809	human	ECM1	55.3983	-0.964614	0.37668	-2.56083	0.0104421	0.0316514	73.1862	37.6105	4	0
kcytes	ENSG00000143369.15	44809	human	ECM1	1384.9	-1.35407	0.111265	-12.1698	4.50267e-34	9.21756e-33	1990.73	779.073	4	0
actb_d1	ENSMUSG00000028108.15	44809	mouse	Ecm1	31.9331	-1.45046	0.590682	-2.45556	0.0140665	0.0796143	46.7246	17.1415	4	0
HEK293T	ENSG00000143891.17	44925	human	GALM	782.963	-1.39119	0.141016	-9.86542	5.87884e-23	5.1672e-20	1133.64	432.287	4	0
hepg2	ENSG00000143891.17	44925	human	GALM	1499.74	-1.41705	0.0833837	-16.9944	9.04173e-65	2.01554e-62	2182.11	817.374	4	0
k562	ENSG00000143891.17	44925	human	GALM	705.897	-1.0013	0.133591	-7.49529	6.61524e-14	7.23478e-12	941.37	470.425	4	0
fetalLiv	ENSMUSG00000035473.10	44925	mouse	Galm	220.027	-0.60295	0.206198	-2.92413	0.00345419	0.0202315	265.279	174.775	4	0
kcytes	ENSG00000145545.12	45163	human	SRD5A1	732.275	-1.17401	0.139686	-8.40465	4.29137e-17	4.8535e-16	1014.62	449.927	4	0
lncap	ENSG00000145545.12	45163	human	SRD5A1	1026.82	-0.616691	0.0943437	-6.53664	6.29142e-11	1.81423e-09	1242.77	810.871	4	0
actb_d1	ENSMUSG00000021594.11	45163	mouse	Srd5a1	62.8766	-0.848137	0.332005	-2.55459	0.0106313	0.0650065	81.1073	44.6459	4	0
fetalLiv	ENSMUSG00000021594.11	45163	mouse	Srd5a1	316.046	-1.03915	0.201924	-5.14624	2.65763e-07	9.19329e-06	424.967	207.125	4	0
HEK293T	ENSG00000146094.16	45253	human	DOK3	153.946	-1.29888	0.264373	-4.91307	8.96635e-07	3.29748e-05	218.866	89.0253	4	0
hepg2	ENSG00000146094.16	45253	human	DOK3	37.5806	-1.56777	0.477524	-3.28311	0.00102667	0.00420906	56.3167	18.8444	4	0
kcytes	ENSG00000146094.16	45253	human	DOK3	112.709	-1.50941	0.339077	-4.45154	8.5258e-06	4.09633e-05	166.704	58.7142	4	0
lncap	ENSG00000146094.16	45253	human	DOK3	96.4827	-1.0057	0.290061	-3.46721	0.000525894	0.00382923	128.84	64.1256	4	0
HEK293T	ENSG00000147383.11	45478	human	NSDHL	2093.98	-0.681538	0.106937	-6.37329	1.85014e-10	2.00764e-08	2579.54	1608.41	4	0
hepg2	ENSG00000147383.11	45478	human	NSDHL	804.314	-0.975681	0.104594	-9.32829	1.07592e-20	4.02156e-19	1066.9	541.729	4	0
k562	ENSG00000147383.11	45478	human	NSDHL	1458.87	-0.603116	0.0992907	-6.07425	1.2457e-09	5.52022e-08	1759.46	1158.29	4	0
kcytes	ENSG00000147383.11	45478	human	NSDHL	1527.78	-1.00792	0.105206	-9.5805	9.65792e-22	1.33886e-20	2040.95	1014.6	4	0
hepg2	ENSG00000151466.12	45964	human	SCLT1	153.402	-1.35275	0.233179	-5.80134	6.57864e-09	7.00333e-08	220.418	86.387	4	0
k562	ENSG00000151466.12	45964	human	SCLT1	1175.38	-0.625378	0.105983	-5.90076	3.61825e-09	1.42566e-07	1426.21	924.564	4	0
kcytes	ENSG00000151466.12	45964	human	SCLT1	339.362	-1.23046	0.198779	-6.19007	6.01374e-10	4.35192e-09	476.078	202.646	4	0
fetalLiv	ENSMUSG00000059834.12	45964	mouse	Sclt1	1387.24	-0.619549	0.121554	-5.0969	3.45259e-07	1.15075e-05	1680.46	1094.01	4	0
hepg2	ENSG00000151726.16	46006	human	ACSL1	586.244	-0.834457	0.121245	-6.88238	5.88612e-12	9.53633e-11	751.857	420.632	4	0
k562	ENSG00000151726.16	46006	human	ACSL1	616.112	-1.03007	0.138904	-7.41569	1.20992e-13	1.27422e-11	827.264	404.961	4	0
kcytes	ENSG00000151726.16	46006	human	ACSL1	2249.48	-0.90459	0.0908422	-9.95781	2.33147e-23	3.44088e-22	2932.56	1566.41	4	0
lncap	ENSG00000151726.16	46006	human	ACSL1	5033.91	-1.10103	0.0534991	-20.5804	4.11044e-94	4.97829e-91	6867.16	3200.66	4	0
bjFibro	ENSG00000152253.9	46070	human	SPC25	228.275	-2.00551	0.555267	-3.61179	0.000304087	0.0107337	365.584	90.9648	4	0
hepg2	ENSG00000152253.9	46070	human	SPC25	511.193	-1.0308	0.129833	-7.93943	2.03119e-15	4.78132e-14	685.839	336.546	4	0
k562	ENSG00000152253.9	46070	human	SPC25	1582.95	-0.688273	0.0978701	-7.03252	2.02839e-12	1.73032e-10	1953.59	1212.31	4	0
kcytes	ENSG00000152253.9	46070	human	SPC25	193.2	-1.27125	0.260898	-4.87259	1.10142e-06	5.88336e-06	273.266	113.135	4	0
HEK293T	ENSG00000152767.17	46138	human	FARP1	1181.96	-1.03999	0.126062	-8.24987	1.5857e-16	5.34221e-14	1590.62	773.293	4	0
kcytes	ENSG00000152767.17	46138	human	FARP1	595.866	-1.68883	0.160859	-10.4989	8.74225e-26	1.4085e-24	909.35	282.383	4	0
lncap	ENSG00000152767.17	46138	human	FARP1	1507.15	-0.715367	0.0950507	-7.52616	5.22529e-14	2.30407e-12	1873.63	1140.68	4	0
fetalLiv	ENSMUSG00000025555.14	46138	mouse	Farp1	54.3908	-1.29405	0.427269	-3.02867	0.00245636	0.0156724	77.3892	31.3923	4	0
HEK293T	ENSG00000152926.16	46151	human	ZNF117	181.327	-1.43546	0.249809	-5.74624	9.12494e-09	6.46803e-07	264.723	97.9318	4	0
hepg2	ENSG00000152926.16	46151	human	ZNF117	995.634	-1.70413	0.100275	-16.9945	9.01365e-65	2.01554e-62	1522.9	468.365	4	0
k562	ENSG00000152926.16	46151	human	ZNF117	1961.45	-0.803966	0.0914344	-8.79281	1.4586e-18	3.27438e-16	2494.27	1428.63	4	0
lncap	ENSG00000152926.16	46151	human	ZNF117	774.405	-1.03943	0.106934	-9.72036	2.46899e-22	2.43773e-20	1041.71	507.105	4	0
HEK293T	ENSG00000156931.16	46603	human	VPS8	672.89	-0.62418	0.145942	-4.27691	1.8951e-05	0.000400889	816.249	529.531	4	0
hepg2	ENSG00000156931.16	46603	human	VPS8	663.656	-0.830682	0.113991	-7.28728	3.16275e-13	5.9228e-12	849.644	477.667	4	0
k562	ENSG00000156931.16	46603	human	VPS8	1066.73	-0.633032	0.109743	-5.76832	8.00645e-09	2.93129e-07	1297.04	836.425	4	0
kcytes	ENSG00000156931.16	46603	human	VPS8	906.006	-0.711948	0.133904	-5.31687	1.05566e-07	6.2562e-07	1125.38	686.633	4	0
bjFibro	ENSG00000159335.18	46907	human	PTMS	834.21	-1.08642	0.376309	-2.88704	0.00388884	0.0644975	1134.28	534.135	4	0
kcytes	ENSG00000159335.18	46907	human	PTMS	2197.21	-1.27427	0.105278	-12.1038	1.00824e-33	2.03124e-32	3109.36	1285.05	4	0
actb_d1	ENSMUSG00000030122.12	46907	mouse	Ptms	322.703	-1.12289	0.218108	-5.14835	2.62794e-07	9.00317e-06	443.083	202.324	4	0
fetalLiv	ENSMUSG00000030122.12	46907	mouse	Ptms	191.517	-1.4266	0.363352	-3.92621	8.62933e-05	0.0011101	279.189	103.846	4	0
k562	ENSG00000160767.23	47114	human	ENTREP3	1215.98	-0.659641	0.119	-5.54322	2.96963e-08	9.31885e-07	1489.08	942.88	4	0
kcytes	ENSG00000160767.23	47114	human	ENTREP3	1171.17	-1.48722	0.116912	-12.7209	4.52851e-37	9.94791e-36	1726.62	615.717	4	0
lncap	ENSG00000160767.23	47114	human	ENTREP3	700.24	-0.912039	0.109735	-8.31128	9.46742e-17	5.58424e-15	914.512	485.967	4	0
fetalLiv	ENSMUSG00000032657.15	47114	mouse	Fam189b	680.656	-0.767576	0.210298	-3.64994	0.000262297	0.00273426	857.416	503.895	4	0
HEK293T	ENSG00000162144.10	47276	human	CYB561A3	362.458	-1.03488	0.186219	-5.55737	2.73876e-08	1.70622e-06	487.169	237.748	4	0
hepg2	ENSG00000162144.10	47276	human	CYB561A3	348.198	-0.667742	0.151565	-4.40564	1.05471e-05	6.66469e-05	427.672	268.723	4	0
kcytes	ENSG00000162144.10	47276	human	CYB561A3	627.05	-0.926256	0.148612	-6.2327	4.5846e-10	3.34953e-09	821.749	432.351	4	0
fetalLiv	ENSMUSG00000034445.8	47276	mouse	Cyb561a3	1577.35	-0.787296	0.238397	-3.30246	0.0009584	0.00758045	1997.4	1157.31	4	0
HEK293T	ENSG00000163251.4	47550	human	FZD5	821.336	-0.641363	0.155437	-4.12619	3.6883e-05	0.000675776	1000.81	641.859	4	0
hepg2	ENSG00000163251.4	47550	human	FZD5	2584.9	-0.764584	0.064212	-11.9072	1.0859e-32	8.20057e-31	3253.34	1916.46	4	0
k562	ENSG00000163251.4	47550	human	FZD5	810.935	-0.623472	0.120936	-5.15538	2.53119e-07	6.29513e-06	983.519	638.351	4	0
kcytes	ENSG00000163251.4	47550	human	FZD5	115.802	-1.25571	0.339354	-3.7003	0.000215347	0.000846055	163.295	68.3097	4	0
bjFibro	ENSG00000163584.18	47672	human	RPL22L1	386.819	-1.34457	0.50186	-2.67917	0.0073804	0.0955323	555.114	218.523	4	0
hepg2	ENSG00000163584.18	47672	human	RPL22L1	969.667	-0.971219	0.0963483	-10.0803	6.75297e-24	3.07742e-22	1284.19	655.147	4	0
kcytes	ENSG00000163584.18	47672	human	RPL22L1	978.75	-1.40001	0.124629	-11.2335	2.79294e-29	5.04008e-28	1419.72	537.779	4	0
actb_d1	ENSMUSG00000039221.10	47672	mouse	Rpl22l1	2218.87	-1.32654	0.189897	-6.98559	2.83652e-12	2.68922e-10	3173.38	1264.36	4	0
k562	ENSG00000163644.15	47705	human	PPM1K	729.085	-0.730772	0.136107	-5.36909	7.91346e-08	2.20607e-06	910.026	548.143	4	0
kcytes	ENSG00000163644.15	47705	human	PPM1K	306.576	-1.0733	0.209445	-5.12452	2.98293e-07	1.68976e-06	415.451	197.7	4	0
lncap	ENSG00000163644.15	47705	human	PPM1K	1176.17	-1.05921	0.09401	-11.267	1.90983e-29	3.04349e-27	1589.2	763.133	4	0
fetalLiv	ENSMUSG00000037826.5	47705	mouse	Ppm1k	339.328	-0.645156	0.215108	-2.99922	0.00270673	0.0168525	414.203	264.452	4	0
hepg2	ENSG00000163964.18	47814	human	PIGX	396.57	-0.665167	0.144742	-4.59555	4.31613e-06	2.93161e-05	485.725	307.416	4	0
k562	ENSG00000163964.18	47814	human	PIGX	548.417	-0.673624	0.140767	-4.78539	1.70657e-06	3.27863e-05	674.154	422.681	4	0
kcytes	ENSG00000163964.18	47814	human	PIGX	645.515	-0.65358	0.148184	-4.41061	1.03079e-05	4.89697e-05	789.405	501.625	4	0
fetalLiv	ENSMUSG00000023791.16	47814	mouse	Pigx	1109.63	-0.599468	0.199264	-3.00842	0.00262613	0.0164737	1336.94	882.324	4	0
hepg2	ENSG00000164211.13	47923	human	STARD4	2125.13	-0.616964	0.0701175	-8.799	1.38037e-18	4.31411e-17	2571.54	1678.73	4	0
k562	ENSG00000164211.13	47923	human	STARD4	3366.89	-1.12502	0.102983	-10.9244	8.81382e-28	5.18526e-25	4617.21	2116.56	4	0
kcytes	ENSG00000164211.13	47923	human	STARD4	2552.2	-1.24824	0.0922877	-13.5255	1.10593e-41	2.70226e-40	3592.24	1512.15	4	0
actb_d1	ENSMUSG00000024378.9	47923	mouse	Stard4	5194.36	-0.586612	0.142375	-4.12018	3.78573e-05	0.000711487	6236.59	4152.14	4	0
hepg2	ENSG00000164985.15	48218	human	PSIP1	1639.93	-0.587269	0.0755779	-7.77039	7.82468e-15	1.74424e-13	1968.58	1311.27	4	0
k562	ENSG00000164985.15	48218	human	PSIP1	5751.1	-0.794937	0.0880964	-9.02349	1.82192e-19	4.70967e-17	7296.94	4205.27	4	0
kcytes	ENSG00000164985.15	48218	human	PSIP1	688.181	-0.87447	0.154779	-5.64978	1.60654e-08	1.03185e-07	890.843	485.519	4	0
actb_d1	ENSMUSG00000028484.16	48218	mouse	Psip1	7109.83	-0.642375	0.180423	-3.56039	0.000370304	0.00476272	8668	5551.65	4	0
bjFibro	ENSG00000165304.8	48293	human	MELK	1012.95	-1.11488	0.353458	-3.15422	0.00160929	0.0359573	1386.02	639.887	4	0
hepg2	ENSG00000165304.8	48293	human	MELK	1027.77	-0.665361	0.0920516	-7.22814	4.89662e-13	8.95229e-12	1260.74	794.795	4	0
kcytes	ENSG00000165304.8	48293	human	MELK	1302.72	-0.895848	0.108969	-8.22112	2.01605e-16	2.21329e-15	1694.75	910.692	4	0
actb_d1	ENSMUSG00000035683.13	48293	mouse	Melk	1095.11	-0.739224	0.259055	-2.85355	0.00432341	0.0332478	1370.55	819.67	4	0
bjFibro	ENSG00000167601.12	48890	human	AXL	10418.3	-0.990408	0.373819	-2.64943	0.00806275	0.0999952	13860.4	6976.31	4	0
hepg2	ENSG00000167601.12	48890	human	AXL	233.185	-0.757464	0.19001	-3.98644	6.70718e-05	0.000360745	292.743	173.627	4	0
kcytes	ENSG00000167601.12	48890	human	AXL	2126.77	-2.49319	0.100215	-24.8785	1.27317e-136	1.05771e-134	3611.92	641.619	4	0
actb_d1	ENSMUSG00000002602.16	48890	mouse	Axl	69.638	-2.7161	0.337456	-8.04874	8.36531e-16	1.20243e-13	121.221	18.0553	4	0
HEK293T	ENSG00000168792.5	49226	human	ABHD15	576.741	-1.57518	0.155609	-10.1227	4.38223e-24	4.8147e-21	863.67	289.812	4	0
hepg2	ENSG00000168792.5	49226	human	ABHD15	155.075	-0.923137	0.227128	-4.06439	4.81576e-05	0.00026709	203.256	106.893	4	0
kcytes	ENSG00000168792.5	49226	human	ABHD15	302.964	-1.82557	0.208029	-8.77555	1.70078e-18	2.05805e-17	472.517	133.412	4	0
fetalLiv	ENSMUSG00000000686.11	49226	mouse	Abhd15	172.368	-1.92423	0.467172	-4.11889	3.80708e-05	0.000575298	272.844	71.8925	4	0
HEK293T	ENSG00000169084.15	49301	human	DHRSX	371.859	-0.972293	0.19229	-5.05639	4.27264e-07	1.76727e-05	492.606	251.113	4	0
hepg2	ENSG00000169084.15	49301	human	DHRSX	366.96	-0.794498	0.149026	-5.33126	9.75355e-08	8.71367e-07	465.699	268.221	4	0
kcytes	ENSG00000169084.15	49301	human	DHRSX	297.736	-1.17475	0.204866	-5.73424	9.79497e-09	6.41376e-08	412.714	182.759	4	0
lncap	ENSG00000169084.15	49301	human	DHRSX	415.737	-0.807776	0.143715	-5.62067	1.90214e-08	3.79738e-07	529.014	302.46	4	0
HEK293T	ENSG00000169084.15_PAR_Y	49302	human	DHRSX	371.859	-0.972293	0.19229	-5.05639	4.27264e-07	1.76727e-05	492.606	251.113	4	0
hepg2	ENSG00000169084.15_PAR_Y	49302	human	DHRSX	366.96	-0.794498	0.149026	-5.33126	9.75355e-08	8.71367e-07	465.699	268.221	4	0
kcytes	ENSG00000169084.15_PAR_Y	49302	human	DHRSX	297.736	-1.17475	0.204866	-5.73424	9.79497e-09	6.41376e-08	412.714	182.759	4	0
lncap	ENSG00000169084.15_PAR_Y	49302	human	DHRSX	415.737	-0.807776	0.143715	-5.62067	1.90214e-08	3.79738e-07	529.014	302.46	4	0
HEK293T	ENSG00000169684.13	49456	human	CHRNA5	819.05	-0.590545	0.145796	-4.05047	5.11143e-05	0.000876623	984.169	653.931	4	0
hepg2	ENSG00000169684.13	49456	human	CHRNA5	134.123	-1.1517	0.248959	-4.62606	3.72686e-06	2.56909e-05	184.687	83.558	4	0
k562	ENSG00000169684.13	49456	human	CHRNA5	226.325	-0.700132	0.224402	-3.11999	0.00180857	0.0112572	280.091	172.559	4	0
kcytes	ENSG00000169684.13	49456	human	CHRNA5	65.3236	-1.38084	0.428502	-3.22249	0.0012708	0.00433387	94.3428	36.3045	4	0
bjFibro	ENSG00000170144.22	49570	human	HNRNPA3	696.349	-1.09268	0.368463	-2.96551	0.00302178	0.0543111	948.166	444.531	4	0
hepg2	ENSG00000170144.22	49570	human	HNRNPA3	19519.6	-0.599315	0.0407486	-14.7076	5.76003e-49	8.52577e-47	23519.5	15519.6	4	0
k562	ENSG00000170144.22	49570	human	HNRNPA3	26954.5	-0.587916	0.0692025	-8.49558	1.96946e-17	3.57458e-15	32372	21537	4	0
kcytes	ENSG00000170144.22	49570	human	HNRNPA3	5630.24	-0.706315	0.072939	-9.68364	3.53882e-22	4.98139e-21	6981.77	4278.72	4	0
bjFibro	ENSG00000170312.17	49623	human	CDK1	777.827	-1.6505	0.466645	-3.53695	0.000404773	0.0133298	1179.91	375.741	4	0
hepg2	ENSG00000170312.17	49623	human	CDK1	2010.19	-1.2827	0.0828974	-15.4733	5.25186e-54	8.67588e-52	2847.14	1173.24	4	0
kcytes	ENSG00000170312.17	49623	human	CDK1	1578.12	-0.644675	0.102717	-6.27625	3.46841e-10	2.56521e-09	1924.83	1231.4	4	0
actb_d1	ENSMUSG00000019942.13	49623	mouse	Cdk1	1227.5	-0.610323	0.250588	-2.43556	0.0148686	0.0832104	1484.26	970.727	4	0
HEK293T	ENSG00000172638.13	50276	human	EFEMP2	84.078	-0.913155	0.345302	-2.64451	0.00818086	0.0464225	109.834	58.3223	4	0
k562	ENSG00000172638.13	50276	human	EFEMP2	45.3937	-1.5799	0.461399	-3.42414	0.000616737	0.00475041	68.029	22.7584	4	0
kcytes	ENSG00000172638.13	50276	human	EFEMP2	128.189	-1.76501	0.336097	-5.25147	1.50887e-07	8.80728e-07	197.919	58.458	4	0
lncap	ENSG00000172638.13	50276	human	EFEMP2	88.6948	-0.671398	0.293039	-2.29116	0.0219544	0.0822825	108.978	68.4119	4	0
hepg2	ENSG00000173409.14	50466	human	ARV1	186.945	-1.06035	0.211166	-5.02143	5.12893e-07	4.1027e-06	253.001	120.888	4	0
k562	ENSG00000173409.14	50466	human	ARV1	2134.17	-0.808911	0.0931849	-8.68071	3.93299e-18	8.18301e-16	2717.39	1550.94	4	0
kcytes	ENSG00000173409.14	50466	human	ARV1	212.537	-1.52024	0.245945	-6.18123	6.36058e-10	4.59709e-09	315.236	109.838	4	0
lncap	ENSG00000173409.14	50466	human	ARV1	573.674	-0.793531	0.125312	-6.33245	2.41294e-10	6.40875e-09	727.946	419.401	4	0
hepg2	ENSG00000174099.12	50600	human	MSRB3	96.169	-0.862597	0.284734	-3.02948	0.00244972	0.00908313	124.072	68.266	4	0
kcytes	ENSG00000174099.12	50600	human	MSRB3	407.912	-1.08038	0.176289	-6.12846	8.87318e-10	6.3191e-09	553.958	261.867	4	0
actb_d1	ENSMUSG00000051236.13	50600	mouse	Msrb3	12.8796	-2.69966	0.739432	-3.65098	0.000261238	0.00358122	22.4176	3.34168	4	0
fetalLiv	ENSMUSG00000051236.13	50600	mouse	Msrb3	125.209	-1.50122	0.378984	-3.96116	7.45861e-05	0.000993394	185.005	65.414	4	0
HEK293T	ENSG00000179104.9	51641	human	TMTC2	386.639	-1.10081	0.186649	-5.89775	3.68489e-09	2.91787e-07	527.271	246.007	4	0
k562	ENSG00000179104.9	51641	human	TMTC2	94.9446	-1.22907	0.315476	-3.89594	9.78204e-05	0.00103595	133.132	56.7574	4	0
kcytes	ENSG00000179104.9	51641	human	TMTC2	180.581	-1.05771	0.276382	-3.82697	0.000129728	0.000528396	244.067	117.094	4	0
fetalLiv	ENSMUSG00000036019.8	51641	mouse	Tmtc2	82.9829	-1.2216	0.389438	-3.13682	0.00170791	0.0119186	116.133	49.8328	4	0
hepg2	ENSG00000181544.16	52134	human	FANCB	117.173	-0.900774	0.27143	-3.31863	0.000904604	0.00375185	152.098	82.2476	4	0
k562	ENSG00000181544.16	52134	human	FANCB	1191.47	-0.715339	0.107387	-6.66129	2.71438e-11	1.75417e-09	1480.94	902.003	4	0
kcytes	ENSG00000181544.16	52134	human	FANCB	192.682	-0.859744	0.260789	-3.2967	0.000978264	0.00341996	248.311	137.054	4	0
actb_d1	ENSMUSG00000047757.17	52134	mouse	Fancb	691.948	-0.602328	0.207753	-2.89926	0.0037405	0.0299276	834.954	548.943	4	0
k562	ENSG00000184384.14	53020	human	MAML2	535.491	-0.610461	0.142392	-4.28717	1.80964e-05	0.000248186	647.081	423.902	4	0
kcytes	ENSG00000184384.14	53020	human	MAML2	459.64	-0.597515	0.170916	-3.49597	0.00047235	0.0017473	553.556	365.724	4	0
actb_d1	ENSMUSG00000031925.17	53020	mouse	Maml2	1265.71	-0.918136	0.162154	-5.66211	1.49523e-08	6.75356e-07	1655.31	876.119	4	0
fetalLiv	ENSMUSG00000031925.17	53020	mouse	Maml2	137.662	-0.803945	0.276561	-2.90694	0.00364988	0.0210323	175.234	100.09	4	0
bjFibro	ENSG00000185201.18	53231	human	IFITM2	3084.84	-0.98183	0.301092	-3.2609	0.00111058	0.0277234	4095.82	2073.86	4	0
kcytes	ENSG00000185201.18	53231	human	IFITM2	504.78	-1.43215	0.162621	-8.80664	1.28951e-18	1.57037e-17	736.689	272.871	4	0
actb_d1	ENSMUSG00000025492.6	53231	mouse	Ifitm3	300.414	-0.802169	0.208694	-3.84377	0.00012116	0.00189107	381.577	219.252	4	0
fetalLiv	ENSMUSG00000025492.6	53231	mouse	Ifitm3	670.843	-1.27525	0.308451	-4.13436	3.55938e-05	0.000544003	949.334	392.352	4	0
HEK293T	ENSG00000187676.8	54085	human	B3GLCT	1576.19	-0.61054	0.120286	-5.07572	3.86031e-07	1.61952e-05	1904.78	1247.6	4	0
kcytes	ENSG00000187676.8	54085	human	B3GLCT	414.15	-0.810737	0.177849	-4.55856	5.15056e-06	2.53177e-05	527.683	300.616	4	0
actb_d1	ENSMUSG00000051950.10	54085	mouse	B3glct	277.867	-0.830538	0.202451	-4.10242	4.08852e-05	0.000757979	356.208	199.526	4	0
fetalLiv	ENSMUSG00000051950.10	54085	mouse	B3glct	2709.55	-0.660677	0.122151	-5.40871	6.34813e-08	2.75561e-06	3319.36	2099.73	4	0
HEK293T	ENSG00000198911.12	55865	human	SREBF2	6579.88	-1.42511	0.109329	-13.035	7.73428e-39	1.35961e-35	9588.98	3570.77	4	0
hepg2	ENSG00000198911.12	55865	human	SREBF2	3531.48	-0.737923	0.0599957	-12.2996	9.10202e-35	7.55182e-33	4416.23	2646.73	4	0
k562	ENSG00000198911.12	55865	human	SREBF2	6377.57	-0.771796	0.0786344	-9.815	9.70355e-23	3.37862e-20	8044.07	4711.07	4	0
kcytes	ENSG00000198911.12	55865	human	SREBF2	7587.67	-0.641979	0.07016	-9.15021	5.68213e-20	7.35907e-19	9248.46	5926.89	4	0
hepg2	ENSG00000204681.11	58656	human	GABBR1	81.7124	-1.42865	0.32341	-4.41745	9.98709e-06	6.34333e-05	118.931	44.4938	4	0
k562	ENSG00000204681.11	58656	human	GABBR1	3328.4	-0.641034	0.0832851	-7.69686	1.39447e-14	1.72399e-12	4055.79	2601	4	0
kcytes	ENSG00000204681.11	58656	human	GABBR1	947.674	-1.25488	0.142469	-8.80812	1.27258e-18	1.55058e-17	1335.26	560.093	4	0
fetalLiv	ENSMUSG00000024462.17	58656	mouse	Gabbr1	154.817	-1.00822	0.306884	-3.28534	0.00101861	0.00791955	206.633	103	4	0
bjFibro	ENSG00000213300.5	61546	human	HNRNPA3P6	260.828	-1.51561	0.378056	-4.00895	6.09906e-05	0.00324048	386.52	135.136	4	0
hepg2	ENSG00000213300.5	61546	human	HNRNPA3P6	1806.31	-0.646136	0.0771215	-8.37816	5.376e-17	1.45955e-15	2205.55	1407.07	4	0
k562	ENSG00000213300.5	61546	human	HNRNPA3P6	4382.97	-0.720526	0.0788621	-9.13653	6.44873e-20	1.74638e-17	5455.29	3310.66	4	0
kcytes	ENSG00000213300.5	61546	human	HNRNPA3P6	173.178	-0.909043	0.269139	-3.3776	0.000731208	0.00261386	225.976	120.38	4	0
HEK293T	ENSG00000234771.3	72115	human	SLC25A25-AS1	101.034	-2.15128	0.341664	-6.29648	3.04485e-10	3.0586e-08	164.834	37.2338	4	0
hepg2	ENSG00000234771.3	72115	human	SLC25A25-AS1	295.958	-0.795863	0.168285	-4.72927	2.25332e-06	1.60907e-05	375.652	216.264	4	0
k562	ENSG00000234771.3	72115	human	SLC25A25-AS1	382.506	-0.733005	0.176834	-4.14516	3.39577e-05	0.000422576	477.702	287.31	4	0
kcytes	ENSG00000234771.3	72115	human	SLC25A25-AS1	223.861	-1.01809	0.238846	-4.26252	2.02133e-05	9.21557e-05	299.703	148.019	4	0
HEK293T	ENSG00000272977.1	92483	human	ENSG00000272977	92.0978	-1.08792	0.330951	-3.28727	0.00101165	0.00947461	125.246	58.9492	4	0
hepg2	ENSG00000272977.1	92483	human	ENSG00000272977	99.5174	-2.77786	0.337173	-8.23868	1.74123e-16	4.54389e-15	173.529	25.506	4	0
kcytes	ENSG00000272977.1	92483	human	ENSG00000272977	15.1063	-4.90655	1.3135	-3.73549	0.000187352	0.000743614	29.199	1.01356	4	0
lncap	ENSG00000272977.1	92483	human	ENSG00000272977	45.5674	-2.11251	0.438928	-4.81288	1.48768e-06	2.13144e-05	74.0169	17.1179	4	0
HEK293T	ENSG00000277400.1	94848	human	ENSG00000277400	53.2765	-2.02296	0.453461	-4.46117	8.1514e-06	0.00020041	85.4846	21.0685	4	0
hepg2	ENSG00000277400.1	94848	human	ENSG00000277400	94.4136	-0.656624	0.287912	-2.28064	0.0225696	0.0607821	115.777	73.0505	4	0
k562	ENSG00000277400.1	94848	human	ENSG00000277400	85.0604	-0.769924	0.329921	-2.33366	0.0196135	0.0759014	107.2	62.9205	4	0
kcytes	ENSG00000277400.1	94848	human	ENSG00000277400	9.70795	-3.18368	1.23389	-2.58021	0.00987406	0.0277948	17.489	1.92688	4	0
actb_d1	ENSMUSG00000109645.1	27465	mouse	Gm45246	59.0296	-3.43708	0.499193	-6.88527	5.76781e-12	5.17466e-10	108.346	9.71296	3	0	Downreg in all mouse datasets but not in any human dataset
fetalLiv	ENSMUSG00000109645.1	27465	mouse	Gm45246	101.885	-0.9847	0.358025	-2.75037	0.00595283	0.0306534	135.359	68.4123	3	0	Downreg in all mouse datasets but not in any human dataset
thymocytes	ENSMUSG00000109645.1	27465	mouse	Gm45246	1713.93	-1.28744	0.291486	-4.41683	1.0016e-05	0.00314747	2431.29	996.574	3	0	Downreg in all mouse datasets but not in any human dataset
hepg2	ENSG00000009954.11	35884	human	BAZ1B	2900.94	-0.83861	0.0624852	-13.4209	4.55906e-41	5.48447e-39	3722.69	2079.19	3	0
kcytes	ENSG00000009954.11	35884	human	BAZ1B	4048.29	-0.631199	0.0787315	-8.0171	1.08268e-15	1.13463e-14	4920.18	3176.4	3	0
actb_d1	ENSMUSG00000002748.7	35884	mouse	Baz1b	9890.78	-1.14374	0.126807	-9.01949	1.88964e-19	4.36007e-17	13617.7	6163.83	3	0
hepg2	ENSG00000011405.14	35943	human	PIK3C2A	2567.39	-0.741742	0.0650857	-11.3964	4.35828e-30	2.89021e-28	3211.63	1923.14	3	0
lncap	ENSG00000011405.14	35943	human	PIK3C2A	3433.9	-0.627851	0.0708771	-8.85831	8.12395e-19	6.07357e-17	4168.42	2699.37	3	0
fetalLiv	ENSMUSG00000030660.9	35943	mouse	Pik3c2a	713.749	-1.12504	0.230446	-4.88198	1.05025e-06	2.91144e-05	978.68	448.819	3	0
HEK293T	ENSG00000013288.9	35974	human	MAN2B2	851.526	-2.13142	0.142868	-14.9188	2.48892e-50	1.45842e-46	1386.41	316.643	3	0
kcytes	ENSG00000013288.9	35974	human	MAN2B2	1140	-1.56403	0.117212	-13.3437	1.28972e-40	3.0789e-39	1703.94	576.066	3	0
lncap	ENSG00000013288.9	35974	human	MAN2B2	1768.04	-1.48753	0.0776009	-19.169	6.7224e-82	7.18387e-79	2606.23	929.845	3	0
bjFibro	ENSG00000013810.21	35992	human	TACC3	334.219	-1.30685	0.405245	-3.22485	0.0012604	0.0303836	476.085	192.353	3	0
hepg2	ENSG00000013810.21	35992	human	TACC3	1516.73	-0.618429	0.0784752	-7.88057	3.25897e-15	7.50903e-14	1837.62	1195.83	3	0
kcytes	ENSG00000013810.21	35992	human	TACC3	2597.58	-0.689265	0.103467	-6.66167	2.70741e-11	2.15217e-10	3206.23	1988.93	3	0
bjFibro	ENSG00000034510.6	36162	human	TMSB10	69842.3	-1.36344	0.333855	-4.08393	4.428e-05	0.00248253	100590	39094.8	3	0
kcytes	ENSG00000034510.6	36162	human	TMSB10	15685.4	-0.96087	0.0731318	-13.1389	1.97129e-39	4.57218e-38	20724.1	10646.6	3	0
fetalLiv	ENSMUSG00000091955.2	36162	mouse	Gm9844	1199.4	-0.616709	0.170985	-3.6068	0.000309998	0.00311552	1452.08	946.714	3	0
HEK293T	ENSG00000049449.10	36315	human	RCN1	7714.21	-0.628493	0.0951087	-6.60815	3.89147e-11	5.03002e-09	9368.48	6059.94	3	0
kcytes	ENSG00000049449.10	36315	human	RCN1	1310.68	-1.12068	0.108961	-10.2852	8.219e-25	1.27736e-23	1795.6	825.747	3	0
fetalLiv	ENSMUSG00000005973.6	36315	mouse	Rcn1	2818.41	-0.643468	0.130827	-4.91848	8.722e-07	2.49972e-05	3436.58	2200.25	3	0
bjFibro	ENSG00000049541.11	36317	human	RFC2	705.239	-1.09224	0.37818	-2.88816	0.00387499	0.0644232	960.199	450.279	3	0
actb_d1	ENSMUSG00000023104.9	36317	mouse	Rfc2	3005.09	-1.00283	0.15224	-6.58715	4.48344e-11	3.21582e-09	4010.46	1999.72	3	0
fetalLiv	ENSMUSG00000023104.9	36317	mouse	Rfc2	10176.9	-0.6496	0.113706	-5.713	1.11e-08	6.33771e-07	12430	7923.84	3	0
hepg2	ENSG00000050405.14	36332	human	LIMA1	877.93	-0.745784	0.0987204	-7.55451	4.2044e-14	8.76999e-13	1100.07	655.793	3	0
kcytes	ENSG00000050405.14	36332	human	LIMA1	14512.6	-1.70634	0.0877507	-19.4454	3.18999e-84	1.64884e-82	22218.1	6807.05	3	0
fetalLiv	ENSMUSG00000023022.14	36332	mouse	Lima1	82.5955	-1.6627	0.574329	-2.89503	0.00379121	0.0216281	125.513	39.6777	3	0
bjFibro	ENSG00000051180.17	36344	human	RAD51	333.578	-1.30816	0.38818	-3.36999	0.000751707	0.0210321	475.29	191.866	3	0
kcytes	ENSG00000051180.17	36344	human	RAD51	405.161	-0.714815	0.179821	-3.97515	7.03351e-05	0.000297459	503.581	306.742	3	0
actb_d1	ENSMUSG00000027323.10	36344	mouse	Rad51	1963.98	-0.641283	0.205621	-3.11876	0.00181612	0.0169084	2394.47	1533.5	3	0
hepg2	ENSG00000051341.15	36345	human	POLQ	608.678	-0.995788	0.12253	-8.12688	4.40483e-16	1.10882e-14	810.491	406.866	3	0
k562	ENSG00000051341.15	36345	human	POLQ	1304.34	-0.740049	0.102743	-7.20291	5.89395e-13	5.46504e-11	1631.71	976.97	3	0
kcytes	ENSG00000051341.15	36345	human	POLQ	649.992	-1.11261	0.14351	-7.75282	8.98718e-15	8.89992e-14	888.935	411.05	3	0
kcytes	ENSG00000054793.14	36387	human	ATP9A	413.824	-1.09096	0.174546	-6.25027	4.09752e-10	3.01003e-09	563.204	264.445	3	0
fetalLiv	ENSMUSG00000027546.15	36387	mouse	Atp9a	171.338	-0.924201	0.365965	-2.52538	0.0115572	0.0503962	224.311	118.365	3	0
thymocytes	ENSMUSG00000027546.15	36387	mouse	Atp9a	380.034	-0.970054	0.225406	-4.30358	1.68059e-05	0.00482238	503.082	256.987	3	0
HEK293T	ENSG00000059588.10	36457	human	TARBP1	2487.68	-0.612572	0.115331	-5.31141	1.08779e-07	5.34141e-06	3008.1	1967.26	3	0
kcytes	ENSG00000059588.10	36457	human	TARBP1	889.646	-0.86188	0.128857	-6.68868	2.25186e-11	1.80133e-10	1147.57	631.717	3	0
actb_d1	ENSMUSG00000090290.2	36457	mouse	Tarbp1	1844.91	-1.81102	0.170298	-10.6344	2.06218e-26	7.18051e-24	2870.72	819.109	3	0
kcytes	ENSG00000060339.14	36469	human	CCAR1	2853.36	-0.820967	0.0901733	-9.10433	8.6804e-20	1.11474e-18	3643.63	2063.1	3	0
lncap	ENSG00000060339.14	36469	human	CCAR1	6910.33	-0.877482	0.0495142	-17.7218	2.84424e-70	2.3487e-67	8948.94	4871.71	3	0
actb_d1	ENSMUSG00000020074.7	36469	mouse	Ccar1	7790.81	-1.09214	0.180798	-6.04067	1.53479e-09	8.39795e-08	10605.5	4976.08	3	0
HEK293T	ENSG00000063660.9	36524	human	GPC1	1310.29	-0.775498	0.131919	-5.87858	4.13793e-09	3.24735e-07	1653.84	966.743	3	0
kcytes	ENSG00000063660.9	36524	human	GPC1	9417	-0.73887	0.0791563	-9.33431	1.01649e-20	1.3533e-19	11777.6	7056.4	3	0
fetalLiv	ENSMUSG00000034220.7	36524	mouse	Gpc1	894.724	-3.08516	1.3606	-2.2675	0.0233599	0.0853769	1600.84	188.61	3	0
HEK293T	ENSG00000064547.14	36547	human	LPAR2	201.086	-1.04756	0.238255	-4.39681	1.09856e-05	0.000255782	271.04	131.132	3	0
k562	ENSG00000064547.14	36547	human	LPAR2	252.249	-0.874583	0.195379	-4.47634	7.59334e-06	0.000119181	326.449	178.05	3	0
kcytes	ENSG00000064547.14	36547	human	LPAR2	322.598	-0.857047	0.197147	-4.34726	1.37851e-05	6.41805e-05	415.735	229.461	3	0
k562	ENSG00000064652.11	36551	human	SNX24	220.309	-0.666451	0.212142	-3.14152	0.00168071	0.0106399	270.366	170.253	3	0
kcytes	ENSG00000064652.11	36551	human	SNX24	455.258	-1.56129	0.175261	-8.90834	5.18002e-19	6.42818e-18	680.092	230.424	3	0
fetalLiv	ENSMUSG00000024535.16	36551	mouse	Snx24	30.726	-2.32894	0.608783	-3.82557	0.00013047	0.00154519	51.2465	10.2054	3	0
bjFibro	ENSG00000065328.17	36582	human	MCM10	430.157	-1.38037	0.378275	-3.64912	0.000263141	0.00971602	621.609	238.704	3	0
kcytes	ENSG00000065328.17	36582	human	MCM10	779.733	-0.749294	0.133542	-5.61094	2.01231e-08	1.27466e-07	977.781	581.685	3	0
actb_d1	ENSMUSG00000026669.14	36582	mouse	Mcm10	2799.12	-0.880746	0.198745	-4.43154	9.35637e-06	0.000217193	3628.94	1969.31	3	0
hepg2	ENSG00000066557.6	36637	human	LRRC40	746.541	-0.725864	0.106882	-6.79128	1.11141e-11	1.73971e-10	930.265	562.816	3	0
k562	ENSG00000066557.6	36637	human	LRRC40	1326.9	-0.891266	0.113901	-7.8249	5.08043e-15	6.93418e-13	1724.41	929.399	3	0
kcytes	ENSG00000066557.6	36637	human	LRRC40	765.253	-0.741178	0.14146	-5.2395	1.61013e-07	9.37435e-07	957.369	573.136	3	0
hepg2	ENSG00000067955.15	36686	human	CBFB	1451.99	-0.644562	0.0793992	-8.118	4.73942e-16	1.18835e-14	1770.76	1133.23	3	0
k562	ENSG00000067955.15	36686	human	CBFB	1860.58	-0.602737	0.0934891	-6.44714	1.13983e-10	6.70572e-09	2243.74	1477.43	3	0
lncap	ENSG00000067955.15	36686	human	CBFB	1667.76	-0.630736	0.0765438	-8.2402	1.71926e-16	9.82195e-15	2026.29	1309.24	3	0
bjFibro	ENSG00000068489.13	36705	human	PRR11	577.468	-1.05236	0.37755	-2.78734	0.00531429	0.0783933	779.268	375.668	3	0
hepg2	ENSG00000068489.13	36705	human	PRR11	1830.59	-0.985614	0.0732757	-13.4508	3.04681e-41	3.73325e-39	2432.01	1229.17	3	0
kcytes	ENSG00000068489.13	36705	human	PRR11	2728.64	-0.764478	0.0874423	-8.74266	2.27685e-18	2.74206e-17	3435.37	2021.91	3	0
HEK293T	ENSG00000071564.19	36822	human	TCF3	4769.64	-0.642902	0.0976925	-6.58087	4.67688e-11	5.91474e-09	5815.35	3723.92	3	0
k562	ENSG00000071564.19	36822	human	TCF3	5155	-0.597599	0.0963386	-6.20311	5.53589e-10	2.69082e-08	6207.45	4102.54	3	0
kcytes	ENSG00000071564.19	36822	human	TCF3	3384.24	-1.0538	0.0942695	-11.1786	5.19199e-29	9.22366e-28	4568.32	2200.15	3	0
hepg2	ENSG00000071794.16	36827	human	HLTF	1104.84	-0.597923	0.0926674	-6.45235	1.10129e-10	1.50934e-09	1329.1	880.589	3	0
k562	ENSG00000071794.16	36827	human	HLTF	4191.11	-0.932266	0.0861915	-10.8162	2.88432e-27	1.64031e-24	5500.26	2881.97	3	0
kcytes	ENSG00000071794.16	36827	human	HLTF	403.299	-0.669933	0.192379	-3.48235	0.000497033	0.00183237	495.428	311.169	3	0
bjFibro	ENSG00000072571.20	36860	human	HMMR	476.806	-1.035	0.382753	-2.70409	0.00684923	0.0913747	640.858	312.753	3	0
hepg2	ENSG00000072571.20	36860	human	HMMR	1196.94	-0.954641	0.0966127	-9.88111	5.02726e-23	2.18343e-21	1577.27	816.599	3	0
kcytes	ENSG00000072571.20	36860	human	HMMR	899.114	-0.767603	0.125324	-6.12493	9.0725e-10	6.45702e-09	1132.87	665.359	3	0
HEK293T	ENSG00000075275.18	36963	human	CELSR1	1968.46	-0.808609	0.143242	-5.64505	1.65136e-08	1.09133e-06	2505.99	1430.92	3	0
kcytes	ENSG00000075275.18	36963	human	CELSR1	4195.82	-1.05143	0.0771776	-13.6235	2.90227e-42	7.18366e-41	5660.6	2731.05	3	0
fetalLiv	ENSMUSG00000016028.10	36963	mouse	Celsr1	143.529	-1.61411	0.31058	-5.1971	2.02426e-07	7.424e-06	216.463	70.5948	3	0
hepg2	ENSG00000075303.13	36966	human	SLC25A40	531.225	-0.667968	0.125604	-5.31803	1.04898e-07	9.33091e-07	651.536	410.913	3	0
kcytes	ENSG00000075303.13	36966	human	SLC25A40	330.926	-0.770172	0.196126	-3.92693	8.60357e-05	0.000359665	417.183	244.67	3	0
actb_d1	ENSMUSG00000054099.11	36966	mouse	Slc25a40	446.783	-0.597244	0.184042	-3.24515	0.00117387	0.0120218	537.555	356.011	3	0
HEK293T	ENSG00000078081.8	37075	human	LAMP3	128.95	-1.57752	0.300099	-5.25667	1.46685e-07	6.98801e-06	193.199	64.7014	3	0
k562	ENSG00000078081.8	37075	human	LAMP3	65.0435	-0.95712	0.393439	-2.4327	0.0149867	0.061655	85.9102	44.1768	3	0
kcytes	ENSG00000078081.8	37075	human	LAMP3	210.375	-0.634539	0.24559	-2.58374	0.00977366	0.0275665	256.035	164.715	3	0
hepg2	ENSG00000079459.13	37134	human	FDFT1	8509.4	-0.999042	0.0481112	-20.7653	8.9248e-96	5.69402e-93	11346.4	5672.35	3	0
k562	ENSG00000079459.13	37134	human	FDFT1	11426.2	-1.00233	0.0850434	-11.7861	4.60576e-32	4.13573e-29	15243.3	7609.05	3	0
kcytes	ENSG00000079459.13	37134	human	FDFT1	8347.93	-1.42737	0.0772778	-18.4706	3.56307e-76	1.63458e-74	12171.4	4524.51	3	0
HEK293T	ENSG00000079819.20	37144	human	EPB41L2	8459.32	-0.63516	0.10943	-5.80424	6.46605e-09	4.83688e-07	10292	6626.65	3	0
k562	ENSG00000079819.20	37144	human	EPB41L2	2617.81	-0.614734	0.0886758	-6.93238	4.13821e-12	3.25355e-10	3167.29	2068.32	3	0
kcytes	ENSG00000079819.20	37144	human	EPB41L2	1471.12	-1.19229	0.107064	-11.1361	8.36587e-29	1.48045e-27	2046.38	895.856	3	0
bjFibro	ENSG00000080986.13	37184	human	NDC80	557.822	-1.49297	0.414863	-3.59871	0.000319805	0.0110702	823.251	292.394	3	0
hepg2	ENSG00000080986.13	37184	human	NDC80	770.389	-0.888997	0.105126	-8.45652	2.75477e-17	7.66448e-16	1000.58	540.197	3	0
kcytes	ENSG00000080986.13	37184	human	NDC80	628.051	-0.732437	0.157159	-4.66048	3.15471e-06	1.59948e-05	784.377	471.725	3	0
HEK293T	ENSG00000083290.20	37260	human	ULK2	204.244	-0.60439	0.228762	-2.642	0.00824175	0.0466158	246.35	162.138	3	0
kcytes	ENSG00000083290.20	37260	human	ULK2	750.74	-1.28301	0.139408	-9.20329	3.47141e-20	4.52929e-19	1063.98	437.503	3	0
fetalLiv	ENSMUSG00000004798.14	37260	mouse	Ulk2	1018.01	-1.49003	0.168511	-8.84236	9.37212e-19	4.43149e-16	1501.24	534.786	3	0
hepg2	ENSG00000083535.16	37267	human	PIBF1	270.448	-0.970579	0.178556	-5.4357	5.45823e-08	5.10041e-07	358.769	182.128	3	0
k562	ENSG00000083535.16	37267	human	PIBF1	836.654	-0.62925	0.12453	-5.05299	4.34947e-07	1.00143e-05	1016.39	656.914	3	0
kcytes	ENSG00000083535.16	37267	human	PIBF1	352.373	-0.71277	0.202767	-3.51521	0.0004394	0.00163361	437.894	266.851	3	0
hepg2	ENSG00000085719.13	37345	human	CPNE3	1966.62	-0.591566	0.0790658	-7.48194	7.32334e-14	1.47761e-12	2361.45	1571.78	3	0
kcytes	ENSG00000085719.13	37345	human	CPNE3	4450.87	-0.58504	0.0916014	-6.3868	1.69395e-10	1.28019e-09	5341.6	3560.13	3	0
fetalLiv	ENSMUSG00000028228.5	37345	mouse	Cpne3	1992.77	-0.925114	0.186502	-4.96035	7.03673e-07	2.09828e-05	2610.73	1374.8	3	0
hepg2	ENSG00000085999.13	37359	human	RAD54L	901.47	-0.677447	0.103629	-6.53726	6.26564e-11	8.88329e-10	1110.9	692.041	3	0
kcytes	ENSG00000085999.13	37359	human	RAD54L	348.02	-0.608048	0.188816	-3.22031	0.00128052	0.00436052	420.239	275.8	3	0
actb_d1	ENSMUSG00000028702.15	37359	mouse	Rad54l	1703.22	-0.717201	0.172366	-4.16092	3.16963e-05	0.000614388	2119.09	1287.35	3	0
hepg2	ENSG00000086200.17	37367	human	IPO11	660.212	-0.995401	0.116093	-8.57415	9.98174e-18	2.91757e-16	878.803	441.62	3	0
k562	ENSG00000086200.17	37367	human	IPO11	2524.52	-0.813283	0.0879112	-9.25119	2.22e-20	6.53025e-18	3217.87	1831.17	3	0
kcytes	ENSG00000086200.17	37367	human	IPO11	1126.46	-0.882885	0.122617	-7.20035	6.006e-13	5.32453e-12	1460.97	791.949	3	0
k562	ENSG00000086300.17	37372	human	SNX10	415.824	-0.754986	0.176065	-4.28812	1.80192e-05	0.000247526	522.349	309.299	3	0
kcytes	ENSG00000086300.17	37372	human	SNX10	38.2805	-1.8743	0.572633	-3.27312	0.00106366	0.00368411	60.1323	16.4286	3	0
fetalLiv	ENSMUSG00000038301.15	37372	mouse	Snx10	701.275	-1.59622	0.291341	-5.47889	4.28012e-08	1.98207e-06	1053.91	348.636	3	0
k562	ENSG00000086619.15	37382	human	ERO1B	575.31	-0.917219	0.147101	-6.23529	4.50933e-10	2.24297e-08	752.332	398.288	3	0
kcytes	ENSG00000086619.15	37382	human	ERO1B	181.716	-1.06601	0.264571	-4.02922	5.59623e-05	0.000239782	245.892	117.54	3	0
fetalLiv	ENSMUSG00000057069.7	37382	mouse	Ero1lb	301.103	-1.57296	0.436113	-3.60677	0.000310033	0.00311552	450.746	151.459	3	0
HEK293T	ENSG00000089057.15	37500	human	SLC23A2	1797.05	-1.11577	0.14882	-7.49745	6.50695e-14	1.34571e-11	2459.31	1134.78	3	0
kcytes	ENSG00000089057.15	37500	human	SLC23A2	841.164	-1.4575	0.133729	-10.8989	1.16697e-27	1.99107e-26	1233.49	448.841	3	0
lncap	ENSG00000089057.15	37500	human	SLC23A2	1356.69	-0.600191	0.0866774	-6.92442	4.37754e-12	1.5235e-10	1634.77	1078.6	3	0
hepg2	ENSG00000090889.12	37599	human	KIF4A	1206.94	-0.949836	0.0875122	-10.8538	1.91386e-27	1.11004e-25	1591.19	822.687	3	0
kcytes	ENSG00000090889.12	37599	human	KIF4A	968.454	-0.851283	0.122571	-6.94523	3.7784e-12	3.16775e-11	1246.06	690.849	3	0
actb_d1	ENSMUSG00000034311.3	37599	mouse	Kif4	1133.82	-0.735927	0.25912	-2.8401	0.00450989	0.0343279	1417.74	849.902	3	0
kcytes	ENSG00000090924.15	37601	human	PLEKHG2	812.565	-0.614463	0.130866	-4.69535	2.66149e-06	1.36088e-05	982.96	642.17	3	0
actb_d1	ENSMUSG00000037552.17	37601	mouse	Plekhg2	954.248	-0.838969	0.224868	-3.73094	0.000190768	0.0027428	1224.34	684.155	3	0
fetalLiv	ENSMUSG00000037552.17	37601	mouse	Plekhg2	541.825	-0.870131	0.197754	-4.40006	1.08219e-05	0.00020634	700.232	383.417	3	0
bjFibro	ENSG00000092853.14	37685	human	CLSPN	445.915	-1.29576	0.360888	-3.59048	0.000330065	0.0112548	633.75	258.081	3	0
hepg2	ENSG00000092853.14	37685	human	CLSPN	503.385	-0.715222	0.13103	-5.45846	4.80276e-08	4.52908e-07	626.356	380.415	3	0
kcytes	ENSG00000092853.14	37685	human	CLSPN	954.487	-0.755068	0.125471	-6.01789	1.76702e-09	1.22703e-08	1198.6	710.374	3	0
HEK293T	ENSG00000092931.12	37688	human	MFSD11	363.188	-0.821753	0.184439	-4.45541	8.3732e-06	0.000205136	464.042	262.334	3	0
k562	ENSG00000092931.12	37688	human	MFSD11	365.456	-0.869801	0.16906	-5.14493	2.67614e-07	6.61626e-06	472.423	258.49	3	0
actb_d1	ENSMUSG00000020818.16	37688	mouse	Mfsd11	568.741	-0.592176	0.183141	-3.23343	0.00122312	0.0124123	683.663	453.819	3	0
bjFibro	ENSG00000094804.12	37707	human	CDC6	606.708	-1.53105	0.404236	-3.78751	0.000152167	0.00647916	901.548	311.868	3	0
kcytes	ENSG00000094804.12	37707	human	CDC6	1442.61	-0.987687	0.108153	-9.1323	6.70604e-20	8.65083e-19	1918.14	967.084	3	0
actb_d1	ENSMUSG00000017499.15	37707	mouse	Cdc6	3024.66	-0.831128	0.212372	-3.91355	9.09472e-05	0.00149289	3873.62	2175.69	3	0
bjFibro	ENSG00000096092.6	37759	human	TMEM14A	1616.71	-0.966832	0.326475	-2.96143	0.00306217	0.0547089	2139.01	1094.41	3	0
hepg2	ENSG00000096092.6	37759	human	TMEM14A	422.688	-0.970369	0.140048	-6.92881	4.24391e-12	6.97343e-11	559.476	285.899	3	0
kcytes	ENSG00000096092.6	37759	human	TMEM14A	343.792	-0.759789	0.192925	-3.93827	8.20718e-05	0.000344292	432.172	255.412	3	0
kcytes	ENSG00000096433.11	37773	human	ITPR3	6744.8	-1.18114	0.0710564	-16.6226	4.78084e-62	1.73646e-60	9361.48	4128.11	3	0
actb_d1	ENSMUSG00000042644.9	37773	mouse	Itpr3	3201.87	-1.07355	0.180726	-5.94022	2.84632e-09	1.48528e-07	4341.36	2062.38	3	0
fetalLiv	ENSMUSG00000042644.9	37773	mouse	Itpr3	799.688	-0.914167	0.157618	-5.7999	6.63542e-09	3.98086e-07	1044.7	554.674	3	0
hepg2	ENSG00000096717.12	37776	human	SIRT1	557.875	-0.707526	0.126234	-5.6049	2.08375e-08	2.08736e-07	690.999	424.752	3	0
k562	ENSG00000096717.12	37776	human	SIRT1	1159.49	-0.613464	0.111337	-5.50997	3.58902e-08	1.11534e-06	1402.49	916.487	3	0
actb_d1	ENSMUSG00000020063.16	37776	mouse	Sirt1	1900.52	-1.19694	0.140207	-8.537	1.37746e-17	2.46539e-15	2646.31	1154.73	3	0
HEK293T	ENSG00000099250.18	37793	human	NRP1	1192.79	-0.593138	0.136019	-4.3607	1.29649e-05	0.000292191	1434.66	950.909	3	0
kcytes	ENSG00000099250.18	37793	human	NRP1	690.967	-1.51578	0.15239	-9.94672	2.60631e-23	3.84154e-22	1024.11	357.821	3	0
fetalLiv	ENSMUSG00000025810.9	37793	mouse	Nrp1	85.333	-3.2065	0.634442	-5.05405	4.32546e-07	1.38649e-05	154.055	16.6114	3	0
HEK293T	ENSG00000100196.11	37927	human	KDELR3	311.629	-0.593347	0.195349	-3.03737	0.0023865	0.018473	374.692	248.565	3	0
bjFibro	ENSG00000100196.11	37927	human	KDELR3	3749.85	-0.96767	0.328709	-2.94385	0.00324154	0.0569121	4962.36	2537.34	3	0
kcytes	ENSG00000100196.11	37927	human	KDELR3	170.696	-1.30789	0.265676	-4.92286	8.52883e-07	4.6042e-06	243.122	98.271	3	0
kcytes	ENSG00000100300.18	37977	human	TSPO	4127.41	-0.615781	0.0834638	-7.37782	1.60907e-13	1.48169e-12	4995.12	3259.71	3	0
fetalLiv	ENSMUSG00000041736.7	37977	mouse	Tspo	3214.26	-0.955272	0.245109	-3.89733	9.72593e-05	0.00122323	4241.15	2187.38	3	0
thymocytes	ENSMUSG00000041736.7	37977	mouse	Tspo	1064.49	-0.793144	0.241111	-3.28954	0.0010035	0.0846451	1349.85	779.13	3	0
bjFibro	ENSG00000100526.21	38072	human	CDKN3	791.324	-1.58492	0.434498	-3.6477	0.000264602	0.00974661	1187.04	395.612	3	0
hepg2	ENSG00000100526.21	38072	human	CDKN3	501.397	-0.634922	0.127036	-4.99796	5.79411e-07	4.57544e-06	609.787	393.007	3	0
kcytes	ENSG00000100526.21	38072	human	CDKN3	407.299	-0.978542	0.187651	-5.2147	1.84116e-07	1.0657e-06	540.597	274.002	3	0
bjFibro	ENSG00000101003.12	38168	human	GINS1	220.623	-1.45874	0.46452	-3.14032	0.00168762	0.037207	323.6	117.646	3	0
kcytes	ENSG00000101003.12	38168	human	GINS1	659.121	-0.763955	0.145769	-5.24088	1.59817e-07	9.31183e-07	829.521	488.721	3	0
actb_d1	ENSMUSG00000027454.10	38168	mouse	Gins1	691.303	-0.717412	0.201073	-3.56793	0.000359816	0.00465912	860.621	521.986	3	0
hepg2	ENSG00000102384.14	38421	human	CENPI	516.972	-0.976572	0.131955	-7.40077	1.35396e-13	2.6425e-12	685.274	348.67	3	0
kcytes	ENSG00000102384.14	38421	human	CENPI	520.098	-1.11507	0.161119	-6.92079	4.49122e-12	3.74886e-11	711.556	328.639	3	0
actb_d1	ENSMUSG00000031262.12	38421	mouse	Cenpi	1132.68	-0.744465	0.202862	-3.66982	0.000242725	0.00337576	1419.15	846.204	3	0
hepg2	ENSG00000102531.16	38435	human	FNDC3A	2334.63	-0.61513	0.0676876	-9.08778	1.0108e-19	3.49567e-18	2823.39	1845.87	3	0
kcytes	ENSG00000102531.16	38435	human	FNDC3A	1524.19	-1.68199	0.110897	-15.1671	5.83894e-52	1.78337e-50	2323.72	724.658	3	0
fetalLiv	ENSMUSG00000033487.14	38435	mouse	Fndc3a	3161.14	-0.733064	0.240966	-3.04219	0.00234866	0.0151496	3947.5	2374.78	3	0
HEK293T	ENSG00000103269.14	38549	human	RHBDL1	41.9807	-2.25466	0.514132	-4.38537	1.15789e-05	0.000267167	69.3733	14.5882	3	0
kcytes	ENSG00000103269.14	38549	human	RHBDL1	43.6044	-1.21822	0.520332	-2.34124	0.0192196	0.049857	61.0399	26.1689	3	0
lncap	ENSG00000103269.14	38549	human	RHBDL1	62.0663	-1.3938	0.359903	-3.87271	0.00010763	0.000961789	89.9366	34.196	3	0
hepg2	ENSG00000104131.13	38632	human	EIF3J	1623.02	-1.08524	0.0794273	-13.6633	1.68213e-42	2.1172e-40	2205.02	1041.02	3	0
k562	ENSG00000104131.13	38632	human	EIF3J	6096.55	-0.831166	0.0747767	-11.1153	1.05689e-28	7.51314e-26	7805.74	4387.35	3	0
kcytes	ENSG00000104131.13	38632	human	EIF3J	2737.07	-0.848695	0.0863632	-9.82704	8.61155e-23	1.24204e-21	3519.8	1954.34	3	0
hepg2	ENSG00000104131.13	38633	human	EIF3J	1623.02	-1.08524	0.0794273	-13.6633	1.68213e-42	2.1172e-40	2205.02	1041.02	3	0
k562	ENSG00000104131.13	38633	human	EIF3J	6096.55	-0.831166	0.0747767	-11.1153	1.05689e-28	7.51314e-26	7805.74	4387.35	3	0
kcytes	ENSG00000104131.13	38633	human	EIF3J	2737.07	-0.848695	0.0863632	-9.82704	8.61155e-23	1.24204e-21	3519.8	1954.34	3	0
hepg2	ENSG00000104219.13	38645	human	ZDHHC2	403.92	-0.657697	0.153435	-4.28649	1.8152e-05	0.00010979	493.176	314.664	3	0
kcytes	ENSG00000104219.13	38645	human	ZDHHC2	265.972	-2.13086	0.228003	-9.34575	9.12396e-21	1.2197e-19	432.916	99.0284	3	0
actb_d1	ENSMUSG00000039470.15	38645	mouse	Zdhhc2	74.4615	-1.05943	0.408247	-2.59506	0.00945754	0.0598353	101.032	47.891	3	0
HEK293T	ENSG00000104549.12	38694	human	SQLE	11761.1	-1.24721	0.103245	-12.0801	1.34554e-33	1.9711e-30	16550.3	6971.95	3	0
hepg2	ENSG00000104549.12	38694	human	SQLE	4575.45	-1.44642	0.0582477	-24.8322	4.02369e-136	4.13591e-133	6692.02	2458.89	3	0
k562	ENSG00000104549.12	38694	human	SQLE	9746.55	-1.0745	0.0969305	-11.0853	1.47918e-28	1.00945e-25	13217.4	6275.74	3	0
HEK293T	ENSG00000104899.8	38754	human	AMH	433.691	-1.08987	0.187628	-5.80866	6.29742e-09	4.73087e-07	590.025	277.357	3	0
k562	ENSG00000104899.8	38754	human	AMH	173.265	-1.10359	0.241964	-4.56094	5.09251e-06	8.55993e-05	236.419	110.111	3	0
kcytes	ENSG00000104899.8	38754	human	AMH	15.395	-2.12596	0.905302	-2.34835	0.018857	0.0490893	25.0596	5.73053	3	0
bjFibro	ENSG00000105821.15	38988	human	DNAJC2	681.699	-0.910028	0.340851	-2.66987	0.00758801	0.0973236	889.887	473.512	3	0
hepg2	ENSG00000105821.15	38988	human	DNAJC2	833.301	-0.661256	0.101332	-6.52564	6.77129e-11	9.57085e-10	1021.17	645.435	3	0
kcytes	ENSG00000105821.15	38988	human	DNAJC2	792.565	-0.610536	0.145664	-4.1914	2.77235e-05	0.000124312	958.125	627.006	3	0
HEK293T	ENSG00000106086.20	39048	human	PLEKHA8	1160.63	-0.632748	0.141208	-4.48096	7.43068e-06	0.000185545	1411.29	909.965	3	0
hepg2	ENSG00000106086.20	39048	human	PLEKHA8	1089.36	-0.854067	0.0919742	-9.28594	1.6029e-20	5.89598e-19	1401.7	777.019	3	0
k562	ENSG00000106086.20	39048	human	PLEKHA8	1288.71	-0.61079	0.103189	-5.91915	3.23613e-09	1.2991e-07	1557.54	1019.89	3	0
hepg2	ENSG00000106617.15	39129	human	PRKAG2	18.0438	-1.43939	0.680566	-2.11499	0.0344306	0.0864591	26.3037	9.78397	3	0
kcytes	ENSG00000106617.15	39129	human	PRKAG2	972.189	-0.748383	0.123965	-6.03707	1.56941e-09	1.09447e-08	1219.02	725.36	3	0
fetalLiv	ENSMUSG00000028944.14	39129	mouse	Prkag2	846.684	-0.871886	0.206681	-4.21852	2.45915e-05	0.000403462	1094.95	598.419	3	0
hepg2	ENSG00000107130.10	39180	human	NCS1	176.017	-0.723926	0.210454	-3.43984	0.000582068	0.00254777	219.27	132.765	3	0
kcytes	ENSG00000107130.10	39180	human	NCS1	2722.82	-1.02804	0.09056	-11.352	7.24977e-30	1.32821e-28	3653.89	1791.75	3	0
fetalLiv	ENSMUSG00000062661.6	39180	mouse	Ncs1	346.379	-0.664608	0.241882	-2.74765	0.00600236	0.0308215	424.724	268.033	3	0
kcytes	ENSG00000108960.9	39407	human	MMD	133.713	-1.47407	0.318574	-4.62707	3.7088e-06	1.86223e-05	196.493	70.9326	3	0
actb_d1	ENSMUSG00000003948.17	39407	mouse	Mmd	396.754	-1.12052	0.214173	-5.23185	1.67824e-07	6.09866e-06	544.119	249.389	3	0
fetalLiv	ENSMUSG00000003948.17	39407	mouse	Mmd	669.228	-0.889421	0.194151	-4.58109	4.62561e-06	0.000102838	869.107	469.349	3	0
hepg2	ENSG00000109084.14	39422	human	TMEM97	2073.8	-0.891346	0.0734349	-12.1379	6.65005e-34	5.25809e-32	2694.69	1452.92	3	0
kcytes	ENSG00000109084.14	39422	human	TMEM97	788.361	-1.43184	0.13754	-10.4104	2.2234e-25	3.53485e-24	1150.5	426.22	3	0
actb_d1	ENSMUSG00000037278.9	39422	mouse	Tmem97	2718.95	-0.92138	0.149304	-6.17115	6.77969e-10	3.98276e-08	3559.69	1878.21	3	0
kcytes	ENSG00000109323.11	39451	human	MANBA	825.468	-0.805969	0.129997	-6.19988	5.65062e-10	4.09823e-09	1050.19	600.748	3	0
lncap	ENSG00000109323.11	39451	human	MANBA	1172.91	-0.721448	0.0886007	-8.14269	3.86602e-16	2.12187e-14	1459.9	885.91	3	0
fetalLiv	ENSMUSG00000028164.15	39451	mouse	Manba	1423.53	-1.0875	0.22468	-4.84021	1.29704e-06	3.48035e-05	1935.96	911.098	3	0
lncap	ENSG00000109452.13	39459	human	INPP4B	388.536	-1.06055	0.15137	-7.00636	2.44593e-12	8.76433e-11	525.074	251.998	3	0
actb_d1	ENSMUSG00000037940.17	39459	mouse	Inpp4b	2503.22	-0.940522	0.148509	-6.33308	2.40311e-10	1.53919e-08	3290.82	1715.62	3	0
fetalLiv	ENSMUSG00000037940.17	39459	mouse	Inpp4b	341.215	-1.06073	0.249888	-4.24483	2.18761e-05	0.000363661	461.239	221.191	3	0
bjFibro	ENSG00000109805.10	39498	human	NCAPG	578.158	-1.35037	0.408811	-3.30317	0.000955994	0.0249254	830.641	325.675	3	0
hepg2	ENSG00000109805.10	39498	human	NCAPG	1705.33	-0.642391	0.0740305	-8.67738	4.04993e-18	1.2184e-16	2078.65	1332.01	3	0
kcytes	ENSG00000109805.10	39498	human	NCAPG	1093.98	-0.873	0.117488	-7.43057	1.08127e-13	1.01282e-12	1415.07	772.892	3	0
hepg2	ENSG00000109814.12	39499	human	UGDH	4468.15	-0.810208	0.0527811	-15.3503	3.52323e-53	5.71814e-51	5691.29	3245.01	3	0
kcytes	ENSG00000109814.12	39499	human	UGDH	1422.36	-0.752547	0.10649	-7.06684	1.58498e-12	1.36232e-11	1785.29	1059.43	3	0
fetalLiv	ENSMUSG00000029201.14	39499	mouse	Ugdh	1525.93	-0.760394	0.197494	-3.85022	0.000118013	0.00141941	1919.12	1132.75	3	0
HEK293T	ENSG00000109929.10	39513	human	SC5D	6282.41	-0.60126	0.10604	-5.67015	1.42676e-08	9.5004e-07	7572.77	4992.04	3	0
k562	ENSG00000109929.10	39513	human	SC5D	1415.12	-0.882024	0.11509	-7.66377	1.80556e-14	2.16934e-12	1834.94	995.31	3	0
kcytes	ENSG00000109929.10	39513	human	SC5D	2983.7	-0.853698	0.0849927	-10.0444	9.72662e-24	1.46386e-22	3841.72	2125.69	3	0
kcytes	ENSG00000109971.14	39517	human	HSPA8	45263	-0.622703	0.0711954	-8.7464	2.20264e-18	2.65549e-17	54883.2	35642.8	3	0
actb_d1	ENSMUSG00000015656.17	39517	mouse	Hspa8	164779	-0.690894	0.148742	-4.64492	3.40204e-06	8.925e-05	203498	126059	3	0
thymocytes	ENSMUSG00000015656.17	39517	mouse	Hspa8	69500.5	-0.660322	0.136814	-4.82643	1.39001e-06	0.000760525	85134	53867.1	3	0
hepg2	ENSG00000110042.8	39525	human	DTX4	225.822	-0.754947	0.192017	-3.93166	8.43617e-05	0.000445197	284.156	167.488	3	0
actb_d1	ENSMUSG00000039982.8	39525	mouse	Dtx4	344.771	-0.688793	0.181283	-3.79955	0.000144958	0.00218935	426.151	263.391	3	0
fetalLiv	ENSMUSG00000039982.8	39525	mouse	Dtx4	914.994	-2.51794	1.07356	-2.3454	0.0190066	0.0731768	1558	271.988	3	0
bjFibro	ENSG00000110492.17	39583	human	MDK	2423.57	-1.30971	0.317362	-4.12685	3.67759e-05	0.00218852	3453.88	1393.25	3	0
lncap	ENSG00000110492.17	39583	human	MDK	534.835	-0.998176	0.128342	-7.77748	7.39839e-15	3.55573e-13	712.992	356.678	3	0
actb_d1	ENSMUSG00000027239.14	39583	mouse	Mdk	23.9079	-1.2684	0.500439	-2.53457	0.0112585	0.0679858	33.7271	14.0887	3	0
HEK293T	ENSG00000110628.16	39589	human	SLC22A18	134.318	-1.53352	0.282732	-5.42394	5.8299e-08	3.21266e-06	199.628	69.0083	3	0
k562	ENSG00000110628.16	39589	human	SLC22A18	149.447	-1.26414	0.296173	-4.26823	1.97026e-05	0.00026636	211.031	87.8642	3	0
kcytes	ENSG00000110628.16	39589	human	SLC22A18	115.418	-1.32227	0.339765	-3.8917	9.95432e-05	0.000412509	164.77	66.0653	3	0
kcytes	ENSG00000110917.8	39626	human	MLEC	6440.91	-0.819243	0.0756961	-10.8228	2.68489e-27	4.52352e-26	8222.54	4659.27	3	0
actb_d1	ENSMUSG00000048578.11	39626	mouse	Mlec	10253.3	-0.732974	0.136756	-5.35971	8.33542e-08	3.25779e-06	12804.3	7702.28	3	0
fetalLiv	ENSMUSG00000048578.11	39626	mouse	Mlec	29698.7	-0.653772	0.191214	-3.41906	0.000628384	0.00539942	36315	23082.4	3	0
HEK293T	ENSG00000111269.3	39670	human	CREBL2	614.817	-0.739204	0.148199	-4.98793	6.10303e-07	2.4055e-05	768.979	460.654	3	0
kcytes	ENSG00000111269.3	39670	human	CREBL2	539.013	-0.987326	0.162154	-6.08883	1.13741e-09	8.01765e-09	716.757	361.268	3	0
fetalLiv	ENSMUSG00000032652.13	39670	mouse	Crebl2	612.869	-1.04631	0.195859	-5.34217	9.18424e-08	3.79024e-06	825.61	400.129	3	0
bjFibro	ENSG00000111665.12	39724	human	CDCA3	636.311	-1.37947	0.399453	-3.4534	0.000553568	0.0169722	919.348	353.273	3	0
hepg2	ENSG00000111665.12	39724	human	CDCA3	788.882	-0.679204	0.104565	-6.49551	8.2755e-11	1.15347e-09	971.413	606.351	3	0
kcytes	ENSG00000111665.12	39724	human	CDCA3	686.542	-0.726163	0.151995	-4.77754	1.77451e-06	9.24314e-06	855.527	517.557	3	0
HEK293T	ENSG00000112294.14	39845	human	ALDH5A1	1537.45	-0.634263	0.116156	-5.46045	4.7492e-08	2.6931e-06	1870.11	1204.78	3	0
hepg2	ENSG00000112294.14	39845	human	ALDH5A1	1472.75	-0.802591	0.0812709	-9.8755	5.31698e-23	2.30386e-21	1870.84	1074.66	3	0
fetalLiv	ENSMUSG00000035936.6	39845	mouse	Aldh5a1	97.8539	-1.11093	0.464141	-2.39353	0.0166871	0.0666491	133.738	61.9701	3	0
hepg2	ENSG00000112312.10	39854	human	GMNN	1545.52	-0.89462	0.0799562	-11.1889	4.62278e-29	2.89934e-27	2008.63	1082.41	3	0
kcytes	ENSG00000112312.10	39854	human	GMNN	738.144	-0.80946	0.135822	-5.95969	2.52717e-09	1.73173e-08	939.985	536.303	3	0
actb_d1	ENSMUSG00000006715.11	39854	mouse	Gmnn	452.682	-0.635248	0.228682	-2.77787	0.00547169	0.0397409	551.314	354.049	3	0
kcytes	ENSG00000112425.16	39871	human	EPM2A	133.757	-0.931064	0.296154	-3.14386	0.00166738	0.00554885	175.431	92.0838	3	0
lncap	ENSG00000112425.16	39871	human	EPM2A	327.24	-0.590024	0.156359	-3.77352	0.000160963	0.0013601	393.326	261.154	3	0
fetalLiv	ENSMUSG00000055493.4	39871	mouse	Epm2a	92.9333	-1.88137	0.437671	-4.29859	1.71889e-05	0.000299361	146.242	39.6245	3	0
bjFibro	ENSG00000112984.12	39936	human	KIF20A	904.112	-1.49012	0.404777	-3.68134	0.000232007	0.00876116	1333.58	474.639	3	0
hepg2	ENSG00000112984.12	39936	human	KIF20A	1340.88	-1.22638	0.0840857	-14.5849	3.50283e-48	5.1031e-46	1879.08	802.682	3	0
kcytes	ENSG00000112984.12	39936	human	KIF20A	1806.9	-0.788243	0.10445	-7.54661	4.46732e-14	4.29005e-13	2288.88	1324.91	3	0
HEK293T	ENSG00000113161.17	39952	human	HMGCR	4637.53	-1.13986	0.110206	-10.343	4.50242e-25	5.27653e-22	6379.67	2895.38	3	0
hepg2	ENSG00000113161.17	39952	human	HMGCR	4014.98	-1.77031	0.0568447	-31.1429	6.33596e-213	1.67469e-209	6209.07	1820.89	3	0
k562	ENSG00000113161.17	39952	human	HMGCR	5915.37	-1.41563	0.0946707	-14.9532	1.48453e-50	5.06551e-47	8605.35	3225.4	3	0
HEK293T	ENSG00000113273.17	39976	human	ARSB	571.634	-1.05436	0.162154	-6.5022	7.91537e-11	9.4656e-09	771.852	371.416	3	0
kcytes	ENSG00000113273.17	39976	human	ARSB	359.759	-2.4573	0.203439	-12.0788	1.36709e-33	2.74693e-32	608.522	110.996	3	0
actb_d1	ENSMUSG00000042082.7	39976	mouse	Arsb	1337.69	-1.00736	0.216765	-4.64723	3.36416e-06	8.83773e-05	1787.47	887.908	3	0
hepg2	ENSG00000113318.11	39983	human	MSH3	382.943	-0.641776	0.147458	-4.35227	1.34735e-05	8.35694e-05	466.285	299.6	3	0
k562	ENSG00000113318.11	39983	human	MSH3	1127.99	-0.590351	0.107929	-5.4698	4.50549e-08	1.35331e-06	1355.56	900.409	3	0
kcytes	ENSG00000113318.11	39983	human	MSH3	639.725	-0.707605	0.158172	-4.47364	7.6899e-06	3.71345e-05	793.824	485.625	3	0
bjFibro	ENSG00000113810.16	40047	human	SMC4	1369.92	-1.03507	0.354295	-2.92149	0.00348362	0.06005	1841.33	898.501	3	0
hepg2	ENSG00000113810.16	40047	human	SMC4	2898.53	-0.738701	0.0669579	-11.0323	2.6686e-28	1.59788e-26	3622.21	2174.85	3	0
kcytes	ENSG00000113810.16	40047	human	SMC4	3511.07	-0.857702	0.0911438	-9.41043	4.94094e-21	6.68725e-20	4525.19	2496.95	3	0
hepg2	ENSG00000114115.10	40072	human	RBP1	390.559	-0.832876	0.159773	-5.21287	1.8594e-07	1.59271e-06	501.138	279.981	3	0
kcytes	ENSG00000114115.10	40072	human	RBP1	372.459	-1.15949	0.196656	-5.89601	3.72394e-09	2.5223e-08	514.783	230.135	3	0
fetalLiv	ENSMUSG00000046402.10	40072	mouse	Rbp1	310.964	-1.27476	0.238706	-5.34028	9.28014e-08	3.81416e-06	439.916	182.012	3	0
hepg2	ENSG00000114446.5	40106	human	IFT57	152.118	-0.89846	0.236423	-3.80022	0.000144566	0.000727626	197.557	106.678	3	0
kcytes	ENSG00000114446.5	40106	human	IFT57	449.078	-0.880602	0.169705	-5.18901	2.11413e-07	1.21784e-06	581.942	316.215	3	0
fetalLiv	ENSMUSG00000032965.11	40106	mouse	Ift57	589.081	-0.910541	0.315025	-2.89038	0.0038478	0.0218764	769.141	409.022	3	0
HEK293T	ENSG00000114529.13	40115	human	C3orf52	763.932	-0.58867	0.140558	-4.1881	2.81299e-05	0.00054944	917.638	610.226	3	0
kcytes	ENSG00000114529.13	40115	human	C3orf52	412.129	-0.682634	0.175919	-3.88038	0.000104291	0.000430623	507.742	316.516	3	0
fetalLiv	ENSMUSG00000033187.8	40115	mouse	BC016579	43.2035	-2.53298	0.562133	-4.50602	6.60564e-06	0.000138148	73.7527	12.6543	3	0
HEK293T	ENSG00000115041.14	40173	human	KCNIP3	156.817	-0.655389	0.255216	-2.56797	0.0102296	0.0549703	191.834	121.801	3	0
kcytes	ENSG00000115041.14	40173	human	KCNIP3	99.458	-0.767224	0.342912	-2.23738	0.0252615	0.0632949	125.288	73.6281	3	0
fetalLiv	ENSMUSG00000079056.12	40173	mouse	Kcnip3	115.718	-2.48407	1.08539	-2.28865	0.0220996	0.0819813	196.362	35.075	3	0
hepg2	ENSG00000115107.20	40180	human	STEAP3	482.142	-1.1632	0.141815	-8.20224	2.35945e-16	6.097e-15	666.378	297.905	3	0
kcytes	ENSG00000115107.20	40180	human	STEAP3	1857.53	-1.14975	0.0970896	-11.8422	2.3623e-32	4.59703e-31	2560.92	1154.14	3	0
actb_d1	ENSMUSG00000026389.16	40180	mouse	Steap3	109.763	-0.851343	0.278701	-3.05468	0.00225297	0.0200682	141.596	77.9308	3	0
HEK293T	ENSG00000115170.16	40192	human	ACVR1	622.367	-0.722787	0.14841	-4.87019	1.11491e-06	3.96741e-05	775.154	469.581	3	0
kcytes	ENSG00000115170.16	40192	human	ACVR1	762.663	-0.783071	0.144719	-5.41098	6.26819e-08	3.78944e-07	964.966	560.361	3	0
fetalLiv	ENSMUSG00000026836.15	40192	mouse	Acvr1	92.2953	-0.874447	0.383507	-2.28013	0.0225998	0.0833874	119.43	65.1607	3	0
HEK293T	ENSG00000115257.15	40208	human	PCSK4	198.496	-1.00735	0.239883	-4.19933	2.67708e-05	0.000528769	265.001	131.991	3	0
k562	ENSG00000115257.15	40208	human	PCSK4	192.154	-1.42638	0.256362	-5.5639	2.63806e-08	8.38136e-07	280.045	104.264	3	0
actb_d1	ENSMUSG00000020131.14	40208	mouse	Pcsk4	60.8544	-1.42549	0.359	-3.97072	7.1657e-05	0.00122309	88.9644	32.7444	3	0
kcytes	ENSG00000115267.10	40211	human	IFIH1	737.358	-1.96934	0.141184	-13.9488	3.19853e-44	8.27561e-43	1174.82	299.898	3	0
lncap	ENSG00000115267.10	40211	human	IFIH1	119.365	-0.75995	0.258324	-2.94185	0.00326254	0.017751	150.186	88.5428	3	0
actb_d1	ENSMUSG00000026896.14	40211	mouse	Ifih1	7618.49	-0.889884	0.136406	-6.5238	6.85467e-11	4.72208e-09	9897.12	5339.86	3	0
HEK293T	ENSG00000116819.9	40625	human	TFAP2E	31.2864	-2.13877	0.596854	-3.5834	0.000339155	0.00405753	50.9366	11.6362	3	0
hepg2	ENSG00000116819.9	40625	human	TFAP2E	21.812	-1.33274	0.616891	-2.16041	0.0307408	0.0787875	31.1612	12.4629	3	0
lncap	ENSG00000116819.9	40625	human	TFAP2E	112.329	-1.65157	0.271757	-6.07741	1.22142e-09	2.9705e-08	170.401	54.2575	3	0
HEK293T	ENSG00000116906.13	40638	human	GNPAT	2936.7	-0.605044	0.102475	-5.90429	3.54178e-09	2.83004e-07	3543.47	2329.93	3	0
kcytes	ENSG00000116906.13	40638	human	GNPAT	1109.24	-0.684737	0.115308	-5.93834	2.87916e-09	1.96585e-08	1367.6	850.891	3	0
actb_d1	ENSMUSG00000031985.9	40638	mouse	Gnpat	3108.23	-0.944058	0.13712	-6.88491	5.78235e-12	5.17466e-10	4091.35	2125.12	3	0
HEK293T	ENSG00000116918.15	40639	human	TSNAX	1885.31	-0.637325	0.110648	-5.75991	8.41595e-09	6.06328e-07	2295.21	1475.4	3	0
k562	ENSG00000116918.15	40639	human	TSNAX	1765.04	-0.679766	0.104588	-6.49948	8.05955e-11	4.8588e-09	2173.54	1356.55	3	0
actb_d1	ENSMUSG00000056820.7	40639	mouse	Tsnax	1598.93	-0.885864	0.140672	-6.29736	3.02767e-10	1.91996e-08	2075.66	1122.21	3	0
HEK293T	ENSG00000116985.12	40647	human	BMP8B	473.4	-1.61068	0.186572	-8.63302	5.97543e-18	2.76427e-15	712.994	233.805	3	0
hepg2	ENSG00000116985.12	40647	human	BMP8B	27.0407	-1.46985	0.566859	-2.59298	0.00951487	0.0292968	39.7347	14.3467	3	0
lncap	ENSG00000116985.12	40647	human	BMP8B	104.31	-0.638403	0.272102	-2.34619	0.0189664	0.0736088	126.943	81.6778	3	0
bjFibro	ENSG00000117650.13	40744	human	NEK2	243.575	-1.6044	0.428949	-3.7403	0.000183802	0.00744869	366.64	120.51	3	0
hepg2	ENSG00000117650.13	40744	human	NEK2	843.468	-0.850384	0.101381	-8.388	4.94492e-17	1.35142e-15	1084.64	602.297	3	0
kcytes	ENSG00000117650.13	40744	human	NEK2	418.372	-0.692089	0.175917	-3.93418	8.34824e-05	0.000349821	516.871	319.874	3	0
bjFibro	ENSG00000117724.15	40751	human	CENPF	841.922	-1.74342	0.408894	-4.26375	2.01021e-05	0.00138123	1296.67	387.178	3	0
hepg2	ENSG00000117724.15	40751	human	CENPF	3490.68	-1.50957	0.0593363	-25.4408	8.91584e-143	1.26893e-139	5167.02	1814.33	3	0
kcytes	ENSG00000117724.15	40751	human	CENPF	3180.36	-0.934105	0.0871539	-10.7179	8.39028e-27	1.39204e-25	4175.23	2185.49	3	0
HEK293T	ENSG00000118276.12	40792	human	B4GALT6	820.99	-1.33887	0.151899	-8.81419	1.20558e-18	7.06427e-16	1177.02	464.96	3	0
kcytes	ENSG00000118276.12	40792	human	B4GALT6	142.769	-2.59181	0.320353	-8.09047	5.94345e-16	6.33321e-15	244.773	40.7652	3	0
fetalLiv	ENSMUSG00000056124.5	40792	mouse	B4galt6	1288.42	-2.74793	1.20977	-2.27145	0.02312	0.0847468	2242.97	333.88	3	0
k562	ENSG00000119326.15	40888	human	CTNNAL1	2379.54	-0.816186	0.0957481	-8.52431	1.5372e-17	2.882e-15	3035.46	1723.63	3	0
kcytes	ENSG00000119326.15	40888	human	CTNNAL1	1938.01	-1.84684	0.101286	-18.2339	2.77557e-74	1.24335e-72	3033.27	842.761	3	0
actb_d1	ENSMUSG00000038816.14	40888	mouse	Ctnnal1	678.205	-1.65343	0.205469	-8.04712	8.47622e-16	1.20243e-13	1030.1	326.307	3	0
hepg2	ENSG00000119403.15	40898	human	PHF19	903.517	-0.739112	0.0988209	-7.47931	7.47143e-14	1.50094e-12	1130.65	676.384	3	0
k562	ENSG00000119403.15	40898	human	PHF19	8402.26	-0.6533	0.0712722	-9.16627	4.8969e-20	1.34752e-17	10272.7	6531.8	3	0
kcytes	ENSG00000119403.15	40898	human	PHF19	909.939	-1.18723	0.126485	-9.38634	6.2123e-21	8.36829e-20	1264.66	555.221	3	0
HEK293T	ENSG00000119943.13	40990	human	PYROXD2	35.9376	-1.30354	0.541732	-2.40625	0.0161174	0.0765339	51.0796	20.7956	3	0
hepg2	ENSG00000119943.13	40990	human	PYROXD2	62.5167	-0.907675	0.35346	-2.56797	0.0102296	0.0311348	81.4782	43.5552	3	0
fetalLiv	ENSMUSG00000060224.4	40990	mouse	Pyroxd2	202.516	-1.37639	0.501523	-2.74442	0.00606177	0.0310473	292.438	112.595	3	0
bjFibro	ENSG00000119969.16	40995	human	HELLS	280.854	-1.36292	0.460736	-2.95813	0.00309509	0.0551354	404.509	157.199	3	0
kcytes	ENSG00000119969.16	40995	human	HELLS	853.132	-0.799887	0.130727	-6.11878	9.42944e-10	6.69437e-09	1083.57	622.689	3	0
actb_d1	ENSMUSG00000025001.11	40995	mouse	Hells	11376.5	-0.962957	0.186426	-5.16536	2.3998e-07	8.29575e-06	15039.3	7713.8	3	0
HEK293T	ENSG00000120738.8	41125	human	EGR1	344.027	-0.698191	0.185015	-3.77369	0.000160848	0.0021936	425.74	262.314	3	0
bjFibro	ENSG00000120738.8	41125	human	EGR1	1990.16	-1.10852	0.382595	-2.89737	0.00376306	0.062983	2719.26	1261.07	3	0
k562	ENSG00000120738.8	41125	human	EGR1	2262.54	-1.23608	0.24622	-5.02021	5.16148e-07	1.16328e-05	3176.48	1348.59	3	0
kcytes	ENSG00000120896.14	41144	human	SORBS3	1992.76	-1.36312	0.0978436	-13.9317	4.06803e-44	1.05134e-42	2869.98	1115.55	3	0
actb_d1	ENSMUSG00000022091.6	41144	mouse	Sorbs3	23.3898	-1.27738	0.492228	-2.5951	0.00945645	0.0598353	33.0635	13.7161	3	0
fetalLiv	ENSMUSG00000022091.6	41144	mouse	Sorbs3	125.694	-0.88182	0.274563	-3.21172	0.00131942	0.00977428	162.948	88.4396	3	0
HEK293T	ENSG00000120915.14	41150	human	EPHX2	371.46	-0.975474	0.182491	-5.34532	9.02585e-08	4.5333e-06	492.597	250.324	3	0
hepg2	ENSG00000120915.14	41150	human	EPHX2	611.772	-0.603099	0.116286	-5.18636	2.14444e-07	1.81668e-06	737.854	485.691	3	0
k562	ENSG00000120915.14	41150	human	EPHX2	1348.99	-0.652294	0.110682	-5.89342	3.78287e-09	1.48367e-07	1648.93	1049.04	3	0
hepg2	ENSG00000121152.10	41275	human	NCAPH	1320.44	-0.896287	0.0847518	-10.5754	3.87412e-26	2.01913e-24	1718.97	921.908	3	0
kcytes	ENSG00000121152.10	41275	human	NCAPH	912.755	-0.798754	0.136294	-5.8605	4.61462e-09	3.09529e-08	1159.47	666.045	3	0
actb_d1	ENSMUSG00000034906.15	41275	mouse	Ncaph	1968.56	-0.662606	0.203577	-3.25482	0.00113464	0.011714	2413.85	1523.26	3	0
hepg2	ENSG00000121621.7	41328	human	KIF18A	331.38	-1.1659	0.164888	-7.07084	1.53994e-12	2.67279e-11	458.261	204.498	3	0
k562	ENSG00000121621.7	41328	human	KIF18A	1426	-0.59195	0.1025	-5.77513	7.68956e-09	2.82133e-07	1714.63	1137.38	3	0
kcytes	ENSG00000121621.7	41328	human	KIF18A	330.805	-0.601151	0.205661	-2.92302	0.00346653	0.0108295	398.597	263.014	3	0
hepg2	ENSG00000121858.11	41352	human	TNFSF10	316.752	-0.629824	0.159321	-3.95318	7.71182e-05	0.000410248	384.793	248.712	3	0
kcytes	ENSG00000121858.11	41352	human	TNFSF10	277.705	-0.870115	0.226477	-3.84196	0.000122058	0.000498933	359.107	196.303	3	0
fetalLiv	ENSMUSG00000039304.11	41352	mouse	Tnfsf10	146.377	-2.3798	0.262747	-9.05737	1.33629e-19	7.89904e-17	245.519	47.235	3	0
kcytes	ENSG00000121988.18	41370	human	ZRANB3	230.051	-0.823132	0.255589	-3.22053	0.00127955	0.00435787	294.162	165.94	3	0
actb_d1	ENSMUSG00000036086.16	41370	mouse	Zranb3	535.49	-0.905845	0.151299	-5.98711	2.13601e-09	1.14585e-07	698.505	372.475	3	0
fetalLiv	ENSMUSG00000036086.16	41370	mouse	Zranb3	1815.89	-0.869341	0.119247	-7.29027	3.09324e-13	5.3135e-11	2346.92	1284.86	3	0
hepg2	ENSG00000122483.18	41420	human	CCDC18	290.468	-0.963997	0.170836	-5.64282	1.67285e-08	1.69967e-07	383.666	197.27	3	0
k562	ENSG00000122483.18	41420	human	CCDC18	1321.37	-0.889768	0.109121	-8.15392	3.52311e-16	5.77959e-14	1716.43	926.316	3	0
kcytes	ENSG00000122483.18	41420	human	CCDC18	382.234	-1.63472	0.18583	-8.79689	1.40664e-18	1.71027e-17	578.311	186.156	3	0
hepg2	ENSG00000122958.15	41479	human	VPS26A	1225.08	-0.593152	0.094934	-6.24804	4.15638e-10	5.23851e-09	1471.77	978.377	3	0
kcytes	ENSG00000122958.15	41479	human	VPS26A	2247.82	-0.839013	0.0965217	-8.69248	3.54611e-18	4.2217e-17	2883.79	1611.85	3	0
lncap	ENSG00000122958.15	41479	human	VPS26A	2573.76	-0.699503	0.0698002	-10.0215	1.22607e-23	1.34994e-21	3185.57	1961.95	3	0
HEK293T	ENSG00000123104.12	41493	human	ITPR2	1231.68	-0.644591	0.158443	-4.06827	4.73625e-05	0.000825978	1502.22	961.141	3	0
kcytes	ENSG00000123104.12	41493	human	ITPR2	998.539	-0.876186	0.125119	-7.00283	2.50843e-12	2.12723e-11	1292.73	704.348	3	0
fetalLiv	ENSMUSG00000030287.15	41493	mouse	Itpr2	287.521	-1.07257	0.215954	-4.96668	6.81101e-07	2.04283e-05	389.691	185.35	3	0
bjFibro	ENSG00000123219.13	41514	human	CENPK	457.922	-1.12773	0.369855	-3.04913	0.00229507	0.045694	628.355	287.489	3	0
k562	ENSG00000123219.13	41514	human	CENPK	1316.03	-0.700849	0.12216	-5.73714	9.62908e-09	3.45856e-07	1629.76	1002.3	3	0
kcytes	ENSG00000123219.13	41514	human	CENPK	520.762	-1.1707	0.15794	-7.41234	1.24087e-13	1.15474e-12	721.193	320.33	3	0
bjFibro	ENSG00000123485.12	41545	human	HJURP	468.94	-1.28235	0.372345	-3.44398	0.000573213	0.0173068	664.687	273.193	3	0
hepg2	ENSG00000123485.12	41545	human	HJURP	1147.71	-0.807837	0.0879226	-9.18805	4.00042e-20	1.43164e-18	1461.13	834.283	3	0
kcytes	ENSG00000123485.12	41545	human	HJURP	928.633	-0.754739	0.127822	-5.90463	3.53437e-09	2.39674e-08	1166.19	691.072	3	0
HEK293T	ENSG00000124145.6	41614	human	SDC4	989.154	-0.638747	0.132146	-4.83366	1.34047e-06	4.60236e-05	1204.6	773.708	3	0
kcytes	ENSG00000124145.6	41614	human	SDC4	6641.75	-0.637963	0.0802787	-7.94685	1.91321e-15	1.96888e-14	8087.34	5196.17	3	0
fetalLiv	ENSMUSG00000017009.3	41614	mouse	Sdc4	12.7604	-2.48148	1.0751	-2.30813	0.0209918	0.0788879	21.7045	3.81626	3	0
bjFibro	ENSG00000124575.7	41722	human	H1-3	80.9637	-2.42724	0.520336	-4.66475	3.08996e-06	0.000342274	136.512	25.4154	3	0
k562	ENSG00000124575.7	41722	human	H1-3	39.4878	-1.12117	0.476137	-2.35473	0.0185362	0.0726503	54.1111	24.8646	3	0
fetalLiv	ENSMUSG00000052565.7	41722	mouse	Hist1h1d	75.7445	-1.47752	0.651306	-2.26855	0.0232956	0.0852814	111.33	40.1586	3	0
lncap	ENSG00000124788.19	41759	human	ATXN1	1156.2	-0.591716	0.088875	-6.65784	2.7788e-11	8.55635e-10	1390.36	922.052	3	0
actb_d1	ENSMUSG00000046876.16	41759	mouse	Atxn1	1454.57	-1.20738	0.168835	-7.15125	8.59914e-13	8.71334e-11	2030.24	878.892	3	0
fetalLiv	ENSMUSG00000046876.16	41759	mouse	Atxn1	565.899	-0.664894	0.191128	-3.47878	0.000503694	0.00453347	694.055	437.742	3	0
HEK293T	ENSG00000124942.14	41777	human	AHNAK	2532.32	-0.782699	0.14008	-5.58749	2.30369e-08	1.46726e-06	3202.76	1861.88	3	0
hepg2	ENSG00000124942.14	41777	human	AHNAK	11331.8	-0.694585	0.0439322	-15.8104	2.63822e-56	4.60494e-54	14010.8	8652.69	3	0
fetalLiv	ENSMUSG00000069833.13	41777	mouse	Ahnak	432.156	-1.14096	0.350341	-3.25672	0.00112709	0.00858694	594.529	269.783	3	0
kcytes	ENSG00000125257.16	41796	human	ABCC4	674.514	-0.883667	0.149158	-5.92435	3.13533e-09	2.13311e-08	875.125	473.902	3	0
lncap	ENSG00000125257.16	41796	human	ABCC4	6809.71	-0.738855	0.0486155	-15.1979	3.64983e-52	1.84185e-49	8515.95	5103.48	3	0
actb_d1	ENSMUSG00000032849.14	41796	mouse	Abcc4	2007.38	-0.875826	0.136818	-6.40137	1.53986e-10	1.02395e-08	2598.9	1415.87	3	0
kcytes	ENSG00000127946.17	42161	human	HIP1	307.681	-0.827733	0.19982	-4.14239	3.43699e-05	0.000151938	393.564	221.798	3	0
actb_d1	ENSMUSG00000039959.13	42161	mouse	Hip1	984.953	-0.883685	0.168469	-5.24539	1.55954e-07	5.73257e-06	1278.03	691.876	3	0
fetalLiv	ENSMUSG00000039959.13	42161	mouse	Hip1	307.649	-1.54131	0.279673	-5.51112	3.56568e-08	1.70626e-06	457.916	157.382	3	0
hepg2	ENSG00000128708.13	42276	human	HAT1	1775.65	-0.667422	0.0734075	-9.09202	9.72179e-20	3.37472e-18	2178.43	1372.88	3	0
kcytes	ENSG00000128708.13	42276	human	HAT1	1305.15	-0.721202	0.115262	-6.25707	3.92289e-10	2.88732e-09	1625.05	985.261	3	0
actb_d1	ENSMUSG00000027018.11	42276	mouse	Hat1	5827.34	-0.67753	0.181178	-3.73958	0.000184324	0.00267222	7172.08	4482.59	3	0
HEK293T	ENSG00000129646.16	42377	human	QRICH2	74.0596	-2.00914	0.389439	-5.15906	2.48199e-07	1.10738e-05	118.619	29.4999	3	0
hepg2	ENSG00000129646.16	42377	human	QRICH2	173.672	-1.04074	0.215313	-4.83361	1.34078e-06	9.97862e-06	233.567	113.777	3	0
kcytes	ENSG00000129646.16	42377	human	QRICH2	108.64	-0.738148	0.329563	-2.23978	0.0251054	0.0629798	135.794	81.486	3	0
kcytes	ENSG00000130203.10	42440	human	APOE	237.331	-1.28017	0.235694	-5.43149	5.58867e-08	3.39481e-07	336.322	138.34	3	0
actb_d1	ENSMUSG00000002985.16	42440	mouse	Apoe	42.0758	-1.2294	0.513692	-2.39326	0.0166992	0.0904431	59.0165	25.135	3	0
fetalLiv	ENSMUSG00000002985.16	42440	mouse	Apoe	7433.82	-1.28857	0.262179	-4.91486	8.88461e-07	2.53281e-05	10549.1	4318.57	3	0
HEK293T	ENSG00000130270.16	42451	human	ATP8B3	146.45	-0.949617	0.27189	-3.49265	0.000478251	0.00538576	193.048	99.8524	3	0
hepg2	ENSG00000130270.16	42451	human	ATP8B3	248.995	-0.813746	0.178757	-4.55224	5.30783e-06	3.55559e-05	317.61	180.381	3	0
kcytes	ENSG00000130270.16	42451	human	ATP8B3	49.8861	-1.52226	0.511486	-2.97615	0.00291893	0.00926837	74.06	25.7122	3	0
HEK293T	ENSG00000130997.16	42592	human	POLN	58.506	-2.12529	0.451418	-4.70802	2.50138e-06	7.634e-05	95.2462	21.7659	3	0
actb_d1	ENSMUSG00000045102.12	42592	mouse	Poln	59.6235	-1.12909	0.386621	-2.92041	0.00349573	0.0283672	81.3187	37.9283	3	0
fetalLiv	ENSMUSG00000045102.12	42592	mouse	Poln	68.7853	-1.34593	0.406662	-3.3097	0.000933966	0.00743694	98.6827	38.8879	3	0
bjFibro	ENSG00000131153.9	42635	human	GINS2	458.254	-1.85545	0.430749	-4.30749	1.6512e-05	0.00119173	718.138	198.369	3	0
kcytes	ENSG00000131153.9	42635	human	GINS2	440.908	-1.15654	0.173341	-6.67206	2.52236e-11	2.01208e-10	608.889	272.927	3	0
actb_d1	ENSMUSG00000031821.11	42635	mouse	Gins2	729.531	-0.605485	0.206027	-2.93887	0.00329415	0.0270524	881.22	577.841	3	0
kcytes	ENSG00000131171.13	42637	human	SH3BGRL	1157.34	-0.739471	0.115559	-6.39909	1.56303e-10	1.1832e-09	1447.79	866.891	3	0
lncap	ENSG00000131171.13	42637	human	SH3BGRL	2097.4	-1.53303	0.0719527	-21.3061	9.96263e-101	1.39224e-97	3117.51	1077.29	3	0
fetalLiv	ENSMUSG00000031246.14	42637	mouse	Sh3bgrl	9531.99	-0.598116	0.104431	-5.72737	1.02001e-08	5.90785e-07	11480.1	7583.89	3	0
hepg2	ENSG00000131724.11	42706	human	IL13RA1	4588.48	-0.918036	0.0542013	-16.9375	2.37911e-64	5.24027e-62	5999.53	3177.43	3	0
kcytes	ENSG00000131724.11	42706	human	IL13RA1	1115.98	-1.01995	0.122395	-8.33329	7.86256e-17	8.79667e-16	1495.12	736.832	3	0
fetalLiv	ENSMUSG00000017057.9	42706	mouse	Il13ra1	50.9127	-3.08751	0.624118	-4.947	7.53668e-07	2.21775e-05	91.129	10.6964	3	0
k562	ENSG00000131746.13	42712	human	TNS4	128.749	-1.96685	0.288787	-6.81074	9.70977e-12	7.07942e-10	205.053	52.4461	3	0
kcytes	ENSG00000131746.13	42712	human	TNS4	35253.3	-1.37298	0.0696262	-19.7193	1.4718e-86	7.81971e-85	50868	19638.6	3	0
fetalLiv	ENSMUSG00000017607.9	42712	mouse	Tns4	15.573	-2.57374	1.02538	-2.51005	0.0120715	0.0520283	26.6616	4.48437	3	0
HEK293T	ENSG00000132016.12	42756	human	BRME1	160.992	-1.18182	0.259007	-4.56291	5.04504e-06	0.0001354	223.556	98.427	3	0
actb_d1	ENSMUSG00000008129.14	42756	mouse	4930432K21Rik	46.5385	-2.69292	0.407466	-6.60896	3.87023e-11	2.8398e-09	80.4425	12.6344	3	0
fetalLiv	ENSMUSG00000008129.14	42756	mouse	4930432K21Rik	31.9437	-1.74279	0.523927	-3.32641	0.000879734	0.00709791	49.1671	14.7203	3	0
hepg2	ENSG00000132196.16	42771	human	HSD17B7	987.531	-0.846775	0.100666	-8.41175	4.03944e-17	1.11715e-15	1269.89	705.176	3	0
k562	ENSG00000132196.16	42771	human	HSD17B7	582.15	-1.29201	0.156481	-8.25667	1.4979e-16	2.58138e-14	826.786	337.514	3	0
kcytes	ENSG00000132196.16	42771	human	HSD17B7	563.089	-1.07292	0.152441	-7.03828	1.94628e-12	1.66348e-11	763.305	362.872	3	0
bjFibro	ENSG00000132530.17	42838	human	XAF1	153.564	-1.36867	0.446022	-3.06861	0.00215057	0.0436734	221.439	85.6888	3	0
kcytes	ENSG00000132530.17	42838	human	XAF1	211.108	-2.26864	0.269496	-8.41808	3.82712e-17	4.34133e-16	349.457	72.7593	3	0
fetalLiv	ENSMUSG00000040483.15	42838	mouse	Xaf1	114.745	-0.76822	0.300583	-2.55576	0.0105955	0.0471857	144.566	84.9249	3	0
k562	ENSG00000132688.11	42870	human	NES	768.288	-0.59308	0.128613	-4.61134	4.00087e-06	6.98658e-05	924.012	612.565	3	0
kcytes	ENSG00000132688.11	42870	human	NES	9.17099	-2.40053	1.18273	-2.02965	0.0423919	0.0982436	15.4015	2.94044	3	0
fetalLiv	ENSMUSG00000004891.16	42870	mouse	Nes	337.62	-1.53439	0.274432	-5.59114	2.25577e-08	1.17149e-06	501.855	173.384	3	0
bjFibro	ENSG00000132967.10	42923	human	HMGB1P5	7103.92	-1.42133	0.335691	-4.23406	2.2951e-05	0.00153486	10345.3	3862.56	3	0
hepg2	ENSG00000132967.10	42923	human	HMGB1P5	2201.96	-0.64074	0.0751586	-8.52517	1.52582e-17	4.34987e-16	2685.51	1718.41	3	0
kcytes	ENSG00000132967.10	42923	human	HMGB1P5	837.75	-0.634938	0.136111	-4.66485	3.08842e-06	1.56726e-05	1019.45	656.054	3	0
kcytes	ENSG00000133243.10	42970	human	BTBD2	1636.15	-0.754114	0.106409	-7.08692	1.37126e-12	1.18352e-11	2054.59	1217.71	3	0
actb_d1	ENSMUSG00000003344.14	42970	mouse	Btbd2	420.103	-0.965778	0.176035	-5.4863	4.10445e-08	1.70508e-06	555.667	284.538	3	0
fetalLiv	ENSMUSG00000003344.14	42970	mouse	Btbd2	1532.95	-1.36541	0.167863	-8.13407	4.15115e-16	1.12584e-13	2208.22	857.682	3	0
hepg2	ENSG00000133816.19	43030	human	MICAL2	69.269	-1.41197	0.34805	-4.05679	4.9751e-05	0.000275021	100.634	37.9039	3	0
kcytes	ENSG00000133816.19	43030	human	MICAL2	4634.85	-0.686785	0.0808719	-8.49226	2.02661e-17	2.32313e-16	5718.14	3551.56	3	0
fetalLiv	ENSMUSG00000038244.14	43030	mouse	Mical2	128.231	-1.42264	0.366622	-3.88039	0.000104288	0.00128983	186.772	69.6903	3	0
bjFibro	ENSG00000134057.15	43063	human	CCNB1	2500.45	-1.87006	0.43049	-4.34403	1.39894e-05	0.00106118	3926.77	1074.13	3	0
hepg2	ENSG00000134057.15	43063	human	CCNB1	2782.75	-1.04002	0.0632477	-16.4437	9.30876e-61	1.87207e-58	3743.37	1822.13	3	0
kcytes	ENSG00000134057.15	43063	human	CCNB1	3142.05	-0.861774	0.087026	-9.90249	4.06037e-23	5.94636e-22	4053.44	2230.67	3	0
kcytes	ENSG00000134321.13	43125	human	RSAD2	70.3208	-1.03392	0.424295	-2.4368	0.014818	0.0397806	94.402	46.2396	3	0
lncap	ENSG00000134321.13	43125	human	RSAD2	89.8505	-0.839401	0.296539	-2.83066	0.00464524	0.0238727	115.22	64.4806	3	0
actb_d1	ENSMUSG00000020641.16	43125	mouse	Rsad2	893.212	-0.930741	0.177469	-5.24453	1.5668e-07	5.74824e-06	1171.52	614.9	3	0
kcytes	ENSG00000134326.12	43128	human	CMPK2	129.421	-2.75477	0.339806	-8.10688	5.1934e-16	5.54951e-15	225.574	33.2694	3	0
lncap	ENSG00000134326.12	43128	human	CMPK2	227.305	-0.691648	0.195843	-3.53165	0.000412974	0.0031002	280.498	174.112	3	0
fetalLiv	ENSMUSG00000020638.8	43128	mouse	Cmpk2	2043.25	-0.666452	0.189575	-3.51551	0.000438911	0.00405761	2506.54	1579.96	3	0
hepg2	ENSG00000134352.21	43134	human	IL6ST	4647.21	-1.12977	0.0604116	-18.7012	4.83704e-78	1.62718e-75	6376.18	2918.23	3	0
kcytes	ENSG00000134352.21	43134	human	IL6ST	2287.14	-1.9357	0.0975456	-19.8441	1.24029e-87	6.636e-86	3626.42	947.859	3	0
fetalLiv	ENSMUSG00000021756.12	43134	mouse	Il6st	766.201	-0.9921	0.256655	-3.8655	0.000110862	0.00135118	1019.61	512.796	3	0
HEK293T	ENSG00000134874.18	43232	human	DZIP1	3102.66	-0.867562	0.101351	-8.55999	1.12878e-17	4.96072e-15	4008.58	2196.74	3	0
hepg2	ENSG00000134874.18	43232	human	DZIP1	1102.04	-0.838748	0.0925772	-9.05998	1.30471e-19	4.47033e-18	1413.67	790.414	3	0
kcytes	ENSG00000134874.18	43232	human	DZIP1	292.522	-0.817167	0.207927	-3.93007	8.49217e-05	0.000355529	373.137	211.907	3	0
hepg2	ENSG00000135315.12	43307	human	CEP162	221.516	-0.681818	0.195387	-3.48958	0.000483785	0.00215427	272.449	170.583	3	0
k562	ENSG00000135315.12	43307	human	CEP162	386.693	-0.826398	0.168706	-4.89845	9.65951e-07	1.98078e-05	494.58	278.806	3	0
kcytes	ENSG00000135315.12	43307	human	CEP162	176.443	-0.607626	0.285317	-2.12965	0.0332005	0.0798336	213.214	139.671	3	0
HEK293T	ENSG00000136052.10	43475	human	SLC41A2	317.691	-0.832327	0.196516	-4.23542	2.28122e-05	0.000463602	406.763	228.619	3	0
kcytes	ENSG00000136052.10	43475	human	SLC41A2	44.9033	-1.35389	0.516476	-2.6214	0.00875683	0.024973	64.6012	25.2054	3	0
actb_d1	ENSMUSG00000034591.5	43475	mouse	Slc41a2	618.461	-0.772203	0.165491	-4.66614	3.06908e-06	8.14073e-05	780.479	456.442	3	0
lncap	ENSG00000136205.18	43508	human	TNS3	113.934	-1.18858	0.268097	-4.4334	9.27567e-06	0.000108507	158.479	69.3898	3	0
actb_d1	ENSMUSG00000020422.14	43508	mouse	Tns3	665.368	-1.35791	0.168737	-8.04745	8.45372e-16	1.20243e-13	957.446	373.29	3	0
fetalLiv	ENSMUSG00000020422.14	43508	mouse	Tns3	1584.6	-0.662508	0.171081	-3.87248	0.000107735	0.00132108	1941.93	1227.27	3	0
hepg2	ENSG00000136450.13	43551	human	SRSF1	2329.4	-0.775663	0.0668501	-11.603	3.97766e-31	2.78768e-29	2939.74	1719.06	3	0
k562	ENSG00000136450.13	43551	human	SRSF1	4094.6	-0.703412	0.0949263	-7.41009	1.26215e-13	1.31302e-11	5073.71	3115.49	3	0
kcytes	ENSG00000136450.13	43551	human	SRSF1	2530.52	-0.831351	0.0874544	-9.5061	1.97937e-21	2.7127e-20	3240.08	1820.96	3	0
k562	ENSG00000136717.15	43595	human	BIN1	41.5504	-1.3103	0.476616	-2.74917	0.00597462	0.0295973	59.2004	23.9005	3	0
kcytes	ENSG00000136717.15	43595	human	BIN1	452.699	-0.899736	0.170033	-5.29154	1.21288e-07	7.1416e-07	589.573	315.825	3	0
fetalLiv	ENSMUSG00000024381.16	43595	mouse	Bin1	721.9	-1.29666	0.243281	-5.32991	9.82626e-08	4.02216e-06	1026.13	417.668	3	0
hepg2	ENSG00000136937.13	43655	human	NCBP1	1321.58	-0.720542	0.0825535	-8.72818	2.58804e-18	7.88863e-17	1645.24	997.925	3	0
kcytes	ENSG00000136937.13	43655	human	NCBP1	2173.19	-0.83561	0.0924505	-9.03846	1.58899e-19	2.01678e-18	2785.56	1560.83	3	0
lncap	ENSG00000136937.13	43655	human	NCBP1	2234.89	-0.595628	0.0676199	-8.80847	1.26863e-18	9.40704e-17	2689.89	1779.88	3	0
k562	ENSG00000137103.20	43707	human	TMEM8B	180.017	-0.678872	0.246232	-2.75704	0.00583274	0.0290545	221.675	138.36	3	0
kcytes	ENSG00000137103.20	43707	human	TMEM8B	174.806	-1.70139	0.296285	-5.74241	9.3339e-09	6.12413e-08	267.603	82.0096	3	0
fetalLiv	ENSMUSG00000078716.10	43707	mouse	Tmem8b	112.921	-1.11527	0.36763	-3.03368	0.00241593	0.0154733	154.423	71.4185	3	0
kcytes	ENSG00000137628.18	43793	human	DDX60	1568.86	-2.3124	0.114123	-20.2623	2.76696e-91	1.54557e-89	2611.91	525.805	3	0
actb_d1	ENSMUSG00000037921.15	43793	mouse	Ddx60	712.06	-0.897929	0.149433	-6.00893	1.86756e-09	1.00748e-07	926.492	497.628	3	0
fetalLiv	ENSMUSG00000037921.15	43793	mouse	Ddx60	38.6366	-2.33105	0.54854	-4.24954	2.14208e-05	0.000358165	64.5442	12.729	3	0
hepg2	ENSG00000137812.21	43832	human	KNL1	938.418	-0.879234	0.101294	-8.67999	3.95817e-18	1.19468e-16	1214.46	662.376	3	0
k562	ENSG00000137812.21	43832	human	KNL1	4679.81	-0.672526	0.076333	-8.81042	1.24674e-18	2.87441e-16	5751.3	3608.32	3	0
kcytes	ENSG00000137812.21	43832	human	KNL1	1269.3	-1.10227	0.112721	-9.77877	1.38886e-22	1.98809e-21	1732.02	806.59	3	0
HEK293T	ENSG00000137821.12	43839	human	LRRC49	615.849	-0.67228	0.163523	-4.11121	3.9359e-05	0.000710361	756.686	475.011	3	0
kcytes	ENSG00000137821.12	43839	human	LRRC49	163.416	-1.44078	0.277562	-5.19084	2.09347e-07	1.20685e-06	238.947	87.8848	3	0
lncap	ENSG00000137821.12	43839	human	LRRC49	445.189	-1.0198	0.138712	-7.35193	1.95364e-13	8.02982e-12	596.44	293.937	3	0
HEK293T	ENSG00000138080.14	43898	human	EMILIN1	39.2773	-1.32122	0.499707	-2.64399	0.00819352	0.0464625	56.1114	22.4433	3	0
kcytes	ENSG00000138080.14	43898	human	EMILIN1	20.7698	-2.65832	0.821718	-3.23508	0.0012161	0.00416724	35.9093	5.6303	3	0
fetalLiv	ENSMUSG00000029163.9	43898	mouse	Emilin1	3052.4	-1.65966	0.56015	-2.96287	0.00304781	0.0184336	4637.09	1467.71	3	0
hepg2	ENSG00000138413.14	43959	human	IDH1	13269.7	-0.933848	0.0402556	-23.198	4.77337e-119	4.41585e-116	17419.9	9119.42	3	0
kcytes	ENSG00000138413.14	43959	human	IDH1	2702.38	-1.6228	0.0880641	-18.4275	7.90111e-76	3.60297e-74	4080.17	1324.59	3	0
fetalLiv	ENSMUSG00000025950.16	43959	mouse	Idh1	1838.37	-1.39238	0.54436	-2.55782	0.010533	0.04698	2662.52	1014.21	3	0
HEK293T	ENSG00000138604.10	43981	human	GLCE	2084.8	-0.675162	0.121891	-5.53906	3.04105e-08	1.81832e-06	2563.76	1605.83	3	0
kcytes	ENSG00000138604.10	43981	human	GLCE	708.843	-1.20708	0.144357	-8.36176	6.17896e-17	6.94707e-16	989.195	428.492	3	0
lncap	ENSG00000138604.10	43981	human	GLCE	643.563	-0.712176	0.114174	-6.23763	4.44255e-10	1.14317e-08	799.342	487.784	3	0
HEK293T	ENSG00000138613.14	43983	human	APH1B	225.134	-0.745432	0.253741	-2.93777	0.00330584	0.0235658	281.842	168.427	3	0
kcytes	ENSG00000138613.14	43983	human	APH1B	188.699	-1.2768	0.269633	-4.73533	2.18698e-06	1.12785e-05	267.015	110.384	3	0
fetalLiv	ENSMUSG00000032375.15	43983	mouse	Aph1b	55.9511	-2.18186	0.630742	-3.4592	0.000541785	0.00479683	91.7516	20.1505	3	0
HEK293T	ENSG00000138613.14	43984	human	APH1B	225.134	-0.745432	0.253741	-2.93777	0.00330584	0.0235658	281.842	168.427	3	0
kcytes	ENSG00000138613.14	43984	human	APH1B	188.699	-1.2768	0.269633	-4.73533	2.18698e-06	1.12785e-05	267.015	110.384	3	0
fetalLiv	ENSMUSG00000053040.13	43984	mouse	Aph1c	65.59	-2.52505	0.441431	-5.72015	1.06432e-08	6.12912e-07	111.723	19.457	3	0
bjFibro	ENSG00000138668.20	44002	human	HNRNPD	425.416	-0.943768	0.355512	-2.65467	0.00793861	0.0991757	559.838	290.993	3	0
kcytes	ENSG00000138668.20	44002	human	HNRNPD	5728.08	-0.619676	0.0747203	-8.29327	1.10181e-16	1.22492e-15	6939.35	4516.82	3	0
actb_d1	ENSMUSG00000000568.15	44002	mouse	Hnrnpd	15855.9	-0.66172	0.133288	-4.96461	6.88405e-07	2.17194e-05	19430.5	12281.2	3	0
hepg2	ENSG00000138777.20	44033	human	PPA2	520.236	-1.14634	0.133772	-8.56933	1.04087e-17	3.02803e-16	715.875	324.598	3	0
k562	ENSG00000138777.20	44033	human	PPA2	936.149	-0.62362	0.115829	-5.38397	7.28621e-08	2.06036e-06	1135.45	736.846	3	0
actb_d1	ENSMUSG00000028013.16	44033	mouse	Ppa2	810.312	-0.663614	0.159772	-4.15351	3.27413e-05	0.000630814	994.242	626.381	3	0
bjFibro	ENSG00000138778.14	44034	human	CENPE	449.233	-1.2202	0.353579	-3.451	0.000558506	0.0170699	628.679	269.786	3	0
hepg2	ENSG00000138778.14	44034	human	CENPE	908.481	-1.21027	0.105242	-11.4998	1.32224e-30	8.89604e-29	1267.35	549.609	3	0
kcytes	ENSG00000138778.14	44034	human	CENPE	1579	-0.805791	0.103713	-7.76942	7.88435e-15	7.8452e-14	2008.92	1149.08	3	0
hepg2	ENSG00000139132.16	44064	human	FGD4	338.688	-0.959239	0.160295	-5.9842	2.1745e-09	2.46977e-08	446.563	230.813	3	0
kcytes	ENSG00000139132.16	44064	human	FGD4	786.561	-0.736547	0.159548	-4.61647	3.90323e-06	1.95341e-05	983.2	589.922	3	0
fetalLiv	ENSMUSG00000022788.16	44064	mouse	Fgd4	405.196	-1.96393	0.825369	-2.37946	0.0173381	0.0684545	645.08	165.312	3	0
HEK293T	ENSG00000139133.7	44065	human	ALG10	289.592	-0.642842	0.217416	-2.95674	0.00310909	0.0224732	353.215	225.969	3	0
k562	ENSG00000139133.7	44065	human	ALG10	355.774	-0.619389	0.170763	-3.62718	0.00028653	0.00250728	430.986	280.561	3	0
kcytes	ENSG00000139133.7	44065	human	ALG10	78.6444	-0.859619	0.389465	-2.20718	0.0273018	0.0675785	101.454	55.8351	3	0
kcytes	ENSG00000139209.16	44086	human	SLC38A4	81.3728	-3.10833	0.433026	-7.17815	7.06599e-13	6.22559e-12	145.76	16.9855	3	0
lncap	ENSG00000139209.16	44086	human	SLC38A4	198.115	-1.28277	0.204624	-6.26892	3.63559e-10	9.47601e-09	280.761	115.469	3	0
fetalLiv	ENSMUSG00000022464.14	44086	mouse	Slc38a4	56.6254	-1.74052	0.495966	-3.50935	0.000449206	0.0041281	87.2502	26.0005	3	0
k562	ENSG00000139211.7	44087	human	AMIGO2	68.6177	-1.13952	0.372109	-3.06233	0.00219618	0.0131562	94.3563	42.879	3	0
kcytes	ENSG00000139211.7	44087	human	AMIGO2	2648.05	-2.15595	0.0986175	-21.8617	6.01424e-106	4.02937e-104	4326.13	969.958	3	0
fetalLiv	ENSMUSG00000048218.6	44087	mouse	Amigo2	127.054	-1.23981	0.407961	-3.03903	0.00237344	0.0152596	178.395	75.7139	3	0
k562	ENSG00000139266.6	44095	human	MARCHF9	350.18	-0.632798	0.179224	-3.53076	0.000414369	0.00341855	425.684	274.675	3	0
kcytes	ENSG00000139266.6	44095	human	MARCHF9	172.582	-0.818283	0.26494	-3.08857	0.00201126	0.00658689	220.268	124.897	3	0
actb_d1	ENSMUSG00000040502.5	44095	mouse	2009-03-01	79.3401	-0.830517	0.291635	-2.8478	0.00440227	0.0337097	101.484	57.1959	3	0
hepg2	ENSG00000139354.11	44217	human	GAS2L3	467.852	-0.808681	0.137359	-5.88736	3.92402e-09	4.31384e-08	594.94	340.763	3	0
k562	ENSG00000139354.11	44217	human	GAS2L3	286.113	-0.741345	0.202004	-3.66995	0.000242601	0.00219344	358.131	214.096	3	0
lncap	ENSG00000139354.11	44217	human	GAS2L3	447.882	-0.617417	0.134073	-4.60507	4.12323e-06	5.30125e-05	542.225	353.538	3	0
hepg2	ENSG00000139618.18	44253	human	BRCA2	651.372	-0.660042	0.113517	-5.81448	6.08219e-09	6.50102e-08	797.616	505.129	3	0
actb_d1	ENSMUSG00000041147.10	44253	mouse	Brca2	3798.86	-0.950893	0.186295	-5.10422	3.32156e-07	1.10954e-05	5008.15	2589.58	3	0
fetalLiv	ENSMUSG00000041147.10	44253	mouse	Brca2	6493.19	-0.698642	0.171655	-4.07002	4.70086e-05	0.000683631	8035.36	4951.02	3	0
hepg2	ENSG00000139687.16	44272	human	RB1	1442.98	-0.727088	0.0853565	-8.51825	1.61981e-17	4.60364e-16	1797.1	1088.85	3	0
k562	ENSG00000139687.16	44272	human	RB1	1641.38	-0.830343	0.104933	-7.91305	2.51155e-15	3.63132e-13	2101.28	1181.47	3	0
kcytes	ENSG00000139687.16	44272	human	RB1	1425.03	-0.872878	0.105276	-8.29132	1.11999e-16	1.24331e-15	1843.48	1006.58	3	0
hepg2	ENSG00000141569.12	44554	human	TRIM65	750.544	-0.598655	0.115087	-5.20175	1.97426e-07	1.68408e-06	905.64	595.447	3	0
kcytes	ENSG00000141569.12	44554	human	TRIM65	769.236	-0.970272	0.137385	-7.06246	1.63586e-12	1.40552e-11	1018.79	519.685	3	0
actb_d1	ENSMUSG00000054517.9	44554	mouse	Trim65	1160.9	-0.71002	0.13887	-5.11282	3.17381e-07	1.06448e-05	1440.8	881.005	3	0
actb_d1	ENSMUSG00000020277.10	44596	mouse	Pfkl	2311.05	-2.66984	0.138719	-19.2464	1.51223e-82	4.8268e-79	3994.01	628.092	3	0	Downreg in all mouse datasets but not in any human dataset
fetalLiv	ENSMUSG00000020277.10	44596	mouse	Pfkl	12712.8	-0.830068	0.107531	-7.71931	1.16961e-14	2.64122e-12	16272.1	9153.52	3	0	Downreg in all mouse datasets but not in any human dataset
thymocytes	ENSMUSG00000020277.10	44596	mouse	Pfkl	1392.16	-0.683568	0.160089	-4.26994	1.9553e-05	0.00534905	1715.82	1068.5	3	0	Downreg in all mouse datasets but not in any human dataset
kcytes	ENSG00000142089.17	44612	human	IFITM3	3758.86	-1.18853	0.0879219	-13.518	1.22441e-41	2.98537e-40	5225.43	2292.28	3	0
actb_d1	ENSMUSG00000025492.6	44612	mouse	Ifitm3	300.414	-0.802169	0.208694	-3.84377	0.00012116	0.00189107	381.577	219.252	3	0
fetalLiv	ENSMUSG00000025492.6	44612	mouse	Ifitm3	670.843	-1.27525	0.308451	-4.13436	3.55938e-05	0.000544003	949.334	392.352	3	0
bjFibro	ENSG00000143228.13	44780	human	NUF2	330.182	-1.9924	0.395459	-5.0382	4.69936e-07	8.18002e-05	527.778	132.585	3	0
hepg2	ENSG00000143228.13	44780	human	NUF2	871.374	-0.914418	0.102256	-8.9424	3.8082e-19	1.24267e-17	1137.83	604.917	3	0
kcytes	ENSG00000143228.13	44780	human	NUF2	373.923	-0.95431	0.190165	-5.01832	5.21262e-07	2.88347e-06	493.38	254.466	3	0
hepg2	ENSG00000143476.18	44840	human	DTL	843.772	-0.720997	0.1062	-6.78904	1.12879e-11	1.76096e-10	1048.93	638.61	3	0
kcytes	ENSG00000143476.18	44840	human	DTL	688.763	-1.29436	0.143071	-9.04697	1.46994e-19	1.86776e-18	978.406	399.121	3	0
actb_d1	ENSMUSG00000037474.13	44840	mouse	Dtl	7678.77	-0.633343	0.166597	-3.80165	0.000143737	0.00217357	9338.67	6018.87	3	0
kcytes	ENSG00000143554.14	44862	human	SLC27A3	281.785	-0.724206	0.208546	-3.47265	0.000515352	0.00189349	351.051	212.52	3	0
lncap	ENSG00000143554.14	44862	human	SLC27A3	220.464	-0.639812	0.19555	-3.27186	0.00106842	0.0070072	268.791	172.137	3	0
actb_d1	ENSMUSG00000027932.14	44862	mouse	Slc27a3	18.7806	-1.93037	0.605898	-3.18596	0.00144275	0.0141693	29.5548	8.00638	3	0
HEK293T	ENSG00000143815.15	44908	human	LBR	10079.2	-0.702803	0.100973	-6.96029	3.3957e-12	5.1907e-10	12486.7	7671.75	3	0
hepg2	ENSG00000143815.15	44908	human	LBR	2595.67	-1.41323	0.0659666	-21.4235	8.07603e-102	6.22594e-99	3773.38	1417.96	3	0
k562	ENSG00000143815.15	44908	human	LBR	8519.39	-0.769603	0.0727402	-10.5802	3.68292e-26	1.96357e-23	10739.3	6299.5	3	0
HEK293T	ENSG00000143971.9	44936	human	ETAA1	1354.64	-0.658448	0.121559	-5.4167	6.07102e-08	3.28966e-06	1658.74	1050.54	3	0
k562	ENSG00000143971.9	44936	human	ETAA1	759.152	-0.729306	0.132919	-5.48685	4.09153e-08	1.25776e-06	947.187	571.117	3	0
kcytes	ENSG00000143971.9	44936	human	ETAA1	482.798	-0.80481	0.167796	-4.79635	1.6158e-06	8.46859e-06	614.219	351.378	3	0
hepg2	ENSG00000144381.18	45005	human	HSPD1	39293.6	-1.1667	0.0358953	-32.503	9.67468e-232	2.98335e-228	54370.7	24216.6	3	0
k562	ENSG00000144381.18	45005	human	HSPD1	22172.5	-0.679525	0.0657395	-10.3366	4.81161e-25	2.00222e-22	27299.8	17045.3	3	0
actb_d1	ENSMUSG00000025980.14	45005	mouse	Hspd1	40674.8	-0.749446	0.164868	-4.54573	5.47454e-06	0.000135807	51009.3	30340.3	3	0
hepg2	ENSG00000144554.13	45026	human	FANCD2	1122.01	-0.948503	0.0893093	-10.6204	2.3947e-26	1.26953e-24	1478	766.01	3	0
kcytes	ENSG00000144554.13	45026	human	FANCD2	769.162	-0.809471	0.143003	-5.66052	1.50912e-08	9.72288e-08	979.183	559.141	3	0
actb_d1	ENSMUSG00000034023.16	45026	mouse	Fancd2	1321.52	-1.33874	0.202694	-6.60476	3.9815e-11	2.91029e-09	1895.18	747.87	3	0
HEK293T	ENSG00000144724.20	45056	human	PTPRG	1915.51	-0.699586	0.141991	-4.92696	8.35185e-07	3.10396e-05	2371.12	1459.91	3	0
kcytes	ENSG00000144724.20	45056	human	PTPRG	1170.02	-1.41791	0.120079	-11.8082	3.53935e-32	6.85254e-31	1702.86	637.169	3	0
lncap	ENSG00000144724.20	45056	human	PTPRG	1691.41	-0.645629	0.0782269	-8.25328	1.54108e-16	8.83179e-15	2063.72	1319.09	3	0
HEK293T	ENSG00000144815.18	45070	human	NXPE3	1244.98	-0.769886	0.1251	-6.15418	7.54685e-10	6.80338e-08	1569.47	920.48	3	0
kcytes	ENSG00000144815.18	45070	human	NXPE3	964.611	-1.5499	0.127932	-12.115	8.79596e-34	1.7752e-32	1438.34	490.882	3	0
fetalLiv	ENSMUSG00000075033.4	45070	mouse	Nxpe3	1224.94	-0.842595	0.139718	-6.03066	1.63292e-09	1.18052e-07	1572.78	877.102	3	0
HEK293T	ENSG00000144935.17	45091	human	TRPC1	614.485	-0.970227	0.16872	-5.75053	8.89652e-09	6.3574e-07	813.931	415.039	3	0
k562	ENSG00000144935.17	45091	human	TRPC1	214.669	-0.666763	0.216628	-3.07791	0.00208459	0.0126056	263.477	165.862	3	0
kcytes	ENSG00000144935.17	45091	human	TRPC1	63.3561	-2.03563	0.453858	-4.48517	7.2857e-06	3.52497e-05	101.913	24.7989	3	0
kcytes	ENSG00000146232.17	45268	human	NFKBIE	286.73	-0.723557	0.208354	-3.47274	0.000515179	0.00189316	357.23	216.229	3	0
actb_d1	ENSMUSG00000023947.8	45268	mouse	Nfkbie	1618.24	-0.647341	0.184351	-3.51146	0.000445661	0.00552417	1975.39	1261.08	3	0
fetalLiv	ENSMUSG00000023947.8	45268	mouse	Nfkbie	171.648	-1.35122	0.338635	-3.99021	6.60157e-05	0.000898296	246.582	96.7148	3	0
hepg2	ENSG00000146281.6	45278	human	PM20D2	1119.51	-1.24867	0.0951212	-13.1272	2.30122e-39	2.4899e-37	1574.68	664.338	3	0
k562	ENSG00000146281.6	45278	human	PM20D2	204.269	-1.13768	0.218625	-5.20381	1.95247e-07	4.9718e-06	280.888	127.65	3	0
kcytes	ENSG00000146281.6	45278	human	PM20D2	595.307	-0.757016	0.159362	-4.75028	2.03133e-06	1.05162e-05	748.066	442.548	3	0
kcytes	ENSG00000146376.11	45286	human	ARHGAP18	705.611	-1.37043	0.146546	-9.35151	8.6404e-21	1.15708e-19	1017.81	393.413	3	0
lncap	ENSG00000146376.11	45286	human	ARHGAP18	935.238	-0.941755	0.0992867	-9.4852	2.41915e-21	2.17029e-19	1229.82	640.66	3	0
fetalLiv	ENSMUSG00000039031.16	45286	mouse	Arhgap18	1397.1	-1.21443	0.188056	-6.45779	1.0624e-10	1.0315e-08	1952.75	841.456	3	0
HEK293T	ENSG00000146433.10	45304	human	TMEM181	2384.2	-0.837173	0.120807	-6.92983	4.21347e-12	6.38523e-10	3057.25	1711.15	3	0
hepg2	ENSG00000146433.10	45304	human	TMEM181	7934.17	-0.758887	0.047188	-16.0822	3.40148e-58	6.17002e-56	9971.37	5896.98	3	0
kcytes	ENSG00000146433.10	45304	human	TMEM181	1807.83	-1.74662	0.1014	-17.2249	1.72584e-66	6.71695e-65	2785.37	830.297	3	0
kcytes	ENSG00000147044.23	45368	human	CASK	1108.23	-0.900688	0.118691	-7.58852	3.23581e-14	3.12713e-13	1443.5	772.97	3	0
lncap	ENSG00000147044.23	45368	human	CASK	2142.1	-0.720292	0.0700055	-10.2891	7.89217e-25	9.49517e-23	2666.04	1618.16	3	0
fetalLiv	ENSMUSG00000031012.17	45368	mouse	Cask	662.939	-0.960218	0.297107	-3.23189	0.00122974	0.00922556	875.734	450.144	3	0
actb_d1	ENSMUSG00000070056.6	45474	mouse	Mfhas1	2463.4	-0.606963	0.14817	-4.09639	4.1964e-05	0.000773486	2974.91	1951.88	3	0	Downreg in all mouse datasets but not in any human dataset
fetalLiv	ENSMUSG00000070056.6	45474	mouse	Mfhas1	602.145	-0.821926	0.180811	-4.54577	5.47349e-06	0.000118544	769.21	435.079	3	0	Downreg in all mouse datasets but not in any human dataset
thymocytes	ENSMUSG00000070056.6	45474	mouse	Mfhas1	2098.95	-0.761942	0.200133	-3.80717	0.000140563	0.0214637	2640.31	1557.6	3	0	Downreg in all mouse datasets but not in any human dataset
bjFibro	ENSG00000147400.10	45480	human	CETN2	1297.19	-0.982996	0.308871	-3.18254	0.00145989	0.0337752	1722.79	871.585	3	0
hepg2	ENSG00000147400.10	45480	human	CETN2	1008.37	-1.17231	0.0944885	-12.4069	2.39841e-35	2.05442e-33	1396.82	619.916	3	0
kcytes	ENSG00000147400.10	45480	human	CETN2	910.222	-0.793343	0.1349	-5.88097	4.07868e-09	2.75034e-08	1154.65	665.794	3	0
hepg2	ENSG00000148672.10	45666	human	GLUD1	13701.5	-0.727731	0.0465038	-15.6489	3.38225e-55	5.74114e-53	17082.9	10320	3	0
k562	ENSG00000148672.10	45666	human	GLUD1	2630.34	-0.803286	0.0864007	-9.29721	1.44175e-20	4.39245e-18	3344.37	1916.31	3	0
kcytes	ENSG00000148672.10	45666	human	GLUD1	2488.68	-1.41712	0.0895373	-15.8272	2.02082e-56	6.59539e-55	3621.48	1355.87	3	0
HEK293T	ENSG00000149591.17	45783	human	TAGLN	76.398	-1.31291	0.363439	-3.61245	0.000303316	0.00370792	108.961	43.8352	3	0
hepg2	ENSG00000149591.17	45783	human	TAGLN	198.809	-1.29764	0.206601	-6.28092	3.36572e-10	4.31251e-09	282.459	115.159	3	0
kcytes	ENSG00000149591.17	45783	human	TAGLN	2724.01	-2.41744	0.0952887	-25.3696	5.462e-142	4.81795e-140	4589.49	858.532	3	0
bjFibro	ENSG00000149636.16	45791	human	DSN1	586.225	-0.919939	0.346617	-2.65405	0.00795311	0.0992212	767.055	405.394	3	0
hepg2	ENSG00000149636.16	45791	human	DSN1	1054.7	-0.62251	0.0905313	-6.87619	6.14755e-12	9.90783e-11	1278.75	830.659	3	0
kcytes	ENSG00000149636.16	45791	human	DSN1	427.406	-0.685228	0.18024	-3.80175	0.000143675	0.000581099	526.847	327.965	3	0
HEK293T	ENSG00000149639.15	45792	human	SOGA1	598.42	-1.2437	0.156621	-7.94082	2.00853e-15	5.7882e-13	841.447	355.393	3	0
hepg2	ENSG00000149639.15	45792	human	SOGA1	979.916	-0.755748	0.0950845	-7.94817	1.89289e-15	4.47284e-14	1231.56	728.27	3	0
kcytes	ENSG00000149639.15	45792	human	SOGA1	3218.43	-1.04008	0.0876443	-11.8671	1.75507e-32	3.42704e-31	4330.54	2106.32	3	0
HEK293T	ENSG00000151332.20	45945	human	MBIP	1037.26	-0.790658	0.129585	-6.10145	1.05108e-09	9.23845e-08	1314.4	760.122	3	0
hepg2	ENSG00000151332.20	45945	human	MBIP	1072.36	-0.601116	0.0928699	-6.47267	9.62889e-11	1.33448e-09	1291.62	853.1	3	0
k562	ENSG00000151332.20	45945	human	MBIP	490.337	-0.640333	0.153785	-4.16381	3.1298e-05	0.00039583	597.509	383.166	3	0
HEK293T	ENSG00000151690.15	45997	human	MFSD6	288.644	-0.936982	0.201005	-4.66149	3.13933e-06	9.05457e-05	379.2	198.088	3	0
k562	ENSG00000151690.15	45997	human	MFSD6	451.88	-0.669285	0.155408	-4.30663	1.65759e-05	0.000231615	554.926	348.834	3	0
fetalLiv	ENSMUSG00000041439.15	45997	mouse	Mfsd6	235.419	-1.19524	0.318684	-3.75054	0.000176451	0.0019813	327.634	143.204	3	0
HEK293T	ENSG00000151693.11	45999	human	ASAP2	555.078	-0.728084	0.169909	-4.28515	1.82613e-05	0.000389581	692.327	417.83	3	0
k562	ENSG00000151693.11	45999	human	ASAP2	374.869	-0.676933	0.163561	-4.13872	3.4925e-05	0.000432405	461.225	288.514	3	0
kcytes	ENSG00000151693.11	45999	human	ASAP2	2377.54	-1.101	0.0980409	-11.23	2.90608e-29	5.23187e-28	3243.54	1511.54	3	0
hepg2	ENSG00000151835.17	46019	human	SACS	847.938	-0.770478	0.101601	-7.58334	3.36758e-14	7.10456e-13	1068.92	626.956	3	0
k562	ENSG00000151835.17	46019	human	SACS	2884.09	-0.816816	0.0914279	-8.93398	4.10933e-19	1.01608e-16	3679.24	2088.94	3	0
kcytes	ENSG00000151835.17	46019	human	SACS	2449.61	-1.28161	0.1142	-11.2225	3.16083e-29	5.68602e-28	3471.26	1427.97	3	0
bjFibro	ENSG00000153044.10	46170	human	CENPH	115.383	-2.20492	0.693732	-3.17835	0.00148116	0.0341378	189.653	41.1118	3	0
k562	ENSG00000153044.10	46170	human	CENPH	1991.78	-0.694706	0.102777	-6.75933	1.38634e-11	9.77372e-10	2462.4	1521.16	3	0
kcytes	ENSG00000153044.10	46170	human	CENPH	410.339	-0.738952	0.178418	-4.14169	3.44762e-05	0.000152349	513.274	307.405	3	0
k562	ENSG00000153140.9	46184	human	CETN3	1347.72	-0.669662	0.105823	-6.32815	2.48111e-10	1.31053e-08	1655.05	1040.38	3	0
kcytes	ENSG00000153140.9	46184	human	CETN3	248.914	-0.937408	0.221197	-4.23789	2.25635e-05	0.000102279	327.086	170.741	3	0
actb_d1	ENSMUSG00000021537.9	46184	mouse	Cetn3	1897.4	-0.634425	0.166886	-3.80154	0.0001438	0.00217357	2308.83	1485.97	3	0
HEK293T	ENSG00000154153.15	46291	human	RETREG1	237.935	-1.16209	0.248931	-4.66833	3.0366e-06	8.86717e-05	328.715	147.156	3	0
lncap	ENSG00000154153.15	46291	human	RETREG1	1817.11	-0.704201	0.0742969	-9.47819	2.58729e-21	2.30408e-19	2251.61	1382.6	3	0
fetalLiv	ENSMUSG00000022270.16	46291	mouse	Retreg1	372.644	-2.0247	0.395217	-5.12301	3.00699e-07	1.02605e-05	598.22	147.068	3	0
kcytes	ENSG00000154310.17	46316	human	TNIK	297.562	-0.975566	0.251654	-3.87661	0.000105922	0.000436802	394.789	200.335	3	0
lncap	ENSG00000154310.17	46316	human	TNIK	340.339	-0.795695	0.155174	-5.12775	2.9322e-07	4.84266e-06	431.971	248.707	3	0
actb_d1	ENSMUSG00000027692.16	46316	mouse	Tnik	375.353	-1.02237	0.171722	-5.95366	2.62205e-09	1.37199e-07	503.155	247.551	3	0
HEK293T	ENSG00000154556.20	46342	human	SORBS2	46.9744	-1.20287	0.455252	-2.64221	0.00823671	0.0466098	65.5003	28.4484	3	0
lncap	ENSG00000154556.20	46342	human	SORBS2	648.291	-0.772413	0.113694	-6.79379	1.09223e-11	3.5433e-10	817.925	478.657	3	0
fetalLiv	ENSMUSG00000031626.18	46342	mouse	Sorbs2	11.2684	-3.40897	1.02735	-3.3182	0.000905982	0.00726884	20.5664	1.97037	3	0
HEK293T	ENSG00000155254.13	46415	human	MARVELD1	1653.5	-0.640854	0.115561	-5.54559	2.92971e-08	1.77591e-06	2015.03	1291.97	3	0
kcytes	ENSG00000155254.13	46415	human	MARVELD1	2368.22	-1.76162	0.094661	-18.6098	2.67627e-77	1.2402e-75	3657.8	1078.64	3	0
fetalLiv	ENSMUSG00000044345.9	46415	mouse	Marveld1	704.647	-0.963972	0.353419	-2.72756	0.00638039	0.0321951	931.714	477.58	3	0
hepg2	ENSG00000156136.10	46510	human	DCK	469.715	-1.39283	0.14816	-9.40085	5.41252e-21	2.09503e-19	679.279	260.151	3	0
k562	ENSG00000156136.10	46510	human	DCK	1062.39	-0.707592	0.119737	-5.90957	3.42999e-09	1.35775e-07	1317.99	806.789	3	0
actb_d1	ENSMUSG00000029366.10	46510	mouse	Dck	3809.61	-0.640287	0.209472	-3.05667	0.00223809	0.0199728	4642.35	2976.87	3	0
HEK293T	ENSG00000156869.14	46594	human	FRRS1	651.029	-0.968933	0.155773	-6.22015	4.96691e-10	4.66916e-08	861.582	440.476	3	0
k562	ENSG00000156869.14	46594	human	FRRS1	1197.42	-0.681791	0.111569	-6.11096	9.90366e-10	4.52993e-08	1475.35	919.498	3	0
lncap	ENSG00000156869.14	46594	human	FRRS1	530.165	-0.842128	0.130187	-6.4686	9.89168e-11	2.76465e-09	680.319	380.011	3	0
bjFibro	ENSG00000157456.8	46669	human	CCNB2	869.874	-1.85681	0.455424	-4.0771	4.56012e-05	0.00252562	1363.42	376.328	3	0
hepg2	ENSG00000157456.8	46669	human	CCNB2	1232.68	-1.04768	0.0868305	-12.0658	1.60034e-33	1.24935e-31	1662.09	803.262	3	0
kcytes	ENSG00000157456.8	46669	human	CCNB2	929.803	-0.957154	0.12524	-7.64254	2.12972e-14	2.07663e-13	1227.56	632.051	3	0
kcytes	ENSG00000158470.5	46787	human	B4GALT5	2412.09	-0.661034	0.0939838	-7.03348	2.0144e-12	1.72105e-11	2955.6	1868.59	3	0
actb_d1	ENSMUSG00000017929.13	46787	mouse	B4galt5	7467.66	-0.829434	0.143916	-5.76331	8.24812e-09	3.9196e-07	9557.51	5377.81	3	0
fetalLiv	ENSMUSG00000017929.13	46787	mouse	B4galt5	507.391	-1.1817	0.333927	-3.53879	0.000401959	0.00379276	704.272	310.511	3	0
HEK293T	ENSG00000159842.16	46965	human	ABR	1901.73	-0.66448	0.112496	-5.90668	3.49069e-09	2.80195e-07	2332.07	1471.38	3	0
kcytes	ENSG00000159842.16	46965	human	ABR	1956.65	-0.971158	0.106439	-9.12408	7.23509e-20	9.32277e-19	2591.55	1321.74	3	0
fetalLiv	ENSMUSG00000017631.19	46965	mouse	Abr	1472.02	-1.70388	0.624991	-2.72624	0.00640605	0.0323	2252.59	691.438	3	0
HEK293T	ENSG00000160326.14	47059	human	SLC2A6	309.613	-0.653448	0.194606	-3.3578	0.00078565	0.0078249	378.446	240.781	3	0
kcytes	ENSG00000160326.14	47059	human	SLC2A6	959.961	-1.64787	0.130559	-12.6216	1.6045e-36	3.47783e-35	1455.62	464.301	3	0
fetalLiv	ENSMUSG00000036067.12	47059	mouse	Slc2a6	31.7252	-3.38018	0.734592	-4.60144	4.19583e-06	9.44481e-05	57.9499	5.50038	3	0
hepg2	ENSG00000160752.15	47111	human	FDPS	6849.66	-1.07524	0.051858	-20.7343	1.70014e-95	1.04853e-92	9293.22	4406.09	3	0
k562	ENSG00000160752.15	47111	human	FDPS	6824.72	-0.815149	0.0848118	-9.61127	7.16585e-22	2.39719e-19	8703.22	4946.21	3	0
kcytes	ENSG00000160752.15	47111	human	FDPS	3163.95	-1.75174	0.0843181	-20.7753	7.23404e-96	4.25951e-94	4879.09	1448.81	3	0
k562	ENSG00000161996.19	47254	human	WDR90	131.448	-0.937744	0.291314	-3.21901	0.00128634	0.00859289	172.668	90.2276	3	0
actb_d1	ENSMUSG00000073434.12	47254	mouse	Wdr90	277.16	-0.920646	0.284579	-3.23512	0.00121593	0.0123666	363.166	191.154	3	0
fetalLiv	ENSMUSG00000073434.12	47254	mouse	Wdr90	4606.03	-0.814658	0.158112	-5.15241	2.5716e-07	8.95737e-06	5872.72	3339.35	3	0
kcytes	ENSG00000162512.16	47341	human	SDC3	2231	-1.9747	0.0933414	-21.1557	2.44536e-99	1.47795e-97	3557.03	904.956	3	0
actb_d1	ENSMUSG00000025743.14	47341	mouse	Sdc3	1876.92	-0.946413	0.174182	-5.43347	5.52676e-08	2.23297e-06	2470.63	1283.21	3	0
fetalLiv	ENSMUSG00000025743.14	47341	mouse	Sdc3	122.991	-1.42942	0.34385	-4.15712	3.2229e-05	0.000501182	179.448	66.5353	3	0
kcytes	ENSG00000162542.14	47347	human	TMCO4	273	-0.973005	0.211035	-4.61063	4.01456e-06	2.00474e-05	361.676	184.324	3	0
actb_d1	ENSMUSG00000041143.16	47347	mouse	Tmco4	1323.74	-1.58496	0.183273	-8.64811	5.23594e-18	9.92806e-16	1986.52	660.955	3	0
fetalLiv	ENSMUSG00000041143.16	47347	mouse	Tmco4	626.122	-0.680958	0.231435	-2.94233	0.00325748	0.0193523	771.067	481.176	3	0
hepg2	ENSG00000162664.17	47387	human	ZNF326	1061.05	-0.799283	0.09257	-8.63436	5.90589e-18	1.75113e-16	1346.81	775.292	3	0
kcytes	ENSG00000162664.17	47387	human	ZNF326	1100.2	-0.920016	0.119074	-7.7264	1.10628e-14	1.09176e-13	1439.71	760.701	3	0
lncap	ENSG00000162664.17	47387	human	ZNF326	1741.81	-0.658228	0.0750074	-8.77551	1.70135e-18	1.25136e-16	2132.15	1351.48	3	0
hepg2	ENSG00000162909.18	47456	human	CAPN2	842.697	-0.65312	0.101149	-6.45699	1.06807e-10	1.46925e-09	1030.32	655.076	3	0
kcytes	ENSG00000162909.18	47456	human	CAPN2	14381	-1.90845	0.0653461	-29.2052	1.66501e-187	2.26421e-185	22712	6049.95	3	0
fetalLiv	ENSMUSG00000026509.15	47456	mouse	Capn2	543.136	-1.48594	0.25003	-5.94307	2.79725e-09	1.90308e-07	800.538	285.735	3	0
k562	ENSG00000163110.15	47513	human	PDLIM5	2886.71	-0.665893	0.0849051	-7.84278	4.40666e-15	6.06307e-13	3541.38	2232.03	3	0
kcytes	ENSG00000163110.15	47513	human	PDLIM5	4724.13	-0.677951	0.0770809	-8.79531	1.42655e-18	1.73356e-17	5814.44	3633.82	3	0
lncap	ENSG00000163110.15	47513	human	PDLIM5	3770.76	-0.607551	0.0622423	-9.76106	1.65415e-22	1.66027e-20	4552.19	2989.33	3	0
kcytes	ENSG00000163297.18	47569	human	ANTXR2	849.214	-2.84071	0.152672	-18.6066	2.83897e-77	1.31294e-75	1490.81	207.619	3	0
lncap	ENSG00000163297.18	47569	human	ANTXR2	428.227	-0.721925	0.141571	-5.0994	3.40737e-07	5.53683e-06	533.061	323.393	3	0
fetalLiv	ENSMUSG00000029338.13	47569	mouse	Antxr2	185.493	-1.67854	0.246899	-6.79846	1.05746e-11	1.27263e-09	282.706	88.2806	3	0
HEK293T	ENSG00000163328.14	47574	human	GPR155	777.399	-0.761813	0.159387	-4.77966	1.75592e-06	5.7696e-05	977.923	576.875	3	0
kcytes	ENSG00000163328.14	47574	human	GPR155	249.542	-0.954495	0.22876	-4.17248	3.01302e-05	0.000134339	329.067	170.017	3	0
lncap	ENSG00000163328.14	47574	human	GPR155	463.457	-0.748908	0.142225	-5.26564	1.397e-07	2.43098e-06	580.705	346.209	3	0
HEK293T	ENSG00000163389.12	47593	human	POGLUT1	447.423	-0.867596	0.169835	-5.10846	3.24789e-07	1.41324e-05	577.899	316.947	3	0
hepg2	ENSG00000163389.12	47593	human	POGLUT1	589.701	-0.752771	0.1185	-6.35252	2.11816e-10	2.79332e-09	739.866	439.535	3	0
kcytes	ENSG00000163389.12	47593	human	POGLUT1	644.57	-0.731828	0.143142	-5.11261	3.17742e-07	1.79459e-06	804.662	484.477	3	0
k562	ENSG00000163412.13	47599	human	EIF4E3	192.51	-0.815686	0.225706	-3.61393	0.000301586	0.00261717	245.578	139.442	3	0
kcytes	ENSG00000163412.13	47599	human	EIF4E3	68.0141	-1.47584	0.416387	-3.54441	0.0003935	0.00147472	100.074	35.9536	3	0
fetalLiv	ENSMUSG00000093661.1	47599	mouse	Eif4e3	235.621	-2.32073	0.392701	-5.90966	3.42814e-09	2.25898e-07	392.625	78.6166	3	0
HEK293T	ENSG00000163430.12	47603	human	FSTL1	6869.75	-0.657699	0.105546	-6.23139	4.623e-10	4.41672e-08	8408.98	5330.53	3	0
kcytes	ENSG00000163430.12	47603	human	FSTL1	4806.64	-1.37144	0.0774108	-17.7164	3.13386e-70	1.31853e-68	6933.81	2679.46	3	0
fetalLiv	ENSMUSG00000022816.11	47603	mouse	Fstl1	231.701	-0.781888	0.305409	-2.56013	0.0104633	0.0467625	292.757	170.646	3	0
HEK293T	ENSG00000163482.12	47619	human	STK36	910.078	-0.66584	0.13338	-4.99207	5.97355e-07	2.35976e-05	1116.34	703.811	3	0
hepg2	ENSG00000163482.12	47619	human	STK36	1699.43	-0.650566	0.0777245	-8.37015	5.75444e-17	1.55429e-15	2077.75	1321.1	3	0
kcytes	ENSG00000163482.12	47619	human	STK36	617.996	-0.585555	0.149416	-3.91896	8.89336e-05	0.000371236	741.547	494.446	3	0
hepg2	ENSG00000163507.15	47626	human	CIP2A	583.008	-0.858483	0.125836	-6.82226	8.96214e-12	1.41846e-10	750.468	415.548	3	0
kcytes	ENSG00000163507.15	47626	human	CIP2A	703.123	-1.01196	0.143609	-7.04658	1.83365e-12	1.57074e-11	940.03	466.217	3	0
actb_d1	ENSMUSG00000033031.13	47626	mouse	Cip2a	1367.27	-0.616375	0.223677	-2.75564	0.00585768	0.0418115	1655.93	1078.61	3	0
HEK293T	ENSG00000163577.8	47670	human	EIF5A2	362.384	-0.652927	0.185587	-3.51817	0.000434531	0.0049828	443.034	281.735	3	0
k562	ENSG00000163577.8	47670	human	EIF5A2	491.103	-0.715576	0.156915	-4.56027	5.10873e-06	8.57031e-05	610.577	371.629	3	0
actb_d1	ENSMUSG00000050192.8	47670	mouse	Eif5a2	1038.06	-0.58698	0.228417	-2.56978	0.0101764	0.0630566	1247.09	829.034	3	0
hepg2	ENSG00000163681.17	47714	human	SLMAP	1238.74	-0.627405	0.0853098	-7.35443	1.91744e-13	3.68395e-12	1503.18	974.296	3	0
k562	ENSG00000163681.17	47714	human	SLMAP	1858.44	-0.658004	0.0925009	-7.11349	1.13142e-12	1.00017e-10	2275.03	1441.84	3	0
kcytes	ENSG00000163681.17	47714	human	SLMAP	2938.66	-1.0407	0.097992	-10.6203	2.39872e-26	3.93121e-25	3955.49	1921.82	3	0
bjFibro	ENSG00000163808.17	47756	human	KIF15	185.144	-1.35885	0.464042	-2.92828	0.00340838	0.0592158	266.469	103.819	3	0
hepg2	ENSG00000163808.17	47756	human	KIF15	866.325	-1.01425	0.100406	-10.1015	5.44265e-24	2.50497e-22	1158.68	573.968	3	0
actb_d1	ENSMUSG00000036768.6	47756	mouse	Kif15	2310.72	-0.726737	0.226274	-3.21176	0.00131926	0.0131727	2881.7	1739.74	3	0
hepg2	ENSG00000164045.12	47834	human	CDC25A	616.452	-1.05915	0.123882	-8.54963	1.23485e-17	3.56988e-16	834.167	398.737	3	0
kcytes	ENSG00000164045.12	47834	human	CDC25A	707.471	-0.833881	0.148738	-5.60636	2.06621e-08	1.30689e-07	906.708	508.235	3	0
actb_d1	ENSMUSG00000032477.14	47834	mouse	Cdc25a	3933.96	-0.627966	0.156665	-4.00834	6.11464e-05	0.00106263	4777.75	3090.16	3	0
bjFibro	ENSG00000164109.14	47882	human	MAD2L1	943.619	-1.37841	0.354601	-3.88721	0.000101401	0.00477657	1363.03	524.206	3	0
hepg2	ENSG00000164109.14	47882	human	MAD2L1	1799.07	-0.656306	0.0730626	-8.9828	2.63971e-19	8.75269e-18	2202.13	1396.02	3	0
kcytes	ENSG00000164109.14	47882	human	MAD2L1	941.755	-0.884909	0.123297	-7.17704	7.12392e-13	6.27421e-12	1221.76	661.745	3	0
HEK293T	ENSG00000164171.11	47909	human	ITGA2	399.829	-0.997603	0.22458	-4.44209	8.90909e-06	0.000216316	532.794	266.863	3	0
kcytes	ENSG00000164171.11	47909	human	ITGA2	5745.98	-2.78394	0.0815022	-34.1578	1.02405e-255	2.16624e-253	10035.4	1456.55	3	0
fetalLiv	ENSMUSG00000015533.9	47909	mouse	Itga2	88.1774	-1.42168	0.401901	-3.53739	0.000404099	0.0038058	128.457	47.898	3	0
bjFibro	ENSG00000164611.13	48026	human	PTTG1	1813.59	-1.41608	0.372699	-3.79952	0.000144979	0.00623478	2638.5	988.694	3	0
hepg2	ENSG00000164611.13	48026	human	PTTG1	1270.97	-0.991006	0.0853063	-11.617	3.37645e-31	2.37533e-29	1691.55	850.383	3	0
kcytes	ENSG00000164611.13	48026	human	PTTG1	1095.48	-0.831295	0.120383	-6.90543	5.00504e-12	4.17318e-11	1402.68	788.273	3	0
hepg2	ENSG00000165476.14	48324	human	REEP3	992.566	-0.73037	0.0952176	-7.67054	1.7127e-14	3.72805e-13	1237.6	747.531	3	0
kcytes	ENSG00000165476.14	48324	human	REEP3	3191.94	-0.616093	0.0993307	-6.20244	5.55946e-10	4.03467e-09	3863.9	2519.98	3	0
actb_d1	ENSMUSG00000019873.8	48324	mouse	Reep3	9283.92	-0.638947	0.159879	-3.99643	6.43051e-05	0.00111047	11307.4	7260.48	3	0
bjFibro	ENSG00000165480.16	48326	human	SKA3	451.518	-1.4602	0.364397	-4.00717	6.14519e-05	0.00325553	662.364	240.671	3	0
hepg2	ENSG00000165480.16	48326	human	SKA3	363.115	-0.693867	0.151067	-4.59311	4.36681e-06	2.96386e-05	449.391	276.838	3	0
kcytes	ENSG00000165480.16	48326	human	SKA3	564.204	-0.783044	0.155175	-5.04621	4.50658e-07	2.50627e-06	713.8	414.608	3	0
hepg2	ENSG00000166228.9	48546	human	PCBD1	1323.48	-0.741126	0.0829658	-8.93291	4.14951e-19	1.35166e-17	1655.55	991.4	3	0
kcytes	ENSG00000166228.9	48546	human	PCBD1	356.991	-2.05874	0.19696	-10.4526	1.42563e-25	2.28241e-24	575.847	138.134	3	0
fetalLiv	ENSMUSG00000020098.7	48546	mouse	Pcbd1	229.681	-0.644346	0.236175	-2.72826	0.00636695	0.0321515	280.078	179.285	3	0
bjFibro	ENSG00000166394.15	48590	human	CYB5R2	606.57	-1.18056	0.426032	-2.77106	0.00558739	0.0812083	841.838	371.303	3	0
k562	ENSG00000166394.15	48590	human	CYB5R2	365.446	-1.16942	0.17084	-6.84512	7.64139e-12	5.693e-10	505.987	224.904	3	0
lncap	ENSG00000166394.15	48590	human	CYB5R2	136.584	-0.87497	0.239557	-3.65244	0.000259759	0.00207126	176.802	96.3658	3	0
HEK293T	ENSG00000166479.10	48619	human	TMX3	1288.02	-0.587847	0.130782	-4.49485	6.96178e-06	0.000175583	1546.65	1029.39	3	0
k562	ENSG00000166479.10	48619	human	TMX3	1122.43	-0.744511	0.109129	-6.82229	8.95984e-12	6.61748e-10	1405.87	839.001	3	0
kcytes	ENSG00000166479.10	48619	human	TMX3	2075.06	-0.725387	0.0937764	-7.73529	1.03168e-14	1.01989e-13	2586	1564.12	3	0
kcytes	ENSG00000166710.23	48668	human	B2M	6468	-0.9237	0.0862374	-10.7111	9.02542e-27	1.49416e-25	8471.33	4464.67	3	0
actb_d1	ENSMUSG00000060802.8	48668	mouse	B2m	89643.5	-0.774991	0.160035	-4.84264	1.28123e-06	3.76332e-05	113159	66128.1	3	0
fetalLiv	ENSMUSG00000060802.8	48668	mouse	B2m	7791.69	-0.714574	0.204981	-3.48605	0.000490215	0.004434	9682.84	5900.54	3	0
bjFibro	ENSG00000166851.15	48705	human	PLK1	836.946	-1.87863	0.517984	-3.62681	0.000286943	0.0103034	1316.09	357.804	3	0
hepg2	ENSG00000166851.15	48705	human	PLK1	2721.19	-0.869187	0.062228	-13.9678	2.45134e-44	3.28658e-42	3516.91	1925.48	3	0
kcytes	ENSG00000166851.15	48705	human	PLK1	2077.96	-0.659403	0.0999802	-6.59533	4.24313e-11	3.33351e-10	2545.1	1610.82	3	0
hepg2	ENSG00000167081.18	48766	human	PBX3	211.01	-0.723777	0.195763	-3.69722	0.000217977	0.00105521	262.445	159.574	3	0
kcytes	ENSG00000167081.18	48766	human	PBX3	340.281	-0.635977	0.197262	-3.22403	0.001264	0.00431395	414.224	266.339	3	0
actb_d1	ENSMUSG00000038718.15	48766	mouse	Pbx3	339.519	-1.35387	0.205396	-6.59152	4.3536e-11	3.14625e-09	488.323	190.715	3	0
kcytes	ENSG00000167291.16	48821	human	TBC1D16	2148.15	-0.673406	0.0940262	-7.1619	7.95672e-13	6.98882e-12	2640.82	1655.48	3	0
actb_d1	ENSMUSG00000039976.4	48821	mouse	Tbc1d16	39.0377	-1.03602	0.368401	-2.81222	0.00492008	0.0365636	52.627	25.4484	3	0
fetalLiv	ENSMUSG00000039976.4	48821	mouse	Tbc1d16	1144.84	-1.02335	0.194136	-5.27129	1.35467e-07	5.28664e-06	1534.44	755.247	3	0
hepg2	ENSG00000167315.18	48825	human	ACAA2	2086.95	-0.783076	0.0711349	-11.0083	3.48448e-28	2.05974e-26	2641.5	1532.41	3	0
k562	ENSG00000167315.18	48825	human	ACAA2	675.111	-0.65894	0.131941	-4.99419	5.90829e-07	1.30911e-05	826.745	523.477	3	0
lncap	ENSG00000167315.18	48825	human	ACAA2	826.486	-0.676008	0.106673	-6.33723	2.33938e-10	6.22249e-09	1017.1	635.868	3	0
kcytes	ENSG00000167460.17	48852	human	TPM4	20404.4	-1.6716	0.0781244	-21.3967	1.43504e-101	9.00682e-100	31060.1	9748.68	3	0
actb_d1	ENSMUSG00000031799.10	48852	mouse	Tpm4	12235	-0.678446	0.15373	-4.41324	1.01837e-05	0.000234126	15060.9	9409.01	3	0
fetalLiv	ENSMUSG00000031799.10	48852	mouse	Tpm4	1204.93	-1.11686	0.287552	-3.88403	0.000102737	0.00127222	1649.48	760.378	3	0
hepg2	ENSG00000167508.12	48861	human	MVD	1140.93	-0.657655	0.0894916	-7.34879	2.00007e-13	3.83078e-12	1397.65	884.22	3	0
k562	ENSG00000167508.12	48861	human	MVD	3784.71	-0.800047	0.219825	-3.63947	0.000273199	0.00240675	4808.03	2761.4	3	0
kcytes	ENSG00000167508.12	48861	human	MVD	3195.27	-1.70351	0.0860747	-19.791	3.55761e-87	1.899e-85	4889.58	1500.96	3	0
bjFibro	ENSG00000168078.10	49064	human	PBK	823.415	-1.65208	0.433482	-3.81118	0.000138308	0.00600483	1249.39	397.44	3	0
hepg2	ENSG00000168078.10	49064	human	PBK	1029.31	-0.95588	0.0961463	-9.94194	2.73459e-23	1.20465e-21	1357.11	701.505	3	0
kcytes	ENSG00000168078.10	49064	human	PBK	576.07	-1.7333	0.154827	-11.1951	4.30875e-29	7.70851e-28	885.667	266.472	3	0
kcytes	ENSG00000168404.13	49141	human	MLKL	400.25	-0.76902	0.181049	-4.24757	2.16098e-05	9.81701e-05	504.368	296.133	3	0
actb_d1	ENSMUSG00000012519.14	49141	mouse	Mlkl	643.393	-0.732851	0.20124	-3.64167	0.000270874	0.00367909	804.168	482.618	3	0
fetalLiv	ENSMUSG00000012519.14	49141	mouse	Mlkl	421.695	-1.315	0.322311	-4.07989	4.50563e-05	0.000661692	601.61	241.781	3	0
hepg2	ENSG00000168672.4	49201	human	LRATD2	95.2932	-0.587806	0.284449	-2.06647	0.0387843	0.0957038	114.635	75.9512	3	0
kcytes	ENSG00000168672.4	49201	human	LRATD2	2626.21	-0.843462	0.0947941	-8.89783	5.69482e-19	7.05552e-18	3373.13	1879.28	3	0
fetalLiv	ENSMUSG00000072568.4	49201	mouse	Lratd2	879.1	-0.819457	0.241429	-3.3942	0.000688294	0.00579528	1122.28	635.92	3	0
HEK293T	ENSG00000169105.8	49309	human	CHST14	666.314	-0.729823	0.145635	-5.0113	5.40632e-07	2.17325e-05	831.281	501.346	3	0
kcytes	ENSG00000169105.8	49309	human	CHST14	228.428	-2.16941	0.250268	-8.66837	4.38366e-18	5.20255e-17	373.599	83.2569	3	0
fetalLiv	ENSMUSG00000074916.5	49309	mouse	Chst14	444.923	-0.599084	0.19986	-2.99752	0.00272183	0.0169228	536.038	353.808	3	0
HEK293T	ENSG00000169604.21	49437	human	ANTXR1	2804.82	-0.663327	0.130466	-5.08428	3.69032e-07	1.56696e-05	3438.42	2171.22	3	0
kcytes	ENSG00000169604.21	49437	human	ANTXR1	1721.01	-1.36483	0.106047	-12.8701	6.62754e-38	1.49175e-36	2479.68	962.339	3	0
fetalLiv	ENSMUSG00000033420.12	49437	mouse	Antxr1	31.4778	-1.48307	0.651214	-2.27739	0.0227629	0.0837278	46.4512	16.5045	3	0
bjFibro	ENSG00000169607.13	49439	human	CKAP2L	240.344	-1.68479	0.437172	-3.85384	0.000116281	0.0053265	366.703	113.985	3	0
hepg2	ENSG00000169607.13	49439	human	CKAP2L	885.852	-0.631841	0.0980939	-6.44119	1.18543e-10	1.61374e-09	1076.63	695.072	3	0
kcytes	ENSG00000169607.13	49439	human	CKAP2L	1071.64	-0.850911	0.120336	-7.07111	1.53699e-12	1.32256e-11	1378.65	764.627	3	0
HEK293T	ENSG00000169762.17	49477	human	TAPT1	750.916	-1.11106	0.144314	-7.69892	1.37224e-14	3.35037e-12	1026.38	475.456	3	0
hepg2	ENSG00000169762.17	49477	human	TAPT1	612.031	-0.698253	0.125163	-5.57873	2.42281e-08	2.39587e-07	755.905	468.157	3	0
k562	ENSG00000169762.17	49477	human	TAPT1	825.669	-0.635205	0.123349	-5.14966	2.60963e-07	6.48078e-06	1004.6	646.737	3	0
hepg2	ENSG00000170584.11	49704	human	NUDCD2	663.325	-0.625411	0.114122	-5.48021	4.24817e-08	4.0432e-07	804.201	522.448	3	0
k562	ENSG00000170584.11	49704	human	NUDCD2	1325.33	-0.914453	0.10405	-8.78861	1.51425e-18	3.35515e-16	1731.9	918.754	3	0
kcytes	ENSG00000170584.11	49704	human	NUDCD2	513.721	-0.652854	0.160021	-4.07979	4.50764e-05	0.000195411	628.099	399.344	3	0
HEK293T	ENSG00000171105.14	49838	human	INSR	1450.26	-0.744904	0.128557	-5.79435	6.85861e-09	5.08724e-07	1816.5	1084.01	3	0
kcytes	ENSG00000171105.14	49838	human	INSR	167.417	-1.14442	0.273734	-4.18078	2.90513e-05	0.000129935	230.621	104.213	3	0
fetalLiv	ENSMUSG00000005534.10	49838	mouse	Insr	3083.11	-0.964308	0.114761	-8.40272	4.36252e-17	1.48607e-14	4076.6	2089.62	3	0
hepg2	ENSG00000171320.15	49892	human	ESCO2	335.631	-0.838142	0.170203	-4.92436	8.46355e-07	6.51926e-06	429.708	241.555	3	0
k562	ENSG00000171320.15	49892	human	ESCO2	778.785	-0.623975	0.123124	-5.06787	4.023e-07	9.41514e-06	944.572	612.997	3	0
kcytes	ENSG00000171320.15	49892	human	ESCO2	391.73	-0.636431	0.180122	-3.53334	0.00041035	0.00153284	476.68	306.781	3	0
kcytes	ENSG00000171703.17	49992	human	TCEA2	224.29	-0.877458	0.231417	-3.79168	0.000149634	0.000602704	290.471	158.11	3	0
actb_d1	ENSMUSG00000059540.15	49992	mouse	Tcea2	82.5193	-1.27962	0.325281	-3.93388	8.35869e-05	0.00138835	117.136	47.9026	3	0
fetalLiv	ENSMUSG00000059540.15	49992	mouse	Tcea2	268.683	-1.30177	0.255484	-5.09529	3.48214e-07	1.15676e-05	382.227	155.14	3	0
hepg2	ENSG00000171960.12	50069	human	PPIH	684.325	-0.733368	0.11364	-6.45341	1.09359e-10	1.50101e-09	855.62	513.029	3	0
kcytes	ENSG00000171960.12	50069	human	PPIH	428.335	-0.617777	0.176002	-3.51005	0.00044802	0.00166376	518.509	338.162	3	0
actb_d1	ENSMUSG00000060288.13	50069	mouse	Ppih	2454.15	-0.596014	0.160719	-3.70843	0.000208549	0.00297388	2954.77	1953.54	3	0
HEK293T	ENSG00000172037.14	50091	human	LAMB2	2865.98	-0.712549	0.11045	-6.45131	1.10887e-10	1.26577e-08	3559.64	2172.33	3	0
kcytes	ENSG00000172037.14	50091	human	LAMB2	2628.39	-1.44319	0.100733	-14.3269	1.48632e-46	4.04245e-45	3842.74	1414.05	3	0
fetalLiv	ENSMUSG00000052911.9	50091	mouse	Lamb2	34.5022	-1.43837	0.569499	-2.52568	0.0115474	0.0503645	50.3213	18.6831	3	0
HEK293T	ENSG00000172339.10	50201	human	ALG14	598.296	-0.656646	0.151151	-4.34431	1.39711e-05	0.000311673	732.074	464.517	3	0
kcytes	ENSG00000172339.10	50201	human	ALG14	222.68	-0.597907	0.229875	-2.60101	0.00929504	0.0263598	268.181	177.179	3	0
actb_d1	ENSMUSG00000039887.11	50201	mouse	Alg14	359.598	-0.667162	0.163171	-4.08874	4.33728e-05	0.000791832	441.17	278.026	3	0
HEK293T	ENSG00000172469.17	50244	human	MANEA	977.505	-0.755283	0.141461	-5.33915	9.33835e-08	4.6636e-06	1227.58	727.427	3	0
k562	ENSG00000172469.17	50244	human	MANEA	759.661	-0.591395	0.139077	-4.25228	2.11606e-05	0.000283154	913.381	605.941	3	0
kcytes	ENSG00000172469.17	50244	human	MANEA	522.634	-0.66118	0.15811	-4.18177	2.89249e-05	0.000129399	640.399	404.868	3	0
k562	ENSG00000172888.12	50352	human	ZNF621	2744.69	-0.588043	0.0918308	-6.40355	1.51805e-10	8.58863e-09	3296.43	2192.95	3	0
kcytes	ENSG00000172888.12	50352	human	ZNF621	776.414	-0.619259	0.151329	-4.09214	4.27418e-05	0.000185996	940.737	612.092	3	0
lncap	ENSG00000172888.12	50352	human	ZNF621	1892.39	-0.60842	0.0723119	-8.41383	3.96848e-17	2.45222e-15	2285.35	1499.44	3	0
k562	ENSG00000173041.12	50388	human	ZNF680	881.277	-0.660646	0.123085	-5.36741	7.98755e-08	2.22309e-06	1079.73	682.822	3	0
kcytes	ENSG00000173041.12	50388	human	ZNF680	154.07	-0.802781	0.282213	-2.84459	0.00444681	0.0135655	195.962	112.177	3	0
lncap	ENSG00000173041.12	50388	human	ZNF680	1966.58	-0.597579	0.0716643	-8.33859	7.5179e-17	4.44878e-15	2367.81	1565.35	3	0
hepg2	ENSG00000173442.13	50473	human	EHBP1L1	880.359	-0.591831	0.0979704	-6.04091	1.53244e-09	1.77097e-08	1058.33	702.385	3	0
k562	ENSG00000173442.13	50473	human	EHBP1L1	5145.27	-0.696447	0.0791737	-8.79645	1.41215e-18	3.21235e-16	6363.75	3926.79	3	0
kcytes	ENSG00000173442.13	50473	human	EHBP1L1	1120.9	-0.933881	0.122662	-7.61345	2.66873e-14	2.59115e-13	1471.3	770.497	3	0
bjFibro	ENSG00000175305.18	50840	human	CCNE2	151.132	-1.5642	0.444763	-3.51694	0.000436548	0.0142733	225.922	76.3413	3	0
k562	ENSG00000175305.18	50840	human	CCNE2	426.589	-0.596209	0.158774	-3.75508	0.000173285	0.00166841	513.499	339.679	3	0
actb_d1	ENSMUSG00000028212.16	50840	mouse	Ccne2	2014.57	-0.679071	0.279373	-2.43069	0.0150701	0.084044	2481.02	1548.12	3	0
hepg2	ENSG00000175336.10	50851	human	APOF	250.295	-0.791974	0.182601	-4.33719	1.44313e-05	8.90028e-05	317.322	183.268	3	0
lncap	ENSG00000175336.10	50851	human	APOF	75.7419	-0.758921	0.317797	-2.38807	0.0169373	0.0673745	95.2607	56.2231	3	0
fetalLiv	ENSMUSG00000047631.4	50851	mouse	Apof	11.845	-2.14703	0.840372	-2.55486	0.0106232	0.0472879	19.3549	4.33502	3	0
hepg2	ENSG00000175591.12	50895	human	P2RY2	21.9464	-1.57764	0.617651	-2.55426	0.0106415	0.032119	32.8768	11.0159	3	0
kcytes	ENSG00000175591.12	50895	human	P2RY2	559.568	-1.18917	0.160897	-7.39089	1.45845e-13	1.35007e-12	778.2	340.936	3	0
actb_d1	ENSMUSG00000032860.5	50895	mouse	P2ry2	103.404	-0.920532	0.268693	-3.42597	0.000612618	0.00712773	135.668	71.1399	3	0
HEK293T	ENSG00000176438.13	51069	human	SYNE3	298.523	-0.777816	0.2074	-3.75031	0.000176617	0.00236462	376.93	220.117	3	0
kcytes	ENSG00000176438.13	51069	human	SYNE3	96.4553	-1.05254	0.368104	-2.85935	0.00424504	0.0130177	130.276	62.6349	3	0
fetalLiv	ENSMUSG00000054150.12	51069	mouse	Syne3	2209.9	-0.73517	0.171468	-4.2875	1.80699e-05	0.000312807	2760.69	1659.11	3	0
k562	ENSG00000176623.12	51104	human	RMDN1	922.69	-0.590051	0.118257	-4.98956	6.05181e-07	1.3357e-05	1108.85	736.532	3	0
kcytes	ENSG00000176623.12	51104	human	RMDN1	759.086	-0.740864	0.138525	-5.34823	8.88191e-08	5.30361e-07	949.965	568.208	3	0
fetalLiv	ENSMUSG00000028229.11	51104	mouse	Rmdn1	349.347	-0.779194	0.214494	-3.6327	0.000280466	0.00288477	441.624	257.071	3	0
kcytes	ENSG00000176788.9	51149	human	BASP1	3064.13	-0.711056	0.100038	-7.10784	1.17876e-12	1.02201e-11	3804.7	2323.56	3	0
lncap	ENSG00000176788.9	51149	human	BASP1	320.367	-1.21343	0.160735	-7.54923	4.37842e-14	1.95437e-12	447.578	193.156	3	0
fetalLiv	ENSMUSG00000045763.8	51149	mouse	Basp1	212.684	-1.56791	0.328362	-4.77493	1.79767e-06	4.60923e-05	318.096	107.272	3	0
HEK293T	ENSG00000178202.14	51466	human	POGLUT3	2987.39	-0.854685	0.120268	-7.10654	1.18992e-12	1.97336e-10	3847.41	2127.37	3	0
kcytes	ENSG00000178202.14	51466	human	POGLUT3	787.884	-1.40018	0.139242	-10.0557	8.67144e-24	1.30592e-22	1143.05	432.719	3	0
fetalLiv	ENSMUSG00000034487.4	51466	mouse	Poglut3	245.82	-1.64933	0.291068	-5.66647	1.45771e-08	8.02657e-07	372.797	118.842	3	0
hepg2	ENSG00000179241.13	51668	human	LDLRAD3	27.7735	-1.91486	0.573995	-3.33602	0.00084986	0.00355026	44.0227	11.5244	3	0
actb_d1	ENSMUSG00000048058.17	51668	mouse	Ldlrad3	157.583	-0.842064	0.268986	-3.13051	0.00174503	0.0163979	202.856	112.31	3	0
fetalLiv	ENSMUSG00000048058.17	51668	mouse	Ldlrad3	498.201	-1.34315	0.316619	-4.24218	2.2136e-05	0.000367071	714.647	281.756	3	0
HEK293T	ENSG00000179387.10	51693	human	ELMOD2	2523.7	-0.91442	0.116146	-7.87299	3.46259e-15	9.51077e-13	3297.67	1749.74	3	0
k562	ENSG00000179387.10	51693	human	ELMOD2	1037.89	-0.696406	0.115267	-6.04165	1.52542e-09	6.57202e-08	1283.76	792.026	3	0
kcytes	ENSG00000179387.10	51693	human	ELMOD2	822.442	-0.907799	0.141079	-6.43469	1.23727e-10	9.42848e-10	1072.67	572.217	3	0
hepg2	ENSG00000179913.11	51812	human	B3GNT3	116.573	-1.12247	0.269958	-4.15794	3.21124e-05	0.000185728	160.089	73.0572	3	0
kcytes	ENSG00000179913.11	51812	human	B3GNT3	196.966	-1.39085	0.250446	-5.55348	2.80044e-08	1.75285e-07	285.258	108.674	3	0
fetalLiv	ENSMUSG00000031803.8	51812	mouse	B3gnt3	52.8114	-2.10554	0.522029	-4.03338	5.498e-05	0.000778161	85.7381	19.8846	3	0
HEK293T	ENSG00000181619.12	52145	human	GPR135	68.147	-1.15849	0.388291	-2.98356	0.00284919	0.0209565	94.0558	42.2381	3	0
k562	ENSG00000181619.12	52145	human	GPR135	154.641	-1.23589	0.279628	-4.41975	9.88139e-06	0.00014906	217.188	92.0938	3	0
kcytes	ENSG00000181619.12	52145	human	GPR135	54.4596	-1.55164	0.488437	-3.17675	0.00148935	0.00499351	81.1353	27.7838	3	0
bjFibro	ENSG00000182054.10	52277	human	IDH2	1276.02	-1.39285	0.429378	-3.24387	0.00117917	0.0290064	1848.28	703.753	3	0
actb_d1	ENSMUSG00000030541.16	52277	mouse	Idh2	1312.77	-0.603259	0.178552	-3.37863	0.000728492	0.00820667	1584.22	1041.31	3	0
fetalLiv	ENSMUSG00000030541.16	52277	mouse	Idh2	9778.44	-0.784563	0.175357	-4.47409	7.67361e-06	0.000156732	12373.5	7183.4	3	0
HEK293T	ENSG00000183023.19	52607	human	SLC8A1	697.464	-0.728029	0.177463	-4.10242	4.08856e-05	0.000732649	869.724	525.204	3	0
kcytes	ENSG00000183023.19	52607	human	SLC8A1	127.288	-1.6575	0.311454	-5.3218	1.02744e-07	6.09847e-07	193.368	61.2092	3	0
fetalLiv	ENSMUSG00000054640.15	52607	mouse	Slc8a1	175.572	-1.28893	0.31253	-4.12419	3.72042e-05	0.0005639	249.107	102.037	3	0
kcytes	ENSG00000183044.12	52613	human	ABAT	1237.51	-0.706577	0.113952	-6.20063	5.62376e-10	4.08004e-09	1534.8	940.213	3	0
lncap	ENSG00000183044.12	52613	human	ABAT	1942.68	-0.979433	0.0743636	-13.1709	1.29097e-39	3.72269e-37	2577.41	1307.94	3	0
fetalLiv	ENSMUSG00000057880.12	52613	mouse	Abat	48.4901	-1.14398	0.464909	-2.46065	0.0138685	0.0577676	66.8263	30.1539	3	0
hepg2	ENSG00000183723.13	52854	human	CMTM4	1952.43	-0.664553	0.0760788	-8.73507	2.43516e-18	7.44715e-17	2392.29	1512.56	3	0
kcytes	ENSG00000183723.13	52854	human	CMTM4	1023.76	-1.74159	0.129337	-13.4656	2.4934e-41	6.05358e-40	1576.03	471.485	3	0
actb_d1	ENSMUSG00000096188.1	52854	mouse	Cmtm4	269.482	-0.770215	0.231694	-3.32427	0.000886501	0.0096375	340.475	198.49	3	0
kcytes	ENSG00000184083.12	52941	human	FAM120C	151.34	-0.649268	0.295066	-2.20042	0.0277773	0.0685517	184.923	117.757	3	0
actb_d1	ENSMUSG00000025262.8	52941	mouse	Fam120c	637.514	-1.00133	0.139033	-7.20209	5.92977e-13	6.13843e-11	850.08	424.948	3	0
fetalLiv	ENSMUSG00000025262.8	52941	mouse	Fam120c	689.769	-1.00965	0.193348	-5.22192	1.77079e-07	6.61511e-06	921.651	457.886	3	0
bjFibro	ENSG00000184260.6	52986	human	H2AC20	478.273	-2.54814	0.378805	-6.72678	1.73464e-11	5.284e-08	816.829	139.716	3	0
fetalLiv	ENSMUSG00000068855.3	52986	mouse	Hist2h2ac	25.2333	-1.51265	0.691931	-2.18613	0.0288064	0.0992727	37.3444	13.1222	3	0
thymocytes	ENSMUSG00000068855.3	52986	mouse	Hist2h2ac	12271.3	-0.856052	0.236744	-3.61594	0.00029926	0.0364953	15808.7	8733.95	3	0
HEK293T	ENSG00000184992.13	53168	human	BRI3BP	2563.92	-0.60027	0.110834	-5.41597	6.09589e-08	3.28966e-06	3089.93	2037.9	3	0
kcytes	ENSG00000184992.13	53168	human	BRI3BP	1218.88	-0.703289	0.117943	-5.96294	2.47742e-09	1.69967e-08	1510.46	927.299	3	0
actb_d1	ENSMUSG00000037905.13	53168	mouse	Bri3bp	5447.05	-0.909697	0.158506	-5.73918	9.51334e-09	4.46702e-07	7110.77	3783.33	3	0
HEK293T	ENSG00000185015.8	53177	human	CA13	107.876	-0.806434	0.309128	-2.60874	0.00908761	0.0500944	137.342	78.4099	3	0
k562	ENSG00000185015.8	53177	human	CA13	164.807	-0.72154	0.239415	-3.01376	0.00258028	0.0150195	205.211	124.402	3	0
lncap	ENSG00000185015.8	53177	human	CA13	352.049	-0.772512	0.163753	-4.71754	2.38717e-06	3.27303e-05	443.783	260.315	3	0
bjFibro	ENSG00000185201.18	53230	human	IFITM2	3084.84	-0.98183	0.301092	-3.2609	0.00111058	0.0277234	4095.82	2073.86	3	0
kcytes	ENSG00000185201.18	53230	human	IFITM2	504.78	-1.43215	0.162621	-8.80664	1.28951e-18	1.57037e-17	736.689	272.871	3	0
fetalLiv	ENSMUSG00000025491.14	53230	mouse	Ifitm1	1264.95	-2.72145	0.762878	-3.56735	0.000360614	0.00347941	2196.79	333.101	3	0
bjFibro	ENSG00000185201.18	53234	human	IFITM2	3084.84	-0.98183	0.301092	-3.2609	0.00111058	0.0277234	4095.82	2073.86	3	0
kcytes	ENSG00000185201.18	53234	human	IFITM2	504.78	-1.43215	0.162621	-8.80664	1.28951e-18	1.57037e-17	736.689	272.871	3	0
fetalLiv	ENSMUSG00000065968.8	53234	mouse	Ifitm7	47.1358	-2.68181	0.553234	-4.84751	1.25023e-06	3.37278e-05	81.5302	12.7414	3	0
hepg2	ENSG00000185305.12	53268	human	ARL15	160.731	-0.906307	0.226399	-4.00314	6.25077e-05	0.000338262	209.275	112.186	3	0
k562	ENSG00000185305.12	53268	human	ARL15	1778.02	-0.641018	0.0942119	-6.80401	1.01749e-11	7.35565e-10	2166.71	1389.33	3	0
kcytes	ENSG00000185305.12	53268	human	ARL15	506.584	-0.900163	0.17367	-5.18317	2.18149e-07	1.25411e-06	659.952	353.216	3	0
HEK293T	ENSG00000185499.17	53315	human	MUC1	71.4983	-1.05037	0.379536	-2.76752	0.00564847	0.0354876	96.3812	46.6155	3	0
k562	ENSG00000185499.17	53315	human	MUC1	721.538	-1.16192	0.128555	-9.03832	1.591e-19	4.176e-17	997.402	445.674	3	0
kcytes	ENSG00000185499.17	53315	human	MUC1	169.22	-3.05482	0.660906	-4.62217	3.79752e-06	1.90301e-05	301.991	36.4492	3	0
kcytes	ENSG00000185885.17	53419	human	IFITM1	462.73	-1.87048	0.184242	-10.1523	3.23592e-24	4.94501e-23	727.019	198.441	3	0
actb_d1	ENSMUSG00000025492.6	53419	mouse	Ifitm3	300.414	-0.802169	0.208694	-3.84377	0.00012116	0.00189107	381.577	219.252	3	0
fetalLiv	ENSMUSG00000025492.6	53419	mouse	Ifitm3	670.843	-1.27525	0.308451	-4.13436	3.55938e-05	0.000544003	949.334	392.352	3	0
HEK293T	ENSG00000186635.15	53648	human	ARAP1	1969.55	-0.82309	0.113385	-7.25926	3.89203e-13	7.27851e-11	2516.88	1422.21	3	0
kcytes	ENSG00000186635.15	53648	human	ARAP1	2991.61	-0.667036	0.0856781	-7.78538	6.95058e-15	6.93419e-14	3671.23	2311.99	3	0
fetalLiv	ENSMUSG00000032812.18	53648	mouse	Arap1	3244.26	-0.645195	0.177985	-3.62499	0.000288976	0.00295264	3957.61	2530.91	3	0
hepg2	ENSG00000186638.17	53649	human	KIF24	149.559	-0.769447	0.233289	-3.29826	0.000972872	0.00400714	188.959	110.159	3	0
kcytes	ENSG00000186638.17	53649	human	KIF24	286.302	-1.095	0.210723	-5.19641	2.03171e-07	1.17272e-06	390.095	182.508	3	0
actb_d1	ENSMUSG00000028438.16	53649	mouse	Kif24	1168.48	-0.612186	0.167107	-3.66343	0.000248857	0.00343114	1413.62	923.347	3	0
hepg2	ENSG00000186871.7	53783	human	ERCC6L	244.079	-1.02507	0.184313	-5.56155	2.67389e-08	2.62871e-07	327.338	160.82	3	0
kcytes	ENSG00000186871.7	53783	human	ERCC6L	486.626	-0.825666	0.168324	-4.90522	9.33231e-07	5.01897e-06	622.332	350.921	3	0
actb_d1	ENSMUSG00000051220.2	53783	mouse	Ercc6l	2496.28	-0.781384	0.249285	-3.13451	0.00172144	0.0162241	3157.17	1835.39	3	0
hepg2	ENSG00000187325.5	53926	human	TAF9B	228.231	-2.08912	0.206207	-10.1312	4.01813e-24	1.87263e-22	369.358	87.1038	3	0
k562	ENSG00000187325.5	53926	human	TAF9B	723.602	-2.03146	0.161054	-12.6135	1.77826e-36	2.02259e-33	1162.99	284.217	3	0
kcytes	ENSG00000187325.5	53926	human	TAF9B	425.755	-0.975201	0.176753	-5.5173	3.44253e-08	2.13775e-07	564.538	286.972	3	0
HEK293T	ENSG00000187720.15	54097	human	THSD4	217.097	-0.884552	0.237822	-3.71939	0.000199704	0.00262966	281.62	152.574	3	0
kcytes	ENSG00000187720.15	54097	human	THSD4	1913.47	-1.71575	0.102738	-16.7002	1.30688e-62	4.8079e-61	2933.98	892.954	3	0
lncap	ENSG00000187720.15	54097	human	THSD4	150.675	-0.952791	0.23047	-4.13412	3.56312e-05	0.000362436	198.762	102.588	3	0
hepg2	ENSG00000187800.14	54136	human	PEAR1	23.4209	-1.37781	0.618694	-2.22697	0.0259496	0.068471	34.0138	12.828	3	0
kcytes	ENSG00000187800.14	54136	human	PEAR1	165.124	-1.73974	0.279497	-6.22455	4.82936e-10	3.52047e-09	254.23	76.0172	3	0
fetalLiv	ENSMUSG00000028073.15	54136	mouse	Pear1	612.495	-1.41607	0.189415	-7.47603	7.6601e-14	1.45238e-11	890.933	334.056	3	0
HEK293T	ENSG00000188070.9	54215	human	ZFTA	709.517	-0.605928	0.142525	-4.25137	2.12464e-05	0.000440075	856.455	562.579	3	0
kcytes	ENSG00000188070.9	54215	human	ZFTA	394.119	-1.01961	0.183742	-5.54911	2.87123e-08	1.79519e-07	527.847	260.391	3	0
fetalLiv	ENSMUSG00000053080.10	54215	mouse	2700081O15Rik	4172.17	-0.623602	0.144898	-4.30372	1.67957e-05	0.000293786	5059.67	3284.67	3	0
hepg2	ENSG00000188343.14	54324	human	CIBAR1	256.536	-0.702226	0.177391	-3.95864	7.53764e-05	0.000401675	317.335	195.738	3	0
kcytes	ENSG00000188343.14	54324	human	CIBAR1	224.474	-0.883623	0.234506	-3.76802	0.000164544	0.000659159	291.094	157.854	3	0
fetalLiv	ENSMUSG00000028218.19	54324	mouse	Fam92a	1562.84	-0.693005	0.148527	-4.66584	3.07357e-06	7.35387e-05	1931.49	1194.19	3	0
bjFibro	ENSG00000188486.4	54369	human	H2AX	112.204	-1.40924	0.444794	-3.16831	0.00153327	0.0347816	163.042	61.3658	3	0
kcytes	ENSG00000188486.4	54369	human	H2AX	2413.81	-0.690485	0.104599	-6.60125	4.07693e-11	3.20625e-10	2981.21	1846.42	3	0
fetalLiv	ENSMUSG00000049932.3	54369	mouse	H2afx	7613.46	-1.21138	0.187646	-6.45568	1.07734e-10	1.04098e-08	10634.2	4592.71	3	0
hepg2	ENSG00000188610.12	54399	human	FAM72B	640.645	-0.818283	0.114366	-7.15493	8.37137e-13	1.49505e-11	817.337	463.952	3	0
lncap	ENSG00000188610.12	54399	human	FAM72B	719.317	-0.650831	0.112561	-5.78201	7.38143e-09	1.59073e-07	879.256	559.377	3	0
actb_d1	ENSMUSG00000055184.4	54399	mouse	Fam72a	194.414	-0.810446	0.283404	-2.85968	0.00424065	0.0328013	248.268	140.56	3	0
kcytes	ENSG00000189171.15	54566	human	S100A13	320.689	-1.03918	0.195562	-5.31378	1.07371e-07	6.35823e-07	431.442	209.936	3	0
lncap	ENSG00000189171.15	54566	human	S100A13	265.51	-0.708987	0.178594	-3.96983	7.19245e-05	0.000677022	329.389	201.632	3	0
fetalLiv	ENSMUSG00000042312.9	54566	mouse	S100a13	469.872	-0.640204	0.260736	-2.45537	0.0140738	0.058417	572.436	367.307	3	0
hepg2	ENSG00000189410.12	54621	human	SH2D5	52.0217	-1.00238	0.397646	-2.52079	0.0117091	0.0348858	69.4702	34.5732	3	0
kcytes	ENSG00000189410.12	54621	human	SH2D5	1051.29	-1.39374	0.119169	-11.6955	1.344e-31	2.57809e-30	1522.93	579.652	3	0
fetalLiv	ENSMUSG00000045349.15	54621	mouse	Sh2d5	623.894	-2.17963	0.599469	-3.63593	0.000276978	0.002865	1022.17	225.622	3	0
hepg2	ENSG00000196526.11	54861	human	AFAP1	361.885	-0.594317	0.149405	-3.97788	6.9532e-05	0.000373109	435.4	288.37	3	0
kcytes	ENSG00000196526.11	54861	human	AFAP1	590.937	-1.7801	0.164085	-10.8486	2.0246e-27	3.42369e-26	915.636	266.239	3	0
fetalLiv	ENSMUSG00000029094.12	54861	mouse	Afap1	86.6953	-2.19323	0.662158	-3.31224	0.000925525	0.00738729	142.303	31.0879	3	0
HEK293T	ENSG00000196562.16	54873	human	SULF2	4214.74	-0.941299	0.106182	-8.86494	7.65459e-19	4.64e-16	5542.7	2886.79	3	0
hepg2	ENSG00000196562.16	54873	human	SULF2	1416.8	-1.12049	0.0854232	-13.1169	2.63549e-39	2.8186e-37	1942.25	891.345	3	0
kcytes	ENSG00000196562.16	54873	human	SULF2	9398.3	-1.64316	0.0732411	-22.4349	1.79742e-111	1.27925e-109	14238.7	4557.88	3	0
hepg2	ENSG00000196950.14	55003	human	SLC39A10	1178.16	-0.696716	0.0888507	-7.84142	4.45471e-15	1.01629e-13	1456.02	900.293	3	0
kcytes	ENSG00000196950.14	55003	human	SLC39A10	823.638	-1.0502	0.134171	-7.82726	4.98608e-15	5.00933e-14	1110.64	536.637	3	0
lncap	ENSG00000196950.14	55003	human	SLC39A10	1955.86	-0.609622	0.0726826	-8.38745	4.96802e-17	3.02866e-15	2362.64	1549.09	3	0
hepg2	ENSG00000197043.15	55043	human	ANXA6	3240.58	-0.617561	0.0620912	-9.94602	2.62472e-23	1.15901e-21	3926.2	2554.96	3	0
kcytes	ENSG00000197043.15	55043	human	ANXA6	642.176	-2.6925	0.15828	-17.011	6.80536e-65	2.59126e-63	1112.49	171.86	3	0
fetalLiv	ENSMUSG00000018340.13	55043	mouse	Anxa6	2976.5	-0.90192	0.210663	-4.28133	1.85776e-05	0.000318849	3877.54	2075.45	3	0
hepg2	ENSG00000197535.16	55208	human	MYO5A	195.207	-0.879099	0.201795	-4.3564	1.32219e-05	8.20634e-05	252.722	137.692	3	0
kcytes	ENSG00000197535.16	55208	human	MYO5A	3558.22	-0.960962	0.0890815	-10.7874	3.94605e-27	6.59967e-26	4701.49	2414.96	3	0
fetalLiv	ENSMUSG00000034593.16	55208	mouse	Myo5a	1857	-0.625954	0.205411	-3.04732	0.00230888	0.0149738	2253.79	1460.2	3	0
kcytes	ENSG00000197712.12	55327	human	FAM114A1	1024.17	-2.38143	0.129522	-18.3863	1.69156e-75	7.66773e-74	1718.76	329.569	3	0
lncap	ENSG00000197712.12	55327	human	FAM114A1	1693.96	-0.667258	0.0762102	-8.7555	2.03207e-18	1.48259e-16	2078.82	1309.11	3	0
fetalLiv	ENSMUSG00000029185.14	55327	mouse	Fam114a1	42.5724	-2.66441	0.773112	-3.44635	0.000568219	0.005004	73.5591	11.5857	3	0
hepg2	ENSG00000197713.15	55328	human	RPE	1742.21	-0.870724	0.0755479	-11.5255	9.81955e-31	6.6307e-29	2251.34	1233.08	3	0
k562	ENSG00000197713.15	55328	human	RPE	1272.56	-0.819573	0.104078	-7.87461	3.41801e-15	4.81939e-13	1624.59	920.527	3	0
kcytes	ENSG00000197713.15	55328	human	RPE	866.667	-1.2163	0.143163	-8.49592	1.96371e-17	2.25215e-16	1212.07	521.267	3	0
hepg2	ENSG00000197860.10	55379	human	SGTB	383.081	-0.919628	0.159021	-5.78305	7.33563e-09	7.76008e-08	500.581	265.581	3	0
k562	ENSG00000197860.10	55379	human	SGTB	645.642	-0.724985	0.137502	-5.27252	1.34562e-07	3.57595e-06	804.641	486.642	3	0
lncap	ENSG00000197860.10	55379	human	SGTB	671.021	-0.672799	0.120405	-5.5878	2.29966e-08	4.54109e-07	824.2	517.842	3	0
HEK293T	ENSG00000198001.16	55453	human	IRAK4	489.43	-0.812789	0.161263	-5.04013	4.65204e-07	1.90625e-05	623.82	355.039	3	0
actb_d1	ENSMUSG00000059883.16	55453	mouse	Irak4	928.271	-0.85356	0.14296	-5.97061	2.36372e-09	1.25395e-07	1195.31	661.229	3	0
fetalLiv	ENSMUSG00000059883.16	55453	mouse	Irak4	858.89	-0.80248	0.224279	-3.57805	0.000346173	0.0033822	1091.79	625.993	3	0
HEK293T	ENSG00000198121.15	55506	human	LPAR1	614.34	-0.652202	0.148201	-4.40078	1.07862e-05	0.000252814	750.86	477.821	3	0
kcytes	ENSG00000198121.15	55506	human	LPAR1	548.332	-2.58397	0.16756	-15.4212	1.17919e-53	3.66028e-52	940.068	156.595	3	0
fetalLiv	ENSMUSG00000038668.14	55506	mouse	Lpar1	18.5203	-2.54322	0.769234	-3.30617	0.000945809	0.00750449	31.5821	5.45852	3	0
k562	ENSG00000198286.11	55593	human	CARD11	609.843	-1.11223	0.152006	-7.31699	2.53589e-13	2.54499e-11	833.916	385.77	3	0
kcytes	ENSG00000198286.11	55593	human	CARD11	302.946	-2.05263	0.215441	-9.52761	1.6095e-21	2.2111e-20	488.39	117.501	3	0
actb_d1	ENSMUSG00000036526.8	55593	mouse	Card11	7129.58	-0.68359	0.159149	-4.29528	1.74474e-05	0.000372919	8788.07	5471.1	3	0
bjFibro	ENSG00000198586.14	55686	human	TLK1	1334.56	-0.91764	0.338335	-2.71223	0.0066833	0.0900858	1745.28	923.848	3	0
hepg2	ENSG00000198586.14	55686	human	TLK1	1980.66	-0.691657	0.0708086	-9.76798	1.54505e-22	6.57159e-21	2445.45	1515.86	3	0
k562	ENSG00000198586.14	55686	human	TLK1	3849.68	-0.664182	0.0851784	-7.79754	6.31275e-15	8.22151e-13	4720.7	2978.66	3	0
hepg2	ENSG00000198721.13	55750	human	ECI2	3360.86	-0.628066	0.058132	-10.8041	3.29009e-27	1.8788e-25	4082.34	2639.39	3	0
kcytes	ENSG00000198721.13	55750	human	ECI2	386.523	-0.851305	0.193415	-4.40145	1.07532e-05	5.09366e-05	497.48	275.567	3	0
lncap	ENSG00000198721.13	55750	human	ECI2	2967.98	-0.733704	0.064233	-11.4225	3.22682e-30	5.32924e-28	3707.31	2228.65	3	0
hepg2	ENSG00000198721.13	55751	human	ECI2	3360.86	-0.628066	0.058132	-10.8041	3.29009e-27	1.8788e-25	4082.34	2639.39	3	0
kcytes	ENSG00000198721.13	55751	human	ECI2	386.523	-0.851305	0.193415	-4.40145	1.07532e-05	5.09366e-05	497.48	275.567	3	0
lncap	ENSG00000198721.13	55751	human	ECI2	2967.98	-0.733704	0.064233	-11.4225	3.22682e-30	5.32924e-28	3707.31	2228.65	3	0
HEK293T	ENSG00000204248.12	57832	human	COL11A2	89.0175	-0.765276	0.331553	-2.30815	0.0209907	0.0926657	112.08	65.9551	3	0
actb_d1	ENSMUSG00000024330.17	57832	mouse	Col11a2	40.0608	-3.43835	0.602186	-5.70978	1.13122e-08	5.19518e-07	73.5463	6.57526	3	0
fetalLiv	ENSMUSG00000024330.17	57832	mouse	Col11a2	319.593	-0.955007	0.30065	-3.17647	0.0014908	0.0107622	421.663	217.522	3	0
HEK293T	ENSG00000204267.19	57841	human	TAP2	1446.35	-0.69537	0.129686	-5.36195	8.23292e-08	4.20716e-06	1788.15	1104.55	3	0
kcytes	ENSG00000204267.19	57841	human	TAP2	2157.43	-0.979083	0.0933914	-10.4837	1.0269e-25	1.65098e-24	2862.42	1452.44	3	0
fetalLiv	ENSMUSG00000024339.12	57841	mouse	Tap2	2184.89	-0.629697	0.139261	-4.5217	6.13438e-06	0.000130051	2654	1715.78	3	0
HEK293T	ENSG00000204311.15	57858	human	PJVK	63.3138	-1.85543	0.408009	-4.54752	5.42813e-06	0.000142632	99.2306	27.397	3	0
hepg2	ENSG00000204311.15	57858	human	PJVK	74.0321	-0.944041	0.328243	-2.87604	0.00402698	0.0140077	97.4823	50.5819	3	0
lncap	ENSG00000204311.15	57858	human	PJVK	97.1095	-0.767841	0.281403	-2.72862	0.00636007	0.0310517	122.389	71.8295	3	0
HEK293T	ENSG00000204682.9	58657	human	MIR1915HG	278.045	-1.28991	0.203487	-6.33901	2.3125e-10	2.41973e-08	394.628	161.461	3	0
bjFibro	ENSG00000204682.9	58657	human	MIR1915HG	445.048	-0.94445	0.35118	-2.68937	0.00715879	0.0941148	585.76	304.337	3	0
kcytes	ENSG00000204682.9	58657	human	MIR1915HG	76.4873	-1.47247	0.396686	-3.71193	0.000205681	0.000810589	112.41	40.5648	3	0
HEK293T	ENSG00000205730.7	59002	human	ITPRIPL2	767.003	-0.756793	0.164392	-4.60359	4.15273e-06	0.000114421	964.059	569.948	3	0
kcytes	ENSG00000205730.7	59002	human	ITPRIPL2	1563.69	-1.17786	0.103004	-11.4351	2.79159e-30	5.16829e-29	2168.73	958.652	3	0
fetalLiv	ENSMUSG00000095115.2	59002	mouse	Itpripl2	1020.92	-1.45023	0.570627	-2.54147	0.0110389	0.0486747	1494.82	547.025	3	0
hepg2	ENSG00000213430.6	61616	human	HSPD1P1	1146.91	-1.07397	0.0889792	-12.0699	1.5233e-33	1.19424e-31	1555.19	738.627	3	0
k562	ENSG00000213430.6	61616	human	HSPD1P1	559.957	-0.590386	0.138697	-4.25667	2.07493e-05	0.000278523	672.96	446.955	3	0
kcytes	ENSG00000213430.6	61616	human	HSPD1P1	94.3467	-0.742197	0.351446	-2.11184	0.0347006	0.0829431	118.106	70.5874	3	0
HEK293T	ENSG00000213694.7	61752	human	S1PR3	446.717	-0.666583	0.18007	-3.70179	0.000214083	0.00277739	547.938	345.496	3	0
kcytes	ENSG00000213694.7	61752	human	S1PR3	257.595	-2.39733	0.240656	-9.96163	2.24357e-23	3.31543e-22	433.186	82.004	3	0
fetalLiv	ENSMUSG00000067586.4	61752	mouse	S1pr3	83.3955	-1.7549	0.528314	-3.32171	0.00089469	0.00719835	128.699	38.0925	3	0
bjFibro	ENSG00000213707.2	61762	human	HMGB1P10	1540.26	-1.26404	0.342331	-3.69244	0.000222109	0.00856432	2174.95	905.573	3	0
hepg2	ENSG00000213707.2	61762	human	HMGB1P10	397.479	-0.632562	0.149272	-4.23764	2.25886e-05	0.00013447	484.264	310.695	3	0
kcytes	ENSG00000213707.2	61762	human	HMGB1P10	79.1758	-0.975906	0.39456	-2.47341	0.0133832	0.0363299	105.05	53.3012	3	0
HEK293T	ENSG00000213903.9	61861	human	LTB4R	439.741	-0.626846	0.202345	-3.09791	0.00194893	0.0158686	533.58	345.901	3	0
hepg2	ENSG00000213903.9	61861	human	LTB4R	301.294	-2.23168	0.180964	-12.3322	6.07727e-35	5.08786e-33	496.854	105.733	3	0
k562	ENSG00000213903.9	61861	human	LTB4R	545.519	-0.598928	0.141563	-4.23082	2.32843e-05	0.000307472	657.155	433.882	3	0
HEK293T	ENSG00000213949.10	61890	human	ITGA1	641.387	-0.596569	0.187936	-3.17432	0.00150187	0.0129102	772.088	510.687	3	0
kcytes	ENSG00000213949.10	61890	human	ITGA1	64.5272	-1.63857	0.460395	-3.55906	0.000372183	0.00139942	97.7621	31.2924	3	0
fetalLiv	ENSMUSG00000042284.10	61890	mouse	Itga1	139.632	-2.94523	0.608569	-4.8396	1.30102e-06	3.48638e-05	247.223	32.0411	3	0
HEK293T	ENSG00000214367.10	62095	human	HAUS3	84.9564	-1.14393	0.342418	-3.34072	0.000835601	0.00818786	116.969	52.944	3	0
hepg2	ENSG00000214367.10	62095	human	HAUS3	63.8715	-1.54491	0.369983	-4.17563	2.9716e-05	0.000173222	94.9171	32.826	3	0
k562	ENSG00000214367.10	62095	human	HAUS3	137.167	-0.958915	0.30203	-3.1749	0.0014989	0.00973829	181.236	93.0975	3	0
HEK293T	ENSG00000215788.11	62587	human	TNFRSF25	85.5906	-1.67916	0.360879	-4.65298	3.27176e-06	9.39776e-05	130.5	40.681	3	0
hepg2	ENSG00000215788.11	62587	human	TNFRSF25	53.2393	-1.30323	0.402821	-3.23525	0.00121534	0.0048809	76.0381	30.4405	3	0
fetalLiv	ENSMUSG00000024793.14	62587	mouse	Tnfrsf25	127.938	-0.721833	0.278013	-2.5964	0.00942067	0.0432078	159.452	96.425	3	0
HEK293T	ENSG00000218510.9	62929	human	LINC00339	42.8116	-1.62888	0.493666	-3.29955	0.000968388	0.00921174	64.7065	20.9168	3	0
hepg2	ENSG00000218510.9	62929	human	LINC00339	207.727	-0.746064	0.194775	-3.83039	0.000127939	0.000651564	260.435	155.018	3	0
k562	ENSG00000218510.9	62929	human	LINC00339	90.4094	-0.738582	0.326062	-2.26516	0.023503	0.087095	113.016	67.8029	3	0
bjFibro	ENSG00000230067.3	68729	human	HSPD1P6	214.829	-1.20088	0.378421	-3.17339	0.00150672	0.0344659	299.409	130.249	3	0
hepg2	ENSG00000230067.3	68729	human	HSPD1P6	145.267	-0.958866	0.2335	-4.10648	4.01727e-05	0.000226835	191.827	98.7066	3	0
k562	ENSG00000230067.3	68729	human	HSPD1P6	108.29	-0.630829	0.287101	-2.19724	0.0280037	0.099154	131.591	84.9891	3	0
HEK293T	ENSG00000237441.10	73956	human	RGL2	727.064	-0.599143	0.143044	-4.18853	2.80764e-05	0.00054944	875.869	578.26	3	0
kcytes	ENSG00000237441.10	73956	human	RGL2	1021.36	-1.05428	0.130737	-8.06414	7.37527e-16	7.81157e-15	1378.42	664.301	3	0
fetalLiv	ENSMUSG00000041354.16	73956	mouse	Rgl2	3578.67	-0.795814	0.202055	-3.93861	8.1956e-05	0.00106679	4541.34	2616.01	3	0
HEK293T	ENSG00000239305.7	74946	human	RNF103	811.376	-0.949215	0.147036	-6.45566	1.07746e-10	1.25435e-08	1069.24	553.51	3	0
lncap	ENSG00000239305.7	74946	human	RNF103	1885.01	-0.74909	0.0787186	-9.51604	1.79901e-21	1.63413e-19	2362.92	1407.1	3	0
fetalLiv	ENSMUSG00000052656.12	74946	mouse	Rnf103	549.144	-1.01106	0.185873	-5.43953	5.34222e-08	2.38595e-06	733.955	364.333	3	0
bjFibro	ENSG00000240065.8	75390	human	PSMB9	646.207	-1.57686	0.363466	-4.33838	1.43537e-05	0.0010796	968.001	324.412	3	0
kcytes	ENSG00000240065.8	75390	human	PSMB9	65.0842	-1.49374	0.457796	-3.26289	0.00110283	0.00380364	95.9469	34.2216	3	0
fetalLiv	ENSMUSG00000096727.3	75390	mouse	Psmb9	391.403	-1.7181	0.329165	-5.21958	1.79329e-07	6.68674e-06	600.297	182.509	3	0
k562	ENSG00000240771.8	75730	human	ARHGEF25	542.835	-0.585698	0.14143	-4.14124	3.45427e-05	0.000428917	651.55	434.119	3	0
kcytes	ENSG00000240771.8	75730	human	ARHGEF25	3.33739	-5.23693	2.29647	-2.28042	0.0225826	0.0572865	6.67479	0	3	0
fetalLiv	ENSMUSG00000019467.15	75730	mouse	Arhgef25	2608	-0.693794	0.200928	-3.45294	0.000554503	0.0049008	3222.84	1993.16	3	0
kcytes	ENSG00000242247.11	76367	human	ARFGAP3	1010.24	-0.879056	0.122099	-7.19955	6.04113e-13	5.35152e-12	1308.96	711.51	3	0
actb_d1	ENSMUSG00000054277.8	76367	mouse	Arfgap3	363.965	-1.67768	0.202591	-8.28109	1.22048e-16	1.96416e-14	553.996	173.935	3	0
fetalLiv	ENSMUSG00000054277.8	76367	mouse	Arfgap3	1034.82	-1.23946	0.141567	-8.75528	2.03597e-18	8.70616e-16	1453.75	615.895	3	0
HEK293T	ENSG00000245680.11	77642	human	ZNF585B	295.616	-0.733084	0.212486	-3.45004	0.000560508	0.00602272	369.366	221.865	3	0
hepg2	ENSG00000245680.11	77642	human	ZNF585B	163.441	-0.91682	0.224581	-4.08236	4.45798e-05	0.000249568	214.115	112.767	3	0
lncap	ENSG00000245680.11	77642	human	ZNF585B	653.928	-0.586359	0.113627	-5.16038	2.46445e-07	4.12261e-06	784.849	523.007	3	0
kcytes	ENSG00000254726.3	82519	human	MEX3A	288.43	-0.869678	0.206222	-4.21719	2.47367e-05	0.000111599	372.76	204.099	3	0
lncap	ENSG00000254726.3	82519	human	MEX3A	2504.04	-1.04692	0.0689895	-15.175	5.1757e-52	2.47439e-49	3375.32	1632.76	3	0
fetalLiv	ENSMUSG00000074480.4	82519	mouse	Mex3a	1585.3	-0.75395	0.160195	-4.70644	2.52081e-06	6.16341e-05	1989.98	1180.63	3	0
HEK293T	ENSG00000258738.1	84864	human	BAZ1A-AS1	66.7971	-1.14378	0.405462	-2.82093	0.00478845	0.0312574	92.064	41.5301	3	0
k562	ENSG00000258738.1	84864	human	BAZ1A-AS1	91.372	-1.00928	0.316631	-3.18757	0.00143474	0.00940378	122.088	60.656	3	0
kcytes	ENSG00000258738.1	84864	human	BAZ1A-AS1	15.0047	-2.20568	0.918519	-2.40135	0.0163349	0.0433385	24.6354	5.3741	3	0
hepg2	ENSG00000259865.1	85813	human	ENSG00000259865	139.799	-0.661116	0.237964	-2.77822	0.00546573	0.0182474	170.964	108.634	3	0
k562	ENSG00000259865.1	85813	human	ENSG00000259865	164.854	-1.11876	0.287494	-3.89142	9.96596e-05	0.00105281	225.862	103.846	3	0
kcytes	ENSG00000259865.1	85813	human	ENSG00000259865	122.239	-1.16968	0.313519	-3.73081	0.000190868	0.000756126	169.18	75.2988	3	0
HEK293T	ENSG00000259917.1	85848	human	HNRNPLP2	154.015	-3.78476	0.336956	-11.2322	2.8334e-29	3.55774e-26	287.366	20.6639	3	0
k562	ENSG00000259917.1	85848	human	HNRNPLP2	179.049	-1.30971	0.238004	-5.5029	3.73591e-08	1.15468e-06	255.113	102.984	3	0
lncap	ENSG00000259917.1	85848	human	HNRNPLP2	187.137	-2.31495	0.225847	-10.2501	1.18247e-24	1.40405e-22	311.629	62.6439	3	0
HEK293T	ENSG00000259994.1	85906	human	ENSG00000259994	60.9258	-1.71005	0.41312	-4.13934	3.483e-05	0.000647912	93.302	28.5496	3	0
hepg2	ENSG00000259994.1	85906	human	ENSG00000259994	37.9634	-1.26105	0.489798	-2.57464	0.0100346	0.0306218	53.745	22.1819	3	0
k562	ENSG00000259994.1	85906	human	ENSG00000259994	65.7358	-0.892816	0.386129	-2.31222	0.0207656	0.0792044	85.4234	46.0482	3	0
HEK293T	ENSG00000266714.11	89140	human	MYO15B	227.39	-0.963635	0.219991	-4.38033	1.18498e-05	0.000270881	300.628	154.151	3	0
hepg2	ENSG00000266714.11	89140	human	MYO15B	122.712	-0.59968	0.259292	-2.31276	0.020736	0.0566368	148.085	97.3379	3	0
fetalLiv	ENSMUSG00000034427.17	89140	mouse	Myo15b	249.852	-1.77786	0.346353	-5.13309	2.85029e-07	9.80909e-06	386.889	112.815	3	0
HEK293T	ENSG00000272335.1	92128	human	ENSG00000272335	186.43	-0.854653	0.246977	-3.46046	0.000539247	0.00586235	239.969	132.891	3	0
hepg2	ENSG00000272335.1	92128	human	ENSG00000272335	192.117	-0.957572	0.205601	-4.65742	3.20197e-06	2.23221e-05	253.574	130.659	3	0
lncap	ENSG00000272335.1	92128	human	ENSG00000272335	107.717	-0.735182	0.280625	-2.6198	0.00879812	0.0403931	134.625	80.8091	3	0
hepg2	ENSG00000273604.2	92829	human	EPOP	1732.31	-1.03398	0.0787704	-13.1265	2.32149e-39	2.49722e-37	2329.3	1135.32	3	0
kcytes	ENSG00000273604.2	92829	human	EPOP	282.498	-2.49444	0.237034	-10.5236	6.7282e-26	1.08707e-24	479.807	85.1894	3	0
actb_d1	ENSMUSG00000043439.5	92829	mouse	Epop	510.303	-1.26755	0.242841	-5.21968	1.79233e-07	6.41586e-06	721.493	299.113	3	0
bjFibro	ENSG00000276043.5	94184	human	UHRF1	498.683	-1.30742	0.489659	-2.67006	0.00758383	0.0973236	710.41	286.956	3	0
kcytes	ENSG00000276043.5	94184	human	UHRF1	2948.53	-0.987842	0.0872779	-11.3184	1.06453e-29	1.94407e-28	3920.19	1976.87	3	0
actb_d1	ENSMUSG00000001228.14	94184	mouse	Uhrf1	23903.6	-0.616853	0.197575	-3.12211	0.00179558	0.0167579	28938.4	18868.8	3	0
HEK293T	ENSG00000277534.1	94931	human	ENSG00000277534	101.782	-1.53627	0.34031	-4.51432	6.35191e-06	0.000163555	151.318	52.2466	3	0
hepg2	ENSG00000277534.1	94931	human	ENSG00000277534	36.1848	-1.56214	0.483268	-3.23246	0.00122731	0.00492467	54.0336	18.336	3	0
kcytes	ENSG00000277534.1	94931	human	ENSG00000277534	115.49	-0.926398	0.360193	-2.57195	0.0101129	0.0283901	151.504	79.4757	3	0
HEK293T	ENSG00000289858.1	102735	human	ENSG00000289858	258.134	-0.638795	0.222654	-2.869	0.00411772	0.0279157	314.399	201.869	3	0
k562	ENSG00000289858.1	102735	human	ENSG00000289858	148.526	-0.758386	0.248901	-3.04694	0.00231181	0.0137094	186.706	110.346	3	0
kcytes	ENSG00000289858.1	102735	human	ENSG00000289858	25.2062	-1.6821	0.68308	-2.46252	0.0137964	0.0373362	38.4446	11.9678	3	0
hepg2	ENSG00000291087.1	103675	human	CRYBB2P1	380.995	-0.665711	0.148264	-4.49003	7.12142e-06	4.65256e-05	467.409	294.581	3	0
k562	ENSG00000291087.1	103675	human	CRYBB2P1	440.546	-0.587943	0.155642	-3.77754	0.000158386	0.00154944	529.149	351.944	3	0
lncap	ENSG00000291087.1	103675	human	CRYBB2P1	271.346	-0.639937	0.17052	-3.75285	0.000174835	0.001459	330.463	212.23	3	0
actb_d1	ENSMUSG00000009687.14	48	mouse	Fxyd5	5130.34	-0.698637	0.191773	-3.64304	0.000269433	0.0036621	6349.01	3911.66	2	0
fetalLiv	ENSMUSG00000009687.14	48	mouse	Fxyd5	1258.01	-2.08702	0.529344	-3.94265	8.05846e-05	0.00105442	2036.67	479.347	2	0
actb_d1	ENSMUSG00000029561.17	332	mouse	Oasl2	1062.54	-1.68523	0.248563	-6.7799	1.20258e-11	9.75874e-10	1619.87	505.206	2	0
fetalLiv	ENSMUSG00000029561.17	332	mouse	Oasl2	89.0152	-0.910653	0.416183	-2.18811	0.0286617	0.0989812	116.148	61.8824	2	0
actb_d1	ENSMUSG00000039530.17	575	mouse	Tusc3	627.196	-0.780963	0.167175	-4.67153	2.98966e-06	7.96315e-05	793.091	461.301	2	0
thymocytes	ENSMUSG00000039530.17	575	mouse	Tusc3	1141.28	-0.823479	0.247476	-3.32751	0.00087625	0.0761322	1458.24	824.318	2	0
actb_d1	ENSMUSG00000042087.5	627	mouse	4933440N22Rik	146.288	-1.25144	0.254528	-4.9167	8.80136e-07	2.68828e-05	205.965	86.6115	2	0
fetalLiv	ENSMUSG00000042087.5	627	mouse	4933440N22Rik	57.5678	-1.30402	0.406382	-3.20884	0.00133269	0.00985449	81.9539	33.1817	2	0
actb_d1	ENSMUSG00000043263.13	666	mouse	Ifi209	13596.1	-1.34595	0.169803	-7.92652	2.25373e-15	3.08294e-13	19514.4	7677.9	2	0
fetalLiv	ENSMUSG00000043263.13	666	mouse	Ifi209	55.4929	-4.68274	0.712932	-6.56829	5.08973e-11	5.19256e-09	106.789	4.19643	2	0
actb_d1	ENSMUSG00000061232.16	1814	mouse	H2-K1	15956.2	-0.823436	0.129407	-6.36314	1.97676e-10	1.28848e-08	20390.9	11521.4	2	0
fetalLiv	ENSMUSG00000061232.16	1814	mouse	H2-K1	4199.3	-0.71183	0.137097	-5.19217	2.07862e-07	7.52724e-06	5214.58	3184.02	2	0
fetalLiv	ENSMUSG00000062727.4	1943	mouse	Hist1h2bk	163.588	-1.12206	0.371032	-3.02415	0.0024933	0.0158276	224.021	103.155	2	0
thymocytes	ENSMUSG00000062727.4	1943	mouse	Hist1h2bk	25569.4	-0.981086	0.267354	-3.66961	0.000242918	0.0312659	33943.2	17195.6	2	0
fetalLiv	ENSMUSG00000069300.3	2887	mouse	Hist1h2bj	147.962	-0.978563	0.349875	-2.79689	0.00515964	0.0274044	196.14	99.7843	2	0
thymocytes	ENSMUSG00000069300.3	2887	mouse	Hist1h2bj	18235.4	-0.972703	0.268708	-3.61993	0.000294684	0.0363034	24160.2	12310.7	2	0
fetalLiv	ENSMUSG00000069303.6	2890	mouse	Hist1h2br	236.383	-1.01354	0.341565	-2.96735	0.00300375	0.0182605	315.985	156.782	2	0
thymocytes	ENSMUSG00000069303.6	2890	mouse	Hist1h2br	19159.7	-1.22797	0.268118	-4.57996	4.65064e-06	0.00174347	26854.8	11464.6	2	0
fetalLiv	ENSMUSG00000069307.6	2893	mouse	Hist1h2bq	233.252	-1.07216	0.342875	-3.12697	0.00176621	0.0122278	315.985	150.52	2	0
thymocytes	ENSMUSG00000069307.6	2893	mouse	Hist1h2bq	29800	-1.2708	0.27409	-4.63645	3.54449e-06	0.00140695	42137.3	17462.8	2	0
actb_d1	ENSMUSG00000070501.14	3015	mouse	Ifi214	5914.8	-0.64272	0.203247	-3.16226	0.00156549	0.0150944	7210.01	4619.6	2	0
fetalLiv	ENSMUSG00000070501.14	3015	mouse	Ifi214	14.812	-4.15	1.11839	-3.71067	0.000206711	0.00226772	28.0451	1.5789	2	0
actb_d1	ENSMUSG00000073490.11	3329	mouse	Ifi207	263.596	-0.755018	0.245816	-3.07148	0.00212999	0.0191599	330.944	196.248	2	0
fetalLiv	ENSMUSG00000073490.11	3329	mouse	Ifi207	18.0695	-2.2798	0.862306	-2.64384	0.00819712	0.0389286	30.0016	6.13736	2	0
actb_d1	ENSMUSG00000078920.3	4672	mouse	Ifi47	5400.35	-0.608499	0.126613	-4.80596	1.54009e-06	4.44861e-05	6522.96	4277.74	2	0
fetalLiv	ENSMUSG00000078920.3	4672	mouse	Ifi47	663.738	-0.862207	0.212266	-4.06192	4.867e-05	0.000704116	856.279	471.197	2	0
actb_d1	ENSMUSG00000084235.2	8124	mouse	Gm15421	166.141	-1.31726	0.346134	-3.80564	0.000141437	0.00214293	237.145	95.1379	2	0
fetalLiv	ENSMUSG00000084235.2	8124	mouse	Gm15421	3265.54	-0.64219	0.194704	-3.29828	0.000972784	0.00765805	3980.94	2550.14	2	0
actb_d1	ENSMUSG00000085287.8	8909	mouse	4833418N02Rik	25.1396	-1.21363	0.479989	-2.52845	0.0114567	0.0689312	35.1564	15.1228	2	0
fetalLiv	ENSMUSG00000085287.8	8909	mouse	4833418N02Rik	50.3667	-1.45706	0.552094	-2.63915	0.0083115	0.0393231	73.7818	26.9515	2	0
actb_d1	ENSMUSG00000093798.2	14154	mouse	Gm8355	13775.7	-0.76827	0.145076	-5.29563	1.18606e-07	4.50679e-06	17360.1	10191.3	2	0
thymocytes	ENSMUSG00000093798.2	14154	mouse	Gm8355	42902.8	-0.713182	0.135413	-5.26673	1.38872e-07	0.000138873	53296.5	32509.2	2	0
fetalLiv	ENSMUSG00000094338.1	14503	mouse	Hist1h2bl	96.1857	-1.24776	0.479426	-2.60262	0.00925147	0.0426361	135.239	57.1321	2	0
thymocytes	ENSMUSG00000094338.1	14503	mouse	Hist1h2bl	27214.1	-1.05537	0.279493	-3.77602	0.000159351	0.0232079	36746.7	17681.5	2	0
fetalLiv	ENSMUSG00000097048.7	16251	mouse	1600020E01Rik	677.674	-0.682501	0.183379	-3.7218	0.000197809	0.00218919	834.804	520.543	2	0
thymocytes	ENSMUSG00000097048.7	16251	mouse	1600020E01Rik	657.925	-0.992146	0.257809	-3.84837	0.000118906	0.019257	875.226	440.625	2	0
actb_d1	ENSMUSG00000097141.2	16311	mouse	Gm10524	134.981	-1.20136	0.225702	-5.32278	1.02195e-07	3.92998e-06	188.074	81.8876	2	0
fetalLiv	ENSMUSG00000097141.2	16311	mouse	Gm10524	200.896	-0.788418	0.253867	-3.10563	0.00189874	0.0128878	254.476	147.316	2	0
actb_d1	ENSMUSG00000097493.3	16536	mouse	9930014A18Rik	147.805	-1.1886	0.249757	-4.75901	1.94547e-06	5.49524e-05	205.379	90.2312	2	0
fetalLiv	ENSMUSG00000097493.3	16536	mouse	9930014A18Rik	381.567	-1.03827	0.212346	-4.88953	1.01076e-06	2.81752e-05	513.248	249.887	2	0
actb_d1	ENSMUSG00000100025.1	18694	mouse	Gm8141	507.199	-0.986828	0.370514	-2.6634	0.00773555	0.0518891	674.015	340.382	2	0
thymocytes	ENSMUSG00000100025.1	18694	mouse	Gm8141	6936.2	-0.745993	0.140325	-5.31619	1.05963e-07	0.000119115	8690.61	5181.78	2	0
actb_d1	ENSMUSG00000100033.1	18700	mouse	Gm8337	1745.83	-0.920025	0.25675	-3.58335	0.000339216	0.00442831	2284.41	1207.26	2	0
thymocytes	ENSMUSG00000100033.1	18700	mouse	Gm8337	10090.4	-0.58638	0.143531	-4.08538	4.40053e-05	0.00957897	12113.5	8067.34	2	0
actb_d1	ENSMUSG00000100801.1	19398	mouse	Gm15459	39836.8	-0.723728	0.167185	-4.3289	1.49856e-05	0.000328739	49625.3	30048.4	2	0
thymocytes	ENSMUSG00000100801.1	19398	mouse	Gm15459	55130.9	-0.67553	0.137801	-4.9022	9.47704e-07	0.000564274	67807.7	42454.2	2	0
actb_d1	ENSMUSG00000101262.1	19823	mouse	Gm8326	1891.79	-0.910077	0.256868	-3.54298	0.000395634	0.0050244	2469.46	1314.12	2	0
thymocytes	ENSMUSG00000101262.1	19823	mouse	Gm8326	6247.56	-0.654544	0.170359	-3.84214	0.000121967	0.0194417	7641.34	4853.79	2	0
actb_d1	ENSMUSG00000101751.1	20271	mouse	Gm2427	1021.19	-0.900938	0.144216	-6.24716	4.17992e-10	2.5575e-08	1330.52	711.854	2	0
fetalLiv	ENSMUSG00000101751.1	20271	mouse	Gm2427	138.678	-1.46172	0.57095	-2.56016	0.0104625	0.0467625	203.48	73.8754	2	0
actb_d1	ENSMUSG00000102101.1	20586	mouse	Zbtb11os1	52.2463	-1.272	0.351977	-3.61388	0.000301651	0.00402292	73.7907	30.7019	2	0
fetalLiv	ENSMUSG00000102101.1	20586	mouse	Zbtb11os1	126.631	-2.06454	0.365417	-5.64981	1.60622e-08	8.63148e-07	204.329	48.9321	2	0
actb_d1	ENSMUSG00000106019.1	24194	mouse	Gm43672	33.6375	-1.57298	0.48415	-3.24896	0.00115828	0.0119131	50.3612	16.9137	2	0
fetalLiv	ENSMUSG00000106019.1	24194	mouse	Gm43672	151.422	-1.55868	0.353929	-4.40392	1.06311e-05	0.000203296	226.152	76.6925	2	0
actb_d1	ENSMUSG00000106028.1	24203	mouse	Gm8493	16.452	-2.82337	0.756401	-3.73264	0.000189487	0.00273052	28.9735	3.93048	2	0
fetalLiv	ENSMUSG00000106028.1	24203	mouse	Gm8493	23.8004	-1.62213	0.674029	-2.40662	0.0161008	0.0648045	35.9732	11.6276	2	0
actb_d1	ENSMUSG00000106978.1	25057	mouse	N4bp2os	99.8469	-1.06087	0.253287	-4.18843	2.80897e-05	0.000562939	134.996	64.6979	2	0
fetalLiv	ENSMUSG00000106978.1	25057	mouse	N4bp2os	107.759	-0.985273	0.292847	-3.36446	0.000766926	0.00633119	143.083	72.4357	2	0
actb_d1	ENSMUSG00000107278.1	25290	mouse	Gm42600	119.102	-0.76293	0.245051	-3.11336	0.00184973	0.0171629	149.643	88.5606	2	0
fetalLiv	ENSMUSG00000107278.1	25290	mouse	Gm42600	170.642	-0.797267	0.225433	-3.5366	0.000405319	0.00381371	216.642	124.641	2	0
actb_d1	ENSMUSG00000107951.1	25897	mouse	Gm6210	9915.05	-0.847388	0.162796	-5.20522	1.93765e-07	6.87369e-06	12746.6	7083.49	2	0
thymocytes	ENSMUSG00000107951.1	25897	mouse	Gm6210	26188.5	-0.647393	0.133814	-4.838	1.31154e-06	0.000737525	31967.9	20409.2	2	0
actb_d1	ENSMUSG00000108591.1	26498	mouse	Particl	83.3757	-1.04826	0.292256	-3.5868	0.000334762	0.00438211	112.164	54.5879	2	0
fetalLiv	ENSMUSG00000108591.1	26498	mouse	Particl	58.1033	-1.81753	0.617591	-2.94294	0.00325116	0.0193376	90.5647	25.6418	2	0
actb_d1	ENSMUSG00000112280.1	29831	mouse	A830082N09Rik	99.4362	-0.734761	0.266908	-2.75286	0.00590773	0.0420747	124.016	74.8567	2	0
fetalLiv	ENSMUSG00000112280.1	29831	mouse	A830082N09Rik	95.2715	-1.10549	0.369832	-2.98916	0.00279747	0.0172783	130.211	60.3322	2	0
actb_d1	ENSMUSG00000115247.1	32740	mouse	Gm6201	366.6	-0.898086	0.314457	-2.85599	0.00429035	0.0330775	477.008	256.191	2	0
fetalLiv	ENSMUSG00000115247.1	32740	mouse	Gm6201	104.671	-1.41845	0.523851	-2.70774	0.00677431	0.0336922	152.373	56.9697	2	0
actb_d1	ENSMUSG00000115662.1	33137	mouse	Gm7232	4274.48	-0.780871	0.239752	-3.25699	0.001126	0.0116373	5403.91	3145.04	2	0
thymocytes	ENSMUSG00000115662.1	33137	mouse	Gm7232	24733.2	-0.627817	0.140685	-4.46256	8.09861e-06	0.0026724	30031.6	19434.8	2	0
actb_d1	ENSMUSG00000116657.1	33771	mouse	Gm49774	28.4701	-1.45433	0.48343	-3.00836	0.0026266	0.0227508	41.9506	14.9896	2	0
fetalLiv	ENSMUSG00000116657.1	33771	mouse	Gm49774	75.9241	-1.63286	0.373975	-4.36623	1.26407e-05	0.000233505	114.809	37.0392	2	0
actb_d1	ENSMUSG00000118012.1	35080	mouse	Gm46620	90.1806	-1.4857	0.375206	-3.95968	7.50487e-05	0.00126854	133.217	47.1445	2	0
fetalLiv	ENSMUSG00000118012.1	35080	mouse	Gm46620	146.533	-0.923571	0.305063	-3.02747	0.00246608	0.0157144	191.849	101.217	2	0
actb_d1	ENSMUSG00000118087.1	35153	mouse	4833438C02Rik	262.125	-0.719354	0.173676	-4.14194	3.44382e-05	0.000658867	326.239	198.011	2	0
fetalLiv	ENSMUSG00000118087.1	35153	mouse	4833438C02Rik	336.914	-1.08566	0.220578	-4.92191	8.57045e-07	2.46775e-05	457.857	215.971	2	0
HEK293T	ENSG00000001461.17	35631	human	NIPAL3	1261.49	-0.636387	0.126808	-5.0185	5.20769e-07	2.10936e-05	1535.09	987.881	2	0
kcytes	ENSG00000001461.17	35631	human	NIPAL3	2210.73	-0.668753	0.0991965	-6.7417	1.56546e-11	1.26287e-10	2714.48	1706.98	2	0
k562	ENSG00000001630.18	35637	human	CYP51A1	192.992	-0.745139	0.236115	-3.15583	0.00160044	0.0102266	241.736	144.248	2	0
kcytes	ENSG00000001630.18	35637	human	CYP51A1	370.119	-0.974031	0.194117	-5.01776	5.22775e-07	2.89114e-06	490.312	249.927	2	0
kcytes	ENSG00000002834.18	35653	human	LASP1	8911.85	-0.663723	0.0714597	-9.28808	1.57103e-20	2.07347e-19	10926.9	6896.83	2	0
fetalLiv	ENSMUSG00000038366.15	35653	mouse	Lasp1	3543.69	-0.67997	0.2254	-3.01673	0.00255516	0.0161439	4363.69	2723.68	2	0
kcytes	ENSG00000003989.18	35668	human	SLC7A2	180.063	-0.66905	0.255322	-2.62041	0.0087823	0.0250331	221.128	138.997	2	0
fetalLiv	ENSMUSG00000031596.15	35668	mouse	Slc7a2	191.162	-1.042	0.332081	-3.13778	0.0017023	0.011896	257.276	125.049	2	0
kcytes	ENSG00000005238.20	35712	human	ATOSB	1004.21	-1.33384	0.125227	-10.6514	1.7173e-26	2.82255e-25	1438.05	570.38	2	0
fetalLiv	ENSMUSG00000036002.12	35712	mouse	Fam214b	279.767	-0.819191	0.352677	-2.32278	0.0201911	0.0766014	357.174	202.361	2	0
hepg2	ENSG00000005884.18	35747	human	ITGA3	73.5614	-2.05791	0.37879	-5.43285	5.54602e-08	5.17722e-07	118.924	28.1983	2	0
kcytes	ENSG00000005884.18	35747	human	ITGA3	19984.1	-1.49192	0.0633408	-23.5539	1.14631e-122	8.81774e-121	29485.4	10482.8	2	0
kcytes	ENSG00000006042.12	35756	human	TMEM98	897.804	-1.3592	0.128232	-10.5996	2.99258e-26	4.88346e-25	1292.16	503.451	2	0
fetalLiv	ENSMUSG00000035413.8	35756	mouse	Tmem98	426.304	-1.14739	0.27106	-4.233	2.30598e-05	0.000381131	587.18	265.428	2	0
HEK293T	ENSG00000006283.18	35770	human	CACNA1G	81.0074	-1.05944	0.351273	-3.016	0.00256131	0.0193574	109.445	52.57	2	0
fetalLiv	ENSMUSG00000020866.17	35770	mouse	Cacna1g	62.5311	-1.29909	0.373956	-3.47391	0.000512935	0.00460017	88.9219	36.1403	2	0
lncap	ENSG00000006747.15	35796	human	SCIN	192.777	-1.10729	0.203071	-5.45273	4.96019e-08	9.2803e-07	263.359	122.195	2	0
fetalLiv	ENSMUSG00000002565.16	35796	mouse	Scin	71.0147	-1.3478	0.465622	-2.89461	0.00379626	0.0216385	101.942	40.0879	2	0
kcytes	ENSG00000008441.19	35861	human	NFIX	1766.71	-0.915284	0.101574	-9.01099	2.04199e-19	2.57884e-18	2309.33	1224.09	2	0
actb_d1	ENSMUSG00000001911.16	35861	mouse	Nfix	589.241	-0.927048	0.156406	-5.92719	3.08164e-09	1.59936e-07	772.726	405.757	2	0
kcytes	ENSG00000009790.15	35880	human	TRAF3IP3	106.189	-1.60972	0.337258	-4.77296	1.81538e-06	9.44525e-06	159.946	52.4324	2	0
fetalLiv	ENSMUSG00000037318.10	35880	mouse	Traf3ip3	1426.4	-1.72807	0.513795	-3.36335	0.000770038	0.00634791	2191.36	661.432	2	0
kcytes	ENSG00000011028.14	35925	human	MRC2	1765.38	-1.21443	0.108545	-11.1883	4.65117e-29	8.29513e-28	2467.85	1062.9	2	0
fetalLiv	ENSMUSG00000020695.14	35925	mouse	Mrc2	19.2459	-3.48814	0.822437	-4.24122	2.22306e-05	0.000368335	35.334	3.15779	2	0
hepg2	ENSG00000011426.11	35945	human	ANLN	2522.26	-1.27296	0.0688446	-18.4904	2.46684e-76	7.4822e-74	3568.12	1476.41	2	0
kcytes	ENSG00000011426.11	35945	human	ANLN	5056.76	-1.68095	0.0894205	-18.7982	7.81033e-79	3.72515e-77	7709.89	2403.62	2	0
HEK293T	ENSG00000012171.20	35960	human	SEMA3B	139.446	-0.952499	0.285996	-3.33046	0.000867018	0.00842993	183.731	95.1621	2	0
lncap	ENSG00000012171.20	35960	human	SEMA3B	823.409	-0.672993	0.104405	-6.44598	1.14853e-10	3.18555e-09	1012.39	634.426	2	0
HEK293T	ENSG00000013364.19	35978	human	MVP	261.616	-0.817176	0.206217	-3.9627	7.41082e-05	0.00117896	333.747	189.485	2	0
kcytes	ENSG00000013364.19	35978	human	MVP	3843.39	-1.58005	0.0802321	-19.6935	2.45221e-86	1.29683e-84	5760.24	1926.54	2	0
kcytes	ENSG00000013563.14	35986	human	DNASE1L1	253.408	-0.978141	0.224108	-4.36459	1.2736e-05	5.96611e-05	336.131	170.685	2	0
fetalLiv	ENSMUSG00000019088.13	35986	mouse	Dnase1l1	641.275	-0.837844	0.192498	-4.35248	1.34607e-05	0.000246164	822.443	460.106	2	0
HEK293T	ENSG00000014123.10	35993	human	UFL1	2454.74	-0.594174	0.12772	-4.65216	3.28474e-06	9.41965e-05	2953.33	1956.15	2	0
k562	ENSG00000014123.10	35993	human	UFL1	1649.5	-0.611933	0.114959	-5.32304	1.02048e-07	2.76355e-06	1994.4	1304.59	2	0
hepg2	ENSG00000014914.21	36000	human	MTMR11	107.843	-0.723167	0.270129	-2.67712	0.00742584	0.0237375	134.084	81.6025	2	0
kcytes	ENSG00000014914.21	36000	human	MTMR11	301.412	-0.64354	0.205754	-3.12771	0.00176173	0.00584242	367.443	235.38	2	0
bjFibro	ENSG00000015475.19	36007	human	BID	1293.2	-1.08005	0.350661	-3.08005	0.00206968	0.0425028	1755.89	830.515	2	0
kcytes	ENSG00000015475.19	36007	human	BID	720.982	-0.935489	0.149356	-6.26348	3.76484e-10	2.77546e-09	947.123	494.842	2	0
kcytes	ENSG00000018408.15	36028	human	WWTR1	969.193	-1.16161	0.123285	-9.42213	4.42041e-21	5.99695e-20	1339.47	598.915	2	0
lncap	ENSG00000018408.15	36028	human	WWTR1	125.051	-1.11862	0.257849	-4.33827	1.43608e-05	0.000160253	171.328	78.7739	2	0
hepg2	ENSG00000019186.10	36038	human	CYP24A1	769.612	-0.682932	0.109405	-6.24223	4.31366e-10	5.41828e-09	948.562	590.662	2	0
kcytes	ENSG00000019186.10	36038	human	CYP24A1	30.5167	-2.31849	0.656401	-3.53213	0.000412226	0.0015396	50.7919	10.2414	2	0
kcytes	ENSG00000021762.20	36061	human	OSBPL5	434.457	-1.40185	0.17886	-7.83771	4.58835e-15	4.62194e-14	630.425	238.488	2	0
fetalLiv	ENSMUSG00000037606.18	36061	mouse	Osbpl5	106.996	-1.56514	0.45219	-3.46124	0.000537686	0.00476894	159.941	54.0512	2	0
HEK293T	ENSG00000021826.18	36063	human	CPS1	940.281	-0.704103	0.153634	-4.58299	4.58378e-06	0.000124927	1165.29	715.274	2	0
kcytes	ENSG00000021826.18	36063	human	CPS1	264.475	-1.26283	0.214916	-5.8759	4.20545e-09	2.83164e-08	373.374	155.576	2	0
HEK293T	ENSG00000022567.10	36069	human	SLC45A4	314.414	-1.58336	0.203182	-7.79283	6.55267e-15	1.66941e-12	471.422	157.407	2	0
k562	ENSG00000022567.10	36069	human	SLC45A4	536.537	-1.25354	0.153499	-8.16645	3.17599e-16	5.26074e-14	755.913	317.161	2	0
hepg2	ENSG00000023041.12	36072	human	ZDHHC6	956.412	-0.698	0.0963085	-7.24755	4.24376e-13	7.83613e-12	1182.7	730.127	2	0
kcytes	ENSG00000023041.12	36072	human	ZDHHC6	959.307	-0.770663	0.126503	-6.09206	1.11467e-09	7.86222e-09	1209.42	709.199	2	0
kcytes	ENSG00000023902.14	36087	human	PLEKHO1	217.765	-2.15997	0.262111	-8.24068	1.71231e-16	1.88527e-15	356.11	79.42	2	0
fetalLiv	ENSMUSG00000015745.9	36087	mouse	Plekho1	489.823	-1.54155	0.294709	-5.23075	1.68822e-07	6.3539e-06	729.075	250.571	2	0
k562	ENSG00000024422.12	36090	human	EHD2	1598.67	-0.646301	0.0964046	-6.70404	2.0273e-11	1.35108e-09	1950.89	1246.45	2	0
kcytes	ENSG00000024422.12	36090	human	EHD2	8661.35	-1.0591	0.0739126	-14.329	1.4409e-46	3.92826e-45	11705.5	5617.16	2	0
hepg2	ENSG00000024526.17	36091	human	DEPDC1	711.168	-1.11846	0.112668	-9.92699	3.17704e-23	1.39269e-21	973.161	449.176	2	0
kcytes	ENSG00000024526.17	36091	human	DEPDC1	855.915	-1.21536	0.135043	-8.99974	2.26259e-19	2.848e-18	1196.25	515.586	2	0
hepg2	ENSG00000025293.17	36095	human	PHF20	1259.66	-0.611596	0.0844412	-7.24287	4.39289e-13	8.08729e-12	1522.04	997.266	2	0
fetalLiv	ENSMUSG00000038116.16	36095	mouse	Phf20	2337.61	-0.663069	0.132429	-5.00698	5.52895e-07	1.7228e-05	2865.39	1809.83	2	0
HEK293T	ENSG00000025434.19	36097	human	NR1H3	205.798	-0.83825	0.239094	-3.50594	0.000454999	0.00516027	264.025	147.57	2	0
kcytes	ENSG00000025434.19	36097	human	NR1H3	88.5259	-0.948474	0.371025	-2.55636	0.0105773	0.0295379	116.561	60.4907	2	0
k562	ENSG00000026036.23	36104	human	RTEL1-TNFRSF6B	122.497	-0.622142	0.276812	-2.24752	0.0246068	0.0899105	148.467	96.5265	2	0
kcytes	ENSG00000026036.23	36104	human	RTEL1-TNFRSF6B	77.6548	-1.29712	0.392779	-3.30241	0.000958564	0.0033588	110.334	44.9754	2	0
actb_d1	ENSMUSG00000028071.12	36118	mouse	Sh2d2a	1132.27	-0.799933	0.164244	-4.87039	1.11376e-06	3.3172e-05	1438.97	825.574	2	0
fetalLiv	ENSMUSG00000028071.12	36118	mouse	Sh2d2a	4.6765	-5.73453	2.44202	-2.34827	0.0188608	0.072785	9.353	0	2	0
kcytes	ENSG00000028277.22	36122	human	POU2F2	554.227	-0.973597	0.160449	-6.06796	1.29543e-09	9.07552e-09	734.611	373.843	2	0
fetalLiv	ENSMUSG00000008496.19	36122	mouse	Pou2f2	802.84	-2.16246	0.315367	-6.85697	7.03371e-12	8.67261e-10	1312.56	293.119	2	0
HEK293T	ENSG00000029364.12	36128	human	SLC39A9	2143.8	-0.751032	0.106511	-7.05121	1.77374e-12	2.88709e-10	2689.5	1598.1	2	0
kcytes	ENSG00000029364.12	36128	human	SLC39A9	1728.09	-0.612511	0.10099	-6.06508	1.31884e-09	9.22827e-09	2089.52	1366.66	2	0
hepg2	ENSG00000029993.15	36133	human	HMGB3	1294.26	-1.04066	0.0855555	-12.1636	4.85793e-34	3.89097e-32	1742.71	845.814	2	0
kcytes	ENSG00000029993.15	36133	human	HMGB3	2036.91	-1.08166	0.104508	-10.3501	4.18084e-25	6.60094e-24	2767.13	1306.68	2	0
kcytes	ENSG00000031081.11	36140	human	ARHGAP31	190.293	-0.855036	0.255118	-3.35153	0.000803657	0.00284789	244.996	135.589	2	0
fetalLiv	ENSMUSG00000022799.4	36140	mouse	Arhgap31	237.591	-1.92225	0.414424	-4.63835	3.51196e-06	8.17884e-05	375.988	99.1943	2	0
k562	ENSG00000033178.13	36154	human	UBA6	5397.66	-0.613272	0.0827416	-7.41189	1.24516e-13	1.30329e-11	6528.17	4267.15	2	0
kcytes	ENSG00000033178.13	36154	human	UBA6	2702.5	-0.94462	0.0958702	-9.85311	6.64545e-23	9.63337e-22	3557.04	1847.96	2	0
HEK293T	ENSG00000035862.13	36176	human	TIMP2	1669.05	-0.720941	0.126378	-5.70462	1.166e-08	7.94464e-07	2077.48	1260.62	2	0
fetalLiv	ENSMUSG00000017466.9	36176	mouse	Timp2	114.534	-1.64232	0.336753	-4.87693	1.07751e-06	2.97641e-05	173.486	55.5815	2	0
HEK293T	ENSG00000037749.13	36192	human	MFAP3	1617.07	-0.62236	0.136745	-4.55125	5.3329e-06	0.00014034	1960.31	1273.82	2	0
hepg2	ENSG00000037749.13	36192	human	MFAP3	890.231	-0.624714	0.100825	-6.196	5.79173e-10	7.12017e-09	1079.22	701.238	2	0
kcytes	ENSG00000038295.8	36200	human	TLL1	419.149	-1.55974	0.1821	-8.56533	1.07771e-17	1.25236e-16	625.834	212.464	2	0
lncap	ENSG00000038295.8	36200	human	TLL1	1482.67	-0.711058	0.0811864	-8.75834	1.98142e-18	1.45147e-16	1841.16	1124.17	2	0
HEK293T	ENSG00000038427.16	36203	human	VCAN	4754.27	-0.723331	0.141937	-5.09614	3.46649e-07	1.48628e-05	5921.69	3586.85	2	0
kcytes	ENSG00000038427.16	36203	human	VCAN	123.907	-2.27104	0.3314	-6.85286	7.23866e-12	5.96374e-11	205.172	42.642	2	0
hepg2	ENSG00000039068.20	36206	human	CDH1	707.894	-0.722549	0.111978	-6.4526	1.09944e-10	1.50792e-09	880.532	535.256	2	0
fetalLiv	ENSMUSG00000000303.12	36206	mouse	Cdh1	70.0581	-2.89347	0.681279	-4.24711	2.16546e-05	0.000360874	123.519	16.5968	2	0
kcytes	ENSG00000040199.18	36216	human	PHLPP2	605.136	-0.774434	0.150642	-5.14089	2.73443e-07	1.55323e-06	763.775	446.497	2	0
actb_d1	ENSMUSG00000031732.12	36216	mouse	Phlpp2	2154.97	-0.755258	0.12324	-6.12837	8.87846e-10	5.07556e-08	2706.89	1603.06	2	0
hepg2	ENSG00000040275.17	36217	human	SPDL1	689.591	-0.924914	0.115422	-8.0133	1.11672e-15	2.7222e-14	902.264	476.917	2	0
actb_d1	ENSMUSG00000069910.2	36217	mouse	Spdl1	1093.97	-0.79709	0.157581	-5.05829	4.23039e-07	1.39683e-05	1389.57	798.364	2	0
kcytes	ENSG00000040608.14	36221	human	RTN4R	309.484	-1.16064	0.206867	-5.61059	2.01639e-08	1.27679e-07	427.834	191.135	2	0
fetalLiv	ENSMUSG00000043811.5	36221	mouse	Rtn4r	74.1434	-1.60771	0.425846	-3.77534	0.000159793	0.00183097	111.712	36.5748	2	0
HEK293T	ENSG00000040933.16	36224	human	INPP4A	1548.98	-0.780433	0.115158	-6.77704	1.22665e-11	1.78209e-09	1957.88	1140.08	2	0
fetalLiv	ENSMUSG00000026113.17	36224	mouse	Inpp4a	427.159	-1.03671	0.288191	-3.59729	0.000321549	0.00320719	574.417	279.902	2	0
kcytes	ENSG00000041982.17	36230	human	TNC	4772.61	-2.30465	0.0795562	-28.9689	1.62348e-184	2.1564e-182	7938.17	1607.05	2	0
lncap	ENSG00000041982.17	36230	human	TNC	204.665	-0.899862	0.199283	-4.51549	6.31707e-06	7.73852e-05	266.638	142.691	2	0
HEK293T	ENSG00000043591.6	36252	human	ADRB1	41.4082	-1.22505	0.489396	-2.50319	0.0123078	0.0627851	58.0479	24.7685	2	0
lncap	ENSG00000043591.6	36252	human	ADRB1	44.5284	-0.989684	0.421766	-2.34652	0.0189494	0.0735586	59.2761	29.7807	2	0
kcytes	ENSG00000044459.15	36257	human	CNTLN	174.721	-1.10965	0.265142	-4.1851	2.85036e-05	0.00012766	238.84	110.601	2	0
fetalLiv	ENSMUSG00000038070.15	36257	mouse	Cntln	749.2	-1.67176	0.188384	-8.8742	7.044e-19	3.53926e-16	1140.38	358.015	2	0
kcytes	ENSG00000047230.15	36268	human	CTPS2	366.981	-0.88295	0.188009	-4.69631	2.64901e-06	1.35511e-05	476.043	257.918	2	0
fetalLiv	ENSMUSG00000031360.14	36268	mouse	Ctps2	1502.16	-1.39751	0.260486	-5.36501	8.09446e-08	3.38922e-06	2177.63	826.68	2	0
k562	ENSG00000047621.12	36279	human	C12orf4	361.456	-0.908869	0.179523	-5.06269	4.1338e-07	9.62167e-06	471.747	251.165	2	0
kcytes	ENSG00000047621.12	36279	human	C12orf4	619.036	-0.914453	0.149608	-6.11234	9.81801e-10	6.95726e-09	809.013	429.06	2	0
HEK293T	ENSG00000049167.16	36306	human	ERCC8	641.871	-0.608213	0.1511	-4.02525	5.6916e-05	0.00095379	775.392	508.351	2	0
hepg2	ENSG00000049167.16	36306	human	ERCC8	539.039	-0.655161	0.126879	-5.16365	2.42175e-07	2.03484e-06	658.405	419.674	2	0
kcytes	ENSG00000049192.15	36307	human	ADAMTS6	331.5	-1.54621	0.195626	-7.90394	2.70214e-15	2.7584e-14	493.885	169.115	2	0
fetalLiv	ENSMUSG00000046169.10	36307	mouse	Adamts6	202.419	-1.36113	0.24386	-5.58161	2.38297e-08	1.22488e-06	291.393	113.444	2	0
HEK293T	ENSG00000050165.19	36328	human	DKK3	221.851	-0.766574	0.228552	-3.35404	0.000796404	0.00787843	279.39	164.312	2	0
kcytes	ENSG00000050165.19	36328	human	DKK3	6288.56	-1.56555	0.0768687	-20.3665	3.31286e-92	1.86878e-90	9401.31	3175.8	2	0
bjFibro	ENSG00000051523.12	36347	human	CYBA	106.809	-1.29237	0.448345	-2.88253	0.00394497	0.0649569	151.687	61.9303	2	0
kcytes	ENSG00000051523.12	36347	human	CYBA	727.52	-0.685231	0.140054	-4.89263	9.94965e-07	5.34218e-06	897.002	558.039	2	0
hepg2	ENSG00000051825.15	36350	human	MPHOSPH9	845.184	-0.872287	0.100763	-8.6568	4.85207e-18	1.45499e-16	1093.21	597.16	2	0
kcytes	ENSG00000051825.15	36350	human	MPHOSPH9	375.452	-1.03558	0.190417	-5.4385	5.37325e-08	3.2683e-07	504.804	246.101	2	0
hepg2	ENSG00000053747.17	36368	human	LAMA3	86.7495	-0.913251	0.301738	-3.02664	0.00247289	0.00915801	113.492	60.0075	2	0
kcytes	ENSG00000053747.17	36368	human	LAMA3	73738.8	-3.19669	0.0687673	-46.4856	0	0	132975	14502.4	2	0
kcytes	ENSG00000054392.13	36381	human	HHAT	187.736	-1.69298	0.259917	-6.51353	7.3404e-11	5.68664e-10	286.684	88.7869	2	0
fetalLiv	ENSMUSG00000037375.16	36381	mouse	Hhat	188.248	-0.928209	0.30048	-3.08909	0.00200772	0.0134684	246.682	129.815	2	0
kcytes	ENSG00000054983.17	36393	human	GALC	261.901	-0.843902	0.229377	-3.67911	0.000234047	0.000915567	336.476	187.325	2	0
fetalLiv	ENSMUSG00000021003.10	36393	mouse	Galc	921.809	-0.79505	0.263653	-3.01552	0.00256539	0.016183	1169.57	674.047	2	0
kcytes	ENSG00000058091.17	36439	human	CDK14	776.029	-1.19075	0.134208	-8.87241	7.15774e-19	8.83445e-18	1079.34	472.716	2	0
fetalLiv	ENSMUSG00000028926.15	36439	mouse	Cdk14	62.9909	-1.41044	0.391208	-3.60535	0.000311734	0.00312636	91.4775	34.5043	2	0
hepg2	ENSG00000058804.12	36450	human	NDC1	1922.34	-0.919733	0.0780322	-11.7866	4.57736e-32	3.30821e-30	2512.97	1331.71	2	0
kcytes	ENSG00000058804.12	36450	human	NDC1	1872.98	-0.949978	0.104857	-9.05972	1.30781e-19	1.66545e-18	2468.61	1277.36	2	0
kcytes	ENSG00000059378.13	36455	human	PARP12	1437.45	-1.15433	0.106719	-10.8165	2.87568e-27	4.8414e-26	1983.83	891.072	2	0
fetalLiv	ENSMUSG00000038507.6	36455	mouse	Parp12	194.492	-0.649265	0.23177	-2.80133	0.0050893	0.027152	237.352	151.632	2	0
hepg2	ENSG00000062282.15	36497	human	DGAT2	779.647	-0.723686	0.107983	-6.70184	2.05812e-11	3.10598e-10	972.262	587.031	2	0
fetalLiv	ENSMUSG00000030747.5	36497	mouse	Dgat2	251.71	-1.32077	0.495553	-2.66524	0.00769324	0.0371412	359.592	143.827	2	0
hepg2	ENSG00000065154.12	36575	human	OAT	1771.73	-0.678545	0.0773452	-8.77294	1.74057e-18	5.36733e-17	2179.6	1363.85	2	0
kcytes	ENSG00000065154.12	36575	human	OAT	5267.44	-0.987225	0.076449	-12.9135	3.77632e-38	8.52508e-37	7002.88	3532	2	0
kcytes	ENSG00000065308.5	36579	human	TRAM2	1222.57	-0.699513	0.113922	-6.14027	8.23796e-10	5.89059e-09	1513.17	931.965	2	0
fetalLiv	ENSMUSG00000041779.5	36579	mouse	Tram2	483.018	-0.795513	0.246047	-3.23317	0.00122423	0.00919455	612.845	353.192	2	0
kcytes	ENSG00000065357.20	36583	human	DGKA	5035	-0.676176	0.0739907	-9.13866	6.32332e-20	8.17096e-19	6193.71	3876.29	2	0
fetalLiv	ENSMUSG00000025357.8	36583	mouse	Dgka	200.422	-0.959028	0.394548	-2.4307	0.0150696	0.0616266	264.747	136.096	2	0
HEK293T	ENSG00000065534.20	36593	human	MYLK	369.235	-0.664564	0.207711	-3.19947	0.00137681	0.0120592	452.874	285.596	2	0
hepg2	ENSG00000065534.20	36593	human	MYLK	776.487	-0.946602	0.108474	-8.72651	2.62658e-18	7.99291e-17	1022.33	530.648	2	0
kcytes	ENSG00000065675.16	36603	human	PRKCQ	179.665	-1.52884	0.262318	-5.82821	5.60266e-09	3.735e-08	266.79	92.5405	2	0
fetalLiv	ENSMUSG00000026778.13	36603	mouse	Prkcq	663.889	-0.621293	0.211141	-2.94255	0.00325516	0.019349	804.602	523.176	2	0
kcytes	ENSG00000065717.15	36604	human	TLE2	50.6467	-1.65466	0.485452	-3.40849	0.000653242	0.00235654	76.9011	24.3923	2	0
fetalLiv	ENSMUSG00000034771.15	36604	mouse	Tle2	96.687	-0.757317	0.332536	-2.2774	0.0227624	0.0837278	121.335	72.0391	2	0
hepg2	ENSG00000066056.14	36618	human	TIE1	93.0121	-1.40071	0.298843	-4.6871	2.77106e-06	1.95018e-05	134.934	51.0903	2	0
fetalLiv	ENSMUSG00000033191.14	36618	mouse	Tie1	805.574	-1.22668	0.28706	-4.27325	1.92644e-05	0.000328393	1128.72	482.424	2	0
hepg2	ENSG00000066279.19	36626	human	ASPM	1471.88	-1.01921	0.0821328	-12.4093	2.32789e-35	2.00329e-33	1970.04	973.716	2	0
kcytes	ENSG00000066279.19	36626	human	ASPM	2413.75	-0.685261	0.096568	-7.09615	1.28277e-12	1.11008e-11	2976.54	1850.96	2	0
actb_d1	ENSMUSG00000036928.14	36649	mouse	Stag3	44.7136	-1.25318	0.428531	-2.92437	0.00345159	0.0280827	62.8	26.6273	2	0
fetalLiv	ENSMUSG00000036928.14	36649	mouse	Stag3	492.028	-1.07855	0.26137	-4.12651	3.68313e-05	0.00056036	667.918	316.138	2	0
kcytes	ENSG00000067182.9	36662	human	TNFRSF1A	2591.89	-1.55912	0.0882172	-17.6737	6.68658e-70	2.80296e-68	3870.36	1313.42	2	0
fetalLiv	ENSMUSG00000030341.17	36662	mouse	Tnfrsf1a	1500.27	-1.67984	0.628555	-2.67254	0.00752788	0.0365969	2286.81	713.731	2	0
kcytes	ENSG00000069188.17	36727	human	SDK2	700.605	-1.44964	0.141267	-10.2617	1.04898e-24	1.62145e-23	1025.61	375.597	2	0
fetalLiv	ENSMUSG00000041592.16	36727	mouse	Sdk2	5.16688	-4.88469	1.88763	-2.58774	0.00966088	0.0440582	10.0475	0.286247	2	0
hepg2	ENSG00000069275.13	36730	human	NUCKS1	6852.53	-0.739735	0.047829	-15.4662	5.86312e-54	9.59996e-52	8569.91	5135.15	2	0
kcytes	ENSG00000069275.13	36730	human	NUCKS1	8918.22	-1.00488	0.0708897	-14.1752	1.3046e-45	3.48596e-44	11904.7	5931.74	2	0
hepg2	ENSG00000069812.11	36748	human	HES2	18.3996	-1.43815	0.671825	-2.14066	0.0323011	0.082138	26.8718	9.92733	2	0
kcytes	ENSG00000069812.11	36748	human	HES2	6064.57	-1.16593	0.0720403	-16.1844	6.49827e-59	2.23583e-57	8390.08	3739.06	2	0
k562	ENSG00000069974.17	36754	human	RAB27A	3847.27	-0.918363	0.0880937	-10.4248	1.90984e-25	9.30965e-23	5032.26	2662.28	2	0
fetalLiv	ENSMUSG00000032202.11	36754	mouse	Rab27a	1875.4	-1.57875	0.719057	-2.19558	0.0281221	0.0978869	2810.1	940.708	2	0
HEK293T	ENSG00000070269.14	36769	human	TMEM260	748.563	-0.599891	0.14355	-4.17898	2.92815e-05	0.000565027	901.963	595.163	2	0
lncap	ENSG00000070269.14	36769	human	TMEM260	762.647	-0.629592	0.104909	-6.00129	1.9575e-09	4.64862e-08	926.437	598.857	2	0
HEK293T	ENSG00000070404.10	36774	human	FSTL3	359.731	-0.589772	0.189375	-3.1143	0.00184379	0.0151529	432.216	287.245	2	0
kcytes	ENSG00000070404.10	36774	human	FSTL3	6432.28	-1.49524	0.0769021	-19.4434	3.31283e-84	1.70847e-82	9496.41	3368.14	2	0
kcytes	ENSG00000071054.17	36807	human	MAP4K4	6063.55	-0.977336	0.0773413	-12.6367	1.32566e-36	2.8789e-35	8042.82	4084.27	2	0
fetalLiv	ENSMUSG00000026074.15	36807	mouse	Map4k4	2383.97	-1.0855	0.198694	-5.46318	4.67693e-08	2.15096e-06	3240.73	1527.21	2	0
kcytes	ENSG00000071205.12	36813	human	ARHGAP10	815.209	-0.968503	0.144542	-6.70052	2.07681e-11	1.66305e-10	1079.24	551.178	2	0
actb_d1	ENSMUSG00000037148.8	36813	mouse	Arhgap10	457.823	-0.653516	0.174638	-3.74212	0.000182474	0.00265342	560.09	355.556	2	0
kcytes	ENSG00000071539.14	36820	human	TRIP13	1140.71	-0.871138	0.117167	-7.43502	1.04556e-13	9.80171e-13	1475.18	806.239	2	0
actb_d1	ENSMUSG00000021569.10	36820	mouse	Trip13	1507.93	-2.25039	0.230202	-9.77569	1.43176e-22	4.15448e-20	2493.05	522.814	2	0
k562	ENSG00000071626.17	36824	human	DAZAP1	8989.08	-0.681275	0.0763285	-8.92557	4.43423e-19	1.08075e-16	11072.8	6905.33	2	0
kcytes	ENSG00000071626.17	36824	human	DAZAP1	4983.8	-0.77115	0.0786538	-9.80435	1.07839e-22	1.55144e-21	6284.76	3682.85	2	0
kcytes	ENSG00000072135.13	36844	human	PTPN18	576.52	-0.812916	0.158989	-5.11305	3.17005e-07	1.79122e-06	734.834	418.206	2	0
fetalLiv	ENSMUSG00000026126.15	36844	mouse	Ptpn18	892.018	-1.23212	0.334175	-3.68705	0.000226867	0.0024481	1251.37	532.665	2	0
hepg2	ENSG00000072195.15	36847	human	SPEG	7.47244	-4.52443	1.67922	-2.69437	0.00705225	0.0226962	14.2931	0.651817	2	0
kcytes	ENSG00000072195.15	36847	human	SPEG	1475.84	-0.921644	0.11587	-7.95411	1.80421e-15	1.86006e-14	1931.42	1020.26	2	0
kcytes	ENSG00000072422.17	36856	human	RHOBTB1	137.925	-1.71253	0.319882	-5.35364	8.62045e-08	5.15422e-07	211.445	64.4058	2	0
fetalLiv	ENSMUSG00000019944.14	36856	mouse	Rhobtb1	125.599	-1.53561	0.443734	-3.46064	0.000538885	0.00477746	186.866	64.3312	2	0
actb_d1	ENSMUSG00000059498.13	36865	mouse	Fcgr3	223.447	-0.83423	0.335628	-2.48558	0.0129341	0.0752431	286.877	160.018	2	0
fetalLiv	ENSMUSG00000059498.13	36865	mouse	Fcgr3	2178.37	-2.63971	1.12338	-2.3498	0.0187836	0.072588	3754.33	602.406	2	0
HEK293T	ENSG00000072954.7	36878	human	TMEM38A	286.77	-0.600404	0.197256	-3.04377	0.0023363	0.018229	345.628	227.911	2	0
fetalLiv	ENSMUSG00000031791.8	36878	mouse	Tmem38a	69.4826	-1.04328	0.45592	-2.28829	0.0221209	0.0820264	93.5438	45.4213	2	0
actb_d1	ENSMUSG00000025584.17	36891	mouse	Pde8a	687.747	-1.31554	0.213994	-6.14756	7.86818e-10	4.55237e-08	981.658	393.836	2	0
fetalLiv	ENSMUSG00000025584.17	36891	mouse	Pde8a	65.2934	-1.34363	0.471116	-2.852	0.00434445	0.0239845	93.6812	36.9057	2	0
hepg2	ENSG00000073712.15	36901	human	FERMT2	1160.65	-0.694673	0.0871461	-7.97136	1.56935e-15	3.7466e-14	1434.55	886.748	2	0
kcytes	ENSG00000073712.15	36901	human	FERMT2	458.404	-1.1901	0.175356	-6.7868	1.14647e-11	9.33435e-11	637.544	279.264	2	0
kcytes	ENSG00000073792.16	36906	human	IGF2BP2	4577.67	-0.610152	0.0752886	-8.10417	5.31053e-16	5.67201e-15	5531.47	3623.87	2	0
fetalLiv	ENSMUSG00000033581.17	36906	mouse	Igf2bp2	1530.58	-1.03075	0.198458	-5.19376	2.06091e-07	7.51726e-06	2054.98	1006.18	2	0
kcytes	ENSG00000074219.14	36920	human	TEAD2	717.412	-1.44197	0.147718	-9.76163	1.64487e-22	2.34427e-21	1048.87	385.95	2	0
fetalLiv	ENSMUSG00000030796.17	36920	mouse	Tead2	30.7687	-2.49286	0.583719	-4.27065	1.94906e-05	0.000331968	52.223	9.31441	2	0
actb_d1	ENSMUSG00000033174.17	36928	mouse	Mgll	219.383	-1.17848	0.263963	-4.46458	8.02247e-06	0.000189911	304.13	134.635	2	0
fetalLiv	ENSMUSG00000033174.17	36928	mouse	Mgll	1514.47	-1.05128	0.226314	-4.64523	3.39704e-06	7.95808e-05	2043.13	985.818	2	0
kcytes	ENSG00000074590.14	36931	human	NUAK1	3897.08	-0.931829	0.0810459	-11.4976	1.3571e-30	2.53303e-29	5113.37	2680.79	2	0
lncap	ENSG00000074590.14	36931	human	NUAK1	552.99	-0.768007	0.12441	-6.17317	6.69327e-10	1.68811e-08	696.97	409.01	2	0
hepg2	ENSG00000074696.13	36937	human	HACD3	3650.89	-0.817835	0.0577802	-14.1542	1.75818e-45	2.4276e-43	4657.05	2644.73	2	0
kcytes	ENSG00000074696.13	36937	human	HACD3	2618.28	-0.855214	0.0877843	-9.74222	1.99149e-22	2.82518e-21	3372.52	1864.04	2	0
hepg2	ENSG00000075142.14	36954	human	SRI	5.1452	-5.49307	1.81659	-3.02383	0.00249593	0.009212	10.2904	0	2	0
kcytes	ENSG00000075142.14	36954	human	SRI	1420.79	-0.878328	0.114253	-7.68754	1.49994e-14	1.47135e-13	1840.74	1000.83	2	0
hepg2	ENSG00000075151.24	36955	human	EIF4G3	1487.85	-0.723043	0.0810627	-8.91955	4.6819e-19	1.51442e-17	1852.81	1122.89	2	0
k562	ENSG00000075151.24	36955	human	EIF4G3	3377.9	-0.607153	0.0820627	-7.39865	1.37576e-13	1.41396e-11	4078.37	2677.44	2	0
bjFibro	ENSG00000075218.19	36958	human	GTSE1	262.385	-1.28924	0.448946	-2.8717	0.00408276	0.0663294	372.46	152.311	2	0
kcytes	ENSG00000075218.19	36958	human	GTSE1	966.785	-0.768148	0.126598	-6.06761	1.29827e-09	9.09268e-09	1218.04	715.531	2	0
kcytes	ENSG00000075618.18	36981	human	FSCN1	14878.6	-0.813629	0.083389	-9.75703	1.72128e-22	2.45164e-21	18967	10790.1	2	0
fetalLiv	ENSMUSG00000029581.14	36981	mouse	Fscn1	740.64	-1.89697	0.233255	-8.13261	4.20132e-16	1.12584e-13	1167.48	313.796	2	0
kcytes	ENSG00000076248.12	37005	human	UNG	1364.89	-0.622378	0.110389	-5.63806	1.71972e-08	1.10083e-07	1654.84	1074.94	2	0
actb_d1	ENSMUSG00000029591.14	37005	mouse	Ung	3605.71	-0.784742	0.140503	-5.58525	2.33365e-08	1.01342e-06	4563.7	2647.73	2	0
bjFibro	ENSG00000076382.17	37011	human	SPAG5	603.834	-1.18715	0.395283	-3.00328	0.00267088	0.05049	839.205	368.464	2	0
hepg2	ENSG00000076382.17	37011	human	SPAG5	2018.37	-0.919131	0.0725763	-12.6643	9.32034e-37	8.57935e-35	2641.8	1394.95	2	0
kcytes	ENSG00000076604.16	37015	human	TRAF4	2198.93	-0.67854	0.0981255	-6.91502	4.67787e-12	3.90324e-11	2707.02	1690.83	2	0
thymocytes	ENSMUSG00000017386.10	37015	mouse	Traf4	2613.21	-0.705541	0.196733	-3.58629	0.000335416	0.0386258	3239.41	1987.02	2	0
kcytes	ENSG00000076716.9	37021	human	GPC4	225.902	-3.0233	0.261721	-11.5516	7.24705e-31	1.36719e-29	402.312	49.4919	2	0
fetalLiv	ENSMUSG00000031119.4	37021	mouse	Gpc4	1118.83	-1.22816	0.148197	-8.28737	1.1578e-16	3.37237e-14	1568.01	669.641	2	0
bjFibro	ENSG00000077152.12	37037	human	UBE2T	840.919	-1.02683	0.363162	-2.82746	0.00469184	0.0723042	1128.21	553.629	2	0
kcytes	ENSG00000077152.12	37037	human	UBE2T	318.713	-0.847776	0.197138	-4.30041	1.70481e-05	7.85717e-05	409.838	227.589	2	0
kcytes	ENSG00000077238.14	37041	human	IL4R	2917.04	-0.669978	0.0883693	-7.58156	3.41413e-14	3.29667e-13	3582.37	2251.71	2	0
fetalLiv	ENSMUSG00000030748.9	37041	mouse	Il4ra	929.026	-1.75108	0.329525	-5.31396	1.07268e-07	4.33779e-06	1432.54	425.513	2	0
actb_d1	ENSMUSG00000068129.5	37069	mouse	Cst7	181.552	-0.687569	0.194899	-3.52782	0.000418992	0.00527092	224.007	139.097	2	0
fetalLiv	ENSMUSG00000068129.5	37069	mouse	Cst7	937.965	-2.16483	0.907298	-2.38602	0.0170318	0.0676493	1533.89	342.04	2	0
hepg2	ENSG00000078124.13	37078	human	ACER3	264.014	-0.692499	0.173297	-3.99601	6.44186e-05	0.000347384	325.909	202.119	2	0
kcytes	ENSG00000078124.13	37078	human	ACER3	1078.82	-1.4079	0.120214	-11.7116	1.11096e-31	2.13287e-30	1566.94	590.701	2	0
kcytes	ENSG00000078399.19	37090	human	HOXA9	681.718	-0.585077	0.147334	-3.97109	7.1544e-05	0.000302181	817.884	545.553	2	0
fetalLiv	ENSMUSG00000038227.15	37090	mouse	Hoxa9	354.288	-1.95393	0.296494	-6.59011	4.39509e-11	4.60065e-09	563.037	145.539	2	0
hepg2	ENSG00000078747.17	37104	human	ITCH	1296.3	-0.877855	0.0908579	-9.66184	4.37919e-22	1.80053e-20	1677.03	915.572	2	0
kcytes	ENSG00000078747.17	37104	human	ITCH	1195.89	-0.67163	0.115901	-5.79487	6.83724e-09	4.53158e-08	1469.11	922.676	2	0
HEK293T	ENSG00000079215.15	37119	human	SLC1A3	2549.67	-0.973309	0.124569	-7.81342	5.56553e-15	1.48237e-12	3378.17	1721.17	2	0
kcytes	ENSG00000079215.15	37119	human	SLC1A3	635.641	-1.5852	0.147239	-10.7662	4.97339e-27	8.31178e-26	953.441	317.841	2	0
kcytes	ENSG00000079308.21	37124	human	TNS1	98.6865	-1.33939	0.350797	-3.81813	0.000134465	0.000546519	141.538	55.8351	2	0
fetalLiv	ENSMUSG00000055322.15	37124	mouse	Tns1	6347.22	-1.86809	0.226684	-8.24095	1.70855e-16	4.90549e-14	9964.56	2729.87	2	0
kcytes	ENSG00000079335.20	37127	human	CDC14A	65.4845	-1.71504	0.434974	-3.94286	8.05146e-05	0.000338132	100.439	30.5294	2	0
lncap	ENSG00000079335.20	37127	human	CDC14A	455.788	-0.59152	0.132813	-4.45377	8.43754e-06	9.99248e-05	547.855	363.722	2	0
HEK293T	ENSG00000079337.16	37128	human	RAPGEF3	114.108	-0.686895	0.300534	-2.28558	0.0222787	0.0967482	140.85	87.367	2	0
kcytes	ENSG00000079337.16	37128	human	RAPGEF3	169.897	-1.36735	0.26982	-5.06762	4.02824e-07	2.25286e-06	244.82	94.9741	2	0
kcytes	ENSG00000079482.14	37136	human	OPHN1	433.734	-0.83593	0.176846	-4.72687	2.28007e-06	1.17374e-05	556.008	311.459	2	0
lncap	ENSG00000079482.14	37136	human	OPHN1	708.765	-0.695751	0.120244	-5.78617	7.20079e-09	1.55549e-07	875.952	541.579	2	0
kcytes	ENSG00000079950.14	37147	human	STX7	1191.44	-0.618139	0.119301	-5.18132	2.2032e-07	1.26532e-06	1443.01	939.868	2	0
fetalLiv	ENSMUSG00000019998.6	37147	mouse	Stx7	1615.39	-0.648178	0.202122	-3.20686	0.0013419	0.00990434	1972.39	1258.39	2	0
kcytes	ENSG00000080824.19	37178	human	HSP90AA1	31491.5	-0.730825	0.0646349	-11.307	1.21188e-29	2.2061e-28	39302.1	23680.9	2	0
actb_d1	ENSMUSG00000021270.13	37178	mouse	Hsp90aa1	96648.1	-0.636157	0.189949	-3.3491	0.000810758	0.00897567	117619	75677.4	2	0
k562	ENSG00000081154.12	37195	human	PCNP	6528.25	-0.598678	0.0785625	-7.62041	2.52881e-14	2.95507e-12	7863.88	5192.62	2	0
kcytes	ENSG00000081154.12	37195	human	PCNP	3529.91	-0.912102	0.0813962	-11.2057	3.82258e-29	6.84409e-28	4610	2449.81	2	0
hepg2	ENSG00000081320.11	37203	human	STK17B	129.378	-1.58929	0.257376	-6.17499	6.61697e-10	8.07035e-09	194.114	64.6419	2	0
k562	ENSG00000081320.11	37203	human	STK17B	406.118	-1.1426	0.163966	-6.96853	3.20269e-12	2.58962e-10	559.081	253.155	2	0
k562	ENSG00000081760.17	37210	human	AACS	440.246	-0.691985	0.155475	-4.45077	8.55632e-06	0.000132348	543.882	336.609	2	0
kcytes	ENSG00000081760.17	37210	human	AACS	2128	-0.819791	0.0977112	-8.38994	4.86378e-17	5.48731e-16	2717.13	1538.86	2	0
hepg2	ENSG00000081870.12	37219	human	HSPB11	566.731	-0.692156	0.125702	-5.5063	3.66447e-08	3.51843e-07	699.005	434.457	2	0
kcytes	ENSG00000081870.12	37219	human	HSPB11	424.852	-0.974279	0.180975	-5.38349	7.30544e-08	4.39673e-07	562.91	286.794	2	0
hepg2	ENSG00000082212.13	37231	human	ME2	611.777	-0.674154	0.122418	-5.507	3.6499e-08	3.50626e-07	751.322	472.231	2	0
actb_d1	ENSMUSG00000024556.4	37231	mouse	Me2	4518.66	-1.38867	0.151656	-9.15674	5.34891e-20	1.26465e-17	6540.68	2496.63	2	0
kcytes	ENSG00000082781.12	37248	human	ITGB5	2848.7	-1.92832	0.0887314	-21.7321	1.02123e-104	6.68508e-103	4511.74	1185.66	2	0
fetalLiv	ENSMUSG00000022817.15	37248	mouse	Itgb5	137.78	-2.70109	0.579227	-4.66327	3.11229e-06	7.42001e-05	238.918	36.6432	2	0
hepg2	ENSG00000083312.19	37262	human	TNPO1	2822.16	-0.854294	0.0634934	-13.4548	2.8836e-41	3.55682e-39	3633.58	2010.73	2	0
lncap	ENSG00000083312.19	37262	human	TNPO1	10174.6	-0.610793	0.0478088	-12.7757	2.24035e-37	5.42672e-35	12295.6	8053.51	2	0
HEK293T	ENSG00000083720.13	37272	human	OXCT1	1210.73	-0.586821	0.126622	-4.63445	3.57896e-06	0.000100824	1453.69	967.782	2	0
k562	ENSG00000083720.13	37272	human	OXCT1	3146.22	-0.999635	0.0856986	-11.6645	1.93433e-31	1.65008e-28	4194.68	2097.77	2	0
HEK293T	ENSG00000083750.13	37273	human	RRAGB	290.551	-0.709014	0.199663	-3.55106	0.000383684	0.00449652	360.652	220.45	2	0
lncap	ENSG00000083750.13	37273	human	RRAGB	302.591	-0.682632	0.161575	-4.22485	2.39098e-05	0.000253869	372.9	232.281	2	0
hepg2	ENSG00000084073.10	37290	human	ZMPSTE24	1217.49	-0.648034	0.0878031	-7.38054	1.57647e-13	3.05423e-12	1486.31	948.667	2	0
kcytes	ENSG00000084073.10	37290	human	ZMPSTE24	2918.85	-0.597845	0.0903706	-6.61548	3.70338e-11	2.92052e-10	3515.5	2322.2	2	0
kcytes	ENSG00000084731.15	37315	human	KIF3C	1069.92	-1.44613	0.123202	-11.7379	8.14655e-32	1.56663e-30	1565.65	574.2	2	0
fetalLiv	ENSMUSG00000020668.10	37315	mouse	Kif3c	94.5277	-1.19493	0.389878	-3.0649	0.00217746	0.0143343	131.493	57.5621	2	0
kcytes	ENSG00000085117.12	37323	human	CD82	2386.98	-1.627	0.0921126	-17.6631	8.06467e-70	3.37446e-68	3606.44	1167.53	2	0
actb_d1	ENSMUSG00000027215.13	37323	mouse	Cd82	5978.12	-0.780831	0.150259	-5.19655	2.03017e-07	7.12684e-06	7557.7	4398.55	2	0
kcytes	ENSG00000085491.17	37337	human	SLC25A24	1885.64	-1.53959	0.0990664	-15.541	1.83242e-54	5.75838e-53	2806.28	965.012	2	0
fetalLiv	ENSMUSG00000040322.10	37337	mouse	Slc25a24	820.926	-0.932623	0.201143	-4.63663	3.54139e-06	8.21912e-05	1077.45	564.399	2	0
actb_d1	ENSMUSG00000037995.15	37340	mouse	Igsf9	84.6858	-1.02598	0.319767	-3.20854	0.00133411	0.0132793	113.523	55.8491	2	0
fetalLiv	ENSMUSG00000037995.15	37340	mouse	Igsf9	23.2148	-2.08213	0.637625	-3.26545	0.00109291	0.00840296	37.5371	8.89237	2	0
k562	ENSG00000085788.14	37350	human	DDHD2	3260.89	-0.709287	0.0948336	-7.47928	7.47302e-14	8.12084e-12	4046.97	2474.81	2	0
kcytes	ENSG00000085788.14	37350	human	DDHD2	1187.07	-1.21088	0.114348	-10.5894	3.33857e-26	5.43641e-25	1657.83	716.31	2	0
hepg2	ENSG00000085840.13	37353	human	ORC1	494.278	-0.599878	0.134334	-4.46556	7.98592e-06	5.17533e-05	596.616	391.939	2	0
actb_d1	ENSMUSG00000028587.18	37353	mouse	Orc1	2173.78	-0.803657	0.186908	-4.29974	1.71002e-05	0.000367257	2765.05	1582.51	2	0
HEK293T	ENSG00000086289.13	37371	human	EPDR1	102.853	-0.734225	0.320172	-2.29322	0.0218354	0.0954362	128.469	77.2374	2	0
lncap	ENSG00000086289.13	37371	human	EPDR1	133.677	-0.968553	0.242069	-4.00114	6.30369e-05	0.000606035	176.955	90.3993	2	0
bjFibro	ENSG00000086548.9	37378	human	CEACAM6	28.6133	-2.45102	0.739194	-3.3158	0.000913824	0.0240662	48.3851	8.84161	2	0
kcytes	ENSG00000086548.9	37378	human	CEACAM6	50.5724	-7.71176	1.4971	-5.15113	2.58924e-07	1.47368e-06	100.688	0.456662	2	0
kcytes	ENSG00000087253.13	37414	human	LPCAT2	2507.56	-1.23178	0.0884799	-13.9216	4.6852e-44	1.2081e-42	3517.52	1497.6	2	0
fetalLiv	ENSMUSG00000033192.5	37414	mouse	Lpcat2	459.889	-2.21798	0.797933	-2.77966	0.00544161	0.0285251	757.077	162.7	2	0
kcytes	ENSG00000087303.19	37423	human	NID2	365.303	-1.36242	0.195751	-6.95997	3.40345e-12	2.86181e-11	526.233	204.372	2	0
fetalLiv	ENSMUSG00000021806.4	37423	mouse	Nid2	189.729	-0.892176	0.266146	-3.3522	0.000801711	0.00658202	246.724	132.734	2	0
hepg2	ENSG00000087586.18	37433	human	AURKA	3165.58	-1.28013	0.0620029	-20.6463	1.054e-94	6.29067e-92	4484.85	1846.31	2	0
kcytes	ENSG00000087586.18	37433	human	AURKA	1217.93	-0.849493	0.112695	-7.53798	4.7731e-14	4.57793e-13	1566.65	869.219	2	0
hepg2	ENSG00000088305.19	37449	human	DNMT3B	444.701	-0.771523	0.136738	-5.64234	1.67758e-08	1.70355e-07	560.613	328.789	2	0
actb_d1	ENSMUSG00000027478.15	37449	mouse	Dnmt3b	400.882	-0.668111	0.184974	-3.61192	0.000303935	0.00404774	492.125	309.639	2	0
hepg2	ENSG00000088325.16	37452	human	TPX2	5296.17	-0.912299	0.0503823	-18.1075	2.77963e-73	7.9121e-71	6917.15	3675.18	2	0
kcytes	ENSG00000088325.16	37452	human	TPX2	4139.92	-0.935189	0.0842316	-11.1026	1.21859e-28	2.13497e-27	5437.15	2842.69	2	0
actb_d1	ENSMUSG00000037902.18	37489	mouse	Sirpa	63.8374	-1.25225	0.313844	-3.99006	6.60578e-05	0.00113663	90.1815	37.4934	2	0
fetalLiv	ENSMUSG00000037902.18	37489	mouse	Sirpa	2341.21	-2.29206	0.825549	-2.7764	0.00549643	0.0287526	3888.48	793.933	2	0
k562	ENSG00000089050.16	37498	human	RBBP9	76.729	-0.766549	0.341579	-2.24413	0.0248238	0.0904762	96.6412	56.8168	2	0
fetalLiv	ENSMUSG00000027428.9	37498	mouse	Rbbp9	576.834	-0.843146	0.171727	-4.9098	9.11694e-07	2.58074e-05	740.908	412.76	2	0
kcytes	ENSG00000089127.15	37508	human	OAS1	1041.37	-0.958898	0.11839	-8.09948	5.51926e-16	5.89219e-15	1375.2	707.539	2	0
actb_d1	ENSMUSG00000001166.17	37508	mouse	Oas1c	401.351	-0.718246	0.15241	-4.7126	2.44579e-06	6.70076e-05	499.338	303.365	2	0
kcytes	ENSG00000089127.15	37512	human	OAS1	1041.37	-0.958898	0.11839	-8.09948	5.51926e-16	5.89219e-15	1375.2	707.539	2	0
fetalLiv	ENSMUSG00000052776.10	37512	mouse	Oas1a	290.015	-0.654964	0.234916	-2.78808	0.00530215	0.0279912	354.494	225.535	2	0
kcytes	ENSG00000089127.15	37514	human	OAS1	1041.37	-0.958898	0.11839	-8.09948	5.51926e-16	5.89219e-15	1375.2	707.539	2	0
fetalLiv	ENSMUSG00000066861.14	37514	mouse	Oas1g	97.8017	-0.79944	0.342615	-2.33335	0.0196298	0.075061	124.049	71.5549	2	0
kcytes	ENSG00000089351.15	37533	human	GRAMD1A	751.138	-1.20052	0.140845	-8.52374	1.54486e-17	1.78252e-16	1047.04	455.235	2	0
fetalLiv	ENSMUSG00000001248.15	37533	mouse	Gramd1a	2878.65	-0.627179	0.175137	-3.58108	0.000342173	0.00335955	3494.58	2262.71	2	0
actb_d1	ENSMUSG00000030124.2	37543	mouse	Lag3	52.5166	-1.03057	0.37071	-2.77998	0.0054362	0.0396001	70.8584	34.1749	2	0
fetalLiv	ENSMUSG00000030124.2	37543	mouse	Lag3	19.3794	-4.51772	1.31703	-3.43023	0.000603076	0.00523795	37.1154	1.64338	2	0
HEK293T	ENSG00000090020.11	37556	human	SLC9A1	636.053	-0.670864	0.161866	-4.14458	3.40444e-05	0.00063599	781.081	491.025	2	0
kcytes	ENSG00000090020.11	37556	human	SLC9A1	3001.38	-0.689411	0.0945535	-7.29123	3.07139e-13	2.77897e-12	3705.57	2297.19	2	0
kcytes	ENSG00000090971.5	37603	human	NAT14	231.056	-0.851589	0.235747	-3.6123	0.000303491	0.00115946	297.359	164.754	2	0
fetalLiv	ENSMUSG00000035285.6	37603	mouse	Nat14	51.7336	-1.01131	0.46084	-2.19449	0.0282002	0.0980907	69.1412	34.3261	2	0
hepg2	ENSG00000091039.17	37608	human	OSBPL8	1271.89	-0.619452	0.0877866	-7.05634	1.70947e-12	2.95043e-11	1539.21	1004.57	2	0
k562	ENSG00000091039.17	37608	human	OSBPL8	4316.58	-0.619581	0.0771256	-8.0334	9.48069e-16	1.45721e-13	5229.52	3403.63	2	0
actb_d1	ENSMUSG00000039193.9	37610	mouse	Nlrc4	523.459	-0.682313	0.173384	-3.93526	8.31059e-05	0.00138397	645.622	401.297	2	0
fetalLiv	ENSMUSG00000039193.9	37610	mouse	Nlrc4	118.051	-2.97055	0.616233	-4.8205	1.43198e-06	3.80185e-05	209.483	26.6177	2	0
hepg2	ENSG00000091127.14	37611	human	PUS7	938.888	-0.789426	0.0985771	-8.00821	1.16393e-15	2.83355e-14	1189	688.775	2	0
kcytes	ENSG00000091127.14	37611	human	PUS7	1357.65	-0.604203	0.106709	-5.66217	1.49468e-08	9.63527e-08	1637.88	1077.42	2	0
kcytes	ENSG00000091136.15	37614	human	LAMB1	6404.12	-1.54089	0.0731731	-21.0582	1.92261e-98	1.15286e-96	9532.54	3275.7	2	0
fetalLiv	ENSMUSG00000002900.16	37614	mouse	Lamb1	39.4035	-3.01089	1.00127	-3.00706	0.00263785	0.016526	70.1782	8.62873	2	0
kcytes	ENSG00000091409.16	37623	human	ITGA6	29976.8	-1.27867	0.0668265	-19.1341	1.31254e-81	6.54721e-80	42455.4	17498.1	2	0
fetalLiv	ENSMUSG00000027111.16	37623	mouse	Itga6	2712.27	-0.985025	0.238779	-4.12526	3.70322e-05	0.00056214	3603.86	1820.69	2	0
hepg2	ENSG00000091490.11	37628	human	SEL1L3	49.0886	-0.853029	0.408017	-2.09067	0.0365577	0.091084	63.4606	34.7165	2	0
k562	ENSG00000091490.11	37628	human	SEL1L3	1635.34	-0.679058	0.114424	-5.9346	2.94558e-09	1.19369e-07	2013.45	1257.23	2	0
hepg2	ENSG00000091651.9	37638	human	ORC6	1010.35	-0.812544	0.0933421	-8.70501	3.17558e-18	9.61612e-17	1287.88	732.819	2	0
kcytes	ENSG00000091651.9	37638	human	ORC6	660.303	-0.845934	0.143202	-5.9073	3.47766e-09	2.35898e-08	848.414	472.192	2	0
kcytes	ENSG00000092964.18	37689	human	DPYSL2	1535.45	-2.67789	0.113699	-23.5525	1.18263e-122	9.06655e-121	2656.09	414.809	2	0
fetalLiv	ENSMUSG00000022048.8	37689	mouse	Dpysl2	138.102	-1.78399	0.410221	-4.34884	1.36857e-05	0.000249144	214.079	62.1239	2	0
hepg2	ENSG00000094916.16	37711	human	CBX5	2274.6	-0.611924	0.0660993	-9.25765	2.0899e-20	7.58185e-19	2749.61	1799.6	2	0
kcytes	ENSG00000094916.16	37711	human	CBX5	3692.15	-0.716799	0.0880606	-8.13983	3.95826e-16	4.26157e-15	4591.22	2793.07	2	0
HEK293T	ENSG00000095066.12	37717	human	HOOK2	697.01	-0.801183	0.148398	-5.39889	6.70554e-08	3.56123e-06	885.829	508.19	2	0
k562	ENSG00000095066.12	37717	human	HOOK2	621.23	-0.719399	0.134701	-5.3407	9.25902e-08	2.5356e-06	772.962	469.498	2	0
lncap	ENSG00000095627.10	37738	human	TDRD1	140.228	-1.309	0.240095	-5.452	4.98051e-08	9.30874e-07	199.835	80.6205	2	0
fetalLiv	ENSMUSG00000025081.13	37738	mouse	Tdrd1	41.5764	-1.38674	0.465286	-2.98039	0.00287879	0.0176342	60.1041	23.0487	2	0
hepg2	ENSG00000095752.7	37742	human	IL11	108.4	-0.949824	0.272387	-3.48704	0.000488399	0.00217168	142.66	74.1391	2	0
kcytes	ENSG00000095752.7	37742	human	IL11	125.304	-1.8575	0.339612	-5.46948	4.51354e-08	2.76897e-07	196.305	54.3035	2	0
hepg2	ENSG00000095932.7	37748	human	SMIM24	232.913	-1.37436	0.197548	-6.95711	3.47334e-12	5.77392e-11	336.751	129.075	2	0
fetalLiv	ENSMUSG00000078439.9	37748	mouse	Smim24	260.267	-1.19431	0.395594	-3.01904	0.00253578	0.0160502	362.269	158.264	2	0
kcytes	ENSG00000097096.10	37785	human	SYDE2	165.349	-0.92751	0.271537	-3.41578	0.000636006	0.00229908	216.799	113.898	2	0
actb_d1	ENSMUSG00000036863.12	37785	mouse	Syde2	122.993	-1.68217	0.308309	-5.4561	4.86695e-08	1.99587e-06	187.79	58.1947	2	0
hepg2	ENSG00000099194.6	37787	human	SCD	55884.4	-1.6307	0.0343487	-47.475	0	0	84485.3	27283.4	2	0
kcytes	ENSG00000099194.6	37787	human	SCD	47118.8	-1.09589	0.0635215	-17.2523	1.0755e-66	4.20016e-65	64201.8	30035.7	2	0
hepg2	ENSG00000099194.6	37788	human	SCD	55884.4	-1.6307	0.0343487	-47.475	0	0	84485.3	27283.4	2	0
kcytes	ENSG00000099194.6	37788	human	SCD	47118.8	-1.09589	0.0635215	-17.2523	1.0755e-66	4.20016e-65	64201.8	30035.7	2	0
kcytes	ENSG00000099282.10	37797	human	TSPAN15	55.6259	-1.42222	0.457081	-3.11152	0.00186127	0.00614045	81.0287	30.2231	2	0
fetalLiv	ENSMUSG00000037031.10	37797	mouse	Tspan15	974.963	-0.86046	0.15522	-5.5435	2.96478e-08	1.48965e-06	1257.27	692.655	2	0
hepg2	ENSG00000099284.15	37798	human	MACROH2A2	980.955	-0.604983	0.0956492	-6.32502	2.53193e-10	3.299e-09	1184.38	777.528	2	0
fetalLiv	ENSMUSG00000020086.6	37798	mouse	H2afy2	52.7718	-1.62429	0.543063	-2.99098	0.00278083	0.0172125	79.6766	25.8671	2	0
k562	ENSG00000099864.18	37839	human	PALM	184.081	-0.76599	0.228897	-3.34645	0.000818546	0.00599366	231.869	136.293	2	0
fetalLiv	ENSMUSG00000035863.14	37839	mouse	Palm	1632.93	-1.79861	0.790206	-2.27612	0.0228388	0.08393	2536.7	729.156	2	0
bjFibro	ENSG00000099901.17	37845	human	RANBP1	3935.61	-1.20043	0.352358	-3.40684	0.000657201	0.0190661	5484.6	2386.61	2	0
kcytes	ENSG00000099901.17	37845	human	RANBP1	3133.46	-0.710556	0.0892357	-7.96269	1.68342e-15	1.73867e-14	3890.23	2376.69	2	0
HEK293T	ENSG00000099953.10	37853	human	MMP11	200.12	-0.743205	0.232834	-3.19199	0.00141295	0.0123195	250.485	149.754	2	0
kcytes	ENSG00000099953.10	37853	human	MMP11	4.86892	-4.28	2.03996	-2.09808	0.0358977	0.0852868	9.28117	0.456662	2	0
kcytes	ENSG00000099958.15	37857	human	DERL3	37.0117	-2.09872	0.582074	-3.60558	0.000311453	0.0011869	59.9784	14.0451	2	0
actb_d1	ENSMUSG00000009092.5	37857	mouse	Derl3	338.496	-0.925258	0.293186	-3.15587	0.0016002	0.0153534	443.148	233.845	2	0
hepg2	ENSG00000099998.19	37868	human	GGT5	56.0508	-1.21191	0.378394	-3.20277	0.0013611	0.00539138	78.3304	33.7713	2	0
fetalLiv	ENSMUSG00000006344.17	37868	mouse	Ggt5	15.9651	-3.49167	1.3815	-2.52745	0.0114894	0.0501769	29.3008	2.62941	2	0
kcytes	ENSG00000100077.16	37892	human	GRK3	741.087	-0.851972	0.136104	-6.25973	3.85644e-10	2.84024e-09	953.83	528.345	2	0
fetalLiv	ENSMUSG00000042249.11	37892	mouse	Grk3	1080.98	-1.32159	0.318812	-4.14537	3.39269e-05	0.000523302	1544.07	617.89	2	0
bjFibro	ENSG00000100097.12	37899	human	LGALS1	39057.5	-1.313	0.317957	-4.1295	3.63553e-05	0.00217145	55697.7	22417.3	2	0
kcytes	ENSG00000100097.12	37899	human	LGALS1	2141.73	-2.79723	0.108758	-25.7199	6.99801e-146	6.47274e-144	3744.4	539.07	2	0
bjFibro	ENSG00000100162.15	37921	human	CENPM	412.139	-0.986648	0.370658	-2.66189	0.00777044	0.098216	547.872	276.406	2	0
lncap	ENSG00000100162.15	37921	human	CENPM	199.576	-0.609275	0.199372	-3.05596	0.00224337	0.0130084	241.249	157.903	2	0
kcytes	ENSG00000100242.16	37955	human	SUN2	2104.73	-0.889555	0.0982945	-9.04989	1.43109e-19	1.8194e-18	2733.47	1475.99	2	0
fetalLiv	ENSMUSG00000042524.14	37955	mouse	Sun2	4838.08	-1.81063	0.790302	-2.29106	0.0219599	0.0816256	7529.71	2146.44	2	0
hepg2	ENSG00000100292.18	37971	human	HMOX1	754.22	-0.845093	0.109305	-7.73155	1.06248e-14	2.33746e-13	968.843	539.597	2	0
fetalLiv	ENSMUSG00000005413.8	37971	mouse	Hmox1	213.297	-0.662634	0.236858	-2.7976	0.00514831	0.0273709	261.55	165.044	2	0
bjFibro	ENSG00000100297.16	37974	human	MCM5	794.071	-1.19915	0.438019	-2.73767	0.00618756	0.0865264	1106.38	481.762	2	0
kcytes	ENSG00000100297.16	37974	human	MCM5	2126.13	-0.737698	0.104133	-7.08417	1.39879e-12	1.20682e-11	2658.49	1593.78	2	0
kcytes	ENSG00000100299.18	37976	human	ARSA	1403.96	-0.753357	0.109343	-6.88986	5.5848e-12	4.63965e-11	1762.22	1045.7	2	0
fetalLiv	ENSMUSG00000022620.14	37976	mouse	Arsa	1180.09	-0.876524	0.195492	-4.48369	7.33624e-06	0.000151069	1527.77	832.403	2	0
kcytes	ENSG00000100302.7	37978	human	RASD2	9.63415	-3.21855	1.29885	-2.47801	0.0132118	0.0359244	17.4417	1.82665	2	0
fetalLiv	ENSMUSG00000034472.13	37978	mouse	Rasd2	16.548	-2.14731	0.873966	-2.45697	0.0140113	0.0582179	27.0639	6.03213	2	0
hepg2	ENSG00000100350.16	38010	human	FOXRED2	1327.89	-0.922875	0.0829531	-11.1253	9.4535e-29	5.79168e-27	1738.45	917.332	2	0
fetalLiv	ENSMUSG00000016552.13	38010	mouse	Foxred2	1134.51	-0.617687	0.154826	-3.98957	6.61943e-05	0.000900117	1373.4	895.628	2	0
kcytes	ENSG00000100422.14	38039	human	CERK	825.058	-0.753385	0.131535	-5.72764	1.0184e-08	6.66083e-08	1035.86	614.253	2	0
fetalLiv	ENSMUSG00000035891.16	38039	mouse	Cerk	1532.84	-1.20075	0.50097	-2.39684	0.016537	0.0661807	2136.31	929.367	2	0
hepg2	ENSG00000100479.14	38062	human	POLE2	325.052	-0.679028	0.156977	-4.32565	1.52086e-05	9.34041e-05	400.513	249.592	2	0
kcytes	ENSG00000100479.14	38062	human	POLE2	190.517	-1.00544	0.255994	-3.92759	8.58024e-05	0.000358756	254.455	126.578	2	0
kcytes	ENSG00000100599.16	38091	human	RIN3	1121.42	-0.693458	0.125187	-5.5394	3.03515e-08	1.89405e-07	1386.22	856.622	2	0
fetalLiv	ENSMUSG00000044456.16	38091	mouse	Rin3	2247.71	-2.028	0.668328	-3.03444	0.00240982	0.0154391	3610.23	885.192	2	0
hepg2	ENSG00000100629.17	38103	human	CEP128	159.812	-0.740545	0.232479	-3.18542	0.00144542	0.00569125	200.397	119.226	2	0
kcytes	ENSG00000100629.17	38103	human	CEP128	269.932	-0.769409	0.215974	-3.56251	0.00036733	0.00138186	340.27	199.594	2	0
hepg2	ENSG00000100711.14	38113	human	ZFYVE21	407.532	-0.64943	0.140398	-4.62564	3.73451e-06	2.57245e-05	498	317.063	2	0
fetalLiv	ENSMUSG00000021286.8	38113	mouse	Zfyve21	1431.98	-0.696705	0.157117	-4.43431	9.23675e-06	0.000180936	1770.94	1093.01	2	0
hepg2	ENSG00000100714.18	38114	human	MTHFD1	3085.45	-0.663665	0.0611728	-10.849	2.01589e-27	1.16193e-25	3784.72	2386.18	2	0
kcytes	ENSG00000100714.18	38114	human	MTHFD1	2834.92	-0.956879	0.0878413	-10.8933	1.24097e-27	2.11103e-26	3742.26	1927.58	2	0
kcytes	ENSG00000100731.16	38118	human	PCNX1	2015.4	-1.06718	0.095008	-11.2326	2.82119e-29	5.08304e-28	2728.58	1302.21	2	0
fetalLiv	ENSMUSG00000021140.9	38118	mouse	Pcnx	1014.58	-0.635888	0.206203	-3.08379	0.00204379	0.0136368	1234.47	794.691	2	0
kcytes	ENSG00000101057.16	38175	human	MYBL2	2036.76	-0.892186	0.0940931	-9.48195	2.49582e-21	3.40619e-20	2647.18	1426.34	2	0
actb_d1	ENSMUSG00000017861.11	38175	mouse	Mybl2	4811.15	-1.14133	0.179637	-6.35355	2.10398e-10	1.35668e-08	6621.76	3000.54	2	0
kcytes	ENSG00000101160.15	38195	human	CTSZ	2280.36	-2.21005	0.0996861	-22.1701	6.6729e-109	4.61967e-107	3750	810.722	2	0
actb_d1	ENSMUSG00000016256.10	38195	mouse	Ctsz	10245.9	-0.611349	0.140339	-4.35624	1.32313e-05	0.000293958	12385.6	8106.29	2	0
HEK293T	ENSG00000101187.16	38202	human	SLCO4A1	683.708	-0.586521	0.142815	-4.10687	4.01062e-05	0.000721624	820.789	546.627	2	0
fetalLiv	ENSMUSG00000038963.15	38202	mouse	Slco4a1	354.207	-1.25537	0.332118	-3.7799	0.000156894	0.00180392	499.293	209.12	2	0
kcytes	ENSG00000101194.18	38208	human	SLC17A9	7.15636	-3.1415	1.4244	-2.20548	0.0274203	0.0678337	12.8425	1.47022	2	0
fetalLiv	ENSMUSG00000023393.15	38208	mouse	Slc17a9	498.201	-0.796345	0.363134	-2.19298	0.028309	0.0981726	632.328	364.075	2	0
hepg2	ENSG00000101265.16	38227	human	RASSF2	35.4727	-1.45267	0.483906	-3.00196	0.0026825	0.00981446	52.0293	18.9161	2	0
fetalLiv	ENSMUSG00000027339.15	38227	mouse	Rassf2	1912.37	-2.09773	0.472821	-4.43663	9.13795e-06	0.000179525	3100.44	724.303	2	0
actb_d1	ENSMUSG00000037902.18	38238	mouse	Sirpa	63.8374	-1.25225	0.313844	-3.99006	6.60578e-05	0.00113663	90.1815	37.4934	2	0
fetalLiv	ENSMUSG00000037902.18	38238	mouse	Sirpa	2341.21	-2.29206	0.825549	-2.7764	0.00549643	0.0287526	3888.48	793.933	2	0
hepg2	ENSG00000101335.10	38250	human	MYL9	58.6106	-0.802928	0.368413	-2.17942	0.0293002	0.0757668	74.6111	42.61	2	0
kcytes	ENSG00000101335.10	38250	human	MYL9	1173.86	-2.51383	0.121115	-20.7557	1.08868e-95	6.39382e-94	1998.08	349.646	2	0
hepg2	ENSG00000101347.11	38256	human	SAMHD1	1005.66	-0.921363	0.0946108	-9.73845	2.06682e-22	8.69098e-21	1317.04	694.277	2	0
kcytes	ENSG00000101347.11	38256	human	SAMHD1	938.774	-1.65794	0.133399	-12.4284	1.83276e-35	3.87696e-34	1425.87	451.676	2	0
kcytes	ENSG00000101412.13	38269	human	E2F1	380.661	-0.729007	0.187147	-3.89537	9.80509e-05	0.00040699	474.912	286.409	2	0
actb_d1	ENSMUSG00000027490.17	38269	mouse	E2f1	1482.57	-0.771094	0.222113	-3.47163	0.000517302	0.00625242	1870.6	1094.53	2	0
kcytes	ENSG00000101417.12	38271	human	PXMP4	249.203	-0.97252	0.225898	-4.30514	1.66883e-05	7.69603e-05	330.154	168.251	2	0
fetalLiv	ENSMUSG00000000876.11	38271	mouse	Pxmp4	903.543	-1.09325	0.200499	-5.45263	4.96299e-08	2.24536e-06	1230.31	576.772	2	0
bjFibro	ENSG00000101447.15	38287	human	FAM83D	264.586	-1.61584	0.580509	-2.78349	0.00537776	0.0789472	398.998	130.173	2	0
kcytes	ENSG00000101447.15	38287	human	FAM83D	994.827	-1.01195	0.12178	-8.3096	9.60212e-17	1.07114e-15	1330.08	659.573	2	0
hepg2	ENSG00000101557.15	38302	human	USP14	2241.24	-0.813351	0.0763753	-10.6494	1.75505e-26	9.43954e-25	2854.9	1627.58	2	0
kcytes	ENSG00000101557.15	38302	human	USP14	3770.69	-0.727251	0.0797427	-9.11997	7.51418e-20	9.67694e-19	4701.64	2839.74	2	0
hepg2	ENSG00000101639.19	38311	human	CEP192	899.649	-0.837888	0.102945	-8.13917	3.97981e-16	1.00593e-14	1152.99	646.309	2	0
kcytes	ENSG00000101639.19	38311	human	CEP192	960.447	-0.936703	0.125597	-7.45799	8.78528e-14	8.28689e-13	1261.63	659.261	2	0
kcytes	ENSG00000102316.17	38415	human	MAGED2	1829.35	-1.00935	0.108524	-9.30072	1.39503e-20	1.84651e-19	2444.88	1213.83	2	0
fetalLiv	ENSMUSG00000025268.15	38415	mouse	Maged2	439.163	-1.19207	0.335022	-3.55818	0.000373428	0.00356709	610.949	267.377	2	0
lncap	ENSG00000102409.10	38428	human	BEX4	335.772	-1.06159	0.155251	-6.8379	8.03647e-12	2.67397e-10	454.031	217.514	2	0
fetalLiv	ENSMUSG00000075269.5	38428	mouse	Bex6	247.86	-3.18678	0.434818	-7.32898	2.31911e-13	4.12474e-11	446.694	49.0266	2	0
kcytes	ENSG00000102699.6	38447	human	PARP4	2348.11	-1.24587	0.105225	-11.84	2.42463e-32	4.71225e-31	3303.92	1392.3	2	0
fetalLiv	ENSMUSG00000054509.7	38447	mouse	Parp4	699.571	-0.61459	0.200112	-3.07124	0.00213174	0.0141089	846.338	552.804	2	0
k562	ENSG00000102780.17	38455	human	DGKH	726.937	-0.614861	0.129972	-4.73072	2.2372e-06	4.17941e-05	879.645	574.229	2	0
actb_d1	ENSMUSG00000034731.11	38455	mouse	Dgkh	739.587	-1.04305	0.181815	-5.73685	9.64533e-09	4.51632e-07	995.296	483.879	2	0
kcytes	ENSG00000102879.17	38469	human	CORO1A	117.164	-0.847044	0.320531	-2.64263	0.00822646	0.0236167	150.653	83.6747	2	0
fetalLiv	ENSMUSG00000030707.15	38469	mouse	Coro1a	8431.25	-1.8493	0.727431	-2.54224	0.0110145	0.0485937	13199.4	3663.13	2	0
HEK293T	ENSG00000102886.15	38471	human	GDPD3	38.5634	-1.8108	0.52497	-3.44935	0.000561948	0.00602347	59.9605	17.1662	2	0
fetalLiv	ENSMUSG00000030703.8	38471	mouse	Gdpd3	78.9476	-1.56654	0.547871	-2.85932	0.00424549	0.0235772	118.068	39.8276	2	0
HEK293T	ENSG00000103064.15	38511	human	SLC7A6	830.622	-0.627606	0.146517	-4.2835	1.83973e-05	0.000391532	1008.63	652.615	2	0
kcytes	ENSG00000103064.15	38511	human	SLC7A6	1124.9	-0.63993	0.116245	-5.50501	3.69139e-08	2.2867e-07	1370.22	879.583	2	0
bjFibro	ENSG00000103202.13	38535	human	NME4	840.04	-1.4493	0.420184	-3.44919	0.000562263	0.0171561	1229.75	450.326	2	0
kcytes	ENSG00000103202.13	38535	human	NME4	1203.98	-1.12263	0.113182	-9.91881	3.44836e-23	5.05981e-22	1650.25	757.705	2	0
kcytes	ENSG00000103356.18	38563	human	EARS2	1004.7	-0.697993	0.136605	-5.10958	3.2288e-07	1.82316e-06	1243.49	765.909	2	0
actb_d1	ENSMUSG00000030871.11	38563	mouse	Ears2	290.287	-0.610376	0.230221	-2.65126	0.00801922	0.0532326	350.528	230.047	2	0
kcytes	ENSG00000103485.19	38577	human	QPRT	1832.28	-1.90734	0.110878	-17.2021	2.5589e-66	9.9086e-65	2892.81	771.755	2	0
fetalLiv	ENSMUSG00000030674.5	38577	mouse	Qprt	163.362	-0.901624	0.280676	-3.21233	0.00131661	0.00976863	212.915	113.808	2	0
hepg2	ENSG00000103494.16	38580	human	RPGRIP1L	410.313	-0.872704	0.141609	-6.16275	7.14919e-10	8.69754e-09	530.882	289.745	2	0
kcytes	ENSG00000103494.16	38580	human	RPGRIP1L	366.597	-0.939316	0.20057	-4.68322	2.82398e-06	1.4385e-05	481.924	251.269	2	0
hepg2	ENSG00000103647.13	38599	human	CORO2B	50.6715	-0.861032	0.396543	-2.17135	0.0299049	0.0770507	65.4662	35.8768	2	0
fetalLiv	ENSMUSG00000041729.15	38599	mouse	Coro2b	111.5	-0.992544	0.373403	-2.6581	0.00785825	0.0377113	148.286	74.7132	2	0
hepg2	ENSG00000104147.9	38637	human	OIP5	249.555	-0.921996	0.182278	-5.05819	4.23253e-07	3.43165e-06	326.2	172.911	2	0
actb_d1	ENSMUSG00000072980.3	38637	mouse	Oip5	487.9	-0.655763	0.228783	-2.86631	0.00415284	0.0323297	597.704	378.096	2	0
kcytes	ENSG00000104205.16	38642	human	SGK3	109.939	-0.928203	0.327796	-2.83165	0.00463092	0.0140633	144.073	75.8055	2	0
fetalLiv	ENSMUSG00000025915.14	38642	mouse	Sgk3	2426.93	-1.29935	0.223315	-5.81845	5.93954e-09	3.64404e-07	3451.58	1402.29	2	0
kcytes	ENSG00000104331.9	38660	human	BPNT2	3177.38	-0.60147	0.0880307	-6.83251	8.34429e-12	6.84748e-11	3830.64	2524.12	2	0
lncap	ENSG00000104331.9	38660	human	BPNT2	3181.17	-1.07971	0.0631203	-17.1056	1.34741e-65	9.41478e-63	4318.38	2043.97	2	0
lncap	ENSG00000104728.16	38710	human	ARHGEF10	173.591	-0.607528	0.216641	-2.80431	0.0050424	0.0255239	209.665	137.516	2	0
fetalLiv	ENSMUSG00000071176.10	38710	mouse	Arhgef10	93.4029	-1.00333	0.384974	-2.60622	0.00915471	0.0423524	124.533	62.2728	2	0
bjFibro	ENSG00000104833.12	38731	human	TUBB4A	387.499	-1.5659	0.388985	-4.0256	5.683e-05	0.00304599	579.335	195.664	2	0
fetalLiv	ENSMUSG00000062591.5	38731	mouse	Tubb4a	21.3323	-1.44875	0.645654	-2.24385	0.0248419	0.0895878	31.2497	11.4149	2	0
actb_d1	ENSMUSG00000003420.8	38740	mouse	Fcgrt	10.7868	-2.60601	0.820447	-3.17634	0.00149148	0.0145657	18.6888	2.8848	2	0
fetalLiv	ENSMUSG00000003420.8	38740	mouse	Fcgrt	42.2947	-1.99814	0.525762	-3.80047	0.00014442	0.00167972	67.7183	16.8711	2	0
HEK293T	ENSG00000104894.12	38752	human	CD37	71.7937	-1.21089	0.38248	-3.16588	0.00154614	0.0132325	100.278	43.3095	2	0
kcytes	ENSG00000104894.12	38752	human	CD37	19.0457	-1.73905	0.809129	-2.14928	0.031612	0.0765457	29.27	8.82132	2	0
HEK293T	ENSG00000104936.20	38762	human	DMPK	667.029	-0.883074	0.157701	-5.59966	2.14767e-08	1.37287e-06	864.749	469.309	2	0
kcytes	ENSG00000104936.20	38762	human	DMPK	643.363	-0.897577	0.147203	-6.09756	1.07698e-09	7.6081e-09	837.105	449.621	2	0
kcytes	ENSG00000104998.4	38794	human	IL27RA	159.984	-1.26803	0.274946	-4.61194	3.98934e-06	1.99386e-05	226.152	93.8158	2	0
actb_d1	ENSMUSG00000005465.9	38794	mouse	Il27ra	482.251	-1.83662	0.219291	-8.37525	5.51061e-17	9.33927e-15	753.847	210.655	2	0
kcytes	ENSG00000105048.18	38796	human	TNNT1	343.554	-0.973267	0.19758	-4.92595	8.39522e-07	4.53958e-06	455.359	231.75	2	0
fetalLiv	ENSMUSG00000064179.13	38796	mouse	Tnnt1	210.535	-0.778929	0.288072	-2.70394	0.00685231	0.0339737	266.117	154.953	2	0
kcytes	ENSG00000105137.13	38809	human	SYDE1	386.207	-1.10771	0.188525	-5.87569	4.21089e-09	2.83447e-08	527.732	244.681	2	0
fetalLiv	ENSMUSG00000032714.6	38809	mouse	Syde1	52.661	-1.21932	0.491406	-2.48128	0.0130911	0.0552276	73.6173	31.7046	2	0
bjFibro	ENSG00000105185.12	38816	human	PDCD5	3218.59	-1.04841	0.32641	-3.21193	0.00131848	0.031264	4339.19	2098	2	0
kcytes	ENSG00000105185.12	38816	human	PDCD5	1259.51	-0.70056	0.112247	-6.24123	4.3414e-10	3.17998e-09	1559.46	959.565	2	0
hepg2	ENSG00000105289.15	38842	human	TJP3	29.4667	-1.72041	0.555203	-3.09871	0.00194365	0.00739995	45.1669	13.7666	2	0
fetalLiv	ENSMUSG00000034917.8	38842	mouse	Tjp3	117.116	-1.55901	0.438354	-3.55651	0.000375808	0.00358472	174.756	59.4764	2	0
HEK293T	ENSG00000105429.13	38890	human	MEGF8	3957.94	-0.84957	0.140103	-6.06391	1.32853e-09	1.14482e-07	5090.45	2825.43	2	0
kcytes	ENSG00000105429.13	38890	human	MEGF8	1458.44	-1.42472	0.108465	-13.1353	2.06705e-39	4.78942e-38	2125.02	791.854	2	0
bjFibro	ENSG00000105472.14	38896	human	CLEC11A	314.766	-1.29312	0.442707	-2.92094	0.00348981	0.06005	447.067	182.465	2	0
fetalLiv	ENSMUSG00000004473.10	38896	mouse	Clec11a	150.388	-0.791932	0.359562	-2.20249	0.0276308	0.0967947	190.584	110.192	2	0
HEK293T	ENSG00000105486.15	38899	human	LIG1	2129.52	-0.625358	0.116112	-5.38583	7.21122e-08	3.7728e-06	2583.82	1675.21	2	0
kcytes	ENSG00000105486.15	38899	human	LIG1	1267.95	-0.920993	0.11201	-8.22243	1.9942e-16	2.19036e-15	1659.41	876.498	2	0
kcytes	ENSG00000105755.8	38978	human	ETHE1	609.955	-1.75715	0.151405	-11.6056	3.85998e-31	7.33044e-30	941.319	278.59	2	0
fetalLiv	ENSMUSG00000064254.6	38978	mouse	Ethe1	1409.62	-0.81363	0.196284	-4.14518	3.3955e-05	0.000523333	1796.84	1022.41	2	0
actb_d1	ENSMUSG00000004952.13	38985	mouse	Rasa4	790.638	-1.17676	0.216432	-5.4371	5.4155e-08	2.19729e-06	1096.38	484.9	2	0
fetalLiv	ENSMUSG00000004952.13	38985	mouse	Rasa4	175.818	-0.750253	0.334645	-2.24194	0.0249653	0.0899037	220.412	131.225	2	0
kcytes	ENSG00000105928.16	39008	human	GSDME	2773.67	-0.781642	0.0970944	-8.05034	8.25652e-16	8.71263e-15	3507.72	2039.61	2	0
fetalLiv	ENSMUSG00000029821.15	39008	mouse	Gsdme	61.9136	-1.56369	0.590999	-2.64585	0.00814863	0.0387532	92.5498	31.2775	2	0
kcytes	ENSG00000105971.15	39017	human	CAV2	5497.83	-1.2979	0.081363	-15.952	2.76117e-57	9.15554e-56	7816.94	3178.71	2	0
[truncated: 19,291 more rows]
