# Supplementary material for: Conserved role of hnRNPL in alternative splicing of epigenetic modifiers enables B cell activation
Source: EMBO Rep. 2024 May 14;25(6):12. doi: 10.1038/s44319-024-00152-3 (PMC11169469; doi:10.1038/s44319-024-00152-3)
Supplement: Supplementary file 3 — Dataset EV3 [file 44319_2024_152_MOESM3_ESM.xlsx]

## Sheet: SE
Dataset EV3 - Splicing events altered in hnRNPL-deficient activated B cells (skipped exon)
rMATS_ID	GeneID	geneSymbol	chr	strand	exonStart_0base	exonEnd	upstreamES	upstreamEE	downstreamES	downstreamEE	IJC_SAMPLE_1	SJC_SAMPLE_1	IJC_SAMPLE_2	SJC_SAMPLE_2	IncFormLen	SkipFormLen	PValue	FDR	IncLevel1	IncLevel2	IncLevelDifference	junc_mean_counts
7	ENSMUSG00000096768.8	Gm47283	chrY	+	90793295	90793417	90785441	90785979	90816348	90816433	162,700,666	0,0,4	83,63,0	10,2,4	271	149	2.71341e-05	0.00072409	1.0,1.0,0.989	0.82,0.945,0.0	0.408	280.667
9	ENSMUSG00000096768.8	Gm47283	chrY	+	90793324	90793417	90784910	90785979	90816348	90816458	132,554,554	0,0,4	62,44,0	10,2,4	242	149	1.2172e-05	0.000365403	1.0,1.0,0.988	0.792,0.931,0.0	0.422	226.667
306	ENSMUSG00000087403.9	Kantr	chrX	-	152317354	152317434	152298728	152298874	152320209	152320284	0,1,2	14,20,19	20,21,12	14,6,6	229	149	1.66533e-15	2.11114e-13	0.0,0.032,0.064	0.482,0.695,0.565	-0.549	22.5
307	ENSMUSG00000087403.9	Kantr	chrX	-	152317354	152317434	152298728	152298874	152327160	152327239	0,0,2	25,67,76	24,15,32	59,42,30	229	149	0	0	0.0,0.0,0.017	0.209,0.189,0.41	-0.264	62
333	ENSMUSG00000025261.17	Huwe1	chrX	+	151804445	151804540	151803657	151803802	151806275	151806407	49,39,68	0,4,2	52,22,29	10,7,4	244	149	6.75781e-05	0.00157613	1.0,0.856,0.954	0.761,0.657,0.816	0.192	32.6667
353	ENSMUSG00000025261.17	Huwe1	chrX	+	151859454	151859688	151857807	151857913	151860166	151860268	242,529,512	154,291,307	457,572,272	34,38,20	383	149	0	0	0.379,0.414,0.394	0.839,0.854,0.841	-0.449	491.333
407	ENSMUSG00000031433.15	Rbm41	chrX	-	139991515	139991587	139968195	139968599	139993297	139993502	0,7,13	80,99,135	47,18,18	112,76,77	221	149	2.07544e-10	1.55726e-08	0.0,0.046,0.061	0.221,0.138,0.136	-0.129	113
448	ENSMUSG00000067369.12	Trmt2b	chrX	-	134266260	134266315	134263726	134263861	134267330	134267561	90,80,128	0,2,0	114,115,46	11,5,20	204	149	5.22258e-09	3.1947e-07	1.0,0.967,1.0	0.883,0.944,0.627	0.171	101.833
458	ENSMUSG00000031256.11	Cstf2	chrX	+	134072414	134072474	134069844	134069907	134073135	134073277	7,13,3	9,47,64	2,4,0	19,60,17	209	149	0.00404075	0.0472716	0.357,0.165,0.032	0.07,0.045,0.0	0.146	40.8333
463	ENSMUSG00000034480.18	Diaph2	chrX	+	129825926	129825947	129821238	129821343	129902899	129903039	34,64,112	2,8,8	23,64,29	7,8,14	170	149	0.00183387	0.0250567	0.937,0.875,0.925	0.742,0.875,0.645	0.158	62.1667
492	ENSMUSG00000063663.11	Brwd3	chrX	-	108749282	108749441	108737015	108743770	108750230	108750328	51,44,63	18,24,49	58,43,38	17,13,4	308	149	0.0065695	0.0696886	0.578,0.47,0.383	0.623,0.615,0.821	-0.209	66
514	ENSMUSG00000031229.16	Atrx	chrX	-	105884306	105884420	105879908	105880015	105887714	105887823	444,429,566	20,115,97	340,333,230	110,156,54	263	149	0.000258432	0.0049156	0.926,0.679,0.768	0.637,0.547,0.707	0.161	480
521	ENSMUSG00000031229.16	Atrx	chrX	-	105910573	105910643	105899880	105899993	105911469	105911654	33,9,24	24,29,33	30,32,26	17,14,2	219	149	0.000909666	0.0139691	0.483,0.174,0.331	0.546,0.609,0.898	-0.355	44.1667
526	ENSMUSG00000087174.7	5530601H04Rik	chrX	-	105042603	105042817	105038816	105039812	105043129	105043304	14,20,31	8,0,5	132,137,69	4,0,0	363	149	3.57651e-05	0.00091833	0.418,1.0,0.718	0.931,1.0,1.0	-0.265	31.8333
527	ENSMUSG00000087174.7	5530601H04Rik	chrX	-	105042603	105042817	105038816	105039812	105044001	105044111	14,20,29	26,18,20	119,118,73	17,16,3	363	149	7.01328e-13	6.7942e-11	0.181,0.313,0.373	0.742,0.752,0.909	-0.512	40.6667
529	ENSMUSG00000087174.7	5530601H04Rik	chrX	-	105043124	105043304	105038807	105039812	105044001	105044111	8,10,17	26,18,20	37,54,20	17,16,3	329	149	2.97618e-07	1.3443e-05	0.122,0.201,0.278	0.496,0.605,0.751	-0.417	29.5
530	ENSMUSG00000087174.7	5530601H04Rik	chrX	-	105043124	105043304	105042658	105042817	105044001	105044111	8,10,17	0,0,2	37,60,20	2,5,6	329	149	0.00257924	0.032948	1.0,1.0,0.794	0.893,0.845,0.602	0.151	16.3333
531	ENSMUSG00000087174.7	5530601H04Rik	chrX	-	105043129	105043304	105038816	105039812	105044001	105044111	16,10,22	26,18,20	41,54,20	17,16,3	324	149	4.78241e-06	0.000159944	0.221,0.203,0.336	0.526,0.608,0.754	-0.376	32.3333
532	ENSMUSG00000087174.7	5530601H04Rik	chrX	-	105043129	105043304	105042603	105042817	105044001	105044111	8,10,21	0,0,2	52,78,22	2,5,6	324	149	0.00385449	0.0455813	1.0,1.0,0.828	0.923,0.878,0.628	0.133	22.8333
537	ENSMUSG00000087174.7	5530601H04Rik	chrX	-	105047908	105048010	105041400	105044111	105066758	105066877	53,56,89	89,62,82	123,125,53	83,95,48	251	149	0.00926153	0.0914834	0.261,0.349,0.392	0.468,0.439,0.396	-0.1	159.333
611	ENSMUSG00000043929.16	Klhl15	chrX	+	94238048	94238157	94235220	94235420	94241944	94241995	10,5,18	4,16,21	6,4,2	18,24,8	258	149	0.00801742	0.0815117	0.591,0.153,0.331	0.161,0.088,0.126	0.233	19.3333
612	ENSMUSG00000043929.16	Klhl15	chrX	+	94241944	94241995	94235220	94235420	94252414	94252740	14,42,44	2,12,2	40,56,18	0,3,0	200	149	0.000116673	0.00250729	0.839,0.723,0.942	1.0,0.933,1.0	-0.143	38.8333
661	ENSMUSG00000019088.13	Dnase1l1	chrX	-	74273777	74274026	74273216	74273691	74274105	74274218	22,15,45	0,2,0	72,50,28	10,2,4	398	149	0.000322697	0.0059328	1.0,0.737,1.0	0.729,0.903,0.724	0.127	31.1667
739	ENSMUSG00000073139.9	Tmem185a	chrX	-	70465002	70465086	70462844	70463021	70467153	70467203	38,71,71	16,19,9	87,89,35	10,4,6	233	149	0.00405532	0.0474337	0.603,0.705,0.835	0.848,0.934,0.789	-0.143	75.5
821	ENSMUSG00000036916.13	Zfp280c	chrX	-	48543584	48543703	48543404	48543441	48547264	48547327	139,139,143	15,29,28	124,86,60	11,12,0	268	149	0.00844656	0.0848237	0.837,0.727,0.74	0.862,0.799,1.0	-0.119	118.5
843	ENSMUSG00000001173.15	Ocrl	chrX	+	47956209	47956233	47948124	47948360	47960452	47960569	20,16,30	28,32,44	4,3,14	22,29,38	173	149	0.000537474	0.00906859	0.381,0.301,0.37	0.135,0.082,0.241	0.198	46.6667
961	ENSMUSG00000040363.15	Bcor	chrX	-	12055638	12055692	12054968	12055155	12056343	12059190	56,65,41	38,52,42	37,32,12	73,76,46	203	149	9.95871e-08	4.90601e-06	0.52,0.478,0.417	0.271,0.236,0.161	0.249	95
990	ENSMUSG00000031153.16	Gripap1	chrX	+	7794991	7795099	7792275	7792337	7799289	7799428	68,147,167	2,20,29	110,143,54	48,34,20	257	149	9.36415e-05	0.00207533	0.952,0.81,0.77	0.571,0.709,0.61	0.214	129.333
1086	ENSMUSG00000024976.14	Shoc2	chr19	+	53949818	53949943	53944305	53944402	53987453	53987642	17,20,18	60,57,43	54,27,28	42,26,18	274	149	6.96896e-09	4.17473e-07	0.134,0.16,0.185	0.411,0.361,0.458	-0.25	64.6667
1328	ENSMUSG00000024989.15	Cep55	chr19	+	38057409	38057480	38055036	38055081	38057788	38057983	21,19,32	4,6,7	19,26,8	0,0,0	220	149	5.71912e-08	2.93923e-06	0.78,0.682,0.756	1.0,1.0,1.0	-0.261	23.6667
1329	ENSMUSG00000024989.15	Cep55	chr19	+	38057409	38057542	38055010	38055081	38057788	38057983	128,105,78	4,6,7	80,46,29	0,0,0	282	149	1.15467e-05	0.000348626	0.944,0.902,0.855	1.0,1.0,1.0	-0.1	71.6667
1465	ENSMUSG00000024780.7	Cdc37l1	chr19	+	29012787	29012910	29011897	29012053	29024803	29026681	30,21,30	12,8,12	22,20,13	26,19,7	272	149	0.00708668	0.0740186	0.578,0.59,0.578	0.317,0.366,0.504	0.186	30
1534	ENSMUSG00000024726.10	Carnmt1	chr19	+	18691416	18691595	18679103	18679267	18704019	18704222	63,69,58	0,4,8	75,47,26	24,11,12	328	149	4.4495e-06	0.000150934	1.0,0.887,0.767	0.587,0.66,0.496	0.304	16.3333
1806	ENSMUSG00000024958.13	Gpr137	chr19	-	6939528	6939686	6939260	6939410	6940351	6940401	8,18,22	5,3,8	10,6,0	17,13,2	307	149	0.00011487	0.00247493	0.437,0.744,0.572	0.222,0.183,0.0	0.449	14.1667
1807	ENSMUSG00000024958.13	Gpr137	chr19	-	6939528	6939754	6939260	6939410	6940351	6940401	28,27,34	5,3,8	17,18,1	17,13,2	375	149	2.511e-05	0.000676862	0.69,0.781,0.628	0.284,0.355,0.166	0.431	15.6667
2009	ENSMUSG00000024843.15	Chka	chr19	+	3875734	3875788	3864647	3864759	3884471	3884585	4,8,0	13,14,7	15,16,6	6,11,4	203	149	0.000165806	0.00336435	0.184,0.295,0.0	0.647,0.516,0.524	-0.403	17.3333
2015	ENSMUSG00000045098.19	Kmt5b	chr19	+	3782219	3782279	3768021	3768340	3786388	3786627	20,45,34	6,18,7	71,67,16	8,11,0	209	149	0.00642611	0.0685063	0.704,0.641,0.776	0.864,0.813,1.0	-0.185	49.5
2016	ENSMUSG00000045098.19	Kmt5b	chr19	+	3782755	3782852	3782219	3782279	3786388	3786627	28,94,100	8,18,6	231,206,176	4,6,4	246	149	2.24894e-07	1.04376e-05	0.679,0.76,0.91	0.972,0.954,0.964	-0.18	134.833
2039	ENSMUSG00000023066.10	Rttn	chr18	+	89010851	89010964	89009241	89009454	89012971	89013098	22,36,37	2,0,2	32,42,20	0,7,10	262	149	0.0053855	0.0596483	0.862,1.0,0.913	1.0,0.773,0.532	0.157	33.6667
2099	ENSMUSG00000034006.17	Pqlc1	chr18	+	80272461	80272515	80263419	80263553	80283275	80283492	0,2,4	12,23,4	5,14,16	14,18,4	203	149	0.00246935	0.0318128	0.0,0.06,0.423	0.208,0.363,0.746	-0.278	19.3333
2249	ENSMUSG00000024610.15	Cd74	chr18	+	60811293	60811485	60810327	60810418	60811858	60811921	13311,23286,25750	8359,18155,14946	43078,44994,22094	9947,10782,4455	341	149	0	0	0.41,0.359,0.429	0.654,0.646,0.684	-0.262	29315.3
2436	ENSMUSG00000091896.8	Ube2d2a	chr18	+	35805517	35805821	35801273	35801367	35809207	35809494	4684,4942,5530	85,59,130	5921,4245,3478	386,312,212	453	149	0	0	0.948,0.965,0.933	0.835,0.817,0.844	0.117	1438
2440	ENSMUSG00000024350.6	Dnajc18	chr18	-	35702411	35702505	35700803	35700990	35703025	35703112	142,226,279	85,134,102	403,414,269	131,116,107	243	149	0.00452115	0.0519716	0.506,0.508,0.626	0.654,0.686,0.607	-0.102	341
2500	ENSMUSG00000003778.14	Brd8	chr18	-	34602202	34602247	34598614	34600241	34602671	34602776	5,37,39	4,4,0	27,24,6	0,2,0	194	149	0.00752493	0.0774535	0.49,0.877,1.0	1.0,0.902,1.0	-0.178	24.6667
2522	ENSMUSG00000036501.7	Fam13b	chr18	-	34480454	34480578	34473549	34473685	34486978	34487139	10,2,10	15,27,37	2,4,0	49,25,36	273	149	0.000145108	0.0030142	0.267,0.039,0.129	0.022,0.08,0.0	0.111	31.8333
2542	ENSMUSG00000024378.9	Stard4	chr18	-	33205220	33205325	33203404	33203815	33206119	33206246	18,57,57	4,6,6	120,99,58	4,4,0	254	149	0.000716718	0.0114692	0.725,0.848,0.848	0.946,0.936,1.0	-0.154	69.8333
2613	ENSMUSG00000024317.15	Rnf138	chr18	+	21024408	21024516	21020887	21020999	21026085	21027535	657,523,508	277,248,234	405,290,222	622,366,376	257	149	0	0	0.579,0.55,0.557	0.274,0.315,0.255	0.281	784.5
2615	ENSMUSG00000033382.15	Trappc8	chr18	-	20828468	20828648	20824966	20825068	20831609	20831678	76,214,141	0,0,0	136,118,39	0,0,12	329	149	0.00120403	0.0176778	1.0,1.0,1.0	1.0,1.0,0.595	0.135	116.833
2642	ENSMUSG00000037013.17	Ss18	chr18	-	14637391	14637484	14636495	14636618	14640256	14640361	77,117,90	488,592,600	156,170,131	385,352,198	242	149	0	0	0.089,0.108,0.085	0.2,0.229,0.289	-0.145	557.333
2677	ENSMUSG00000049411.15	Tmem241	chr18	-	12043213	12043307	11993563	11993628	12058925	12058960	2,24,9	4,3,2	10,12,11	0,3,0	243	149	0.00737618	0.0763475	0.235,0.831,0.734	1.0,0.71,1.0	-0.303	12.3333
2695	ENSMUSG00000049411.15	Tmem241	chr18	-	12113394	12113472	12105853	12106003	12121380	12121480	16,12,8	0,6,0	16,5,8	0,0,0	227	149	0.00948501	0.0929562	1.0,0.568,1.0	1.0,1.0,1.0	-0.144	11.5
2789	ENSMUSG00000024238.15	Zeb1	chr18	+	5633203	5633357	5591859	5591967	5641381	5641385	20,55,86	0,2,0	34,36,28	0,4,10	303	149	2.74788e-05	0.000732703	1.0,0.931,1.0	1.0,0.816,0.579	0.179	28.1667
2813	ENSMUSG00000034998.18	Foxn2	chr17	+	88484400	88484469	88475855	88475950	88486402	88487251	12,32,26	0,2,0	42,20,14	2,4,2	218	149	0.00350881	0.0422223	1.0,0.916,1.0	0.935,0.774,0.827	0.127	26
2830	ENSMUSG00000097571.9	Jpx	chrX	+	103507364	103507586	103496437	103496530	103509269	103510017	14,12,14	15,6,2	8,6,12	21,34,12	371	149	0.00146136	0.0207509	0.273,0.445,0.738	0.133,0.066,0.287	0.323	18
2860	ENSMUSG00000000673.9	Haao	chr17	-	83842850	83842947	83838851	83838884	83843195	83843274	10,11,14	0,0,0	11,14,2	0,6,0	246	149	0.00524484	0.0583916	1.0,1.0,1.0	1.0,0.586,1.0	0.138	10.3333
2866	ENSMUSG00000032624.16	Eml4	chr17	+	83428215	83428248	83427999	83428025	83440030	83440154	702,789,994	430,466,413	532,310,325	453,355,205	182	149	0.00102999	0.0154462	0.572,0.581,0.663	0.49,0.417,0.565	0.115	995.667
3021	ENSMUSG00000034647.15	Ankrd12	chr17	-	66042532	66042601	66036797	66037639	66049785	66049933	52,62,71	50,52,49	33,33,21	40,72,41	218	149	0.00020641	0.00404901	0.415,0.449,0.498	0.361,0.239,0.259	0.168	95
3024	ENSMUSG00000034647.15	Ankrd12	chr17	-	66050536	66050723	66049785	66049933	66052953	66053091	4,14,3	23,56,42	29,14,10	45,36,22	336	149	9.8722e-05	0.00217058	0.072,0.1,0.031	0.222,0.147,0.168	-0.111	42.1667
3061	ENSMUSG00000002668.8	Dennd1c	chr17	-	57073772	57073883	57072335	57072436	57073973	57074027	47,52,91	4,2,10	49,45,34	0,0,0	260	149	2.14701e-06	7.98727e-05	0.871,0.937,0.839	1.0,1.0,1.0	-0.118	54.3333
3127	ENSMUSG00000034616.17	Ssh3	chr19	-	4267746	4267974	4266374	4266637	4268544	4268585	38,56,85	2,4,2	92,132,76	0,1,0	377	149	0.00101091	0.015239	0.882,0.847,0.944	1.0,0.981,1.0	-0.103	46.3333
3179	ENSMUSG00000040327.16	Cul9	chr17	-	46537622	46537815	46529948	46530156	46538224	46538627	2,9,13	0,0,0	20,19,14	0,0,6	342	149	0.00939996	0.0924357	1.0,1.0,1.0	1.0,1.0,0.504	0.165	13.1667
3231	ENSMUSG00000024457.16	Trim26	chr17	+	36854283	36854301	36852462	36852693	36856201	36856224	22,40,31	2,25,14	14,19,4	19,31,5	167	149	0.000240821	0.00462691	0.908,0.588,0.664	0.397,0.354,0.416	0.331	37.6667
3245	ENSMUSG00000053835.17	H2-T24	chr17	-	36014799	36015075	36005694	36006789	36017240	36017537	81,169,124	54,128,119	80,134,78	26,51,42	425	149	0.000107961	0.00235119	0.345,0.316,0.268	0.519,0.479,0.394	-0.154	87
3246	ENSMUSG00000053835.17	H2-T24	chr17	-	36015383	36015656	36005694	36006789	36017240	36017537	202,317,263	54,128,119	213,303,122	26,51,42	422	149	0.00583987	0.0636011	0.569,0.467,0.438	0.743,0.677,0.506	-0.151	129.833
3251	ENSMUSG00000038500.15	Prr3	chr17	-	35978710	35978781	35978163	35978443	35979126	35979255	29,130,126	4,11,0	122,100,45	9,22,10	220	149	0.00109776	0.0163299	0.831,0.889,1.0	0.902,0.755,0.753	0.103	95
3309	ENSMUSG00000007050.17	Lsm2	chr17	+	34982640	34982687	34981910	34982085	34985108	34985139	404,504,527	27,31,38	293,287,173	45,75,43	196	149	4.36762e-13	4.35153e-11	0.919,0.925,0.913	0.832,0.744,0.754	0.142	403.5
3416	ENSMUSG00000041881.13	Ndufa7	chr17	+	33825600	33825650	33824571	33824680	33827801	33827908	36,58,82	0,0,0	45,35,20	0,0,8	199	149	0.00435426	0.050355	1.0,1.0,1.0	1.0,1.0,0.652	0.116	46.3333
3572	ENSMUSG00000033826.10	Dnah8	chr17	+	30756702	30756812	30754973	30755187	30758244	30758408	18,35,27	0,6,4	6,7,4	0,0,0	259	149	3.77483e-05	0.000963305	1.0,0.77,0.795	1.0,1.0,1.0	-0.145	17.8333
3589	ENSMUSG00000044477.12	Zfand3	chr17	+	30060809	30060850	30004732	30005308	30135322	30135505	790,966,1123	118,122,183	645,543,570	475,428,288	190	149	0	0	0.84,0.861,0.828	0.516,0.499,0.608	0.302	1041.83
3594	ENSMUSG00000024018.18	Ccdc167	chr17	-	29705270	29705320	29704254	29704469	29705488	29705583	97,82,105	0,5,6	91,76,87	18,8,20	199	149	6.59064e-07	2.76566e-05	1.0,0.925,0.929	0.791,0.877,0.765	0.14	98
3595	ENSMUSG00000024018.18	Ccdc167	chr17	-	29705270	29705323	29703331	29704469	29705488	29705583	146,173,189	0,5,6	153,148,128	18,8,20	202	149	1.24188e-07	5.97627e-06	1.0,0.962,0.959	0.862,0.932,0.825	0.101	164.5
3689	ENSMUSG00000024194.16	Cuta	chr17	-	26938571	26938649	26938417	26938467	26938726	26938786	40,149,91	2,0,12	69,71,31	23,19,1	227	149	0.000239019	0.00459892	0.929,1.0,0.833	0.663,0.71,0.953	0.145	84.3333
3754	ENSMUSG00000061046.9	Haghl	chr17	-	25785003	25785194	25784660	25784725	25785427	25785532	7,32,37	0,4,2	29,38,14	0,0,0	340	149	0.00475869	0.0540276	1.0,0.778,0.89	1.0,1.0,1.0	-0.111	18.5
3819	ENSMUSG00000032855.6	Pkd1	chr17	+	24587178	24587292	24586461	24586588	24587399	24587449	16,32,46	0,9,2	24,41,4	0,2,0	263	149	0.00151999	0.021428	1.0,0.668,0.929	1.0,0.921,1.0	-0.108	27
3820	ENSMUSG00000032855.6	Pkd1	chr17	+	24591837	24591977	24591193	24591481	24592610	24592723	8,45,59	0,0,0	18,43,4	4,2,0	289	149	0.00574645	0.0627789	1.0,1.0,1.0	0.699,0.917,1.0	0.128	25.5
3918	ENSMUSG00000014767.17	Tbp	chr17	+	15501153	15501202	15499887	15500024	15502961	15503128	26,25,25	12,6,4	35,20,20	0,1,5	198	149	0.00334958	0.0406803	0.62,0.758,0.825	1.0,0.938,0.751	-0.162	29.8333
3987	ENSMUSG00000069135.11	Fgfr1op	chr17	+	8192184	8192281	8191397	8191437	8194520	8196475	161,212,245	17,5,5	162,149,80	18,22,20	246	149	1.84767e-06	7.00533e-05	0.852,0.963,0.967	0.845,0.804,0.708	0.142	181.333
4045	ENSMUSG00000116673.1	A630089N07Rik	chr16	-	98066543	98066665	98062511	98064238	98067754	98067815	4,16,32	2,2,3	16,36,4	2,0,0	271	149	0.0039314	0.0462607	0.524,0.815,0.854	0.815,1.0,1.0	-0.207	16.1667
4101	ENSMUSG00000040785.19	Ttc3	chr16	+	94384345	94384388	94382907	94384066	94384783	94384934	592,482,519	87,65,63	544,371,342	171,154,92	192	149	2.07101e-12	1.92775e-10	0.841,0.852,0.865	0.712,0.652,0.743	0.15	580.333
4143	ENSMUSG00000022952.17	Runx1	chr16	-	92695483	92695737	92668707	92668812	92825588	92825704	104,262,336	15,3,16	232,271,143	20,25,34	403	149	0.00464295	0.0530301	0.719,0.97,0.886	0.811,0.8,0.609	0.118	102.333
4168	ENSMUSG00000058240.14	Cryzl1	chr16	-	91708828	91708873	91706842	91707293	91712194	91712267	48,32,62	4,8,4	74,68,51	4,2,0	194	149	0.00243005	0.0314344	0.902,0.754,0.923	0.934,0.963,1.0	-0.106	59.5
4322	ENSMUSG00000050312.12	Nsun3	chr16	-	62776287	62776631	62770657	62770812	62785787	62785897	112,142,151	0,6,4	130,104,74	0,12,14	493	149	0.010038	0.0972448	1.0,0.877,0.919	1.0,0.724,0.615	0.152	84.8333
4324	ENSMUSG00000050312.12	Nsun3	chr16	-	62785787	62785897	62776287	62776383	62786670	62786713	6,16,25	0,5,6	20,21,6	0,0,0	259	149	1.32906e-06	5.18488e-05	1.0,0.648,0.706	1.0,1.0,1.0	-0.215	10.1667
4390	ENSMUSG00000055447.19	Cd47	chr16	+	49869017	49869080	49867764	49868112	49884164	49884254	569,767,861	2327,2870,2958	1396,1087,958	2802,2192,1595	212	149	8.43769e-15	1.01e-12	0.147,0.158,0.17	0.259,0.258,0.297	-0.113	3396.33
4399	ENSMUSG00000055447.19	Cd47	chr16	+	49906780	49906812	49898039	49898132	49910868	49911046	218,485,312	12,21,13	304,383,114	43,88,28	181	149	1.22125e-15	1.57517e-13	0.937,0.95,0.952	0.853,0.782,0.77	0.145	336.833
4404	ENSMUSG00000055447.19	Cd47	chr16	+	49908702	49908735	49908053	49908078	49910868	49910876	28,58,75	13,74,48	19,37,8	34,64,16	182	149	0.00221855	0.0292383	0.638,0.391,0.561	0.314,0.321,0.29	0.222	79
4414	ENSMUSG00000064061.13	Dzip3	chr16	-	48957652	48957705	48953726	48953803	48958418	48958511	89,131,146	0,4,6	228,200,124	48,57,37	202	149	0	0	1.0,0.96,0.947	0.778,0.721,0.712	0.232	178.333
4452	ENSMUSG00000022914.17	Brwd1	chr16	-	96019418	96019460	96017580	96017724	96019678	96019754	10,28,39	0,6,15	20,35,11	18,16,19	191	149	0.00316271	0.0388308	1.0,0.785,0.67	0.464,0.631,0.311	0.35	36.1667
4518	ENSMUSG00000024614.7	Tmx3	chr18	+	90533220	90533274	90532982	90533040	90534381	90534438	31,205,115	0,0,7	150,166,31	8,9,8	203	149	0.000414595	0.00730939	1.0,1.0,0.923	0.932,0.931,0.74	0.107	121.667
4519	ENSMUSG00000024614.7	Tmx3	chr18	+	90533590	90533692	90533220	90533274	90534381	90534438	4,2,6	25,188,102	14,6,22	130,151,22	251	149	0.000256237	0.00488083	0.087,0.006,0.034	0.06,0.023,0.372	-0.109	105.333
4613	ENSMUSG00000023791.16	Pigx	chr16	-	32095552	32095708	32092343	32092485	32096999	32097063	72,75,92	173,164,178	104,130,104	121,116,61	305	149	1.02509e-07	5.0424e-06	0.169,0.183,0.202	0.296,0.354,0.454	-0.183	187.333
4624	ENSMUSG00000022770.17	Dlg1	chr16	+	31771756	31771855	31743105	31743270	31781781	31781835	310,432,444	86,103,123	194,219,127	99,94,106	248	149	6.64708e-06	0.000214544	0.684,0.716,0.684	0.541,0.583,0.419	0.18	383.833
4664	ENSMUSG00000022533.14	Atp13a3	chr16	-	30359668	30359749	30357204	30357274	30361419	30361490	317,400,403	68,62,63	300,364,185	27,26,13	230	149	8.51358e-07	3.47829e-05	0.751,0.807,0.806	0.878,0.901,0.902	-0.106	358.5
4670	ENSMUSG00000038084.16	Opa1	chr16	+	29597585	29597696	29589680	29589748	29602211	29602265	344,386,452	51,105,95	312,249,196	120,102,109	260	149	3.92761e-07	1.72728e-05	0.794,0.678,0.732	0.598,0.583,0.508	0.172	409.167
4699	ENSMUSG00000022884.15	Eif4a2	chr16	+	23112350	23112457	23111816	23111896	23113166	23113184	68,375,292	82,265,212	164,269,105	108,114,44	256	149	0.00378761	0.0449582	0.326,0.452,0.445	0.469,0.579,0.581	-0.135	349.667
4720	ENSMUSG00000097290.9	1300002E11Rik	chr16	+	21800714	21800836	21795849	21795975	21801280	21801356	19,33,45	0,0,0	29,40,44	7,4,0	271	149	1.93451e-05	0.000540964	1.0,1.0,1.0	0.695,0.846,1.0	0.153	35.8333
4722	ENSMUSG00000097290.9	1300002E11Rik	chr16	+	21800774	21800836	21795849	21795975	21801280	21801356	22,20,34	0,0,0	42,34,40	7,4,0	211	149	5.78186e-05	0.00138022	1.0,1.0,1.0	0.809,0.857,1.0	0.111	33.8333
4724	ENSMUSG00000097290.9	1300002E11Rik	chr16	+	21801280	21801356	21800714	21800836	21808677	21808820	32,34,29	8,0,4	59,36,31	0,0,0	225	149	4.05269e-06	0.000138746	0.726,1.0,0.828	1.0,1.0,1.0	-0.149	36.8333
4763	ENSMUSG00000033809.15	Alg3	chr16	-	20608986	20609086	20607763	20607884	20610542	20610755	11,35,44	2,14,8	42,41,36	0,0,0	249	149	3.82488e-11	3.11962e-09	0.767,0.599,0.767	1.0,1.0,1.0	-0.289	21.1667
4775	ENSMUSG00000022841.15	Ap2m1	chr16	+	20540807	20540813	20540332	20540415	20540974	20541110	708,959,942	127,216,170	752,792,555	402,378,229	155	149	0	0	0.843,0.81,0.842	0.643,0.668,0.7	0.161	1038.33
4796	ENSMUSG00000033918.16	Parl	chr16	-	20282923	20282931	20282722	20282820	20285764	20285835	11,12,13	0,3,0	10,18,4	2,1,6	157	149	0.00898753	0.0892904	1.0,0.792,1.0	0.826,0.945,0.388	0.211	13.3333
4831	ENSMUSG00000075704.16	Txnrd2	chr16	+	18472793	18472886	18472153	18472249	18474681	18474687	112,99,113	43,27,31	84,71,50	1,5,4	242	149	8.57464e-11	6.73762e-09	0.616,0.693,0.692	0.981,0.897,0.885	-0.254	105.333
4860	ENSMUSG00000012114.17	Med15	chr16	-	17663376	17663496	17655677	17655805	17673068	17673398	342,565,661	6,21,22	439,562,263	67,37,32	269	149	4.08349e-11	3.32647e-09	0.969,0.937,0.943	0.784,0.894,0.82	0.117	481.667
4863	ENSMUSG00000012114.17	Med15	chr16	-	17671544	17671673	17655677	17655805	17673068	17673398	70,167,149	6,21,22	129,159,105	67,37,32	278	149	2.00799e-05	0.000558491	0.862,0.81,0.784	0.508,0.697,0.638	0.204	156.333
4920	ENSMUSG00000049916.12	2610318N02Rik	chr16	-	17123511	17123654	17121225	17121551	17124989	17125106	1,25,47	53,66,48	12,16,16	117,121,98	292	149	0.00502577	0.0565009	0.01,0.162,0.333	0.05,0.063,0.077	0.105	100.333
4997	ENSMUSG00000022680.14	Pdxdc1	chr16	-	13859109	13859158	13857376	13857502	13859953	13860038	32,40,25	0,2,11	32,10,8	0,0,0	198	149	7.76358e-05	0.00176407	1.0,0.938,0.631	1.0,1.0,1.0	-0.144	26.6667
5057	ENSMUSG00000024357.10	Sil1	chr18	-	35432463	35432551	35430043	35430307	35438266	35438380	20,13,20	4,3,0	12,14,4	12,6,4	237	149	0.00036786	0.00659907	0.759,0.731,1.0	0.386,0.595,0.386	0.374	17.6667
5144	ENSMUSG00000023143.10	Nagpa	chr16	-	5203340	5203799	5201373	5201513	5203896	5204012	32,138,102	0,0,0	87,127,24	0,0,8	608	149	0.00624749	0.0670097	1.0,1.0,1.0	1.0,1.0,0.424	0.192	34.8333
5161	ENSMUSG00000022515.6	Anks3	chr16	-	4943078	4943251	4942692	4942778	4943558	4943700	26,77,74	0,0,2	79,110,28	2,6,5	322	149	0.000272158	0.00513211	1.0,1.0,0.945	0.948,0.895,0.722	0.127	61.3333
5188	ENSMUSG00000063445.14	Nmral1	chr16	-	4715232	4715630	4714508	4714666	4716296	4716535	3,41,51	46,119,109	24,38,30	38,38,14	547	149	1.74826e-05	0.000496072	0.017,0.086,0.113	0.147,0.214,0.369	-0.171	62
5201	ENSMUSG00000039738.16	Slx4	chr16	-	3982978	3983242	3981584	3981687	3984990	3987181	9,19,31	75,176,205	36,55,51	200,106,61	413	149	4.00189e-08	2.11887e-06	0.041,0.037,0.052	0.061,0.158,0.232	-0.107	145.5
5250	ENSMUSG00000009575.14	Cbx5	chr15	-	103215021	103215121	103213071	103213254	103239732	103239816	70,100,91	124,308,260	38,35,8	207,316,86	249	149	4.17788e-11	3.39732e-09	0.253,0.163,0.173	0.099,0.062,0.053	0.125	261.167
5317	ENSMUSG00000023032.12	Slc4a8	chr15	+	100807200	100807452	100806249	100806411	100809294	100809363	20,34,47	6,5,5	18,11,24	0,0,0	401	149	9.29874e-08	4.61154e-06	0.553,0.716,0.777	1.0,1.0,1.0	-0.318	20.1667
5384	ENSMUSG00000116504.1	I730030J21Rik	chr15	-	100731174	100731482	100730827	100730884	100732363	100732438	50,50,42	2,3,7	100,69,35	0,0,0	457	149	4.19149e-07	1.83045e-05	0.891,0.845,0.662	1.0,1.0,1.0	-0.201	22.1667
5439	ENSMUSG00000064210.7	Ano6	chr15	+	95830643	95830706	95790891	95791056	95864224	95864307	22,16,13	44,52,36	21,10,2	77,64,26	212	149	0.00909735	0.0902063	0.26,0.178,0.202	0.161,0.099,0.051	0.11	63.3333
5578	ENSMUSG00000058586.12	Serhl	chr15	+	83115566	83115663	83114356	83114439	83116256	83116392	70,156,152	0,0,0	80,89,36	2,2,8	246	149	2.29026e-05	0.000626751	1.0,1.0,1.0	0.96,0.964,0.732	0.115	96.5
5643	ENSMUSG00000022412.14	Mief1	chr15	+	80234681	80234780	80234079	80234181	80235804	80236040	44,90,83	27,91,91	165,80,78	21,22,12	248	149	3.79252e-13	3.7956e-11	0.495,0.373,0.354	0.825,0.686,0.796	-0.362	127
5669	ENSMUSG00000025085.16	Ablim1	chr19	-	57059084	57059204	57051129	57051234	57061252	57061382	9,12,50	28,52,76	14,29,38	8,14,4	269	149	4.9583e-07	2.13313e-05	0.151,0.113,0.267	0.492,0.534,0.84	-0.445	31.1667
5675	ENSMUSG00000025085.16	Ablim1	chr19	-	57077413	57077497	57073854	57073902	57079812	57079871	27,26,23	10,14,20	12,22,8	2,6,0	233	149	0.00614583	0.0661146	0.633,0.543,0.424	0.793,0.701,1.0	-0.298	24
5686	ENSMUSG00000042632.17	Pla2g6	chr15	-	79306283	79306466	79305670	79305811	79307312	79307409	44,30,51	0,0,0	9,11,22	2,4,0	332	149	0.000767227	0.0121605	1.0,1.0,1.0	0.669,0.552,1.0	0.26	16.3333
5743	ENSMUSG00000022791.19	Tnk2	chr16	+	32678668	32678713	32677893	32677985	32679458	32679635	22,45,36	58,122,110	10,11,0	110,163,63	194	149	7.99361e-14	8.70714e-12	0.226,0.221,0.201	0.065,0.049,0.0	0.178	125
5756	ENSMUSG00000033819.16	Ppp1r16a	chr15	+	76689327	76689494	76671646	76671762	76690171	76691152	22,10,16	2,6,6	9,5,0	6,12,8	316	149	0.000483757	0.0083022	0.838,0.44,0.557	0.414,0.164,0.0	0.419	15
5871	ENSMUSG00000022335.17	Zfat	chr15	-	68212592	68212844	68187050	68187236	68224766	68224943	46,58,71	6,0,2	54,63,50	0,0,0	401	149	0.000948852	0.014464	0.74,1.0,0.93	1.0,1.0,1.0	-0.11	49.3333
5872	ENSMUSG00000022335.17	Zfat	chr15	-	68212613	68212844	68187050	68187236	68224766	68224943	32,42,51	6,0,2	50,41,38	0,0,0	380	149	0.00033051	0.00604972	0.677,1.0,0.909	1.0,1.0,1.0	-0.138	37.6667
5885	ENSMUSG00000072501.5	Phf20l1	chr15	+	66623760	66623883	66622760	66622817	66623991	66624099	34,33,85	145,147,174	76,59,101	119,80,52	272	149	1.55003e-05	0.000449502	0.114,0.11,0.211	0.259,0.288,0.516	-0.209	142.5
5948	ENSMUSG00000050891.10	Tatdn1	chr15	-	58904279	58904421	58901016	58901070	58904733	58904860	8,2,14	10,65,39	0,4,0	30,63,23	291	149	1.92061e-05	0.000538206	0.291,0.016,0.155	0.0,0.031,0.0	0.144	40
5949	ENSMUSG00000050891.10	Tatdn1	chr15	-	58909572	58909649	58905740	58905811	58916151	58916178	49,127,127	0,6,11	74,80,29	15,8,8	226	149	0.00068998	0.0111296	1.0,0.933,0.884	0.765,0.868,0.705	0.16	88.3333
6071	ENSMUSG00000058470.10	Gm8369	chr19	+	11504798	11504855	11502158	11502279	11508290	11508392	37,60,47	0,1,0	128,122,60	26,12,10	206	149	6.83573e-10	4.72916e-08	1.0,0.977,1.0	0.781,0.88,0.813	0.168	83.8333
6093	ENSMUSG00000025077.13	Dclre1a	chr19	-	56538296	56538442	56537127	56537282	56540181	56540322	14,68,43	6,0,1	85,42,16	0,0,0	295	149	0.00533778	0.0592338	0.541,1.0,0.956	1.0,1.0,1.0	-0.168	42.8333
6174	ENSMUSG00000039801.7	Cplane1	chr15	+	8225338	8225416	8223142	8223150	8226912	8226919	34,65,54	19,74,68	36,28,30	74,70,64	227	149	0.000660583	0.0107335	0.54,0.366,0.343	0.242,0.208,0.235	0.188	102.5
6230	ENSMUSG00000041765.6	Ubac2	chr14	+	121983267	121983315	121973608	121973732	121994224	121994308	151,243,217	16,36,24	198,182,87	67,41,21	197	149	7.41841e-06	0.000236345	0.877,0.836,0.872	0.691,0.771,0.758	0.122	213.833
6255	ENSMUSG00000022139.17	Mbnl2	chr14	+	120404637	120404732	120396450	120396604	120428934	120429626	493,381,549	148,90,135	129,107,153	140,77,93	244	149	1.35958e-12	1.28166e-10	0.67,0.721,0.713	0.36,0.459,0.501	0.261	398.167
6272	ENSMUSG00000053253.16	Ndfip2	chr14	+	105302298	105302365	105292680	105294892	105304730	105304836	100,121,149	0,3,4	123,119,83	8,17,9	216	149	7.09904e-07	2.96033e-05	1.0,0.965,0.963	0.914,0.828,0.864	0.107	122.667
6273	ENSMUSG00000091509.7	Gm17066	chr14	-	105112318	105112402	105109389	105109802	105113468	105113527	27,54,77	97,99,85	18,26,31	75,100,99	233	149	0.00375602	0.0446789	0.151,0.259,0.367	0.133,0.143,0.167	0.111	124
6275	ENSMUSG00000022119.15	Rbm26	chr14	-	105139090	105139162	105131881	105132007	105140315	105140438	120,183,125	175,321,318	90,96,41	298,268,213	221	149	8.38977e-06	0.000264095	0.316,0.278,0.209	0.169,0.195,0.115	0.108	374.667
6294	ENSMUSG00000033004.15	Mycbp2	chr14	-	103169856	103170012	103155123	103156767	103172566	103172689	229,343,386	386,462,492	82,113,102	534,579,429	305	149	0	0	0.225,0.266,0.277	0.07,0.087,0.104	0.169	652.5
6359	ENSMUSG00000032688.9	Malt1	chr18	+	65459674	65459738	65458168	65458372	65462735	65462913	32,105,105	495,514,640	113,90,136	354,320,276	213	149	8.97382e-12	7.78675e-10	0.043,0.125,0.103	0.183,0.164,0.256	-0.111	530
6364	ENSMUSG00000074733.14	Zfp950	chr19	-	61118226	61118347	61117273	61117288	61127006	61127067	16,40,56	0,0,4	57,26,22	8,6,6	270	149	5.3244e-05	0.00128765	1.0,1.0,0.885	0.797,0.705,0.669	0.238	18.1667
6365	ENSMUSG00000074733.14	Zfp950	chr19	-	61118226	61118350	61114983	61117288	61127006	61127067	28,49,69	0,0,4	62,34,26	8,6,6	273	149	1.69603e-05	0.000484245	1.0,1.0,0.904	0.809,0.756,0.703	0.212	25
6442	ENSMUSG00000006310.10	Zbtb32	chr7	-	30590632	30590701	30590355	30590520	30590795	30590869	559,1030,614	280,146,244	573,582,302	39,34,22	218	149	2.22208e-11	1.85324e-09	0.577,0.828,0.632	0.909,0.921,0.904	-0.232	737.167
6463	ENSMUSG00000036864.16	Proser3	chr7	-	30539748	30539830	30539133	30539582	30539918	30540837	14,33,20	0,2,0	6,19,4	4,2,4	231	149	9.8525e-06	0.000304704	1.0,0.914,1.0	0.492,0.86,0.392	0.39	18
6467	ENSMUSG00000028653.16	Trit1	chr4	+	123046874	123047017	123044490	123044636	123048768	123048880	58,122,116	4,12,12	91,75,55	14,10,24	292	149	0.00972783	0.0948609	0.881,0.838,0.831	0.768,0.793,0.539	0.15	94.8333
6481	ENSMUSG00000042831.13	Alkbh6	chr7	+	30312505	30312707	30312236	30312388	30313918	30314161	59,71,98	0,4,12	55,72,41	0,0,0	351	149	3.32451e-06	0.000116821	1.0,0.883,0.776	1.0,1.0,1.0	-0.114	27.1667
6483	ENSMUSG00000042831.13	Alkbh6	chr7	+	30313472	30313598	30312674	30312707	30313918	30314304	4,8,3	12,24,25	15,22,4	6,13,6	275	149	1.7482e-05	0.000496072	0.153,0.153,0.061	0.575,0.478,0.265	-0.317	21.3333
6524	ENSMUSG00000026201.12	Stk16	chr1	+	75213112	75213228	75212885	75213006	75213575	75213697	72,65,64	10,6,0	91,51,41	13,16,10	265	149	0.00204769	0.0274209	0.802,0.859,1.0	0.797,0.642,0.697	0.175	60.8333
6525	ENSMUSG00000026201.12	Stk16	chr1	+	75213132	75213228	75212599	75213006	75213575	75213697	82,107,124	10,6,0	126,100,51	13,16,10	245	149	0.00108487	0.0161527	0.833,0.916,1.0	0.855,0.792,0.756	0.115	102.5
6793	ENSMUSG00000019843.14	Fyn	chr10	+	39529436	39529601	39526780	39526930	39532015	39532195	2,35,14	22,8,3	54,47,20	2,9,2	314	149	0.00269815	0.0341458	0.041,0.675,0.689	0.928,0.712,0.826	-0.354	33
6815	ENSMUSG00000074272.10	Ceacam1	chr7	-	25465467	25465520	25464848	25464880	25466316	25466437	101,106,129	52,41,54	139,107,72	36,25,24	202	149	0.00474798	0.0539337	0.589,0.656,0.638	0.74,0.759,0.689	-0.102	147.667
6820	ENSMUSG00000074272.10	Ceacam1	chr7	-	25474519	25474804	25471797	25472073	25476343	25476703	382,252,369	37,27,34	542,342,362	11,3,16	434	149	3.41699e-11	2.79722e-09	0.78,0.762,0.788	0.944,0.975,0.886	-0.158	346.5
6824	ENSMUSG00000026196.7	Bard1	chr1	-	71089470	71089527	71074542	71075480	71102667	71103146	53,37,48	0,2,0	15,26,15	5,0,4	206	149	0.000101604	0.00222879	1.0,0.93,1.0	0.685,1.0,0.731	0.171	34.1667
6849	ENSMUSG00000025404.15	R3hdm2	chr10	+	127464981	127465013	127459466	127459575	127483975	127484153	12,12,13	0,0,0	7,16,19	13,2,0	181	149	0.000107875	0.00235085	1.0,1.0,1.0	0.307,0.868,1.0	0.275	15.6667
6900	ENSMUSG00000021816.11	Ppp3cb	chr14	-	20503246	20503276	20499363	20501662	20508623	20508721	553,734,766	74,99,89	422,413,231	181,164,132	179	149	0	0	0.862,0.861,0.878	0.66,0.677,0.593	0.224	643
6925	ENSMUSG00000068040.10	Tm9sf4	chr2	+	153194585	153194670	153194340	153194409	153195310	153195392	8,16,11	97,265,238	17,4,32	42,60,28	234	149	1.58885e-06	6.08427e-05	0.05,0.037,0.029	0.205,0.041,0.421	-0.184	135
7083	ENSMUSG00000026656.15	Fcgr2b	chr1	-	170963324	170963465	170961195	170961233	170965701	170965824	672,818,946	126,120,131	604,691,345	164,172,123	290	149	1.73216e-07	8.16448e-06	0.733,0.778,0.788	0.654,0.674,0.59	0.127	765.167
7094	ENSMUSG00000079036.10	Alkbh1	chr12	-	87441270	87441343	87440305	87440414	87441642	87441780	10,18,40	10,12,11	17,23,0	31,12,21	222	149	0.0102173	0.0986942	0.402,0.502,0.709	0.269,0.563,0.0	0.26	33.5
7341	ENSMUSG00000038346.18	Zfp384	chr6	+	125024504	125024552	125024032	125024270	125024862	125025082	17,33,24	2,4,0	29,23,13	6,3,14	197	149	0.00401955	0.0470959	0.865,0.862,1.0	0.785,0.853,0.413	0.225	28
7463	ENSMUSG00000039065.11	Atpsckmt	chr15	+	31603448	31603574	31602117	31602149	31616870	31618609	0,0,0	6,3,3	10,0,0	8,33,22	275	149	0.00983234	0.0956139	0.0,0.0,0.0	0.404,0.0,0.0	-0.135	14.1667
7497	ENSMUSG00000030323.13	Ift122	chr6	+	115862003	115862236	115853644	115853709	115862714	115862781	0,4,4	42,47,51	70,56,87	64,51,19	382	149	1.11022e-16	1.52981e-14	0.0,0.032,0.03	0.299,0.3,0.641	-0.393	67
7503	ENSMUSG00000041718.16	Alg13	chrX	+	144323354	144323527	144322011	144322150	144324015	144324021	0,3,9	26,39,39	6,23,10	51,26,14	322	149	0.00029106	0.00543982	0.0,0.034,0.096	0.052,0.29,0.248	-0.153	38.1667
7545	ENSMUSG00000020100.15	Slc29a3	chr10	-	60720860	60721023	60712071	60716490	60723763	60723990	24,47,43	0,0,2	28,33,6	6,4,0	312	149	0.000110346	0.00239464	1.0,1.0,0.911	0.69,0.798,1.0	0.141	31.1667
7554	ENSMUSG00000051169.14	Rpusd3	chr6	-	113416306	113416432	113415328	113415722	113416788	113416912	26,102,113	3,15,2	74,116,37	0,1,0	275	149	7.37716e-07	3.05716e-05	0.824,0.787,0.968	1.0,0.984,1.0	-0.135	76.8333
7607	ENSMUSG00000030269.14	Mtmr14	chr6	+	113277789	113277945	113270521	113270701	113280602	113280919	290,547,540	22,71,26	330,383,226	8,12,0	305	149	4.50746e-09	2.78283e-07	0.866,0.79,0.91	0.953,0.94,1.0	-0.109	388.333
7608	ENSMUSG00000030269.14	Mtmr14	chr6	+	113277830	113277945	113270521	113270701	113280602	113281087	61,158,119	22,71,26	94,98,62	8,12,0	264	149	2.40646e-07	1.11068e-05	0.61,0.557,0.721	0.869,0.822,1.0	-0.268	116.833
7625	ENSMUSG00000039917.10	Rhbdd2	chr5	+	135635103	135635223	135632653	135632918	135635994	135636402	15,30,36	10,17,11	50,57,31	8,3,2	269	149	6.31469e-06	0.000205009	0.454,0.494,0.644	0.776,0.913,0.896	-0.331	36.3333
7677	ENSMUSG00000040479.11	Dgkz	chr2	-	91944021	91944099	91942627	91942684	91965419	91965587	209,250,251	0,8,6	214,162,124	16,13,22	227	149	7.27053e-09	4.33587e-07	1.0,0.954,0.965	0.898,0.891,0.787	0.114	210.333
7881	ENSMUSG00000058318.15	Phf21a	chr2	+	92187043	92187408	92184267	92184352	92214048	92214089	52,45,52	18,39,14	66,70,54	5,18,3	514	149	0.000985315	0.0149207	0.456,0.251,0.518	0.793,0.53,0.839	-0.312	23.8333
7887	ENSMUSG00000058318.15	Phf21a	chr2	+	92215448	92215575	92214048	92214089	92221471	92221589	60,61,65	2,11,10	24,44,38	12,15,12	276	149	0.000581823	0.00968066	0.942,0.75,0.778	0.519,0.613,0.631	0.236	30
7888	ENSMUSG00000058318.15	Phf21a	chr2	+	92215463	92215575	92214048	92214089	92221471	92221615	70,149,137	2,11,10	74,120,54	12,15,12	261	149	0.0012155	0.0178068	0.952,0.885,0.887	0.779,0.82,0.72	0.135	86
7892	ENSMUSG00000058318.15	Phf21a	chr2	+	92326915	92327164	92320228	92320459	92328314	92328401	216,220,330	42,53,96	246,259,154	36,35,14	398	149	0.000109207	0.00237447	0.658,0.608,0.563	0.719,0.735,0.805	-0.143	171.667
7901	ENSMUSG00000036469.16	March1	chr8	+	66386808	66387561	66386439	66386519	66418815	66418996	76,170,244	50,50,66	186,228,143	36,40,18	902	149	0.000381548	0.00680974	0.201,0.36,0.379	0.46,0.485,0.568	-0.191	70.6667
8008	ENSMUSG00000052337.15	Immt	chr6	+	71853172	71853268	71852729	71852867	71856911	71857048	469,654,685	136,223,191	319,305,146	192,185,88	245	149	9.534e-10	6.46996e-08	0.677,0.641,0.686	0.503,0.501,0.502	0.166	595.167
8028	ENSMUSG00000068394.4	Cep152	chr2	-	125571668	125571833	125569554	125569651	125576713	125576855	24,60,35	6,4,10	32,44,5	0,2,0	314	149	8.99637e-06	0.000280969	0.655,0.877,0.624	1.0,0.913,1.0	-0.252	22.5
8037	ENSMUSG00000027575.19	Arfgap1	chr2	+	180967601	180967814	180967233	180967329	180971050	180971114	102,186,202	6,14,10	148,131,94	20,19,12	362	149	0.00101656	0.0152964	0.875,0.845,0.893	0.753,0.739,0.763	0.119	129.667
8074	ENSMUSG00000063550.8	Nup98	chr7	-	102169362	102169503	102163688	102163822	102176312	102176405	525,792,656	150,144,199	431,540,257	217,184,103	290	149	0.000315849	0.00582946	0.643,0.739,0.629	0.505,0.601,0.562	0.114	691.5
8136	ENSMUSG00000062785.14	Kcnc3	chr7	+	44598805	44598933	44598383	44598575	44600673	44601080	39,67,34	0,5,8	73,38,58	22,15,10	277	149	0.00296601	0.0368077	1.0,0.878,0.696	0.641,0.577,0.757	0.2	51.1667
8156	ENSMUSG00000043592.15	Unc5cl	chr17	+	48463576	48463644	48463361	48463463	48464473	48464542	16,20,13	0,0,0	4,6,15	10,2,4	217	149	4.04685e-09	2.51479e-07	1.0,1.0,1.0	0.215,0.673,0.72	0.464	14.6667
8174	ENSMUSG00000091625.8	Lsm5	chr6	-	56703005	56703033	56702095	56702168	56704622	56704710	169,111,138	13,12,26	148,58,98	32,28,14	177	149	0.0071773	0.074719	0.916,0.886,0.817	0.796,0.636,0.855	0.111	141.167
8194	ENSMUSG00000024236.18	Svil	chr18	+	4971089	4971197	4921725	4921774	5037107	5037165	10,13,6	0,0,2	5,17,6	0,2,4	257	149	0.00380715	0.0451499	1.0,1.0,0.635	1.0,0.831,0.465	0.113	10.8333
8205	ENSMUSG00000002797.9	Ggct	chr6	-	54989499	54989557	54986832	54986968	54992694	54992861	30,80,73	0,0,0	41,42,17	5,0,6	207	149	1.01384e-05	0.000312529	1.0,1.0,1.0	0.855,1.0,0.671	0.158	48.6667
8216	ENSMUSG00000025264.12	Tsr2	chrX	-	151096164	151096255	151091675	151091767	151096428	151096523	71,178,78	0,4,2	89,104,31	11,20,0	240	149	2.75999e-06	9.92912e-05	1.0,0.965,0.96	0.834,0.764,1.0	0.109	96.3333
8281	ENSMUSG00000054435.16	Gimap4	chr6	+	48690841	48690948	48690370	48690457	48691365	48692060	847,816,1137	391,422,458	661,426,392	193,131,93	256	149	2.41926e-06	8.88093e-05	0.558,0.53,0.591	0.666,0.654,0.71	-0.117	356
8310	ENSMUSG00000060121.15	Gemin2	chr12	+	59016074	59016208	59013453	59014054	59016865	59016955	4,14,24	116,142,189	65,44,36	169,101,71	283	149	2.10942e-15	2.64389e-13	0.018,0.049,0.063	0.168,0.187,0.211	-0.145	153.5
8318	ENSMUSG00000029735.17	Tpk1	chr6	-	43559942	43560012	43523883	43523956	43611313	43611385	22,39,27	0,0,0	40,33,29	18,1,0	219	149	2.44749e-05	0.000662695	1.0,1.0,1.0	0.602,0.957,1.0	0.147	34.8333
8467	ENSMUSG00000040528.15	Milr1	chr11	+	106761620	106762030	106761182	106761296	106763855	106763948	57,72,44	41,74,75	176,150,132	36,38,21	559	149	0	0	0.27,0.206,0.135	0.566,0.513,0.626	-0.365	105.667
8494	ENSMUSG00000025609.15	Mkln1	chr6	+	31499886	31499941	31496668	31496771	31507624	31507847	430,428,439	16,14,36	464,389,265	91,92,72	204	149	0	0	0.952,0.957,0.899	0.788,0.755,0.729	0.179	456
8533	ENSMUSG00000029775.14	Klhdc10	chr6	+	30427708	30427795	30401895	30402150	30439643	30439865	58,57,60	8,28,42	10,19,8	26,52,20	236	149	4.87124e-08	2.54028e-06	0.821,0.562,0.474	0.195,0.187,0.202	0.424	60.3333
8594	ENSMUSG00000020453.17	Patz1	chr11	+	3294455	3294547	3293279	3293343	3299033	3299205	17,50,64	144,169,189	71,76,23	146,86,56	241	149	4.01937e-05	0.00101366	0.068,0.155,0.173	0.231,0.353,0.203	-0.13	179.167
8698	ENSMUSG00000029629.17	Phf14	chr6	+	11933252	11934019	11926726	11926837	11941429	11941574	893,1284,1336	28,52,29	1004,799,549	105,53,80	916	149	3.18646e-10	2.31267e-08	0.838,0.801,0.882	0.609,0.71,0.527	0.225	520.667
8733	ENSMUSG00000027598.16	Itch	chr2	+	155157773	155157975	155138195	155138272	155163392	155163483	90,93,81	141,114,123	65,46,25	167,148,126	351	149	2.16716e-08	1.19696e-06	0.213,0.257,0.218	0.142,0.117,0.078	0.117	185.833
8761	ENSMUSG00000029655.17	N4bp2l2	chr5	-	150647459	150647548	150635971	150643315	150661278	150662513	43,68,42	4,5,6	94,44,31	2,0,1	238	149	0.000129229	0.00272952	0.871,0.895,0.814	0.967,1.0,0.951	-0.113	50.6667
8765	ENSMUSG00000041132.11	N4bp2l1	chr5	-	150577171	150577299	150576639	150576767	150594263	150594462	11,19,32	26,40,59	54,38,26	24,32,21	277	149	8.55838e-06	0.00026855	0.185,0.204,0.226	0.548,0.39,0.4	-0.241	59.3333
8769	ENSMUSG00000027259.15	Adal	chr2	+	121142523	121142654	121142092	121142303	121143148	121143209	54,127,88	0,4,5	77,98,38	6,10,6	280	149	0.00192946	0.0260962	1.0,0.944,0.904	0.872,0.839,0.771	0.122	59.8333
8805	ENSMUSG00000026792.16	Lrsam1	chr2	-	32956474	32956552	32955180	32955249	32957248	32957293	10,17,14	0,9,2	2,6,2	0,0,0	227	149	1.66825e-05	0.000477132	1.0,0.554,0.821	1.0,1.0,1.0	-0.208	10.3333
8831	ENSMUSG00000040899.14	Ccr6	chr17	+	8251918	8252120	8245107	8245198	8255751	8255866	97,142,138	8,7,19	123,73,58	21,20,12	351	149	0.00105093	0.0157	0.837,0.896,0.755	0.713,0.608,0.672	0.165	68.5
8861	ENSMUSG00000021709.14	Erbin	chr13	-	103830187	103830331	103824719	103824926	103833497	103835028	34,70,98	10,13,14	115,116,56	4,2,0	293	149	1.88313e-09	1.22632e-07	0.634,0.732,0.781	0.936,0.967,1.0	-0.252	81.5
8958	ENSMUSG00000042213.17	Zfand4	chr6	+	116284739	116284815	116273572	116273872	116285853	116285921	18,13,18	0,0,0	17,14,12	2,0,12	225	149	2.4577e-05	0.000664348	1.0,1.0,1.0	0.849,1.0,0.398	0.251	17.6667
8984	ENSMUSG00000039477.16	Tnrc18	chr5	-	142793004	142793160	142790063	142790189	142815014	142815445	106,226,191	10,7,7	118,192,121	19,19,15	305	149	0.000151556	0.00312183	0.838,0.94,0.93	0.752,0.832,0.798	0.109	156.167
9086	ENSMUSG00000036948.17	Map11	chr5	-	138262846	138262976	138262169	138262744	138263066	138263162	54,171,132	0,2,4	64,88,19	0,5,8	279	149	0.00462052	0.0528375	1.0,0.979,0.946	1.0,0.904,0.559	0.154	89.5
9090	ENSMUSG00000037017.15	Zscan21	chr5	+	138119649	138119729	138117835	138117920	138124977	138125540	2,4,34	6,33,36	4,4,2	43,26,15	229	149	0.00300205	0.0371649	0.178,0.073,0.381	0.057,0.091,0.08	0.135	32.5
9107	ENSMUSG00000063179.13	Pstk	chr7	+	131384798	131384864	131384499	131384593	131387617	131387832	0,1,0	5,23,16	10,13,5	17,13,8	215	149	2.37161e-10	1.76753e-08	0.0,0.029,0.0	0.29,0.409,0.302	-0.324	18.5
9116	ENSMUSG00000029722.15	Agfg2	chr5	-	137661363	137661492	137655607	137655728	137663435	137663604	30,69,61	0,2,0	31,60,17	10,0,0	278	149	0.00204873	0.0274294	1.0,0.949,1.0	0.624,1.0,1.0	0.108	38.1667
9149	ENSMUSG00000052917.15	Senp7	chr16	+	56184760	56184829	56182467	56184190	56186058	56186209	57,90,115	14,25,9	92,112,51	2,2,0	218	149	2.05283e-10	1.54204e-08	0.736,0.711,0.897	0.969,0.975,1.0	-0.2	93.8333
9192	ENSMUSG00000040751.12	Lat2	chr5	-	134606045	134606081	134605931	134605962	134606360	134606392	530,799,927	686,975,1124	513,415,276	1187,1142,667	185	149	8.07132e-14	8.77743e-12	0.384,0.398,0.399	0.258,0.226,0.25	0.149	1540.17
9193	ENSMUSG00000040751.12	Lat2	chr5	-	134606045	134606081	134605931	134605962	134606559	134606620	123,189,243	14,20,25	112,122,74	39,56,32	185	149	2.34923e-13	2.41655e-11	0.876,0.884,0.887	0.698,0.637,0.651	0.22	174.833
9195	ENSMUSG00000040751.12	Lat2	chr5	-	134606045	134606093	134605937	134605962	134606559	134606620	135,194,256	14,20,25	111,112,76	39,56,32	197	149	9.76996e-15	1.15699e-12	0.879,0.88,0.886	0.683,0.602,0.642	0.239	178.333
9276	ENSMUSG00000030279.15	C2cd5	chr6	-	143019327	143019429	143017882	143018073	143020323	143020374	6,22,12	2,9,11	20,10,16	6,0,0	251	149	0.00153624	0.0216067	0.64,0.592,0.393	0.664,1.0,1.0	-0.346	18.6667
9351	ENSMUSG00000029422.15	Rsrc2	chr5	-	123735821	123735896	123733555	123733635	123736558	123736681	0,3,2	12,24,30	4,8,8	19,37,4	224	149	0.00132754	0.0191463	0.0,0.077,0.042	0.123,0.126,0.571	-0.234	24.5
9391	ENSMUSG00000060450.14	Rnf14	chr18	+	38297465	38297575	38296819	38297205	38299753	38299926	14,21,15	0,6,4	45,26,11	2,0,0	259	149	0.000123977	0.00263869	1.0,0.668,0.683	0.928,1.0,1.0	-0.192	22.3333
9395	ENSMUSG00000060450.14	Rnf14	chr18	+	38297499	38297575	38296804	38297205	38299753	38299926	10,15,13	0,6,4	41,28,11	2,0,0	225	149	6.40644e-05	0.0015073	1.0,0.623,0.683	0.931,1.0,1.0	-0.208	21.3333
9426	ENSMUSG00000028292.14	Rars2	chr4	+	34633657	34633713	34630472	34630570	34639244	34639321	74,88,107	0,3,6	122,76,51	9,14,12	205	149	1.59811e-05	0.000460235	1.0,0.955,0.928	0.908,0.798,0.755	0.141	93
9427	ENSMUSG00000028292.14	Rars2	chr4	+	34633657	34633713	34630472	34630570	34645696	34645855	71,73,89	2,6,5	70,34,20	8,10,18	205	149	6.10285e-05	0.00144647	0.963,0.898,0.928	0.864,0.712,0.447	0.255	67
9508	ENSMUSG00000029605.16	Oas1b	chr5	+	120813210	120813362	120812634	120812880	120814425	120814585	16,11,10	7,22,14	12,13,6	78,120,56	301	149	6.18956e-07	2.60887e-05	0.531,0.198,0.261	0.071,0.051,0.05	0.273	55.3333
9521	ENSMUSG00000023079.14	Gtf2ird1	chr5	-	134382529	134382586	134379936	134380020	134382780	134382830	10,11,7	0,0,1	26,54,18	4,9,7	206	149	3.26723e-05	0.00084841	1.0,1.0,0.835	0.825,0.813,0.65	0.182	24.5
9522	ENSMUSG00000023079.14	Gtf2ird1	chr5	-	134382529	134382685	134379936	134380020	134382780	134382830	20,3,5	0,0,1	24,35,12	4,9,7	305	149	9.90441e-06	0.000306167	1.0,1.0,0.71	0.746,0.655,0.456	0.284	19.6667
9538	ENSMUSG00000023044.2	Csad	chr15	-	102202443	102202574	102188886	102188962	102203136	102203215	14,12,27	0,2,1	39,32,16	3,6,4	280	149	0.00640582	0.0683773	1.0,0.761,0.935	0.874,0.739,0.68	0.134	23.6667
9546	ENSMUSG00000026639.18	Lamb3	chr1	+	193280222	193280275	193269443	193269562	193280370	193280581	6,14,6	0,2,1	6,15,1	3,18,2	202	149	2.93687e-05	0.000775945	1.0,0.838,0.816	0.596,0.381,0.269	0.469	12.3333
9656	ENSMUSG00000041939.14	Mvk	chr5	+	114444651	114444689	114444268	114444363	114445387	114445479	2,13,17	0,6,10	6,3,2	10,6,6	187	149	0.00575513	0.0628428	1.0,0.633,0.575	0.323,0.285,0.21	0.463	13.5
9816	ENSMUSG00000056531.11	Ccdc18	chr5	+	108201324	108201424	108197756	108197970	108202064	108202181	41,31,30	0,0,0	46,20,16	4,1,2	249	149	0.00112343	0.0166895	1.0,1.0,1.0	0.873,0.923,0.827	0.126	30.5
9938	ENSMUSG00000035266.16	Helq	chr5	-	100766687	100766801	100764940	100765075	100768281	100768455	14,72,49	2,4,4	35,40,10	2,0,0	263	149	0.0029841	0.0369977	0.799,0.911,0.874	0.908,1.0,1.0	-0.108	34
10025	ENSMUSG00000020474.11	Polm	chr11	-	5837288	5837478	5836277	5836374	5837560	5837752	2,2,4	6,21,19	12,9,12	23,14,4	339	149	0.000473931	0.00816516	0.128,0.04,0.085	0.187,0.22,0.569	-0.241	15.6667
10056	ENSMUSG00000029406.15	Pitpnm2	chr5	-	124124797	124124959	124123938	124124087	124125298	124125463	63,167,192	0,17,10	44,114,32	20,18,2	311	149	0.00435161	0.0503332	1.0,0.825,0.902	0.513,0.752,0.885	0.192	102.833
10145	ENSMUSG00000007812.16	Zfp655	chr5	+	145235305	145235391	145233440	145233602	145235736	145235863	3,17,6	2,3,1	15,11,7	0,0,0	235	149	0.000499966	0.00853198	0.487,0.782,0.792	1.0,1.0,1.0	-0.313	10.8333
10240	ENSMUSG00000040370.13	Etfrf1	chr6	+	145214521	145214784	145211174	145211252	145215183	145215271	6,25,20	86,76,117	44,100,65	76,89,50	412	149	6.77236e-15	8.15059e-13	0.025,0.106,0.058	0.173,0.289,0.32	-0.198	92.8333
10275	ENSMUSG00000055923.16	Aasdh	chr5	-	76894289	76894362	76891602	76891795	76896376	76896690	9,35,26	94,131,137	34,46,35	35,26,23	222	149	0	0	0.06,0.152,0.113	0.395,0.543,0.505	-0.373	104.5
10277	ENSMUSG00000055923.16	Aasdh	chr5	-	76901917	76902185	76901160	76901281	76904208	76904380	98,179,138	4,14,4	97,108,57	2,0,0	417	149	9.15193e-06	0.000285408	0.897,0.82,0.925	0.945,1.0,1.0	-0.101	64
10333	ENSMUSG00000039531.8	Zup1	chr10	-	33949747	33949864	33948928	33949498	33951130	33951195	195,220,244	24,17,26	261,272,242	7,5,6	266	149	3.28265e-09	2.07477e-07	0.82,0.879,0.84	0.954,0.968,0.958	-0.114	240.167
10337	ENSMUSG00000039531.8	Zup1	chr10	-	33950482	33950617	33949747	33949864	33951130	33951235	104,183,236	40,47,37	108,120,97	54,79,39	284	149	0.000602668	0.00996768	0.577,0.671,0.77	0.512,0.443,0.566	0.166	173.333
10338	ENSMUSG00000039531.8	Zup1	chr10	-	33950482	33950617	33949747	33949864	33951202	33951225	73,113,144	0,5,3	76,74,62	12,4,6	284	149	0.000142474	0.00296319	1.0,0.922,0.962	0.769,0.907,0.844	0.121	78
10391	ENSMUSG00000029217.16	Tec	chr5	-	72783717	72783774	72782002	72782175	72785916	72786020	31,32,61	0,0,4	50,27,12	8,3,2	206	149	0.000922264	0.0141332	1.0,1.0,0.917	0.819,0.867,0.813	0.139	38
10451	ENSMUSG00000037685.15	Atp8a1	chr5	-	67778959	67779033	67776128	67776198	67786625	67786666	10,2,13	6,17,18	4,2,0	14,20,15	223	149	0.00180052	0.0247076	0.527,0.073,0.325	0.16,0.063,0.0	0.234	20.1667
10473	ENSMUSG00000030016.14	Zfp638	chr6	+	83956693	83956762	83954710	83954761	83957508	83957592	169,259,348	133,167,146	230,164,134	229,194,150	218	149	9.39175e-05	0.00208006	0.465,0.515,0.62	0.407,0.366,0.379	0.149	384.5
10484	ENSMUSG00000030016.14	Zfp638	chr6	+	83981683	83981785	83976201	83976350	83983975	83984074	72,79,76	18,6,10	84,90,73	3,4,2	251	149	6.62045e-05	0.00154929	0.704,0.887,0.819	0.943,0.93,0.956	-0.14	70.8333
10485	ENSMUSG00000030016.14	Zfp638	chr6	+	83981683	83981785	83978993	83979909	83983975	83984074	122,149,165	245,278,263	241,198,197	263,173,114	251	149	4.72351e-07	2.04135e-05	0.228,0.241,0.271	0.352,0.405,0.506	-0.174	386
10517	ENSMUSG00000015501.10	Hivep2	chr10	+	14004200	14004275	13966645	13966697	14066582	14066684	11,59,35	0,8,2	22,20,6	4,7,4	224	149	0.00961626	0.0938968	1.0,0.831,0.921	0.785,0.655,0.499	0.271	28
10593	ENSMUSG00000037816.10	Fbxw17	chr13	+	50430167	50430587	50426621	50426780	50431539	50431750	6,24,24	14,16,19	24,41,39	3,14,1	569	149	7.14283e-05	0.00164379	0.101,0.282,0.249	0.677,0.434,0.911	-0.463	13
10637	ENSMUSG00000031918.16	Mtmr2	chr9	+	13760417	13760488	13749180	13749400	13782276	13782382	138,171,145	99,139,114	118,101,59	161,128,64	220	149	0.000293651	0.00547902	0.486,0.455,0.463	0.332,0.348,0.384	0.113	239.5
10749	ENSMUSG00000049606.16	Zfp644	chr5	-	106666784	106666845	106635609	106638635	106696531	106696597	97,106,97	6,12,5	89,60,52	16,20,4	210	149	0.0036895	0.043982	0.92,0.862,0.932	0.798,0.68,0.902	0.111	94
10776	ENSMUSG00000038187.14	Btbd10	chr7	-	113351780	113351938	113335321	113335518	113368871	113368958	97,167,135	24,26,30	90,84,44	76,69,16	307	149	1.23562e-06	4.87465e-05	0.662,0.757,0.686	0.365,0.371,0.572	0.266	110.167
10777	ENSMUSG00000038187.14	Btbd10	chr7	-	113364904	113364969	113335321	113335518	113368871	113368958	18,28,32	24,26,30	20,28,13	76,69,16	214	149	0.0016092	0.0224667	0.343,0.429,0.426	0.155,0.22,0.361	0.154	63
10869	ENSMUSG00000029125.14	Stx18	chr5	+	38092512	38092580	38038741	38039499	38104877	38104993	268,394,455	0,12,15	272,300,127	27,33,24	217	149	4.6263e-13	4.58183e-11	1.0,0.958,0.954	0.874,0.862,0.784	0.131	312.333
10944	ENSMUSG00000045102.12	Poln	chr5	-	34168394	34168443	34149716	34149861	34169389	34169448	10,16,20	4,3,0	30,10,10	2,0,0	198	149	0.00349006	0.0420564	0.653,0.801,1.0	0.919,1.0,1.0	-0.155	17.3333
10946	ENSMUSG00000057406.16	Nsd2	chr5	+	33821658	33821728	33820724	33820877	33843111	33843737	178,135,188	4,7,6	92,94,48	4,15,14	219	149	3.78936e-05	0.000966271	0.968,0.929,0.955	0.94,0.81,0.7	0.134	128.167
10949	ENSMUSG00000057406.16	Nsd2	chr5	+	33871406	33871501	33868753	33868878	33879057	33879189	36,32,46	228,145,172	96,95,65	104,75,18	244	149	1.91764e-11	1.60537e-09	0.088,0.119,0.14	0.36,0.436,0.688	-0.379	184.667
10950	ENSMUSG00000057406.16	Nsd2	chr5	+	33871406	33871634	33868753	33868878	33879057	33879189	106,85,131	228,145,172	232,191,142	104,75,18	377	149	7.38365e-11	5.85014e-09	0.155,0.188,0.231	0.469,0.502,0.757	-0.385	201.167
11000	ENSMUSG00000037426.18	Depdc5	chr5	+	32959280	32959346	32955852	32955958	32964631	32964783	23,28,42	48,115,88	19,15,6	94,89,38	215	149	0.00109855	0.016338	0.249,0.144,0.249	0.123,0.105,0.099	0.105	100.833
11115	ENSMUSG00000029177.9	Cenpa	chr5	+	30669691	30669828	30666896	30667113	30672463	30672570	18,26,24	37,44,27	42,33,16	36,27,12	286	149	0.00628058	0.0672876	0.202,0.235,0.317	0.378,0.389,0.41	-0.141	56
11249	ENSMUSG00000021375.11	Kif13a	chr13	-	46764599	46764647	46763347	46763453	46769153	46769231	6,3,4	0,0,0	14,20,8	2,0,4	197	149	0.00453833	0.0521214	1.0,1.0,1.0	0.841,1.0,0.602	0.186	10.1667
11269	ENSMUSG00000006169.20	Clint1	chr11	+	45902210	45902285	45895059	45895129	45906180	45906467	111,317,243	10,17,13	247,225,95	45,68,27	224	149	1.02085e-12	9.76173e-11	0.881,0.925,0.926	0.785,0.688,0.701	0.186	228.833
11480	ENSMUSG00000051674.15	Dcun1d4	chr5	+	73544046	73544155	73534605	73534697	73555358	73555463	38,60,67	0,0,0	66,62,38	11,0,4	258	149	2.34687e-06	8.63901e-05	1.0,1.0,1.0	0.776,1.0,0.846	0.126	53.6667
11607	ENSMUSG00000068184.7	Ndufaf2	chr13	-	108081352	108081393	108052588	108052954	108091533	108091623	257,346,374	0,9,4	234,253,71	26,20,20	190	149	1.76525e-14	2.05393e-12	1.0,0.968,0.987	0.876,0.908,0.736	0.145	267.667
11683	ENSMUSG00000039936.18	Pik3cd	chr4	-	149673764	149673961	149663152	149663316	149674075	149674194	35,102,151	84,320,197	116,109,77	140,200,54	346	149	0.00645896	0.068769	0.152,0.121,0.248	0.263,0.19,0.38	-0.104	177.5
11686	ENSMUSG00000039936.18	Pik3cd	chr4	-	149697048	149697223	149674075	149674194	149701502	149701590	82,192,243	46,85,82	175,169,110	39,61,6	324	149	0.00715415	0.0745362	0.45,0.51,0.577	0.674,0.56,0.894	-0.197	107.333
11718	ENSMUSG00000030254.16	Rad18	chr6	-	112628461	112628524	112619944	112620904	112644587	112644747	48,122,122	232,171,234	55,49,13	212,152,163	212	149	0.00133105	0.0191787	0.127,0.334,0.268	0.154,0.185,0.053	0.112	262.167
11720	ENSMUSG00000030254.16	Rad18	chr6	-	112628461	112628524	112619944	112620904	112665277	112665338	16,39,51	4,4,0	8,18,11	5,2,6	212	149	0.00601709	0.0651686	0.738,0.873,1.0	0.529,0.863,0.563	0.219	27.3333
11829	ENSMUSG00000071669.14	Snx29	chr16	+	11349905	11349958	11347858	11347920	11367676	11367801	35,54,46	0,1,0	76,89,45	7,8,4	202	149	6.17961e-06	0.000200917	1.0,0.976,1.0	0.889,0.891,0.892	0.101	59.8333
11887	ENSMUSG00000049755.14	Zfp672	chr11	-	58319866	58319954	58319323	58319590	58322568	58322729	179,149,140	52,34,27	152,93,135	63,40,57	237	149	0.000522425	0.0088472	0.684,0.734,0.765	0.603,0.594,0.598	0.129	173.167
11972	ENSMUSG00000049421.13	Zfp260	chr7	+	30099527	30099722	30094793	30095211	30104229	30104278	96,165,139	4,0,4	167,162,182	14,13,14	344	149	1.46577e-05	0.000428398	0.912,1.0,0.938	0.838,0.844,0.849	0.106	137.833
11985	ENSMUSG00000035268.14	Pkig	chr2	+	163659149	163659235	163658414	163658492	163703485	163703555	73,137,164	32,117,119	58,55,18	83,110,20	235	149	5.37778e-05	0.00129773	0.591,0.426,0.466	0.307,0.241,0.363	0.191	161
11987	ENSMUSG00000035268.14	Pkig	chr2	+	163659149	163659235	163658457	163658659	163703485	163703555	59,103,141	14,34,34	50,56,17	39,44,20	235	149	3.71755e-08	1.97776e-06	0.728,0.658,0.724	0.448,0.447,0.35	0.288	98.5
11988	ENSMUSG00000035268.14	Pkig	chr2	+	163659149	163659235	163658457	163658659	163721127	163721198	12,67,69	2,4,10	35,43,9	10,15,2	235	149	0.00260922	0.0332225	0.792,0.914,0.814	0.689,0.645,0.74	0.149	43
12090	ENSMUSG00000074643.12	Cpne1	chr2	-	156103348	156103397	156079338	156079464	156111785	156111943	32,68,80	36,103,87	70,64,18	112,155,44	198	149	0.00389399	0.0459369	0.401,0.332,0.409	0.32,0.237,0.235	0.117	144.833
12092	ENSMUSG00000074643.12	Cpne1	chr2	-	156103348	156103429	156079338	156079464	156111785	156111935	98,159,153	36,103,87	116,94,50	112,155,44	230	149	8.80793e-05	0.00197441	0.638,0.5,0.533	0.402,0.282,0.424	0.188	196.5
12102	ENSMUSG00000037443.13	Cep85	chr4	-	134164627	134164757	134156096	134156371	134167288	134167441	4,6,10	146,192,294	23,42,20	161,100,70	279	149	0	0	0.014,0.016,0.018	0.071,0.183,0.132	-0.113	169.333
12115	ENSMUSG00000043257.15	Pigv	chr4	-	133664657	133665779	133660386	133662791	133669737	133669860	99,231,221	6,2,3	226,213,142	0,0,2	1271	149	0.000258257	0.00491367	0.659,0.931,0.896	1.0,1.0,0.893	-0.136	36.3333
12234	ENSMUSG00000028797.20	Tmem234	chr4	+	129601406	129601625	129600982	129601134	129601869	129601930	32,65,57	4,0,2	66,41,26	15,19,12	368	149	6.95505e-08	3.5281e-06	0.764,1.0,0.92	0.64,0.466,0.467	0.37	22.1667
12242	ENSMUSG00000028797.20	Tmem234	chr4	+	129601869	129601961	129600982	129601134	129602194	129602261	24,21,18	46,118,108	39,50,24	98,46,35	241	149	0.000197803	0.00390409	0.244,0.099,0.093	0.197,0.402,0.298	-0.154	102.167
12322	ENSMUSG00000033499.14	Larp4b	chr13	+	9158550	9158802	9158122	9158229	9164674	9164720	605,1017,942	45,111,88	1041,1109,458	10,17,10	401	149	0	0	0.833,0.773,0.799	0.975,0.96,0.944	-0.158	664.333
12344	ENSMUSG00000042446.16	Zmym4	chr4	-	126906520	126906636	126905871	126906147	126910789	126911002	100,185,153	18,10,20	139,132,93	21,32,40	265	149	0.00222925	0.029356	0.757,0.912,0.811	0.788,0.699,0.567	0.142	151.5
12345	ENSMUSG00000042446.16	Zmym4	chr4	-	126907085	126907236	126905871	126906147	126910789	126911002	173,206,233	18,10,20	198,140,94	21,32,40	300	149	0.000254851	0.00485859	0.827,0.911,0.853	0.824,0.685,0.539	0.181	184.833
12382	ENSMUSG00000036391.16	Sec24a	chr11	-	51734583	51734661	51733769	51733927	51743535	51744000	157,226,211	14,3,13	176,185,101	12,33,19	227	149	7.47836e-05	0.00171272	0.88,0.98,0.914	0.906,0.786,0.777	0.102	190.833
12522	ENSMUSG00000021306.11	Gpr137b	chr13	-	13360827	13361072	13358434	13359423	13361297	13361422	10,24,15	6,11,5	17,8,36	0,4,0	394	149	0.000897042	0.0138167	0.387,0.452,0.532	1.0,0.431,1.0	-0.353	12.8333
12535	ENSMUSG00000106734.3	Gm20559	chr6	-	3342112	3342159	3341270	3341296	3342595	3342674	39,123,115	0,4,4	43,50,45	2,4,12	196	149	0.000549211	0.00922802	1.0,0.959,0.956	0.942,0.905,0.74	0.109	73.5
12601	ENSMUSG00000000823.16	Zfp512b	chr2	-	181587728	181587899	181587046	181587241	181587980	181588079	49,53,64	4,10,0	62,57,36	0,0,0	320	149	3.78917e-06	0.000130801	0.851,0.712,1.0	1.0,1.0,1.0	-0.146	33.6667
12629	ENSMUSG00000034035.18	Ccdc17	chr4	+	116598173	116598287	116597842	116597961	116598499	116598627	0,0,0	1,4,4	14,10,16	18,29,13	263	149	6.14442e-07	2.59477e-05	0.0,0.0,0.0	0.306,0.163,0.411	-0.293	18.1667
12643	ENSMUSG00000041538.16	H2-Ob	chr17	+	34244088	34244120	34243887	34243916	34244698	34245798	30,26,16	0,0,0	14,27,18	4,0,4	181	149	0.000260932	0.00495332	1.0,1.0,1.0	0.742,1.0,0.787	0.157	23.1667
12697	ENSMUSG00000039530.17	Tusc3	chr8	+	39071375	39071516	39067621	39067762	39096924	39097014	242,267,286	0,12,9	107,93,89	18,6,4	290	149	0.000158191	0.00323547	1.0,0.92,0.942	0.753,0.888,0.92	0.1	177.167
12746	ENSMUSG00000037860.15	Aim2	chr1	+	173454223	173454313	173452827	173452948	173455333	173455615	373,506,535	14,12,27	221,226,158	25,88,43	239	149	2.16493e-14	2.49282e-12	0.943,0.963,0.925	0.846,0.616,0.696	0.224	370.167
12770	ENSMUSG00000028613.15	Lrp8	chr4	+	107847443	107847566	107843215	107843344	107851307	107851427	15,55,80	4,2,4	42,51,4	0,0,0	272	149	0.000107939	0.00235119	0.673,0.938,0.916	1.0,1.0,1.0	-0.158	32.8333
12803	ENSMUSG00000028621.17	Cyb5rl	chr4	+	107077675	107077780	107073872	107073960	107080890	107081094	8,57,32	0,2,4	48,35,11	8,9,6	254	149	0.000926049	0.0141683	1.0,0.944,0.824	0.779,0.695,0.518	0.259	35
12897	ENSMUSG00000083161.2	Gm11427	chr11	+	83241534	83241751	83225533	83225685	83243817	83243996	335,426,538	71,65,69	397,304,411	10,9,13	366	149	0	0	0.658,0.727,0.76	0.942,0.932,0.928	-0.219	292
12900	ENSMUSG00000083161.2	Gm11427	chr11	+	83259124	83259238	83255144	83255316	83260043	83260960	70,102,109	17,31,34	58,64,46	0,2,0	263	149	4.44089e-16	5.86427e-14	0.7,0.651,0.645	1.0,0.948,1.0	-0.317	84.1667
12927	ENSMUSG00000028565.18	Nfia	chr4	+	98081724	98081816	98065280	98065446	98111217	98118871	10,10,9	0,0,0	34,16,14	6,0,4	241	149	2.0902e-05	0.000577945	1.0,1.0,1.0	0.778,1.0,0.684	0.179	16.5
13000	ENSMUSG00000041481.17	Serpina3g	chr12	+	104237194	104237286	104236244	104236318	104237877	104238259	23,29,34	9,4,12	52,48,8	0,0,2	241	149	2.46458e-07	1.13514e-05	0.612,0.818,0.637	1.0,1.0,0.712	-0.215	34.3333
13017	ENSMUSG00000054843.9	Atrnl1	chr19	+	57638451	57638580	57630225	57630339	57642419	57642628	28,70,45	2,11,4	33,48,42	2,0,0	278	149	1.2518e-05	0.000373934	0.882,0.773,0.858	0.898,1.0,1.0	-0.128	43.1667
13112	ENSMUSG00000052407.17	Ccdc171	chr4	+	83635639	83635742	83604021	83604182	83655527	83655634	11,22,30	0,0,0	21,23,24	4,2,4	252	149	3.75723e-06	0.000129916	1.0,1.0,1.0	0.756,0.872,0.78	0.197	20.1667
13113	ENSMUSG00000052407.17	Ccdc171	chr4	+	83742927	83743073	83696250	83696436	83751853	83751908	13,31,43	0,0,0	47,18,28	2,2,4	295	149	0.000203104	0.00399214	1.0,1.0,1.0	0.922,0.82,0.78	0.159	28.3333
13122	ENSMUSG00000026875.14	Traf1	chr2	-	34956195	34956280	34949038	34949104	34957958	34958106	1017,1337,1271	17,42,29	880,691,618	74,71,94	234	149	0	0	0.974,0.953,0.965	0.883,0.861,0.807	0.114	983.167
13415	ENSMUSG00000050812.18	Ecpas	chr4	-	58905003	58905107	58879017	58879134	58912475	58912704	62,78,70	48,52,36	43,59,25	91,52,54	253	149	0.000158112	0.00323485	0.432,0.469,0.534	0.218,0.401,0.214	0.201	104.667
13511	ENSMUSG00000060261.15	Gtf2i	chr5	-	134306531	134306727	134295509	134295613	134314382	134314760	43,67,59	62,50,70	116,93,91	41,71,33	345	149	0.00047007	0.00811123	0.23,0.367,0.267	0.55,0.361,0.544	-0.197	64.5
13513	ENSMUSG00000060261.15	Gtf2i	chr5	-	134306531	134306731	134295509	134295613	134314382	134314676	45,60,67	62,50,70	113,97,95	41,71,33	349	149	0.00018506	0.00368978	0.237,0.339,0.29	0.541,0.368,0.551	-0.198	64.6667
13631	ENSMUSG00000035495.15	Tstd2	chr4	-	46137320	46137428	46135501	46135591	46138379	46138409	20,6,16	2,6,8	12,2,4	8,12,10	257	149	0.00714586	0.0744849	0.853,0.367,0.537	0.465,0.088,0.188	0.339	14
13641	ENSMUSG00000078713.8	Tomm5	chr4	-	45106838	45106888	45105211	45105644	45107912	45108108	443,543,523	1517,2718,2322	753,597,402	1469,1754,659	199	149	2.67341e-10	1.97039e-08	0.179,0.13,0.144	0.277,0.203,0.314	-0.114	2279.67
13777	ENSMUSG00000024242.15	Map4k3	chr17	-	80629285	80629348	80624055	80624114	80630414	80630473	16,9,15	15,9,16	2,4,0	12,17,14	212	149	7.46686e-07	3.09241e-05	0.428,0.413,0.397	0.105,0.142,0.0	0.33	21.5
13778	ENSMUSG00000024242.15	Map4k3	chr17	-	80630414	80630473	80624055	80624114	80636719	80636798	16,25,31	0,0,0	16,37,20	6,0,2	208	149	0.000434054	0.00760212	1.0,1.0,1.0	0.656,1.0,0.878	0.155	25.3333
13819	ENSMUSG00000032534.18	Cep63	chr9	-	102590327	102590533	102588707	102588987	102594507	102594594	22,28,22	6,0,0	22,31,26	0,0,0	355	149	0.00941805	0.0925316	0.606,1.0,1.0	1.0,1.0,1.0	-0.131	11.5
13863	ENSMUSG00000000605.9	Clcn4	chr7	-	7296723	7296878	7295969	7296069	7298691	7298771	48,139,127	20,77,70	175,173,80	28,24,18	304	149	1.9874e-10	1.49457e-08	0.541,0.469,0.471	0.754,0.779,0.685	-0.246	131.333
13897	ENSMUSG00000046985.11	Tapt1	chr5	-	44204209	44204328	44194247	44194410	44218103	44218212	53,112,127	1,3,6	100,92,53	13,9,4	268	149	0.0009657	0.0146872	0.967,0.954,0.922	0.81,0.85,0.88	0.101	92.1667
13915	ENSMUSG00000021458.17	Aopep	chr13	+	63068039	63068285	63061034	63061194	63156545	63156735	36,68,78	1,4,4	17,41,23	0,0,0	395	149	0.000403874	0.00714878	0.931,0.865,0.88	1.0,1.0,1.0	-0.108	23.8333
13916	ENSMUSG00000021458.17	Aopep	chr13	+	63156545	63156735	63068039	63068285	63170940	63171047	27,24,21	0,6,0	8,18,8	0,0,0	339	149	0.00990016	0.096133	1.0,0.637,1.0	1.0,1.0,1.0	-0.121	17.5
13920	ENSMUSG00000021458.17	Aopep	chr13	+	63301121	63301306	63298792	63298856	63301778	63302022	0,4,0	16,37,29	6,12,5	13,12,8	334	149	7.56982e-09	4.50225e-07	0.0,0.046,0.0	0.171,0.308,0.218	-0.217	21.3333
13952	ENSMUSG00000021884.18	Hacl1	chr14	-	31634198	31634279	31632895	31632968	31635743	31635784	4,15,21	0,2,0	31,14,2	2,6,2	230	149	0.000633844	0.0103699	1.0,0.829,1.0	0.909,0.602,0.393	0.308	15.8333
14006	ENSMUSG00000030663.12	1110004F10Rik	chr7	+	116097761	116097953	116093340	116093387	116099439	116099523	5,17,5	14,18,8	26,19,6	14,9,4	341	149	0.00258543	0.0329978	0.135,0.292,0.215	0.448,0.48,0.396	-0.227	14.3333
14014	ENSMUSG00000032468.11	Armc8	chr9	-	99496150	99496246	99487863	99487959	99497242	99497392	313,460,512	72,52,55	406,300,193	26,3,0	245	149	3.79174e-12	3.43341e-10	0.726,0.843,0.85	0.905,0.984,1.0	-0.157	396.167
14056	ENSMUSG00000001143.13	Lman2l	chr1	-	36438749	36438832	36428299	36428461	36439608	36439668	20,33,30	0,3,0	24,35,22	2,0,8	232	149	0.00758702	0.0779359	1.0,0.876,1.0	0.885,1.0,0.638	0.118	29.1667
14082	ENSMUSG00000034591.5	Slc41a2	chr10	-	83301161	83301306	83297153	83297300	83304303	83304375	121,137,139	0,0,1	95,85,42	2,0,8	294	149	0.000523652	0.00886571	1.0,1.0,0.986	0.96,1.0,0.727	0.1	83.1667
14091	ENSMUSG00000026113.17	Inpp4a	chr1	+	37383338	37383371	37379921	37380177	37387697	37387870	5,26,22	2,7,0	6,17,11	8,27,4	182	149	0.00046495	0.00804584	0.672,0.753,1.0	0.38,0.34,0.692	0.338	22.5
14096	ENSMUSG00000029647.15	Pan3	chr5	+	147466935	147467097	147455117	147455188	147519504	147519752	4,32,34	20,30,34	10,20,20	71,51,49	311	149	0.00527112	0.0586547	0.087,0.338,0.324	0.063,0.158,0.164	0.121	48.5
14102	ENSMUSG00000029647.15	Pan3	chr5	+	147503084	147503202	147455117	147455188	147519504	147519752	84,178,170	20,30,34	175,218,117	71,51,49	267	149	0.00362485	0.0433121	0.701,0.768,0.736	0.579,0.705,0.571	0.117	197.5
14234	ENSMUSG00000026771.14	Spopl	chr2	-	23541518	23541615	23537460	23537638	23543196	23543324	26,65,51	7,25,15	88,88,67	12,18,11	246	149	0.00807037	0.0818899	0.692,0.612,0.673	0.816,0.748,0.787	-0.125	77.8333
14245	ENSMUSG00000025915.14	Sgk3	chr1	+	9885988	9886142	9885666	9885753	9891360	9891450	33,39,63	2,12,14	17,20,30	0,0,0	303	149	2.24786e-08	1.2336e-06	0.89,0.615,0.689	1.0,1.0,1.0	-0.269	12.6667
14282	ENSMUSG00000054099.11	Slc25a40	chr5	+	8427195	8427267	8424796	8424887	8427407	8427516	4,14,6	6,4,4	16,6,2	0,0,0	221	149	2.43929e-09	1.56855e-07	0.31,0.702,0.503	1.0,1.0,1.0	-0.495	10
14300	ENSMUSG00000072889.9	Nfxl1	chr5	-	72533044	72533135	72529383	72529504	72537365	72537488	26,58,27	0,0,0	40,40,15	0,4,6	240	149	3.22715e-05	0.000841752	1.0,1.0,1.0	1.0,0.861,0.608	0.177	36
14319	ENSMUSG00000048490.14	Nrip1	chr16	-	76330745	76330864	76287399	76295015	76352471	76352546	29,90,95	0,4,8	61,49,50	12,7,8	268	149	0.00124362	0.0181508	1.0,0.926,0.868	0.739,0.796,0.777	0.161	60.8333
14352	ENSMUSG00000037369.17	Kdm6a	chrX	+	18246974	18247109	18246196	18246416	18247566	18247722	149,240,441	24,17,83	157,275,119	90,146,82	284	149	3.33067e-16	4.46015e-14	0.765,0.881,0.736	0.478,0.497,0.432	0.325	223.5
14354	ENSMUSG00000037369.17	Kdm6a	chrX	+	18247566	18247722	18246196	18246416	18248269	18248359	66,95,267	21,26,28	284,473,222	2,15,2	305	149	1.55431e-15	1.97793e-13	0.606,0.641,0.823	0.986,0.939,0.982	-0.279	215.333
14355	ENSMUSG00000037369.17	Kdm6a	chrX	+	18247566	18247722	18246974	18247109	18248269	18248359	42,90,196	56,108,197	202,372,147	36,33,11	305	149	0	0	0.268,0.289,0.327	0.733,0.846,0.867	-0.521	213.5
14387	ENSMUSG00000110444.1	Gm10033	chr8	-	69376485	69376595	69375305	69375432	69395440	69395522	6,11,27	6,8,12	2,2,1	24,20,4	259	149	3.11568e-10	2.26624e-08	0.365,0.442,0.564	0.046,0.054,0.126	0.382	20.1667
14442	ENSMUSG00000034903.18	Cobll1	chr2	-	65105714	65105828	65103159	65103394	65107011	65107086	58,81,100	65,74,107	119,103,40	82,57,22	263	149	0.000968104	0.0147163	0.336,0.383,0.346	0.451,0.506,0.507	-0.133	147.333
14458	ENSMUSG00000023206.16	Il15ra	chr2	+	11723412	11723610	11720012	11720105	11724095	11724128	66,101,138	2,10,6	43,65,36	0,0,0	347	149	3.95327e-06	0.000135691	0.934,0.813,0.908	1.0,1.0,1.0	-0.115	63
14459	ENSMUSG00000023206.16	Il15ra	chr2	+	11723511	11723610	11720012	11720105	11724095	11724128	6,16,20	2,10,6	6,8,2	0,0,0	248	149	4.13844e-08	2.18249e-06	0.643,0.49,0.667	1.0,1.0,1.0	-0.4	11.3333
14553	ENSMUSG00000026946.9	Nmi	chr2	-	51972587	51972627	51960570	51960660	51972908	51973004	87,91,65	15,46,32	71,45,31	51,57,24	189	149	0.000902658	0.0138871	0.821,0.609,0.616	0.523,0.384,0.505	0.211	102.5
14581	ENSMUSG00000036792.12	Mbd5	chr2	+	49086589	49086652	49018253	49018325	49099716	49099809	141,190,201	20,18,61	164,181,149	58,51,46	212	149	0.00376022	0.0447049	0.832,0.881,0.698	0.665,0.714,0.695	0.112	213
14682	ENSMUSG00000040242.14	Fgfr1op2	chr6	+	146585681	146585818	146577858	146578208	146589893	146590015	102,183,184	10,12,15	148,153,73	2,0,0	286	149	9.04266e-10	6.15993e-08	0.842,0.888,0.865	0.975,1.0,1.0	-0.127	115.333
14685	ENSMUSG00000040242.14	Fgfr1op2	chr6	+	146592633	146592747	146589893	146590036	146595175	146595289	146,240,294	228,362,383	610,588,322	77,58,34	263	149	0	0	0.266,0.273,0.303	0.818,0.852,0.843	-0.557	524.5
14702	ENSMUSG00000033313.11	Fbxl8	chr8	+	105267664	105267866	105266694	105267165	105268009	105269170	4,12,17	34,37,29	63,79,39	13,41,0	351	149	6.85947e-09	4.11655e-07	0.048,0.121,0.199	0.673,0.45,1.0	-0.585	38.3333
14734	ENSMUSG00000028086.15	Fbxw7	chr3	+	84890094	84890252	84864144	84864200	84903500	84904079	60,84,62	91,173,121	90,75,92	133,83,63	307	149	0.00219606	0.0289935	0.242,0.191,0.199	0.247,0.305,0.415	-0.112	133.333
14757	ENSMUSG00000026754.16	Golga1	chr2	-	39018989	39019076	39016154	39018489	39019482	39019561	51,64,94	4,0,0	66,38,57	11,2,6	236	149	2.61483e-05	0.00070003	0.89,1.0,1.0	0.791,0.923,0.857	0.106	65.5
14779	ENSMUSG00000038544.14	Inip	chr4	-	59782253	59782334	59774087	59775549	59783727	59783838	316,332,415	393,428,483	537,421,325	375,322,238	230	149	2.67401e-07	1.21895e-05	0.342,0.334,0.358	0.481,0.459,0.469	-0.125	756.5
14858	ENSMUSG00000026842.16	Abl1	chr2	+	31695748	31695892	31688536	31689942	31778333	31778507	2,2,12	35,96,80	6,17,12	53,61,14	293	149	0.000187345	0.00372419	0.028,0.01,0.071	0.054,0.124,0.304	-0.124	63
14876	ENSMUSG00000053460.8	Ggcx	chr6	+	72427897	72428049	72427041	72427173	72428457	72428627	6,13,24	0,4,2	31,25,13	0,0,0	301	149	0.00164543	0.02291	1.0,0.617,0.856	1.0,1.0,1.0	-0.176	16.3333
15023	ENSMUSG00000051278.12	Zgrf1	chr3	+	127584655	127584794	127583583	127584170	127586018	127586203	119,128,171	43,64,112	194,151,103	34,37,23	288	149	2.47342e-06	9.03491e-05	0.589,0.509,0.441	0.747,0.679,0.699	-0.195	190.333
15069	ENSMUSG00000032235.15	Ice2	chr9	+	69421660	69421790	69416872	69417109	69425656	69425705	316,281,362	35,45,32	299,186,187	54,58,52	279	149	1.26018e-05	0.00037593	0.828,0.769,0.858	0.747,0.631,0.658	0.14	314.833
15108	ENSMUSG00000015149.14	Sirt2	chr7	+	28767631	28767678	28766766	28766867	28771810	28771859	12,28,32	0,42,10	4,14,2	20,31,4	196	149	0.00054865	0.00922324	1.0,0.336,0.709	0.132,0.256,0.275	0.461	33.1667
15215	ENSMUSG00000015095.12	Fbxw5	chr2	+	25502400	25502558	25501935	25502151	25502856	25503045	16,26,21	4,4,1	16,33,3	0,0,0	307	149	5.79279e-06	0.000189544	0.66,0.759,0.911	1.0,1.0,1.0	-0.223	13.6667
15277	ENSMUSG00000055204.15	Ankrd17	chr5	-	90282850	90283603	90278242	90278388	90285040	90285143	641,928,1015	417,441,542	1006,1013,689	322,221,248	902	149	2.06364e-07	9.61791e-06	0.203,0.258,0.236	0.34,0.431,0.315	-0.13	926
15350	ENSMUSG00000020641.16	Rsad2	chr12	-	26451972	26452407	26450545	26450775	26454017	26454179	14,7,19	10,44,48	13,42,26	5,21,10	584	149	1.72501e-07	8.13654e-06	0.263,0.039,0.092	0.399,0.338,0.399	-0.247	23.3333
15395	ENSMUSG00000022708.16	Zbtb20	chr16	+	43508158	43508322	43462946	43462986	43569680	43569761	14,15,7	4,24,24	0,10,4	21,33,24	313	149	0.00293259	0.0365087	0.625,0.229,0.122	0.0,0.126,0.074	0.259	29.5
15428	ENSMUSG00000066406.15	Akap13	chr7	+	75679819	75679873	75677105	75677479	75685116	75685309	0,4,0	1,31,8	2,4,4	7,23,0	203	149	0.0097561	0.0950253	0.0,0.087,0.0	0.173,0.113,1.0	-0.4	14
15514	ENSMUSG00000027806.9	Tsc22d2	chr3	+	58428227	58428299	58414714	58417613	58437316	58437475	24,23,30	0,3,12	13,12,22	0,1,0	221	149	7.75899e-05	0.00176369	1.0,0.838,0.628	1.0,0.89,1.0	-0.141	23
15530	ENSMUSG00000028602.12	Tnfrsf8	chr4	-	145298733	145298850	145296849	145296993	145303077	145303165	64,157,137	14,0,4	167,191,53	2,1,0	266	149	8.52622e-05	0.00192097	0.719,1.0,0.95	0.979,0.991,1.0	-0.1	130
15564	ENSMUSG00000071454.13	Dtnb	chr12	+	3774569	3774610	3773550	3773640	3779618	3779654	2,17,24	19,58,74	55,51,16	38,34,19	190	149	5.77899e-09	3.50287e-07	0.076,0.187,0.203	0.532,0.541,0.398	-0.335	67.8333
15587	ENSMUSG00000046567.10	4930430F08Rik	chr10	-	100582262	100582322	100577445	100578431	100583913	100584009	10,6,16	34,35,18	6,5,2	30,38,31	209	149	0.00673004	0.0710858	0.173,0.109,0.388	0.125,0.086,0.044	0.138	38.5
15609	ENSMUSG00000026767.12	Mindy3	chr2	-	12382102	12382183	12364446	12364519	12386608	12386679	97,225,236	14,6,16	137,137,52	13,18,27	230	149	0.00263792	0.0335302	0.818,0.96,0.905	0.872,0.831,0.555	0.142	161.667
15622	ENSMUSG00000026767.12	Mindy3	chr2	-	12403997	12404166	12397492	12397566	12405859	12405920	1,15,16	6,28,30	20,21,9	20,10,0	318	149	0.00637329	0.0680957	0.072,0.201,0.2	0.319,0.496,1.0	-0.447	17.5
15941	ENSMUSG00000029413.14	Naaa	chr5	-	92276918	92277077	92272443	92272570	92277911	92278165	136,98,145	30,10,31	178,132,69	16,12,4	308	149	0.00177693	0.0244443	0.687,0.826,0.694	0.843,0.842,0.893	-0.124	114.5
15942	ENSMUSG00000029413.14	Naaa	chr5	-	92276918	92277083	92272443	92272570	92277911	92278170	149,134,172	30,10,31	227,192,82	16,12,4	314	149	0.000607345	0.0100316	0.702,0.864,0.725	0.871,0.884,0.907	-0.124	141.5
15983	ENSMUSG00000085566.1	A730017L22Rik	chr2	-	130883310	130883428	130879698	130882330	130906210	130906356	9,29,17	5,0,6	93,105,48	2,4,2	267	149	0.0042637	0.0494884	0.501,1.0,0.613	0.963,0.936,0.931	-0.239	47.5
16131	ENSMUSG00000027014.14	Cwc22	chr2	-	77940301	77940362	77936592	77936722	77946149	77946189	90,121,122	65,76,106	64,46,55	60,79,70	210	149	0.00235146	0.0306201	0.496,0.53,0.45	0.431,0.292,0.358	0.132	159
16139	ENSMUSG00000079557.11	March2	chr17	-	33692018	33692153	33685711	33688242	33696036	33696246	53,58,53	0,0,0	45,71,24	7,2,3	284	149	3.53418e-06	0.000123213	1.0,1.0,1.0	0.771,0.949,0.808	0.157	43.3333
16411	ENSMUSG00000026856.14	Dolpp1	chr2	+	30397018	30397147	30396152	30396252	30397467	30397557	58,96,138	1,0,2	85,83,28	2,0,7	278	149	0.00780888	0.0798206	0.969,1.0,0.974	0.958,1.0,0.682	0.101	74.8333
16445	ENSMUSG00000005087.17	Cd44	chr2	-	102834233	102834335	102828541	102828610	102842260	102842377	12,36,40	6,39,17	28,32,34	8,4,0	251	149	5.64548e-05	0.00135398	0.543,0.354,0.583	0.675,0.826,1.0	-0.34	13
16450	ENSMUSG00000005087.17	Cd44	chr2	-	102837812	102837938	102828541	102828610	102842260	102842377	85,77,75	6,39,17	48,49,86	8,4,0	275	149	0.003278	0.0400007	0.885,0.517,0.705	0.765,0.869,1.0	-0.176	55.5
16451	ENSMUSG00000005087.17	Cd44	chr2	-	102837812	102837938	102828541	102828610	102845284	102845410	61,64,58	6,20,9	42,43,66	4,0,2	275	149	7.06989e-05	0.00163152	0.846,0.634,0.777	0.851,1.0,0.947	-0.18	35.6667
16452	ENSMUSG00000005087.17	Cd44	chr2	-	102837812	102837938	102828541	102828610	102848656	102848782	63,65,58	3,8,5	47,48,75	10,19,8	275	149	0.00740513	0.0765399	0.919,0.815,0.863	0.718,0.578,0.836	0.155	41.3333
16458	ENSMUSG00000005087.17	Cd44	chr2	-	102839357	102839477	102828541	102828610	102842260	102842377	0,13,21	6,39,17	10,14,22	8,4,0	269	149	0.000405225	0.00716805	0.0,0.156,0.406	0.409,0.66,1.0	-0.502	13.6667
16465	ENSMUSG00000005087.17	Cd44	chr2	-	102842260	102842377	102828541	102828610	102848656	102848782	16,61,74	3,8,5	26,37,20	10,19,8	266	149	1.34295e-05	0.000396885	0.749,0.81,0.892	0.593,0.522,0.583	0.251	22.8333
16468	ENSMUSG00000005087.17	Cd44	chr2	-	102842260	102842377	102831329	102831536	102853014	102853236	42,45,76	65,143,130	22,42,14	141,186,71	266	149	1.02808e-06	4.1318e-05	0.266,0.15,0.247	0.08,0.112,0.099	0.124	137.833
16470	ENSMUSG00000005087.17	Cd44	chr2	-	102842260	102842377	102837812	102837938	102848656	102848782	24,40,66	2,2,0	28,39,36	7,6,9	266	149	4.92499e-06	0.000163971	0.87,0.918,1.0	0.691,0.785,0.691	0.207	18.1667
16476	ENSMUSG00000005087.17	Cd44	chr2	-	102842835	102842949	102842260	102842377	102848656	102848782	42,28,43	0,2,0	21,20,37	10,4,14	263	149	2.64136e-10	1.94893e-08	1.0,0.888,1.0	0.543,0.739,0.6	0.335	22.8333
16478	ENSMUSG00000005087.17	Cd44	chr2	-	102845284	102845410	102828541	102828610	102848656	102848782	46,72,75	3,8,5	28,58,76	10,19,8	275	149	0.00288098	0.0359604	0.893,0.83,0.89	0.603,0.623,0.837	0.183	19.3333
16485	ENSMUSG00000005087.17	Cd44	chr2	-	102845284	102845410	102842835	102842949	102853014	102853236	62,68,113	6,28,10	40,73,86	1,2,3	275	149	2.79615e-05	0.000744083	0.848,0.568,0.86	0.956,0.952,0.94	-0.191	33.3333
16492	ENSMUSG00000005087.17	Cd44	chr2	-	102848656	102848782	102842835	102842949	102853014	102853236	46,105,118	6,28,10	61,100,83	1,2,3	275	149	4.81115e-07	2.07653e-05	0.806,0.67,0.865	0.971,0.964,0.937	-0.177	22.8333
16494	ENSMUSG00000005087.17	Cd44	chr2	-	102848656	102848782	102846402	102846519	102853014	102853236	54,109,116	10,7,0	59,100,93	0,0,0	275	149	2.72289e-06	9.82751e-05	0.745,0.894,1.0	1.0,1.0,1.0	-0.12	20.3333
16522	ENSMUSG00000026489.13	Coq8a	chr1	-	180182061	180182247	180178882	180179284	180195872	180195938	20,53,63	0,0,0	57,50,16	0,2,6	335	149	0.000577133	0.00960983	1.0,1.0,1.0	1.0,0.917,0.543	0.18	42.8333
16523	ENSMUSG00000026489.13	Coq8a	chr1	-	180182061	180182247	180178882	180179284	180199486	180199602	20,53,59	0,0,1	58,50,16	4,2,6	335	149	1.561e-05	0.000451324	1.0,1.0,0.963	0.866,0.917,0.543	0.212	43.1667
16533	ENSMUSG00000113949.1	Scamp4	chr10	+	80603238	80603313	80602923	80602949	80608802	80608850	0,2,0	20,28,61	0,4,4	30,16,6	224	149	0.00294535	0.0366197	0.0,0.045,0.0	0.0,0.143,0.307	-0.135	28.1667
16545	ENSMUSG00000027361.15	Gabpb1	chr2	-	126662990	126663088	126658469	126658577	126676033	126676337	6,22,6	0,7,0	6,10,16	26,20,10	247	149	2.53748e-05	0.000682616	1.0,0.655,1.0	0.122,0.232,0.491	0.603	21
16574	ENSMUSG00000028218.19	Fam92a	chr4	-	12157650	12157764	12155648	12155768	12164087	12164192	62,98,82	8,6,2	58,42,22	0,0,0	263	149	1.29077e-05	0.000384024	0.814,0.902,0.959	1.0,1.0,1.0	-0.108	63.3333
16621	ENSMUSG00000027620.16	Rbm39	chr2	-	156178879	156178952	156172827	156173022	156179176	156179240	24,57,40	8,2,6	52,56,44	0,2,0	222	149	4.95981e-06	0.000165047	0.668,0.95,0.817	1.0,0.949,1.0	-0.171	47.5
16656	ENSMUSG00000031774.8	Fam192a	chr8	-	94591172	94591288	94589310	94589407	94601634	94601713	13,17,5	0,2,0	9,8,20	2,4,0	265	149	0.00208153	0.0277401	1.0,0.827,1.0	0.717,0.529,1.0	0.194	12.6667
16822	ENSMUSG00000056050.13	Mia3	chr1	-	183329745	183329819	183326724	183327653	183329922	183329991	28,69,75	10,1,2	35,38,30	1,0,0	223	149	0.000317365	0.00585164	0.652,0.979,0.962	0.959,1.0,1.0	-0.122	46.8333
16865	ENSMUSG00000096054.3	Syne1	chr10	-	5045265	5045334	5043610	5043753	5047530	5047858	52,53,39	16,34,32	131,79,100	21,14,11	218	149	1.64887e-06	6.30321e-05	0.69,0.516,0.454	0.81,0.794,0.861	-0.268	96.6667
16920	ENSMUSG00000048865.16	Arhgap30	chr1	+	171397474	171397577	171388953	171389363	171400555	171400700	153,447,363	8,26,27	186,277,79	60,89,23	252	149	0	0	0.919,0.91,0.888	0.647,0.648,0.67	0.251	280.833
16921	ENSMUSG00000048865.16	Arhgap30	chr1	+	171397474	171397577	171388953	171389363	171401924	171402007	49,150,126	14,16,10	49,98,26	0,6,2	252	149	0.00238877	0.0309847	0.674,0.847,0.882	1.0,0.906,0.885	-0.129	82.1667
16998	ENSMUSG00000030990.18	Pgap2	chr7	+	102231265	102231425	102226421	102226445	102236093	102236346	10,10,4	9,66,35	2,1,2	25,49,10	309	149	0.000946873	0.0144405	0.349,0.068,0.052	0.037,0.01,0.088	0.111	34.6667
17036	ENSMUSG00000030166.14	Rad52	chr6	+	119913898	119913992	119913001	119913103	119914169	119914237	21,38,39	0,2,14	36,32,38	0,2,0	243	149	0.000188926	0.00374994	1.0,0.921,0.631	1.0,0.907,1.0	-0.118	37
17099	ENSMUSG00000022416.15	Cacna1i	chr15	+	80358786	80359099	80356128	80356221	80361862	80362272	152,240,360	14,9,17	148,120,98	12,11,18	462	149	0.00927453	0.0915676	0.778,0.896,0.872	0.799,0.779,0.637	0.11	105.167
17115	ENSMUSG00000047221.5	Fam185a	chr5	+	21455781	21455877	21447315	21447357	21480331	21480804	45,38,43	8,4,0	22,26,5	0,0,0	245	149	4.36945e-05	0.00108509	0.774,0.852,1.0	1.0,1.0,1.0	-0.125	28.1667
17116	ENSMUSG00000047221.5	Fam185a	chr5	+	21459158	21459293	21433690	21433783	21480331	21480804	50,78,76	0,1,0	35,32,28	6,2,0	284	149	0.000442019	0.0077213	1.0,0.976,1.0	0.754,0.894,1.0	0.109	40
17117	ENSMUSG00000047221.5	Fam185a	chr5	+	21459158	21459293	21447315	21447357	21480331	21480804	51,82,76	8,4,0	33,32,28	0,0,0	284	149	0.000127156	0.00269086	0.77,0.915,1.0	1.0,1.0,1.0	-0.105	41
17123	ENSMUSG00000018921.11	Pelp1	chr11	-	70406256	70406321	70401916	70402066	70409763	70410028	32,86,87	8,12,2	31,42,25	2,0,0	214	149	6.75882e-05	0.00157613	0.736,0.833,0.968	0.915,1.0,1.0	-0.126	50.1667
17171	ENSMUSG00000027540.13	Ptpn1	chr2	+	167958161	167958621	167951955	167952079	167963627	167963687	22,55,67	21,28,14	52,79,51	8,17,10	609	149	0.0103464	0.0995945	0.204,0.325,0.539	0.614,0.532,0.555	-0.211	18
17190	ENSMUSG00000028277.13	Ube2j1	chr4	+	33045079	33045199	33043856	33043986	33049681	33052363	872,1312,1455	52,106,131	1333,1463,828	10,2,0	269	149	0	0	0.903,0.873,0.86	0.987,0.998,1.0	-0.116	1182.67
17288	ENSMUSG00000022092.11	Ppp3cc	chr14	-	70220016	70220046	70217864	70218277	70224309	70224407	324,550,491	71,152,122	526,463,191	203,200,98	179	149	2.29765e-06	8.486e-05	0.792,0.751,0.77	0.683,0.658,0.619	0.118	565.167
17305	ENSMUSG00000036992.10	Nxt1	chr2	+	148674463	148674598	148672600	148672835	148675281	148676027	15,34,40	144,321,242	72,69,47	166,169,86	284	149	2.33147e-15	2.9167e-13	0.052,0.053,0.08	0.185,0.176,0.223	-0.133	227.5
17336	ENSMUSG00000090394.8	4930523C07Rik	chr1	+	160070122	160070232	160044383	160044753	160070699	160070803	1,8,6	57,81,70	13,15,10	86,67,12	259	149	0.000273795	0.0051577	0.01,0.054,0.047	0.08,0.114,0.324	-0.136	68.3333
17481	ENSMUSG00000018340.13	Anxa6	chr11	-	54987050	54987068	54986121	54986215	54991390	54991444	432,559,654	254,366,342	547,352,241	432,359,327	167	149	1.70591e-05	0.000486231	0.603,0.577,0.63	0.53,0.467,0.397	0.139	810.833
17485	ENSMUSG00000026455.14	Klhl12	chr1	+	134463826	134463980	134458427	134458666	134472393	134472543	31,36,34	2,0,5	28,24,16	0,0,0	303	149	0.0021989	0.0290253	0.884,1.0,0.77	1.0,1.0,1.0	-0.115	19.3333
17516	ENSMUSG00000072946.12	Ptgr2	chr12	+	84296227	84296356	84295216	84295335	84298010	84298202	30,75,58	183,238,251	194,208,163	95,54,20	278	149	0	0	0.081,0.144,0.11	0.523,0.674,0.814	-0.559	240
17532	ENSMUSG00000021969.8	Zdhhc20	chr14	-	57878432	57878459	57858539	57858609	57890062	57890220	13,23,19	0,0,0	19,25,23	6,0,3	176	149	9.26782e-05	0.00206016	1.0,1.0,1.0	0.728,1.0,0.866	0.135	21.8333
17592	ENSMUSG00000029165.17	Agbl5	chr5	+	30905108	30905155	30904702	30904815	30906115	30906666	2,3,16	2,1,4	6,18,10	0,0,0	196	149	3.37029e-05	0.000872109	0.432,0.695,0.753	1.0,1.0,1.0	-0.373	10.3333
17593	ENSMUSG00000029165.17	Agbl5	chr5	+	30905630	30905761	30904702	30904815	30906115	30906666	16,34,29	2,1,4	35,57,14	0,0,0	280	149	0.000818066	0.0128349	0.81,0.948,0.794	1.0,1.0,1.0	-0.149	28.1667
17719	ENSMUSG00000051166.10	Eml5	chr12	-	98810518	98810617	98805466	98805487	98815934	98816064	9,20,28	0,0,0	18,6,22	0,0,6	248	149	0.00792137	0.0807536	1.0,1.0,1.0	1.0,1.0,0.688	0.104	16.5
17755	ENSMUSG00000000085.16	Scmh1	chr4	+	120453243	120453306	120447032	120447161	120462012	120462155	8,16,17	0,0,0	16,15,12	2,4,0	212	149	0.00412919	0.0481623	1.0,1.0,1.0	0.849,0.725,1.0	0.142	14.8333
17756	ENSMUSG00000000085.16	Scmh1	chr4	+	120453243	120453306	120447032	120447161	120463074	120463084	8,14,17	0,0,0	36,21,25	4,4,0	212	149	0.000636341	0.0104005	1.0,1.0,1.0	0.863,0.787,1.0	0.117	21.3333
17757	ENSMUSG00000000085.16	Scmh1	chr4	+	120453243	120453306	120447032	120447161	120468234	120468469	18,25,18	16,3,2	30,20,23	22,24,22	212	149	0.00741073	0.076586	0.442,0.854,0.863	0.489,0.369,0.424	0.292	37
17759	ENSMUSG00000000085.16	Scmh1	chr4	+	120453751	120453775	120453242	120453306	120463074	120463119	43,50,29	0,0,0	55,63,38	20,8,17	173	149	1.45217e-12	1.36508e-10	1.0,1.0,1.0	0.703,0.872,0.658	0.256	53.8333
17766	ENSMUSG00000000085.16	Scmh1	chr4	+	120462012	120462155	120453242	120453306	120463074	120463084	42,68,59	0,0,0	94,70,35	20,8,17	292	149	1.1412e-12	1.08813e-10	1.0,1.0,1.0	0.706,0.817,0.512	0.322	56.5
17772	ENSMUSG00000000085.16	Scmh1	chr4	+	120463074	120463145	120447032	120447161	120468234	120468469	128,99,125	16,3,2	108,95,77	22,24,22	220	149	6.00226e-08	3.07525e-06	0.844,0.957,0.977	0.769,0.728,0.703	0.193	119.833
17781	ENSMUSG00000061461.11	Smim20	chr5	+	53268022	53268070	53267176	53267358	53277142	53277199	4,6,1	35,50,37	12,14,3	41,26,27	197	149	0.00108157	0.0161143	0.08,0.083,0.02	0.181,0.289,0.078	-0.122	42.6667
17785	ENSMUSG00000026436.15	Elk4	chr1	+	132013025	132013234	132008296	132008923	132014382	132014456	112,137,149	12,8,14	219,141,130	4,10,0	358	149	0.000526039	0.00889657	0.795,0.877,0.816	0.958,0.854,1.0	-0.108	125
17794	ENSMUSG00000019790.17	Stxbp5	chr10	-	9784340	9784400	9770449	9770689	9789362	9789428	1,10,16	18,5,16	3,1,0	14,10,7	209	149	0.00236583	0.030771	0.038,0.588,0.416	0.133,0.067,0.0	0.281	16.8333
17795	ENSMUSG00000019790.17	Stxbp5	chr10	-	9784340	9784400	9778020	9778071	9789362	9789428	10,42,22	91,96,99	3,11,0	108,105,63	209	149	4.00755e-08	2.119e-06	0.073,0.238,0.137	0.019,0.069,0.0	0.12	108.333
17831	ENSMUSG00000040928.15	S100pbp	chr4	-	129183600	129183717	129181741	129182532	129189541	129189579	35,175,109	4,4,12	154,123,38	4,0,0	266	149	8.48686e-05	0.0019134	0.831,0.961,0.836	0.956,1.0,1.0	-0.109	100.667
17842	ENSMUSG00000026979.16	Psd4	chr2	+	24386358	24386519	24368350	24368580	24394021	24394411	7,22,25	2,4,13	16,15,8	0,0,0	310	149	6.74412e-09	4.0583e-07	0.627,0.726,0.48	1.0,1.0,1.0	-0.389	12.6667
17893	ENSMUSG00000021555.15	Naa35	chr13	+	59608760	59608844	59608144	59608195	59616743	59616803	22,31,42	0,5,4	32,32,20	0,0,0	233	149	0.000111488	0.00241457	1.0,0.799,0.87	1.0,1.0,1.0	-0.11	22.3333
17967	ENSMUSG00000040466.16	Blvrb	chr7	+	27459255	27459633	27448031	27448196	27462566	27462695	52,71,74	0,0,0	61,59,26	8,0,0	527	149	0.000676789	0.010962	1.0,1.0,1.0	0.683,1.0,1.0	0.106	29
18051	ENSMUSG00000025958.14	Creb1	chr1	+	64574072	64574255	64570133	64570276	64576178	64576329	1772,1955,2226	178,196,228	1958,1578,1392	65,63,61	332	149	1.11022e-16	1.52981e-14	0.817,0.817,0.814	0.931,0.918,0.911	-0.104	1813.17
18052	ENSMUSG00000025958.14	Creb1	chr1	+	64575195	64575259	64570133	64570276	64576178	64576329	20,30,56	178,196,228	62,59,61	65,63,61	213	149	0	0	0.073,0.097,0.147	0.4,0.396,0.412	-0.297	179.833
18071	ENSMUSG00000013973.12	Dedd	chr1	+	171331252	171331285	171329144	171329526	171338251	171338339	38,84,61	19,31,68	27,26,18	42,67,18	182	149	0.00124855	0.0182109	0.621,0.689,0.423	0.345,0.241,0.45	0.232	83.1667
18072	ENSMUSG00000013973.12	Dedd	chr1	+	171331252	171331285	171329568	171329692	171338251	171338339	20,60,44	0,10,7	32,22,16	27,12,12	182	149	3.02656e-07	1.36193e-05	1.0,0.831,0.837	0.492,0.6,0.522	0.351	43.6667
18113	ENSMUSG00000061859.17	Patj	chr4	+	98638690	98638762	98623602	98623689	98650367	98650485	66,88,61	4,4,6	65,41,25	14,4,10	221	149	0.00139142	0.0198979	0.918,0.937,0.873	0.758,0.874,0.628	0.156	64.6667
18133	ENSMUSG00000026790.19	Odf2	chr2	+	29893037	29893154	29892185	29892276	29893443	29893512	118,99,124	3,23,11	150,103,84	7,0,5	266	149	0.00253144	0.0324682	0.957,0.707,0.863	0.923,1.0,0.904	-0.1	30
18173	ENSMUSG00000026737.12	Pip4k2a	chr2	-	18866111	18866150	18852812	18852926	18872283	18872430	19,44,73	0,0,2	20,31,11	4,4,0	188	149	0.00077167	0.0122193	1.0,1.0,0.967	0.798,0.86,1.0	0.103	34.6667
18174	ENSMUSG00000026737.12	Pip4k2a	chr2	-	18866111	18866150	18852812	18852926	18889051	18889204	16,24,60	0,3,0	14,18,4	4,2,2	188	149	0.000927293	0.0141743	1.0,0.864,1.0	0.735,0.877,0.613	0.213	24.5
18183	ENSMUSG00000029190.19	D5Ertd579e	chr5	-	36604510	36604608	36600484	36602803	36607937	36608046	57,43,61	0,2,4	41,53,28	4,8,8	247	149	0.000328415	0.00601965	1.0,0.928,0.902	0.861,0.8,0.679	0.163	51.5
18233	ENSMUSG00000054226.13	Tprkb	chr6	+	85919916	85920024	85915797	85916107	85921422	85921511	14,15,16	4,7,4	14,24,12	0,4,0	257	149	0.0013778	0.0197327	0.67,0.554,0.699	1.0,0.777,1.0	-0.285	16.6667
18242	ENSMUSG00000038718.15	Pbx3	chr2	-	34224404	34224646	34213251	34213442	34370823	34370897	46,53,87	0,2,2	33,15,6	4,2,4	391	149	0.000160224	0.00326601	1.0,0.91,0.943	0.759,0.741,0.364	0.33	30.5
18243	ENSMUSG00000038718.15	Pbx3	chr2	-	34224544	34224646	34213251	34213442	34370823	34370846	34,38,13	0,2,2	23,3,0	4,2,4	251	149	0.000135256	0.00283165	1.0,0.919,0.794	0.773,0.471,0.0	0.49	20.8333
18252	ENSMUSG00000014554.13	Dguok	chr6	-	83480842	83480942	83480216	83480436	83481346	83481462	169,253,298	85,136,114	122,97,59	132,111,42	249	149	1.46289e-06	5.64741e-05	0.543,0.527,0.61	0.356,0.343,0.457	0.175	265.167
18435	ENSMUSG00000038174.14	Fam126b	chr1	-	58534484	58534652	58527020	58530259	58535389	58535549	2,6,10	17,29,16	15,17,9	21,14,2	317	149	0.00159036	0.022241	0.052,0.089,0.227	0.251,0.363,0.679	-0.308	23.5
18553	ENSMUSG00000097039.8	Pvt1	chr15	+	62149238	62149352	62038046	62038201	62175466	62175548	14,13,10	2,5,0	17,18,16	1,0,0	263	149	0.000457896	0.00794443	0.799,0.596,1.0	0.906,1.0,1.0	-0.17	13.3333
18558	ENSMUSG00000097039.8	Pvt1	chr15	+	62159996	62160128	62038046	62038201	62175466	62175548	0,11,13	2,5,0	30,20,10	1,0,0	281	149	0.000712254	0.0114197	0.0,0.538,1.0	0.941,1.0,1.0	-0.468	10
18565	ENSMUSG00000097039.8	Pvt1	chr15	+	62175466	62175548	62159996	62160128	62242173	62242297	13,29,23	0,1,0	56,31,29	0,14,0	231	149	0.00126074	0.0183499	1.0,0.949,1.0	1.0,0.588,1.0	0.12	32.3333
18567	ENSMUSG00000097039.8	Pvt1	chr15	+	62244718	62244857	62242433	62242561	62249157	62249223	20,31,20	20,24,24	41,71,35	10,11,9	288	149	1.15431e-08	6.70366e-07	0.341,0.401,0.301	0.68,0.77,0.668	-0.358	49
18591	ENSMUSG00000029136.9	Rbks	chr5	-	31659906	31660071	31651808	31651900	31665718	31665781	131,207,224	17,17,21	418,435,245	77,93,50	314	149	2.42604e-05	0.000658493	0.785,0.852,0.835	0.72,0.689,0.699	0.121	293.167
18595	ENSMUSG00000023967.9	Mrps18a	chr17	+	46124975	46125413	46122802	46122831	46125642	46125712	852,1063,1150	40,49,57	1193,849,577	18,6,14	587	149	1.28686e-10	9.92418e-09	0.844,0.846,0.837	0.944,0.973,0.913	-0.101	956
18613	ENSMUSG00000005871.15	Apc	chr18	+	34289837	34289942	34279268	34279352	34296030	34296129	74,74,98	2,11,15	99,51,64	15,23,34	254	149	0.000851154	0.0132376	0.956,0.798,0.793	0.795,0.565,0.525	0.221	93.3333
18813	ENSMUSG00000086629.8	2810403D21Rik	chrX	+	108855879	108855929	108836265	108836355	108886344	108886896	16,7,7	7,2,4	3,3,4	13,6,4	199	149	0.000789405	0.0124557	0.631,0.724,0.567	0.147,0.272,0.428	0.358	12.6667
18866	ENSMUSG00000030556.13	Lrrc28	chr7	-	67559857	67559969	67529585	67529745	67617992	67618130	6,10,22	0,0,0	21,43,6	4,0,8	261	149	3.00385e-05	0.000790504	1.0,1.0,1.0	0.75,1.0,0.3	0.317	17.3333
18870	ENSMUSG00000030556.13	Lrrc28	chr7	-	67559857	67560064	67529585	67529745	67617992	67618130	9,32,37	0,0,0	17,30,10	4,0,8	356	149	2.65288e-06	9.60086e-05	1.0,1.0,1.0	0.64,1.0,0.343	0.339	12.1667
18873	ENSMUSG00000030556.13	Lrrc28	chr7	-	67559857	67560064	67545365	67545468	67617992	67618130	15,88,55	0,0,2	98,101,57	7,2,9	356	149	6.46162e-05	0.00151627	1.0,1.0,0.92	0.854,0.955,0.726	0.128	60
18876	ENSMUSG00000030556.13	Lrrc28	chr7	-	67579689	67579750	67559857	67560064	67617992	67618130	0,4,2	9,15,11	2,12,17	9,13,2	210	149	0.00206194	0.0275618	0.0,0.159,0.114	0.136,0.396,0.858	-0.372	16
18878	ENSMUSG00000030556.13	Lrrc28	chr7	-	67628294	67628335	67619073	67619111	67641103	67641340	38,32,44	0,2,0	17,33,5	0,8,2	190	149	0.000212332	0.00415145	1.0,0.926,1.0	1.0,0.764,0.662	0.167	30.1667
18891	ENSMUSG00000035572.16	Dcaf10	chr4	+	45349536	45349591	45348105	45348219	45359760	45359958	27,49,43	274,268,260	112,50,48	195,191,151	204	149	1.04929e-07	5.14243e-06	0.067,0.118,0.108	0.296,0.161,0.188	-0.117	277.667
18925	ENSMUSG00000035069.3	Oma1	chr4	+	103328837	103328966	103325292	103325400	103331304	103331379	100,170,140	8,11,8	142,128,74	38,15,19	278	149	1.13938e-05	0.000344684	0.87,0.892,0.904	0.667,0.821,0.676	0.167	128.833
18926	ENSMUSG00000035069.3	Oma1	chr4	+	103353501	103353651	103331304	103331379	103365972	103366443	26,71,77	0,0,0	56,53,22	4,7,0	299	149	8.65409e-06	0.000271425	1.0,1.0,1.0	0.875,0.79,1.0	0.112	47.8333
18962	ENSMUSG00000040139.14	9430038I01Rik	chr7	-	137376954	137377117	137376136	137376351	137410639	137410735	8,13,28	26,43,44	11,2,0	28,42,24	312	149	0.000461507	0.00799457	0.128,0.126,0.233	0.158,0.022,0.0	0.102	41
19045	ENSMUSG00000039031.16	Arhgap18	chr10	+	26912606	26912731	26889731	26889872	26916392	26916454	13,17,2	0,0,0	19,27,12	2,2,2	274	149	0.00188559	0.0256528	1.0,1.0,1.0	0.838,0.88,0.765	0.172	15.6667
19052	ENSMUSG00000039285.12	Azi2	chr9	+	118059619	118059666	118059056	118059175	118061449	118061517	11,11,23	0,2,4	20,21,2	18,25,6	196	149	1.11311e-06	4.43604e-05	1.0,0.807,0.814	0.458,0.39,0.202	0.524	23.8333
19055	ENSMUSG00000039285.12	Azi2	chr9	+	118061449	118061517	118059055	118059175	118061713	118062260	1,4,10	116,172,171	40,41,20	117,118,78	217	149	0	0	0.006,0.016,0.039	0.19,0.193,0.15	-0.157	147.667
19056	ENSMUSG00000039285.12	Azi2	chr9	+	118061449	118061517	118059619	118059666	118061713	118062260	1,2,6	71,55,66	33,24,14	36,35,29	217	149	0	0	0.01,0.024,0.059	0.386,0.32,0.249	-0.287	61.6667
19073	ENSMUSG00000066735.8	Vkorc1l1	chr5	+	129978518	129978628	129942126	129942227	129982140	129982241	83,100,124	0,0,0	83,85,27	5,0,6	259	149	7.00722e-05	0.00162155	1.0,1.0,1.0	0.905,1.0,0.721	0.125	85.5
19113	ENSMUSG00000037795.14	N4bp2	chr5	+	65809154	65809240	65806189	65808543	65809763	65809809	33,102,98	0,0,3	80,78,9	6,8,2	235	149	1.70301e-05	0.000485614	1.0,1.0,0.954	0.894,0.861,0.74	0.153	66.8333
19134	ENSMUSG00000001855.15	Nup214	chr2	+	32047402	32047574	32042416	32042569	32051008	32051148	97,198,210	12,0,8	118,191,34	17,20,27	321	149	0.00014112	0.00293906	0.79,1.0,0.924	0.763,0.816,0.369	0.255	140.333
19150	ENSMUSG00000037262.7	Kin	chr2	+	10085729	10085824	10080592	10080744	10090240	10090363	75,70,47	0,0,0	67,72,30	2,9,2	244	149	5.26465e-06	0.000173837	1.0,1.0,1.0	0.953,0.83,0.902	0.105	60
19222	ENSMUSG00000074529.10	Zfp972	chr2	-	177921434	177921495	177903339	177903727	177921688	177921815	0,4,0	6,11,10	6,4,8	10,4,8	210	149	0.000266125	0.00504031	0.0,0.205,0.0	0.299,0.415,0.415	-0.308	11.8333
19262	ENSMUSG00000051154.11	Commd3	chr2	+	18674280	18674361	18673960	18674006	18674655	18674716	10,2,4	0,0,10	0,2,4	19,12,18	230	149	3.01131e-05	0.000792153	1.0,1.0,0.206	0.0,0.097,0.126	0.661	13.5
19266	ENSMUSG00000026603.13	Smyd2	chr1	-	189888814	189888917	189886520	189886631	189896570	189896695	251,269,186	4,4,3	184,167,148	23,20,32	252	149	2.22045e-16	3.00977e-14	0.974,0.975,0.973	0.825,0.832,0.732	0.178	201.5
19267	ENSMUSG00000026603.13	Smyd2	chr1	-	189891399	189891467	189888814	189888917	189896570	189896695	210,266,272	10,2,4	181,133,130	20,21,23	217	149	1.66422e-13	1.76652e-11	0.935,0.989,0.979	0.861,0.813,0.795	0.145	209.333
19290	ENSMUSG00000014959.12	Gorasp2	chr2	+	70672564	70672761	70661575	70661760	70676464	70676545	163,229,277	181,489,454	359,304,259	336,369,162	346	149	0.000203291	0.00399464	0.279,0.168,0.208	0.315,0.262,0.408	-0.11	461.833
19354	ENSMUSG00000001039.12	B9d1	chr11	+	61507627	61507739	61506343	61506412	61509469	61509532	26,22,11	6,2,0	28,25,2	2,0,0	261	149	0.00223197	0.0293861	0.712,0.863,1.0	0.889,1.0,1.0	-0.105	16.3333
19355	ENSMUSG00000001039.12	B9d1	chr11	+	61509071	61509168	61506343	61506412	61509469	61509532	2,15,18	6,2,0	18,10,6	2,0,0	246	149	0.00536488	0.05946	0.168,0.82,1.0	0.845,1.0,1.0	-0.286	12.8333
19388	ENSMUSG00000038179.13	Slamf7	chr1	-	171637296	171637400	171635717	171636374	171638662	171638785	725,973,903	169,314,306	1367,1269,944	102,106,79	253	149	0	0	0.716,0.646,0.635	0.888,0.876,0.876	-0.214	1128
19418	ENSMUSG00000043411.15	Usp48	chr4	+	137636933	137636987	137634897	137635008	137637759	137637890	58,40,43	156,154,158	144,135,96	50,72,68	203	149	0	0	0.214,0.16,0.166	0.679,0.579,0.509	-0.409	194
19419	ENSMUSG00000043411.15	Usp48	chr4	+	137636933	137636987	137634897	137635008	137637764	137637890	33,18,26	13,2,2	72,81,57	5,2,4	203	149	0.00423669	0.0492383	0.651,0.869,0.905	0.914,0.967,0.913	-0.123	50.8333
19420	ENSMUSG00000043411.15	Usp48	chr4	+	137639205	137639310	137638155	137638262	137644342	137644498	141,132,131	8,5,6	80,124,74	16,11,12	254	149	0.00015391	0.00316055	0.912,0.939,0.928	0.746,0.869,0.783	0.127	117
19430	ENSMUSG00000039068.16	Zzz3	chr3	+	152422617	152422771	152420014	152420140	152427276	152427854	185,308,243	5,17,12	205,226,87	34,14,17	303	149	6.92762e-05	0.0016076	0.948,0.899,0.909	0.748,0.888,0.716	0.135	214
19431	ENSMUSG00000039068.16	Zzz3	chr3	+	152422617	152422771	152420014	152420140	152437737	152437890	64,172,144	0,0,0	88,146,29	3,8,6	303	149	1.81846e-07	8.52893e-06	1.0,1.0,1.0	0.935,0.9,0.704	0.154	98.5
19463	ENSMUSG00000029227.15	Fip1l1	chr5	+	74585045	74585072	74572428	74572585	74587002	74587057	123,310,296	86,227,182	217,172,54	168,272,94	176	149	0.00123734	0.018076	0.548,0.536,0.579	0.522,0.349,0.327	0.155	366.833
19479	ENSMUSG00000057147.13	Dph6	chr2	-	114523043	114523138	114519668	114519799	114535524	114535586	282,466,462	52,26,28	290,286,156	135,107,57	244	149	0	0	0.768,0.916,0.91	0.567,0.62,0.626	0.26	382
19499	ENSMUSG00000058239.13	Usf2	chr7	-	30955799	30956000	30955289	30955440	30956148	30956239	95,210,176	16,12,16	141,165,18	26,38,4	350	149	0.0011377	0.0168526	0.717,0.882,0.824	0.698,0.649,0.657	0.14	127.5
19636	ENSMUSG00000039048.15	Foxred1	chr9	-	35207478	35207580	35206086	35206299	35209037	35210165	43,63,64	6,8,2	63,50,35	0,1,0	251	149	4.53762e-06	0.000152987	0.81,0.824,0.95	1.0,0.967,1.0	-0.128	50.5
19768	ENSMUSG00000102976.6	Zc3h11a	chr1	-	133655344	133655398	133653972	133654032	133661255	133661360	46,41,52	12,9,4	42,65,35	3,6,0	203	149	0.0048329	0.0547394	0.738,0.77,0.905	0.911,0.888,1.0	-0.129	52.5
19794	ENSMUSG00000029454.15	Mapkapk5	chr5	-	121535674	121535943	121534406	121534430	121537111	121537184	79,190,196	8,14,5	184,172,139	47,19,10	418	149	0.00612175	0.0659694	0.779,0.829,0.933	0.583,0.763,0.832	0.121	85.6667
19874	ENSMUSG00000052395.17	Rft1	chr14	+	30663273	30663424	30663077	30663179	30666678	30666816	0,0,4	16,27,29	10,4,6	19,21,13	300	149	1.62001e-05	0.000465937	0.0,0.0,0.064	0.207,0.086,0.186	-0.138	22.5
19902	ENSMUSG00000020064.9	Herc4	chr10	+	63291179	63291283	63290503	63290676	63306347	63306446	7,7,14	18,18,20	12,16,9	12,12,6	253	149	0.00827277	0.0835234	0.186,0.186,0.292	0.371,0.44,0.469	-0.205	20.5
19971	ENSMUSG00000026388.15	3110009E18Rik	chr1	+	120171400	120171482	120166134	120166172	120188040	120188189	112,104,110	24,17,11	88,77,68	12,2,1	231	149	0.00166485	0.0231369	0.751,0.798,0.866	0.825,0.961,0.978	-0.116	104.333
20226	ENSMUSG00000030102.11	Itpr1	chr6	+	108432645	108432696	108417876	108418000	108438299	108438432	75,98,121	40,108,95	16,24,15	84,92,39	200	149	1.30118e-12	1.2301e-10	0.583,0.403,0.487	0.124,0.163,0.223	0.321	134.5
20227	ENSMUSG00000030102.11	Itpr1	chr6	+	108432648	108432696	108417888	108418000	108438299	108438432	70,74,94	40,108,95	14,23,21	84,92,39	197	149	1.48761e-06	5.73619e-05	0.57,0.341,0.428	0.112,0.159,0.289	0.26	125.667
20255	ENSMUSG00000029106.14	Add1	chr5	+	34629135	34629172	34628414	34628513	34630469	34632305	185,325,360	256,418,460	166,208,94	491,642,299	186	149	3.10862e-15	3.85273e-13	0.367,0.384,0.385	0.213,0.206,0.201	0.172	650.667
20305	ENSMUSG00000053091.16	Lins1	chr7	+	66707024	66707124	66696175	66696306	66708039	66708221	8,14,8	8,42,29	4,2,2	24,29,20	249	149	0.00103069	0.0154532	0.374,0.166,0.142	0.091,0.04,0.056	0.165	31.6667
20308	ENSMUSG00000053091.16	Lins1	chr7	+	66708638	66708728	66708177	66708460	66709293	66709435	28,33,40	0,0,0	42,13,14	21,5,2	239	149	1.58018e-11	1.33461e-09	1.0,1.0,1.0	0.555,0.618,0.814	0.338	31.6667
20315	ENSMUSG00000026254.17	Eif4e2	chr1	+	87214345	87214495	87213978	87214019	87219580	87219695	210,373,377	101,119,118	216,282,69	115,139,66	299	149	0.00432486	0.0500934	0.509,0.61,0.614	0.483,0.503,0.343	0.135	343.167
20370	ENSMUSG00000038733.14	Wdr26	chr1	-	181180465	181180648	181177674	181177831	181181303	181181489	285,729,734	558,1062,900	485,563,327	385,347,151	332	149	5.16287e-12	4.63086e-10	0.186,0.236,0.268	0.361,0.421,0.493	-0.195	780.167
20405	ENSMUSG00000039985.14	Sinhcaf	chr6	-	148941932	148942022	148933001	148933148	148946291	148946415	8,16,8	18,35,39	0,8,2	32,25,19	239	149	0.00538707	0.0596557	0.217,0.222,0.113	0.0,0.166,0.062	0.108	29
20412	ENSMUSG00000079184.10	Mphosph8	chr14	+	56696658	56696742	56693137	56693578	56697130	56697427	13,21,15	4,3,0	10,15,8	0,0,0	233	149	0.000482138	0.00828084	0.675,0.817,1.0	1.0,1.0,1.0	-0.169	14.5
20424	ENSMUSG00000027478.15	Dnmt3b	chr2	+	153684358	153684477	153678470	153678556	153686257	153687316	22,23,23	23,33,29	13,4,2	28,11,12	268	149	0.00798466	0.0812457	0.347,0.279,0.306	0.205,0.168,0.085	0.158	37.1667
20480	ENSMUSG00000028673.10	Fuca1	chr4	+	135934689	135934704	135932944	135933099	135936922	135937022	8,6,4	17,26,18	6,1,2	47,37,32	164	149	0.0013614	0.0195357	0.299,0.173,0.168	0.104,0.024,0.054	0.153	34
20507	ENSMUSG00000033434.15	Gtpbp6	chr5	-	110107059	110107197	110106648	110106742	110107855	110108140	19,24,22	8,0,4	9,27,23	0,2,0	287	149	0.000446656	0.00778594	0.552,1.0,0.741	1.0,0.875,1.0	-0.194	17.6667
20676	ENSMUSG00000021714.15	Cenpk	chr13	+	104242188	104242271	104236178	104236225	104242745	104242872	40,47,40	8,4,2	53,44,14	0,0,0	232	149	2.06677e-06	7.72329e-05	0.763,0.883,0.928	1.0,1.0,1.0	-0.142	42
20807	ENSMUSG00000052760.16	A630001G21Rik	chr1	-	85727513	85727698	85726458	85726502	85736471	85736561	703,840,1358	21,68,77	3110,2889,3130	27,4,8	334	149	0	0	0.937,0.846,0.887	0.981,0.997,0.994	-0.101	525.167
20808	ENSMUSG00000052760.16	A630001G21Rik	chr1	-	85727513	85727698	85726458	85726615	85736471	85736561	722,855,1365	143,173,202	3419,3126,3274	50,63,22	334	149	0	0	0.693,0.688,0.751	0.968,0.957,0.985	-0.259	721.667
20809	ENSMUSG00000052760.16	A630001G21Rik	chr1	-	85735922	85736029	85727513	85727698	85736471	85736561	22,24,41	73,40,89	32,31,10	962,1019,668	256	149	0	0	0.149,0.259,0.211	0.019,0.017,0.009	0.191	497.5
20818	ENSMUSG00000016481.15	Cr1l	chr1	-	195106817	195106922	195097381	195098841	195111079	195111155	526,593,503	280,232,277	251,151,133	63,37,38	254	149	3.12045e-06	0.000110465	0.524,0.6,0.516	0.7,0.705,0.672	-0.146	477.5
20866	ENSMUSG00000047888.10	Tnrc6b	chr15	+	80913304	80913442	80902519	80902712	80917950	80918097	18,74,63	4,0,3	53,57,12	0,0,0	287	149	0.00956934	0.0935759	0.7,1.0,0.916	1.0,1.0,1.0	-0.128	27.3333
20868	ENSMUSG00000047888.10	Tnrc6b	chr15	+	80918510	80918606	80917950	80918097	80923457	80923682	149,458,432	53,76,89	373,472,176	35,35,16	245	149	1.75618e-07	8.26653e-06	0.631,0.786,0.747	0.866,0.891,0.87	-0.154	392.333
20909	ENSMUSG00000033192.5	Lpcat2	chr8	+	92873047	92873108	92871137	92871250	92874232	92874291	3,28,4	0,0,0	19,13,9	0,2,4	210	149	0.00348703	0.0420275	1.0,1.0,1.0	1.0,0.822,0.615	0.188	13.3333
20931	ENSMUSG00000006638.15	Abhd1	chr5	+	30952884	30953045	30950065	30950248	30953342	30953525	32,30,80	2,4,4	20,19,6	21,17,6	310	149	5.16254e-14	5.71693e-12	0.885,0.783,0.906	0.314,0.349,0.325	0.529	35.8333
20951	ENSMUSG00000026222.16	Sp100	chr1	+	85707226	85707298	85701404	85701443	85708992	85709406	19,22,18	51,80,80	24,23,24	15,32,15	221	149	3.82154e-07	1.68746e-05	0.201,0.156,0.132	0.519,0.326,0.519	-0.292	62.8333
20994	ENSMUSG00000002845.14	Tmem39a	chr16	+	38575742	38575826	38564188	38564301	38581969	38582000	30,38,36	0,0,0	35,52,10	0,2,6	233	149	0.00138417	0.0198112	1.0,1.0,1.0	1.0,0.943,0.516	0.18	22.5
21031	ENSMUSG00000037395.15	Rcor3	chr1	-	192108643	192108701	192101387	192101867	192116268	192116346	21,21,39	3,0,0	26,11,15	6,4,0	207	149	0.00154909	0.0217383	0.834,1.0,1.0	0.757,0.664,1.0	0.138	24.3333
21033	ENSMUSG00000037395.15	Rcor3	chr1	-	192129823	192129937	192127975	192128028	192130382	192130460	2,12,16	10,32,52	28,30,26	52,32,20	263	149	0.000581673	0.00968059	0.102,0.175,0.148	0.234,0.347,0.424	-0.193	48.6667
21043	ENSMUSG00000039783.15	Kmo	chr1	+	175633465	175633619	175632025	175632273	175637508	175637565	16,36,29	37,117,76	51,43,50	58,94,26	303	149	0.00129139	0.0187127	0.175,0.131,0.158	0.302,0.184,0.486	-0.169	90.1667
21174	ENSMUSG00000056536.14	Pign	chr1	-	105658886	105659006	105657601	105657850	105659292	105659366	78,133,118	25,60,38	101,100,81	58,52,56	269	149	0.00584903	0.0636659	0.633,0.551,0.632	0.491,0.516,0.445	0.121	144.167
21361	ENSMUSG00000059897.5	Zfp930	chr8	+	69226671	69226729	69226342	69226469	69227842	69228980	42,76,69	4,13,7	32,20,7	6,27,18	207	149	0.000210558	0.0041216	0.883,0.808,0.876	0.793,0.348,0.219	0.402	53.5
21375	ENSMUSG00000054874.12	Pcnx3	chr19	-	5665328	5665627	5664634	5665247	5665707	5665841	25,159,138	2,5,2	63,87,35	2,8,12	448	149	0.00295454	0.0367064	0.806,0.914,0.958	0.913,0.783,0.492	0.163	63.3333
21425	ENSMUSG00000028382.15	Ptbp3	chr4	-	59546148	59546182	59524394	59524476	59549147	59549252	171,344,401	387,798,985	199,236,86	921,1038,360	183	149	1.30429e-09	8.66324e-08	0.265,0.26,0.249	0.15,0.156,0.163	0.102	987.667
21497	ENSMUSG00000035696.15	Rnf38	chr4	-	44159004	44159054	44152359	44152553	44168242	44168252	25,38,47	1,8,5	28,43,44	20,12,8	199	149	0.00819681	0.0829074	0.949,0.781,0.876	0.512,0.728,0.805	0.187	46.3333
21526	ENSMUSG00000037286.15	Stag1	chr9	+	100953485	100953596	100951606	100951781	100954220	100954335	324,612,620	35,113,109	490,462,188	105,128,65	260	149	0.000291611	0.00544705	0.841,0.756,0.765	0.728,0.674,0.624	0.112	534.167
21620	ENSMUSG00000028549.17	Itgb3bp	chr4	-	99780761	99780821	99771997	99772389	99781876	99781970	22,43,50	0,2,0	55,43,32	2,4,6	209	149	0.000330477	0.00604972	1.0,0.939,1.0	0.951,0.885,0.792	0.104	43.1667
21623	ENSMUSG00000028549.17	Itgb3bp	chr4	-	99798695	99798762	99789600	99789679	99814057	99814100	32,34,40	50,19,30	14,23,4	34,49,24	216	149	0.000333463	0.00609037	0.306,0.552,0.479	0.221,0.245,0.103	0.256	55.1667
21628	ENSMUSG00000098022.7	Zfp82	chr7	-	30062228	30062318	30056036	30057519	30066240	30066367	48,15,36	4,2,4	36,28,12	0,0,0	239	149	5.6243e-05	0.0013496	0.882,0.824,0.849	1.0,1.0,1.0	-0.148	27.8333
21635	ENSMUSG00000016756.17	Cmah	chr13	+	24436619	24436757	24435606	24435688	24439121	24439257	34,60,63	9,11,7	80,136,52	5,5,8	287	149	0.0092192	0.091143	0.662,0.739,0.824	0.893,0.934,0.771	-0.124	75.3333
21642	ENSMUSG00000039834.17	Zfp335	chr2	-	164906339	164906495	164904840	164904987	164907427	164907574	0,4,3	30,84,95	6,6,12	38,112,12	305	149	6.95184e-05	0.00161154	0.0,0.023,0.015	0.072,0.026,0.328	-0.129	62.5
21687	ENSMUSG00000042790.16	Rnf214	chr9	-	45866946	45867051	45866565	45866661	45867499	45867632	47,98,99	116,198,180	156,112,125	142,79,34	254	149	1.17816e-06	4.68126e-05	0.192,0.225,0.244	0.392,0.454,0.683	-0.289	229.333
21800	ENSMUSG00000003199.16	Mpnd	chr17	+	56009329	56009586	56009200	56009256	56010276	56010513	29,92,91	0,4,3	51,86,22	12,9,2	406	149	0.00025693	0.00489262	1.0,0.894,0.918	0.609,0.778,0.801	0.208	46.8333
21875	ENSMUSG00000064289.15	Tank	chr2	+	61629284	61629372	61627720	61627839	61644306	61644422	40,24,31	9,19,15	27,21,11	27,27,36	237	149	0.000653413	0.0106378	0.736,0.443,0.565	0.386,0.328,0.161	0.29	43.5
21877	ENSMUSG00000064289.15	Tank	chr2	+	61643714	61643785	61627720	61627839	61649737	61650288	132,112,135	6,7,22	124,92,58	17,13,29	220	149	0.00615933	0.0662456	0.937,0.916,0.806	0.832,0.827,0.575	0.142	118.833
22053	ENSMUSG00000040648.14	Ppip5k2	chr1	-	97717441	97717561	97713003	97713144	97719833	97719906	77,63,65	170,243,208	16,11,4	239,178,134	269	149	0	0	0.201,0.126,0.148	0.036,0.033,0.016	0.13	231.667
22054	ENSMUSG00000040648.14	Ppip5k2	chr1	-	97717441	97717561	97716541	97716604	97719833	97719906	44,45,40	0,0,0	6,5,0	2,8,2	269	149	5.46232e-11	4.37472e-09	1.0,1.0,1.0	0.624,0.257,0.0	0.706	22.3333
22065	ENSMUSG00000026743.16	Mllt10	chr2	+	18082510	18082725	18071124	18071204	18092783	18092834	41,60,71	16,17,9	71,70,70	5,14,1	364	149	0.00696197	0.072991	0.512,0.591,0.764	0.853,0.672,0.966	-0.208	30.6667
22071	ENSMUSG00000026743.16	Mllt10	chr2	+	18092783	18092834	18082510	18082725	18101457	18101512	14,45,50	0,12,4	35,31,24	0,0,0	200	149	2.59998e-06	9.44251e-05	1.0,0.736,0.903	1.0,1.0,1.0	-0.12	35.8333
22089	ENSMUSG00000026743.16	Mllt10	chr2	+	18123718	18123812	18109781	18109891	18146776	18146872	34,30,55	0,1,18	29,35,22	2,0,0	243	149	0.000552477	0.00926418	1.0,0.948,0.652	0.899,1.0,1.0	-0.1	24.8333
22104	ENSMUSG00000026743.16	Mllt10	chr2	+	18171042	18171075	18170250	18170298	18196582	18196700	25,19,12	0,4,1	7,18,6	4,6,12	182	149	6.93091e-05	0.00160781	1.0,0.795,0.908	0.589,0.711,0.29	0.371	19
22219	ENSMUSG00000028649.20	Macf1	chr4	-	123441602	123441665	123440549	123440791	123444834	123444952	76,147,130	28,35,59	81,96,22	52,53,50	212	149	0.0027176	0.0343528	0.656,0.747,0.608	0.523,0.56,0.236	0.231	137.833
22312	ENSMUSG00000033257.14	Ttll4	chr1	+	74672843	74673010	74661744	74661889	74678897	74678931	5,27,23	0,5,2	6,16,4	0,1,0	316	149	0.000266225	0.00504078	1.0,0.718,0.844	1.0,0.883,1.0	-0.107	13.1667
22349	ENSMUSG00000033124.16	Atg9a	chr1	-	75184455	75184573	75182893	75183116	75184688	75184867	7,34,32	0,0,0	50,63,32	6,1,6	267	149	1.53076e-05	0.000444883	1.0,1.0,1.0	0.823,0.972,0.749	0.152	31.6667
22375	ENSMUSG00000046169.10	Adamts6	chr13	+	104429789	104429870	104426934	104427068	104444052	104444216	28,19,26	0,0,0	26,30,27	6,2,0	230	149	0.000514985	0.00874122	1.0,1.0,1.0	0.737,0.907,1.0	0.119	27.3333
22439	ENSMUSG00000029674.13	Limk1	chr5	-	134662102	134662157	134661388	134661858	134664184	134664316	43,48,39	0,4,0	24,34,14	4,6,2	204	149	0.00046579	0.00805408	1.0,0.898,1.0	0.814,0.805,0.836	0.148	36.3333
22637	ENSMUSG00000042520.16	Ubap2l	chr3	-	90001817	90001868	90000139	90000253	90002278	90002476	14,22,34	78,79,80	16,22,10	26,4,4	200	149	9.42423e-05	0.00208517	0.118,0.172,0.24	0.314,0.804,0.651	-0.413	64.5
22638	ENSMUSG00000042520.16	Ubap2l	chr3	-	90001817	90001868	90000812	90000991	90002278	90002476	8,22,26	77,366,275	20,55,12	39,55,5	200	149	2.74403e-12	2.52246e-10	0.072,0.043,0.066	0.276,0.427,0.641	-0.388	159.667
22715	ENSMUSG00000039205.16	Ciz1	chr2	+	32363622	32363656	32363060	32363158	32363804	32363979	31,88,69	34,128,105	47,54,11	114,132,75	183	149	0.00011542	0.00248437	0.426,0.359,0.349	0.251,0.25,0.107	0.175	147.333
22808	ENSMUSG00000038056.15	Kmt2c	chr5	-	25330795	25330900	25329446	25329575	25338412	25338581	103,122,128	124,162,184	153,160,118	124,115,109	254	149	0.000132846	0.00279262	0.328,0.306,0.29	0.42,0.449,0.388	-0.111	262.333
22866	ENSMUSG00000024127.15	Prepl	chr17	-	85088339	85088875	85083192	85083315	85090105	85090224	800,764,914	40,20,28	884,643,628	61,55,36	685	149	1.36532e-05	0.000401714	0.813,0.893,0.877	0.759,0.718,0.791	0.105	236.833
22922	ENSMUSG00000031835.16	Mbtps1	chr8	-	119549557	119549706	119547399	119547885	119558645	119558727	17,38,38	57,131,138	44,71,31	82,112,36	298	149	8.01766e-06	0.000253616	0.13,0.127,0.121	0.212,0.241,0.301	-0.125	128.667
22972	ENSMUSG00000002546.16	Golga2	chr2	+	32293314	32293395	32292092	32292215	32296625	32296721	32,48,58	51,105,134	20,18,20	108,166,119	230	149	2.45228e-10	1.81344e-08	0.289,0.228,0.219	0.107,0.066,0.098	0.155	146.5
22992	ENSMUSG00000036054.15	Sugp2	chr8	+	70261230	70261317	70260441	70260589	70262870	70263105	8,17,14	0,4,2	9,19,6	0,0,0	236	149	0.00232043	0.0302812	1.0,0.729,0.815	1.0,1.0,1.0	-0.152	10.8333
23020	ENSMUSG00000031928.15	Mre11a	chr9	+	14809803	14809884	14802763	14802949	14811829	14811939	30,52,51	4,4,2	31,39,2	0,0,0	230	149	0.000212244	0.00415095	0.829,0.894,0.943	1.0,1.0,1.0	-0.111	35.8333
23075	ENSMUSG00000020792.15	Exoc7	chr11	-	116297570	116297663	116295543	116295689	116300265	116300433	12,19,21	18,63,53	10,5,6	56,79,28	242	149	0.000103326	0.00226061	0.291,0.157,0.196	0.099,0.038,0.117	0.13	61
23178	ENSMUSG00000019188.16	H13	chr2	+	152703994	152704194	152695481	152695584	152704621	152705036	28,62,50	6,4,4	94,167,60	2,2,2	349	149	0.000350609	0.00633916	0.666,0.869,0.842	0.953,0.973,0.928	-0.159	34.8333
23201	ENSMUSG00000005893.14	Nr2c2	chr6	+	92105281	92105365	92091389	92091742	92138986	92139026	43,74,75	4,6,6	29,81,18	16,20,2	233	149	0.0012537	0.018262	0.873,0.887,0.889	0.537,0.721,0.852	0.18	61.6667
23202	ENSMUSG00000005893.14	Nr2c2	chr6	+	92105281	92105365	92091389	92091742	92139779	92139890	39,61,60	0,3,2	36,58,18	10,13,2	233	149	2.03136e-06	7.61233e-05	1.0,0.929,0.95	0.697,0.74,0.852	0.197	49.6667
23204	ENSMUSG00000005893.14	Nr2c2	chr6	+	92138986	92139026	92091389	92091742	92139779	92139890	12,37,22	0,3,2	34,47,2	10,13,2	189	149	0.000899869	0.0138474	1.0,0.907,0.897	0.728,0.74,0.441	0.298	30.6667
23430	ENSMUSG00000030180.15	Kdm5a	chr6	+	120438443	120438525	120431812	120432223	120438986	120439711	54,87,78	32,105,73	44,44,31	99,151,42	231	149	5.75844e-05	0.00137512	0.521,0.348,0.408	0.223,0.158,0.323	0.191	138.333
23463	ENSMUSG00000014030.15	Pax5	chr4	-	44615559	44615616	44570001	44570103	44645547	44645723	33,38,47	0,2,0	34,26,20	4,1,4	206	149	0.00059385	0.00984631	1.0,0.932,1.0	0.86,0.95,0.783	0.113	33.8333
23599	ENSMUSG00000052062.14	Pard3b	chr1	+	62144846	62144935	62076384	62076494	62153932	62154019	8,6,4	0,0,0	13,17,2	2,10,0	238	149	4.60688e-06	0.00015493	1.0,1.0,1.0	0.803,0.516,1.0	0.227	10
23616	ENSMUSG00000079084.10	Ccdc82	chr9	+	13249258	13249342	13246978	13247021	13252070	13252798	168,141,159	101,137,151	120,73,63	205,117,72	233	149	0.00017926	0.00359135	0.515,0.397,0.402	0.272,0.285,0.359	0.133	251.167
23709	ENSMUSG00000026384.13	Ptpn4	chr1	-	119765877	119765922	119765428	119765481	119783481	119783589	48,35,32	0,0,0	38,13,21	1,7,2	194	149	1.87807e-05	0.000526951	1.0,1.0,1.0	0.967,0.588,0.89	0.185	32.8333
23761	ENSMUSG00000017652.16	Cd40	chr2	+	165066502	165066564	165063467	165063561	165069628	165069715	413,688,658	15,66,38	334,345,113	158,137,85	211	149	0	0	0.951,0.88,0.924	0.599,0.64,0.484	0.344	506.667
23781	ENSMUSG00000063275.15	Hacd1	chr2	-	14040833	14040955	14035778	14035957	14044782	14044871	0,2,2	14,27,16	2,6,8	16,14,4	271	149	0.000396785	0.00705143	0.0,0.039,0.064	0.064,0.191,0.524	-0.225	16.1667
23814	ENSMUSG00000029283.17	Cdc7	chr5	+	106974908	106975067	106974600	106974696	106975484	106975660	2,2,13	65,79,130	23,4,6	55,39,12	308	149	3.09969e-06	0.000109966	0.015,0.012,0.046	0.168,0.047,0.195	-0.112	65
23816	ENSMUSG00000029283.17	Cdc7	chr5	+	106976629	106976712	106974600	106975660	106982963	106983355	26,52,66	8,6,1	35,45,18	2,1,0	232	149	0.00229522	0.0300751	0.676,0.848,0.977	0.918,0.967,1.0	-0.128	41.6667
23897	ENSMUSG00000026782.15	Abi2	chr1	+	60464528	60464615	60453603	60453762	60470665	60470839	39,41,45	46,25,52	32,20,2	59,49,14	236	149	0.00100789	0.0152038	0.349,0.509,0.353	0.255,0.205,0.083	0.223	70
23904	ENSMUSG00000030924.16	Rexo5	chr7	+	119824044	119824139	119823755	119823894	119827302	119827376	14,25,10	2,0,0	10,14,16	0,2,8	244	149	0.000773928	0.0122492	0.81,1.0,1.0	1.0,0.81,0.55	0.15	15.8333
23905	ENSMUSG00000030924.16	Rexo5	chr7	+	119825535	119825638	119824044	119824139	119827302	119827376	14,36,28	4,4,0	40,62,26	0,0,0	252	149	0.000233796	0.00451017	0.674,0.842,1.0	1.0,1.0,1.0	-0.161	29
23964	ENSMUSG00000026581.14	Sell	chr1	+	164073128	164073177	164072112	164072241	164076141	164076160	8,48,21	351,501,491	102,79,57	493,481,190	198	149	0	0	0.017,0.067,0.031	0.135,0.11,0.184	-0.105	470.333
23965	ENSMUSG00000026581.14	Sell	chr1	+	164073128	164073228	164072112	164072241	164076141	164076160	10,63,38	351,501,491	146,139,77	493,481,190	249	149	0	0	0.017,0.07,0.044	0.151,0.147,0.195	-0.121	493.333
24015	ENSMUSG00000045193.13	Cirbp	chr10	+	80170693	80170764	80170424	80170506	80172413	80172512	16,19,22	0,0,0	12,22,2	3,6,0	220	149	3.81519e-06	0.000131631	1.0,1.0,1.0	0.73,0.713,1.0	0.186	17
24047	ENSMUSG00000042997.13	Nhlrc3	chr3	-	53461631	53461779	53458484	53458685	53462311	53462464	68,102,93	2,20,20	243,252,120	2,14,0	297	149	1.16233e-06	4.62115e-05	0.945,0.719,0.7	0.984,0.9,1.0	-0.173	119.167
24119	ENSMUSG00000040225.15	Prrc2c	chr1	-	162675604	162675841	162670726	162673656	162676690	162676817	1038,1178,1550	531,649,673	1477,1396,919	427,408,239	386	149	1.18229e-09	7.90024e-08	0.43,0.412,0.471	0.572,0.569,0.597	-0.142	1532.5
24156	ENSMUSG00000057335.11	Cep170	chr1	-	176761350	176761500	176758396	176758517	176769712	176769870	68,111,108	18,30,26	61,75,48	10,3,8	299	149	0.00390752	0.0460529	0.653,0.648,0.674	0.752,0.926,0.749	-0.151	78
24157	ENSMUSG00000057335.11	Cep170	chr1	-	176769232	176769526	176758396	176758517	176769712	176769870	155,241,269	18,30,26	204,142,170	10,3,8	443	149	2.26297e-05	0.000620048	0.743,0.73,0.777	0.873,0.941,0.877	-0.147	62.1667
24245	ENSMUSG00000026643.16	Nmt2	chr2	+	3305396	3305439	3304811	3304947	3309466	3309611	138,141,213	29,18,25	83,111,38	34,24,34	192	149	0.000411747	0.00727073	0.787,0.859,0.869	0.655,0.782,0.464	0.205	148
24323	ENSMUSG00000027651.16	Rprd1b	chr2	+	158058651	158058827	158050086	158050213	158074929	158078207	653,849,810	12,18,37	676,561,417	66,45,81	325	149	1.44329e-13	1.54432e-11	0.961,0.956,0.909	0.824,0.851,0.702	0.15	603
24332	ENSMUSG00000089844.7	A530032D15Rik	chr1	-	85091076	85091189	85089526	85089580	85094296	85094359	29,18,29	3,6,0	16,13,2	0,1,0	262	149	0.000699355	0.0112509	0.846,0.63,1.0	1.0,0.881,1.0	-0.135	19.5
24407	ENSMUSG00000025340.14	Rabgef1	chr5	+	130197949	130198116	130190876	130191043	130208685	130208818	31,60,63	10,0,6	59,75,50	5,0,0	316	149	0.0068745	0.0723247	0.594,1.0,0.832	0.848,1.0,1.0	-0.141	22.6667
24416	ENSMUSG00000030061.16	Uba3	chr6	-	97205305	97205347	97203473	97203594	97205532	97205647	37,66,48	3,18,8	40,49,13	2,4,0	191	149	0.00157993	0.0221137	0.906,0.741,0.824	0.94,0.905,1.0	-0.125	48
24452	ENSMUSG00000029267.17	Mtf2	chr5	+	108073306	108073454	108069161	108069363	108080824	108080841	32,94,61	79,88,56	20,37,21	66,58,59	297	149	0.00784417	0.0801075	0.169,0.349,0.353	0.132,0.242,0.152	0.115	109.167
24593	ENSMUSG00000023088.17	Abcc1	chr16	+	14403989	14404051	14393952	14394090	14405013	14405061	39,81,49	0,0,0	24,47,22	8,0,0	211	149	0.00276765	0.0348267	1.0,1.0,1.0	0.679,1.0,1.0	0.107	44.6667
24611	ENSMUSG00000027883.15	Gpsm2	chr3	-	108711276	108711580	108702864	108703086	108722040	108722309	38,19,32	0,0,0	57,37,26	2,3,2	453	149	0.000607589	0.0100316	1.0,1.0,1.0	0.904,0.802,0.81	0.161	10.6667
24620	ENSMUSG00000026319.13	Relch	chr1	+	105692211	105692303	105691905	105692109	105692883	105693177	39,112,101	0,17,7	42,52,28	20,32,20	241	149	8.54047e-11	6.7187e-09	1.0,0.803,0.899	0.565,0.501,0.464	0.391	78.3333
24630	ENSMUSG00000026319.13	Relch	chr1	+	105740434	105740517	105735922	105736022	105741012	105741095	5,20,11	16,35,23	7,18,2	2,2,0	232	149	1.95749e-07	9.15523e-06	0.167,0.268,0.235	0.692,0.853,1.0	-0.625	21.8333
24634	ENSMUSG00000026319.13	Relch	chr1	+	105741012	105741095	105740434	105740517	105741296	105741360	37,54,46	41,46,42	29,26,15	9,10,7	232	149	0.000392605	0.00698647	0.367,0.43,0.413	0.674,0.625,0.579	-0.223	58.6667
24781	ENSMUSG00000032425.15	Zfp949	chr9	+	88552661	88552861	88548099	88548508	88554375	88554539	38,53,69	0,0,0	53,15,59	29,73,0	349	149	1.07293e-07	5.24286e-06	1.0,1.0,1.0	0.438,0.081,1.0	0.494	41
24782	ENSMUSG00000032425.15	Zfp949	chr9	+	88552715	88552861	88548019	88548508	88554375	88554544	60,72,77	0,0,0	81,9,58	29,73,0	295	149	1.71429e-07	8.0917e-06	1.0,1.0,1.0	0.585,0.059,1.0	0.452	57.5
24833	ENSMUSG00000005506.16	Celf1	chr2	+	90954288	90954341	90940396	90940641	90998579	90998767	91,104,151	198,458,423	80,70,12	349,538,206	202	149	5.73865e-08	2.94472e-06	0.253,0.143,0.208	0.145,0.088,0.041	0.11	445.333
24834	ENSMUSG00000005506.16	Celf1	chr2	+	90987664	90987816	90940396	90940641	90998579	90998616	475,567,699	198,458,423	373,420,190	349,538,206	301	149	2.97701e-05	0.000784681	0.543,0.38,0.45	0.346,0.279,0.313	0.145	770.833
24862	ENSMUSG00000011008.13	Mcoln2	chr3	+	146192227	146192349	146190259	146190466	146194754	146195512	10,28,30	0,0,0	12,13,7	0,6,0	271	149	0.0067847	0.0715382	1.0,1.0,1.0	1.0,0.544,1.0	0.152	17.6667
24907	ENSMUSG00000058486.11	Wdr91	chr6	-	34909676	34909827	34909360	34909540	34910696	34910836	2,4,3	9,19,12	19,18,5	12,8,4	300	149	3.30821e-07	1.47768e-05	0.099,0.095,0.11	0.44,0.528,0.383	-0.349	13.8333
24908	ENSMUSG00000058486.11	Wdr91	chr6	-	34909713	34909827	34909460	34909540	34910696	34910842	0,2,0	9,19,12	10,7,1	12,8,4	263	149	4.06442e-07	1.78197e-05	0.0,0.056,0.0	0.321,0.331,0.124	-0.24	11.3333
24944	ENSMUSG00000027075.16	Slc43a1	chr2	+	84859688	84859830	84857283	84857437	84862882	84863578	41,37,36	0,0,0	43,46,14	10,0,0	291	149	0.000169965	0.00343616	1.0,1.0,1.0	0.688,1.0,1.0	0.104	30.1667
24972	ENSMUSG00000007570.16	Fance	chr17	+	28322645	28322771	28320789	28320856	28326093	28326284	14,37,30	2,8,2	41,46,5	0,2,0	275	149	5.59003e-05	0.00134359	0.791,0.715,0.89	1.0,0.926,1.0	-0.177	22.8333
25037	ENSMUSG00000027164.8	Traf6	chr2	+	101680824	101681027	101678439	101678620	101684478	101684796	72,127,118	17,20,22	82,92,42	37,33,11	352	149	0.0024822	0.0319536	0.642,0.729,0.694	0.484,0.541,0.618	0.141	98.6667
25040	ENSMUSG00000027163.13	Commd9	chr2	+	101897039	101897179	101886252	101886319	101898867	101898902	122,106,154	0,0,0	109,93,81	10,23,22	289	149	0	0	1.0,1.0,1.0	0.849,0.676,0.655	0.273	51.3333
25217	ENSMUSG00000042333.16	Tnfrsf14	chr4	-	154926598	154926724	154925262	154925418	154927977	154928077	57,76,66	0,0,0	42,62,34	10,2,0	275	149	1.62095e-05	0.000466009	1.0,1.0,1.0	0.695,0.944,1.0	0.12	28.5
25218	ENSMUSG00000042333.16	Tnfrsf14	chr4	-	154927138	154927247	154925262	154925418	154927977	154928077	23,90,73	0,0,0	43,59,26	10,2,0	258	149	1.36395e-05	0.000401487	1.0,1.0,1.0	0.713,0.945,1.0	0.114	46.6667
25242	ENSMUSG00000029056.13	Pank4	chr4	+	154980093	154980234	154979725	154979794	154980494	154980938	2,6,14	10,60,43	26,10,4	18,30,6	290	149	0.000751379	0.0119359	0.093,0.049,0.143	0.426,0.146,0.255	-0.181	33.1667
25251	ENSMUSG00000030590.15	Fam98c	chr7	-	29154418	29154531	29153321	29153489	29154615	29154693	28,15,22	4,2,2	11,11,1	0,0,0	262	149	0.000186226	0.00370691	0.799,0.81,0.862	1.0,1.0,1.0	-0.176	11.3333
25317	ENSMUSG00000037921.15	Ddx60	chr8	+	61954497	61954639	61950426	61950585	61956114	61956270	32,41,35	2,8,0	14,33,2	0,0,0	291	149	7.50867e-05	0.00171788	0.891,0.724,1.0	1.0,1.0,1.0	-0.128	27.1667
25320	ENSMUSG00000037921.15	Ddx60	chr8	+	61974034	61974193	61972154	61972321	61975758	61975908	95,99,161	13,4,6	57,56,41	0,2,0	308	149	6.81655e-05	0.00158625	0.78,0.923,0.928	1.0,0.931,1.0	-0.1	56.3333
25349	ENSMUSG00000020680.15	Taf15	chr11	+	83488924	83489045	83487222	83487413	83497893	83497926	510,605,720	19,35,23	373,377,354	67,47,50	270	149	2.55351e-15	3.17657e-13	0.937,0.905,0.945	0.754,0.816,0.796	0.14	516.167
25370	ENSMUSG00000027130.15	Slc12a6	chr2	+	112316240	112316285	112265824	112267092	112333382	112333477	74,80,89	32,24,32	33,61,20	36,34,20	194	149	0.000601811	0.00995847	0.64,0.719,0.681	0.413,0.579,0.434	0.205	89.1667
25412	ENSMUSG00000021044.15	Adck1	chr12	+	88368334	88368480	88360553	88360595	88371694	88371778	78,56,90	10,1,4	96,65,37	0,0,0	295	149	3.46101e-06	0.000121298	0.798,0.966,0.919	1.0,1.0,1.0	-0.106	48.8333
25470	ENSMUSG00000036873.13	2410004B18Rik	chr3	+	145941194	145941286	145939085	145939096	145943761	145944198	0,6,2	41,93,60	10,6,6	46,54,14	241	149	7.69908e-05	0.00175241	0.0,0.038,0.02	0.118,0.064,0.209	-0.111	51.6667
25490	ENSMUSG00000031634.13	Ufsp2	chr8	+	45983522	45983680	45980314	45980639	45984040	45984233	442,468,469	0,8,14	60,27,21	5,6,2	307	149	3.21318e-05	0.000838627	1.0,0.966,0.942	0.853,0.686,0.836	0.178	195.833
25599	ENSMUSG00000028403.15	Zdhhc21	chr4	-	82856823	82856984	82853968	82854115	82859489	82859573	10,12,12	6,12,4	12,1,0	10,10,8	310	149	0.00258755	0.033016	0.445,0.325,0.59	0.366,0.046,0.0	0.316	11.8333
25612	ENSMUSG00000034032.15	Rpap1	chr2	-	119783733	119783970	119783082	119783231	119787434	119787520	94,94,88	0,0,0	71,109,41	0,4,6	386	149	8.9051e-05	0.00199217	1.0,1.0,1.0	1.0,0.913,0.725	0.121	56.8333
25617	ENSMUSG00000020532.18	Acaca	chr11	+	84193078	84193125	84179830	84179926	84195437	84195687	178,272,317	36,48,50	162,104,70	36,57,26	196	149	0.000796196	0.0125391	0.79,0.812,0.828	0.774,0.581,0.672	0.134	226
25624	ENSMUSG00000048612.16	Myof	chr19	-	37969906	37969945	37968327	37968452	37972174	37972257	3,11,14	8,9,12	5,13,9	2,0,1	188	149	9.17296e-06	0.000285813	0.229,0.492,0.48	0.665,1.0,0.877	-0.447	14.5
25625	ENSMUSG00000098789.7	Jmjd7	chr2	+	120030815	120030918	120030288	120030542	120031306	120031385	5,17,17	6,0,4	24,9,11	0,2,0	252	149	0.00115217	0.0170214	0.33,1.0,0.715	1.0,0.727,1.0	-0.227	15.5
25643	ENSMUSG00000027291.15	Vps39	chr2	-	120346856	120346889	120346327	120346392	120350163	120350229	32,25,39	2,6,8	8,11,10	14,11,6	182	149	5.9517e-06	0.000194171	0.929,0.773,0.8	0.319,0.45,0.577	0.385	28.6667
25702	ENSMUSG00000043909.16	Trp53bp1	chr2	-	121259143	121259268	121256513	121256680	121269903	121269988	28,86,84	0,10,2	37,56,28	10,5,17	274	149	0.000600517	0.00994447	1.0,0.824,0.958	0.668,0.859,0.472	0.261	60.1667
25738	ENSMUSG00000027634.14	Ndrg3	chr2	-	156937326	156937378	156934941	156934989	156937485	156937551	55,82,71	0,4,1	56,70,25	8,5,4	201	149	0.000244222	0.00468413	1.0,0.938,0.981	0.838,0.912,0.822	0.116	63.5
25799	ENSMUSG00000069206.14	Zfp874a	chr13	-	67447363	67447432	67443234	67443334	67448820	67448916	0,0,0	46,39,55	16,17,13	106,105,43	218	149	1.46589e-10	1.11882e-08	0.0,0.0,0.0	0.094,0.1,0.171	-0.122	73.3333
25822	ENSMUSG00000021879.13	Dnah12	chr14	+	26781665	26781806	26781345	26781529	26785259	26785343	20,20,18	28,29,31	6,6,0	32,12,18	290	149	0.000264754	0.00501864	0.268,0.262,0.23	0.088,0.204,0.0	0.156	35.6667
25901	ENSMUSG00000017421.18	Zfp207	chr11	+	80398415	80398470	80395791	80395875	80402648	80404821	12,20,19	0,0,0	12,36,34	0,2,8	204	149	7.51765e-05	0.00171876	1.0,1.0,1.0	1.0,0.929,0.756	0.105	23.5
26099	ENSMUSG00000002820.6	Atg4d	chr9	+	21269302	21269427	21268250	21268669	21270719	21270850	8,8,4	8,21,34	20,18,32	31,25,18	274	149	0.00913554	0.0905041	0.352,0.172,0.06	0.26,0.281,0.492	-0.15	26.1667
26178	ENSMUSG00000029440.15	Psmd9	chr5	+	123246196	123246282	123241831	123241933	123248292	123248527	53,44,41	0,5,6	41,66,8	0,0,0	235	149	4.57922e-05	0.00112918	1.0,0.848,0.812	1.0,1.0,1.0	-0.113	40.3333
26201	ENSMUSG00000038844.10	Kif16b	chr2	-	142690578	142690701	142672288	142672378	142702622	142702673	251,254,230	2,3,2	206,159,99	13,13,12	272	149	1.53293e-10	1.1673e-08	0.986,0.979,0.984	0.897,0.87,0.819	0.121	199.167
26213	ENSMUSG00000027985.14	Lef1	chr3	+	131191022	131191106	131189334	131189425	131193128	131193251	309,810,650	30,62,35	809,830,343	180,153,70	233	149	4.77396e-15	5.81916e-13	0.868,0.893,0.922	0.742,0.776,0.758	0.136	696.5
26327	ENSMUSG00000028796.17	Phc2	chr4	+	128728086	128728199	128727709	128727870	128741915	128742084	4,2,10	9,30,17	0,2,0	26,25,10	262	149	2.05109e-05	0.000569022	0.202,0.037,0.251	0.0,0.044,0.0	0.149	20.5
26343	ENSMUSG00000028035.13	Dnajb4	chr3	-	152208883	152208946	152193376	152193618	152209834	152210057	4,4,4	6,12,16	4,0,0	28,24,10	212	149	0.000680382	0.0110122	0.319,0.19,0.149	0.091,0.0,0.0	0.189	18.6667
26386	ENSMUSG00000027523.20	Gnas	chr2	+	174336746	174336791	174334211	174334284	174341652	174341707	92,233,257	47,71,87	212,378,122	46,59,22	194	149	2.40937e-05	0.000654502	0.601,0.716,0.694	0.78,0.831,0.81	-0.137	271
26424	ENSMUSG00000049680.17	Urgcp	chr11	-	5732064	5732311	5726830	5726857	5761880	5762376	0,3,5	6,18,10	9,9,5	8,15,2	396	149	0.00257852	0.0329479	0.0,0.059,0.158	0.297,0.184,0.485	-0.25	10.8333
26492	ENSMUSG00000052926.16	Rnaseh2a	chr8	-	84967662	84967868	84965859	84966287	84969285	84969440	32,57,34	0,0,0	22,58,22	8,0,0	355	149	0.00259732	0.0331154	1.0,1.0,1.0	0.536,1.0,1.0	0.155	33.5
26530	ENSMUSG00000060550.16	H2-Q7	chr17	+	35442266	35442551	35439908	35440184	35442966	35442999	24,83,55	9,19,18	13,32,22	0,6,0	434	149	0.00226456	0.0297165	0.478,0.6,0.512	1.0,0.647,1.0	-0.352	45.1667
26531	ENSMUSG00000060550.16	H2-Q7	chr17	+	35442677	35442794	35442266	35442551	35442966	35442999	8,12,27	0,7,1	5,9,2	4,9,6	266	149	0.000353024	0.00637761	1.0,0.49,0.938	0.412,0.359,0.157	0.5	15
26634	ENSMUSG00000038116.16	Phf20	chr2	+	156264280	156264360	156254225	156254310	156272541	156272624	64,64,44	1,8,4	67,35,22	8,14,4	229	149	0.00651574	0.0692625	0.977,0.839,0.877	0.845,0.619,0.782	0.149	55.5
26801	ENSMUSG00000064262.7	Gimap8	chr6	+	48651060	48651103	48647360	48647527	48656041	48656668	76,74,83	0,2,0	77,65,20	6,27,8	192	149	1.03753e-11	8.90987e-10	1.0,0.966,1.0	0.909,0.651,0.66	0.249	70.6667
26802	ENSMUSG00000064262.7	Gimap8	chr6	+	48651060	48651103	48647360	48647527	48656529	48656668	18,17,20	2,4,0	8,10,4	10,6,2	192	149	6.34382e-05	0.00149454	0.875,0.767,1.0	0.383,0.564,0.608	0.362	14.5
26860	ENSMUSG00000041921.16	Metap1d	chr2	+	71500778	71500869	71453362	71453398	71506784	71506942	6,8,6	44,59,46	24,27,10	66,66,28	240	149	8.5925e-05	0.0019335	0.078,0.078,0.075	0.184,0.203,0.181	-0.112	65
26884	ENSMUSG00000051285.17	Pcmtd1	chr1	+	7120193	7120615	7088919	7089216	7147636	7147739	333,402,519	16,15,13	1421,1266,971	1,3,0	571	149	0	0	0.845,0.875,0.912	0.997,0.991,1.0	-0.119	213.667
26887	ENSMUSG00000051285.17	Pcmtd1	chr1	+	7155079	7155271	7147636	7147739	7160891	7160902	64,98,121	47,88,112	46,50,70	289,176,114	341	149	2.32037e-14	2.66258e-12	0.373,0.327,0.321	0.065,0.11,0.212	0.211	164.333
26980	ENSMUSG00000051149.15	Adnp	chr2	-	168204599	168204774	168189281	168189394	168206573	168206922	118,170,217	70,115,97	218,227,180	87,63,41	324	149	0.000192198	0.00380474	0.437,0.405,0.507	0.535,0.624,0.669	-0.16	168.5
26986	ENSMUSG00000027544.16	Nfatc2	chr2	-	168486685	168486771	168476409	168480249	168504444	168505134	51,108,81	11,26,31	58,53,44	2,2,2	235	149	4.05575e-09	2.51797e-07	0.746,0.725,0.624	0.948,0.944,0.933	-0.243	78.1667
27026	ENSMUSG00000022177.9	Haus4	chr14	-	54550641	54550754	54549892	54550036	54552136	54552210	2,4,10	67,85,96	17,10,16	77,66,21	262	149	1.06786e-05	0.000325861	0.017,0.026,0.056	0.112,0.079,0.302	-0.131	73.1667
27043	ENSMUSG00000078700.10	D030028A08Rik	chr11	+	96958852	96959024	96952580	96952728	96959553	96960062	4,16,12	2,5,3	2,20,4	11,15,6	321	149	0.00169923	0.0235164	0.481,0.598,0.65	0.078,0.382,0.236	0.344	11
27056	ENSMUSG00000037697.19	Ddhd1	chr14	-	45622840	45622942	45620711	45620840	45629579	45629753	9,35,46	67,74,63	20,6,3	76,78,51	251	149	0.000198761	0.00392021	0.074,0.219,0.302	0.135,0.044,0.034	0.127	86.3333
27094	ENSMUSG00000028256.16	Odf2l	chr3	+	145139783	145139894	145136587	145136723	145144311	145144416	25,69,64	0,2,0	23,25,38	6,4,2	260	149	7.981e-06	0.000252696	1.0,0.952,1.0	0.687,0.782,0.916	0.189	31
27108	ENSMUSG00000041702.7	Btbd7	chr12	-	102807899	102808060	102795172	102795316	102811119	102811195	30,103,125	8,2,0	125,106,36	0,0,0	310	149	0.000697541	0.0112271	0.643,0.961,1.0	1.0,1.0,1.0	-0.132	57
27124	ENSMUSG00000023942.15	Slc29a1	chr17	-	45593331	45593432	45590256	45590338	45595481	45595515	64,116,112	2,19,23	55,69,30	34,45,31	250	149	1.65941e-09	1.09023e-07	0.95,0.784,0.744	0.491,0.477,0.366	0.381	82.5
27267	ENSMUSG00000003721.14	Insig2	chr1	-	121319628	121319972	121312200	121312325	121327690	121327793	84,86,118	8,2,0	78,77,36	0,0,0	493	149	0.000159409	0.00325238	0.76,0.929,1.0	1.0,1.0,1.0	-0.104	21
27341	ENSMUSG00000040374.13	Pex2	chr3	-	5562668	5562732	5560187	5561764	5563164	5563272	86,124,104	24,43,22	186,105,124	28,16,7	213	149	0.000110504	0.00239671	0.715,0.669,0.768	0.823,0.821,0.925	-0.139	144.5
27342	ENSMUSG00000040374.13	Pex2	chr3	-	5562668	5562732	5560499	5561760	5563164	5563272	66,89,68	15,25,16	113,75,100	16,7,8	213	149	0.000499545	0.00852699	0.755,0.713,0.748	0.832,0.882,0.897	-0.132	99.3333
27353	ENSMUSG00000026648.18	Dclre1c	chr2	+	3429267	3429352	3425363	3425415	3436988	3437090	2,33,19	0,2,0	19,23,20	10,5,6	234	149	9.76554e-07	3.94378e-05	1.0,0.913,1.0	0.547,0.745,0.68	0.314	23.1667
27359	ENSMUSG00000026648.18	Dclre1c	chr2	+	3452847	3453198	3450278	3450373	3457543	3457584	124,207,249	0,10,0	139,116,116	17,14,8	500	149	6.14473e-08	3.14098e-06	1.0,0.861,1.0	0.709,0.712,0.812	0.209	116.333
27588	ENSMUSG00000029462.18	Vps29	chr5	+	122356793	122356805	122354384	122354476	122360012	122360204	46,141,122	49,159,88	55,89,29	145,149,47	161	149	4.5645e-05	0.0011268	0.465,0.451,0.562	0.26,0.356,0.363	0.166	186.5
27609	ENSMUSG00000071337.11	Tia1	chr6	+	86419100	86419133	86418877	86418932	86420323	86420411	332,280,332	100,83,112	233,226,172	173,152,88	182	149	1.81151e-08	1.00889e-06	0.731,0.734,0.708	0.524,0.549,0.615	0.162	380.5
27665	ENSMUSG00000037652.15	Phc3	chr3	-	30948701	30948800	30942408	30942652	30950875	30951031	73,140,160	12,45,34	86,148,67	39,49,32	248	149	0.00845799	0.0848884	0.785,0.651,0.739	0.57,0.645,0.557	0.134	147.167
27711	ENSMUSG00000063897.3	CAAA01118383.1	chrGL456216.1	+	30698	30806	15880	16407	34137	34345	6,27,12	0,0,0	18,27,2	6,4,0	257	149	3.6705e-06	0.000127365	1.0,1.0,1.0	0.635,0.796,1.0	0.19	16.5
27784	ENSMUSG00000034023.16	Fancd2	chr6	+	113561705	113561766	113560052	113560195	113562372	113562452	21,16,19	0,0,6	5,9,0	6,4,2	210	149	0.000464368	0.00803995	1.0,1.0,0.692	0.372,0.615,0.0	0.568	14.6667
27887	ENSMUSG00000027201.16	Myef2	chr2	-	125098449	125098518	125097976	125098075	125098796	125098847	10,34,21	4,0,2	12,23,2	0,0,0	218	149	0.0092591	0.0914831	0.631,1.0,0.878	1.0,1.0,1.0	-0.164	18
27897	ENSMUSG00000025262.8	Fam120c	chrX	+	151463968	151464178	151457721	151457836	151465282	151465484	30,52,44	4,0,6	12,17,12	0,0,0	359	149	4.52551e-05	0.00111801	0.757,1.0,0.753	1.0,1.0,1.0	-0.163	27.1667
27941	ENSMUSG00000032182.15	Yipf2	chr9	-	21592060	21592218	21591899	21591980	21592527	21592588	12,42,56	0,0,2	119,79,32	2,0,14	307	149	0.00301671	0.0373324	1.0,1.0,0.931	0.967,1.0,0.526	0.146	56.5
27950	ENSMUSG00000054387.13	Mdm4	chr1	-	133004653	133004692	133003790	133003890	133009136	133009192	121,94,126	52,119,122	39,29,9	225,230,200	188	149	0	0	0.648,0.385,0.45	0.121,0.091,0.034	0.412	226.333
27952	ENSMUSG00000054387.13	Mdm4	chr1	-	133004653	133004721	133003790	133003890	133009136	133009192	490,528,641	52,119,122	234,187,175	225,230,200	217	149	0	0	0.866,0.753,0.783	0.417,0.358,0.375	0.417	527.167
27956	ENSMUSG00000054387.13	Mdm4	chr1	-	133011064	133011198	133003790	133003890	133018776	133018858	34,37,46	8,2,2	25,28,14	2,14,16	283	149	0.00958787	0.0937296	0.691,0.907,0.924	0.868,0.513,0.315	0.275	12
27980	ENSMUSG00000075511.9	1700001L05Rik	chr15	-	83363819	83363928	83357559	83358950	83365028	83365510	97,44,66	34,24,44	97,70,25	14,24,5	258	149	0.00261564	0.0332915	0.622,0.514,0.464	0.8,0.627,0.743	-0.19	83.6667
28053	ENSMUSG00000028184.12	Adgrl2	chr3	-	148820972	148821025	148815854	148817928	148822954	148822979	2,2,4	5,3,6	0,0,0	16,19,11	202	149	5.0815e-06	0.000168675	0.228,0.33,0.33	0.0,0.0,0.0	0.296	11.3333
28086	ENSMUSG00000034269.12	Setd5	chr6	+	113105664	113105761	113104934	113105121	113109423	113109616	79,44,63	2,11,3	48,21,16	14,20,10	246	149	5.80075e-06	0.000189712	0.96,0.708,0.927	0.675,0.389,0.492	0.346	50.5
28090	ENSMUSG00000034269.12	Setd5	chr6	+	113109423	113109616	113104934	113105121	113109884	113109954	193,210,242	200,224,219	304,266,191	206,113,172	342	149	0.00814588	0.0824925	0.296,0.29,0.325	0.391,0.506,0.326	-0.104	356
28092	ENSMUSG00000034269.12	Setd5	chr6	+	113109423	113109616	113105916	113106141	113109884	113109954	194,223,258	107,153,176	299,272,183	85,107,84	342	149	9.85922e-05	0.00216903	0.441,0.388,0.39	0.605,0.526,0.487	-0.133	289.5
28109	ENSMUSG00000022094.15	Slc39a14	chr14	-	70331268	70331366	70318661	70318940	70351279	70351394	24,61,62	4,9,3	35,47,12	1,2,0	247	149	0.00187351	0.0255251	0.784,0.803,0.926	0.955,0.934,1.0	-0.125	43
28188	ENSMUSG00000027763.13	Mbnl1	chr3	+	60614682	60614736	60613262	60613520	60615724	60615773	152,215,267	238,258,391	171,131,85	474,240,339	203	149	1.78894e-06	6.80737e-05	0.319,0.38,0.334	0.209,0.286,0.155	0.128	492.833
28221	ENSMUSG00000018334.18	Ksr1	chr11	-	79031080	79031122	79029028	79029083	79033217	79033383	35,55,44	10,22,22	34,37,9	32,27,12	191	149	0.00226249	0.0296998	0.732,0.661,0.609	0.453,0.517,0.369	0.221	56.5
28252	ENSMUSG00000034109.15	Golim4	chr3	-	75886274	75886343	75878645	75878717	75886672	75886840	20,58,33	4,8,6	37,30,8	4,0,0	218	149	0.00325184	0.0397471	0.774,0.832,0.79	0.863,1.0,1.0	-0.156	34
28258	ENSMUSG00000022789.15	Dnm1l	chr16	-	16318444	16318477	16316601	16316778	16318763	16318841	8,28,17	0,2,6	10,21,8	0,1,0	182	149	0.000867365	0.0134435	1.0,0.92,0.699	1.0,0.945,1.0	-0.109	16.8333
28276	ENSMUSG00000022789.15	Dnm1l	chr16	-	16342696	16342735	16341421	16341468	16345997	16346145	18,6,23	53,110,105	28,33,34	51,89,47	188	149	2.32211e-05	0.000634945	0.212,0.041,0.148	0.303,0.227,0.364	-0.164	99.5
28311	ENSMUSG00000031093.14	Dock11	chrX	+	36009942	36009981	36009338	36009450	36011631	36011810	126,210,204	243,315,292	3,13,9	91,49,53	188	149	2.82974e-12	2.59051e-10	0.291,0.346,0.356	0.025,0.174,0.119	0.225	268
28494	ENSMUSG00000050565.16	Tor1aip2	chr1	+	156041074	156041134	156035725	156035920	156051293	156051623	298,310,340	16,15,20	229,156,134	39,42,13	209	149	5.79171e-08	2.96966e-06	0.93,0.936,0.924	0.807,0.726,0.88	0.126	262.333
28508	ENSMUSG00000062232.14	Rapgef2	chr3	-	79169738	79169756	79112170	79112302	79172907	79173075	41,72,94	15,21,29	64,47,27	34,44,43	167	149	0.000111567	0.0024155	0.709,0.754,0.743	0.627,0.488,0.359	0.244	88.5
28526	ENSMUSG00000061887.14	Ssbp3	chr4	+	107027216	107027297	107009678	107009768	107028192	107028252	64,194,145	21,77,63	275,267,136	53,61,10	230	149	1.23944e-05	0.000370906	0.664,0.62,0.599	0.771,0.739,0.898	-0.175	218.333
28555	ENSMUSG00000078812.10	Eif5a	chr11	-	69919448	69919478	69919150	69919336	69920800	69920940	15,33,36	78,109,80	2,0,0	113,112,40	179	149	0	0	0.138,0.201,0.273	0.015,0.0,0.0	0.199	103
28557	ENSMUSG00000078812.10	Eif5a	chr11	-	69920340	69920422	69919150	69919336	69920800	69920919	236,209,372	78,109,80	99,89,95	113,112,40	231	149	0.000927898	0.0141803	0.661,0.553,0.75	0.361,0.339,0.605	0.22	249
28559	ENSMUSG00000078812.10	Eif5a	chr11	-	69920340	69920434	69919150	69919336	69920800	69920940	274,300,478	78,109,80	127,141,115	113,112,40	243	149	0.000229003	0.00442797	0.683,0.628,0.786	0.408,0.436,0.638	0.205	288.5
28560	ENSMUSG00000078812.10	Eif5a	chr11	-	69920340	69920434	69919150	69919336	69921023	69921085	267,280,442	2,19,21	120,112,109	22,9,14	243	149	7.96304e-06	0.000252247	0.988,0.9,0.928	0.77,0.884,0.827	0.112	196.833
28588	ENSMUSG00000049624.14	Slc17a5	chr9	-	78552933	78553081	78540898	78540989	78557456	78557589	37,71,124	6,6,2	61,89,33	0,2,0	297	149	0.000165131	0.00335372	0.756,0.856,0.969	1.0,0.957,1.0	-0.125	65.8333
28719	ENSMUSG00000042705.9	Commd10	chr18	+	46967739	46967895	46963555	46963770	46990478	46990589	170,287,267	28,45,39	282,282,151	16,27,11	305	149	9.80215e-05	0.00215874	0.748,0.757,0.77	0.896,0.836,0.87	-0.109	244
28739	ENSMUSG00000028073.15	Pear1	chr3	-	87763224	87763358	87762211	87762281	87768877	87768943	2,17,14	0,10,5	3,6,7	14,13,20	283	149	0.00066005	0.0107277	1.0,0.472,0.596	0.101,0.195,0.156	0.539	18.5
28741	ENSMUSG00000028073.15	Pear1	chr3	-	87763259	87763358	87762211	87762281	87768877	87768935	9,10,15	0,10,5	9,4,4	14,13,20	248	149	0.000397649	0.00705925	1.0,0.375,0.643	0.279,0.156,0.107	0.492	18.8333
28773	ENSMUSG00000030263.13	Lrmp	chr6	+	145138181	145138263	145121738	145122106	145147635	145147682	82,159,86	28,19,39	92,153,46	12,19,6	231	149	0.00802658	0.0815698	0.654,0.844,0.587	0.832,0.839,0.832	-0.139	122.167
28784	ENSMUSG00000041528.15	Rnf123	chr9	-	108082823	108082937	108077721	108077897	108083265	108083344	0,0,2	6,23,18	0,6,3	6,7,2	263	149	0.000190975	0.00378392	0.0,0.0,0.059	0.0,0.327,0.459	-0.242	10.8333
28812	ENSMUSG00000028383.17	Hsdl2	chr4	+	59593236	59593335	59592154	59592318	59594395	59594510	220,482,498	26,27,25	529,479,274	91,55,58	248	149	1.81001e-07	8.49528e-06	0.836,0.915,0.923	0.777,0.84,0.739	0.106	455.5
28852	ENSMUSG00000027940.18	Tpm3	chr3	+	90091012	90091091	90090009	90090079	90098374	90098783	495,779,846	2,42,20	515,351,253	64,57,17	228	149	6.43929e-15	7.76378e-13	0.994,0.924,0.965	0.84,0.801,0.907	0.112	483.833
29048	ENSMUSG00000027285.13	Haus2	chr2	+	120612337	120612430	120609382	120609545	120615854	120615987	11,34,37	2,2,8	58,50,21	1,2,0	242	149	0.00020171	0.00396943	0.772,0.913,0.74	0.973,0.939,1.0	-0.162	36.6667
29049	ENSMUSG00000027285.13	Haus2	chr2	+	120612337	120612430	120609382	120609545	120617872	120617981	19,29,32	0,0,0	32,12,8	2,0,5	242	149	0.000993595	0.0150256	1.0,1.0,1.0	0.908,1.0,0.496	0.199	22.1667
29050	ENSMUSG00000027285.13	Haus2	chr2	+	120613050	120613120	120612337	120612430	120615854	120615987	135,135,178	6,8,15	117,139,71	34,42,13	219	149	4.76722e-10	3.36099e-08	0.939,0.92,0.89	0.701,0.692,0.788	0.189	148.5
29071	ENSMUSG00000038861.14	Pi4kb	chr3	+	94989302	94989347	94983982	94984919	94992965	94993193	41,83,44	87,172,153	44,43,9	158,164,97	194	149	0.000995854	0.0150529	0.266,0.27,0.181	0.176,0.168,0.067	0.102	182.5
29074	ENSMUSG00000019338.13	Zfp687	chr3	-	95013832	95013928	95011839	95012476	95015110	95015224	48,58,78	0,4,6	50,52,11	11,6,2	245	149	0.00431619	0.0500361	1.0,0.898,0.888	0.734,0.841,0.77	0.147	54.3333
29075	ENSMUSG00000019338.13	Zfp687	chr3	-	95013832	95013928	95011839	95012476	95015319	95015448	54,66,92	48,67,100	54,62,14	103,88,73	245	149	0.000284075	0.00532124	0.406,0.375,0.359	0.242,0.3,0.104	0.165	136.833
29101	ENSMUSG00000026270.11	Capn10	chr1	+	92940282	92940500	92939322	92939519	92942481	92942623	19,23,50	0,6,4	23,36,34	0,0,0	367	149	1.11014e-05	0.000337616	1.0,0.609,0.835	1.0,1.0,1.0	-0.185	21
29180	ENSMUSG00000032621.8	Srek1	chr13	-	103764295	103764419	103763881	103764006	103769316	103769348	18,47,56	313,352,384	65,77,81	264,326,120	273	149	8.45103e-09	5.00899e-07	0.03,0.068,0.074	0.118,0.114,0.269	-0.11	322
29263	ENSMUSG00000002250.16	Ppard	chr17	+	28295340	28295495	28286260	28286467	28297085	28297224	9,102,99	0,6,9	50,57,36	16,10,4	304	149	0.00370547	0.0441407	1.0,0.893,0.844	0.605,0.736,0.815	0.194	65
29270	ENSMUSG00000021302.10	Ggps1	chr13	-	14052277	14052393	14050928	14052130	14053909	14054041	38,36,32	0,10,4	98,72,42	2,2,0	265	149	0.000285888	0.00535067	1.0,0.669,0.818	0.965,0.953,1.0	-0.144	38
29273	ENSMUSG00000021302.10	Ggps1	chr13	-	14058923	14059211	14057795	14057888	14059318	14059462	16,53,52	46,75,58	67,97,72	81,51,30	437	149	0.000881872	0.0136303	0.106,0.194,0.234	0.22,0.393,0.45	-0.176	70.5
29274	ENSMUSG00000021302.10	Ggps1	chr13	-	14059318	14059450	14057795	14057888	14063205	14063413	45,83,65	116,178,202	85,54,32	88,90,28	281	149	2.35398e-05	0.00064234	0.171,0.198,0.146	0.339,0.241,0.377	-0.147	174.167
29275	ENSMUSG00000021302.10	Ggps1	chr13	-	14059318	14059453	14057795	14057888	14063205	14063373	46,78,66	116,178,202	81,51,32	88,90,28	284	149	6.46342e-05	0.00151627	0.172,0.187,0.146	0.326,0.229,0.375	-0.142	172.5
29276	ENSMUSG00000021302.10	Ggps1	chr13	-	14059318	14059457	14057795	14057888	14063205	14063413	52,81,67	116,178,202	90,53,33	88,90,28	288	149	5.03601e-05	0.00122772	0.188,0.191,0.146	0.346,0.234,0.379	-0.145	176.167
29292	ENSMUSG00000041229.15	Phf8	chrX	+	151572365	151572668	151570341	151570431	151573412	151573516	444,506,713	59,80,59	729,582,566	55,30,21	452	149	3.38991e-06	0.000118868	0.713,0.676,0.799	0.814,0.865,0.899	-0.13	425.833
29310	ENSMUSG00000040940.18	Arhgef1	chr7	+	24918519	24919351	24917894	24918000	24919630	24919776	271,713,984	75,169,157	335,536,505	252,277,114	981	149	0.000943879	0.0144014	0.354,0.391,0.488	0.168,0.227,0.402	0.145	266.333
29312	ENSMUSG00000040940.18	Arhgef1	chr7	+	24919183	24919351	24917894	24918000	24919630	24919776	88,208,215	75,169,157	91,116,27	252,277,114	317	149	0	0	0.355,0.366,0.392	0.145,0.164,0.1	0.235	278
29315	ENSMUSG00000027865.10	Gdap2	chr3	+	100168939	100169085	100162543	100162665	100169935	100169997	6,8,8	65,67,82	16,20,26	52,74,14	295	149	4.29489e-05	0.00106817	0.045,0.057,0.047	0.135,0.12,0.484	-0.197	69.6667
29342	ENSMUSG00000030583.16	Sipa1l3	chr7	-	29488259	29488324	29434748	29434825	29503850	29503915	2,21,32	0,0,2	7,15,12	2,4,2	214	149	0.000361652	0.00651405	1.0,1.0,0.918	0.709,0.723,0.807	0.226	16.5
29474	ENSMUSG00000056260.15	Lrif1	chr3	+	106731662	106732614	106721925	106722106	106734357	106734639	1026,1210,1406	55,51,62	1929,1364,1438	41,22,18	1101	149	9.56956e-11	7.48405e-09	0.716,0.763,0.754	0.864,0.894,0.915	-0.147	90.1667
29476	ENSMUSG00000056260.15	Lrif1	chr3	+	106731662	106733142	106721892	106722106	106734357	106734639	1513,1802,2062	55,51,62	2894,2078,2156	41,22,18	1629	149	3.39482e-11	2.78593e-09	0.716,0.764,0.753	0.866,0.896,0.916	-0.148	150.833
29478	ENSMUSG00000056260.15	Lrif1	chr3	+	106733336	106733606	106731662	106733142	106734357	106734382	63,85,125	33,54,50	74,41,87	101,60,72	419	149	7.13167e-06	0.000228412	0.404,0.359,0.471	0.207,0.195,0.301	0.177	65.5
29615	ENSMUSG00000095362.7	Gm14325	chr2	-	177834250	177834311	177831790	177833096	177834519	177834646	10,14,16	0,0,0	33,24,18	4,5,0	210	149	7.25848e-05	0.00166752	1.0,1.0,1.0	0.854,0.773,1.0	0.124	20.3333
29619	ENSMUSG00000020250.10	Txnrd1	chr10	+	82860523	82860630	82859206	82859300	82872937	82873275	5,37,21	0,0,0	19,20,2	1,8,0	256	149	3.42398e-05	0.000883597	1.0,1.0,1.0	0.917,0.593,1.0	0.163	16
29647	ENSMUSG00000041058.15	Wwp1	chr4	-	19635253	19635342	19627871	19628005	19638604	19638676	61,81,76	1,0,0	45,29,25	4,6,4	238	149	7.72448e-08	3.89171e-06	0.974,1.0,1.0	0.876,0.752,0.796	0.183	54.6667
29682	ENSMUSG00000033386.10	Frrs1	chr3	+	116890904	116891003	116885106	116885289	116891839	116891987	26,44,39	0,0,0	21,30,14	0,10,0	248	149	0.000176389	0.00353916	1.0,1.0,1.0	1.0,0.643,1.0	0.119	29.6667
29688	ENSMUSG00000028134.11	Ptbp2	chr3	-	119724611	119724645	119724093	119724186	119726065	119726205	11,20,7	2,4,9	7,4,1	9,11,9	183	149	0.000829197	0.0129789	0.817,0.803,0.388	0.388,0.228,0.083	0.436	15.6667
29739	ENSMUSG00000027198.16	Ext2	chr2	-	93820029	93820149	93813398	93813964	93821609	93821681	2,7,3	19,44,42	24,28,12	22,39,21	269	149	1.36242e-09	9.02237e-08	0.055,0.081,0.038	0.377,0.285,0.24	-0.243	42.8333
29740	ENSMUSG00000027198.16	Ext2	chr2	-	93820029	93820149	93813398	93813964	93822386	93822548	0,6,0	34,76,40	6,15,10	56,61,25	269	149	4.48809e-06	0.000151933	0.0,0.042,0.0	0.056,0.12,0.181	-0.105	53.8333
29765	ENSMUSG00000027628.10	Aar2	chr2	+	156549851	156549990	156547607	156547883	156550648	156550684	14,22,35	74,106,82	79,35,16	62,82,36	288	149	0.00084912	0.0132131	0.089,0.097,0.181	0.397,0.181,0.187	-0.133	93.5
29770	ENSMUSG00000028545.13	Bend5	chr4	+	111431016	111431150	111415005	111415400	111433086	111433553	32,125,114	6,4,11	110,101,28	0,2,0	283	149	2.50222e-06	9.13009e-05	0.737,0.943,0.845	1.0,0.964,1.0	-0.146	57.1667
29879	ENSMUSG00000024188.16	Luc7l	chr17	+	26253973	26254044	26252998	26253091	26255030	26255125	57,120,131	65,229,208	138,150,78	78,126,34	220	149	4.45922e-07	1.9372e-05	0.373,0.262,0.299	0.545,0.446,0.608	-0.222	228.667
29902	ENSMUSG00000026556.15	Vangl2	chr1	-	172008506	172008643	172007910	172008046	172009440	172010048	76,62,69	0,0,4	67,80,33	8,0,8	286	149	0.000769846	0.0121962	1.0,1.0,0.9	0.814,1.0,0.682	0.135	64.1667
29915	ENSMUSG00000028032.13	Papss1	chr3	+	131565947	131566060	131564896	131564983	131567501	131567678	0,16,7	8,21,31	2,5,0	50,41,16	262	149	0.000345404	0.00626207	0.0,0.302,0.114	0.022,0.065,0.0	0.11	32.5
29927	ENSMUSG00000059669.8	Taf1b	chr12	+	24509083	24509181	24504946	24505034	24509453	24509549	293,292,280	3,11,12	249,237,141	33,54,23	247	149	4.44089e-16	5.86427e-14	0.983,0.941,0.934	0.82,0.726,0.787	0.175	271.333
29982	ENSMUSG00000040264.10	Gbp2b	chr3	+	142598994	142599122	142598131	142598335	142600485	142600595	64,71,100	12,24,34	237,205,132	11,6,0	277	149	0	0	0.742,0.614,0.613	0.921,0.948,1.0	-0.3	143.167
30062	ENSMUSG00000021694.18	Ercc8	chr13	+	108166389	108166491	108160634	108160730	108169367	108169491	105,133,103	28,23,16	61,58,40	29,37,25	251	149	3.24215e-07	1.4511e-05	0.69,0.774,0.793	0.555,0.482,0.487	0.244	107
30143	ENSMUSG00000030766.15	Arhgap17	chr7	-	123285419	123285467	123279217	123280116	123286497	123287013	285,411,522	236,409,402	209,210,98	336,274,150	197	149	7.92458e-07	3.26369e-05	0.477,0.432,0.495	0.32,0.367,0.331	0.129	589.333
30144	ENSMUSG00000030766.15	Arhgap17	chr7	-	123294471	123294705	123292035	123292205	123296409	123296566	240,729,626	59,87,80	371,311,137	69,119,53	383	149	0.00211901	0.0281662	0.613,0.765,0.753	0.677,0.504,0.501	0.15	338.833
30157	ENSMUSG00000063052.9	Lrrc40	chr3	+	158041862	158041933	158040440	158040622	158043560	158043690	0,0,0	29,23,15	6,5,0	34,9,19	220	149	7.75925e-05	0.00176369	0.0,0.0,0.0	0.107,0.273,0.0	-0.127	23.3333
30161	ENSMUSG00000063052.9	Lrrc40	chr3	+	158052763	158052936	158051696	158051839	158054785	158054831	99,183,229	14,2,10	123,137,98	23,11,14	322	149	0.00205431	0.0274728	0.766,0.977,0.914	0.712,0.852,0.764	0.11	104.167
30174	ENSMUSG00000015165.16	Hnrnpl	chr7	+	28817334	28817404	28815279	28815352	28818460	28818532	26,57,86	2241,3205,3218	8,6,4	159,2,2	219	149	4.31557e-06	0.000146698	0.008,0.012,0.018	0.033,0.671,0.576	-0.414	1499
30265	ENSMUSG00000025241.16	Fyco1	chr9	-	123822317	123822529	123819046	123819191	123825505	123825673	15,72,47	6,0,4	37,38,26	2,0,0	361	149	0.00147969	0.020946	0.508,1.0,0.829	0.884,1.0,1.0	-0.182	28.3333
30342	ENSMUSG00000071302.10	2610044O15Rik8	chr8	-	129221823	129221950	129221543	129221604	129233904	129234013	30,74,45	0,0,1	78,12,18	0,18,10	276	149	1.22564e-06	4.84233e-05	1.0,1.0,0.96	1.0,0.265,0.493	0.401	46.6667
30351	ENSMUSG00000023072.14	Cep89	chr7	+	35416416	35416459	35409580	35409692	35417641	35417860	19,16,24	0,0,0	6,8,1	1,8,0	192	149	4.0097e-05	0.00101199	1.0,1.0,1.0	0.823,0.437,1.0	0.247	13.8333
30364	ENSMUSG00000034867.16	Ankrd27	chr7	+	35622304	35622349	35620542	35620662	35625646	35625766	77,171,168	22,28,33	106,122,72	8,7,0	194	149	9.89332e-08	4.88457e-06	0.729,0.824,0.796	0.911,0.93,1.0	-0.164	135.667
30424	ENSMUSG00000024993.15	Fam45a	chr19	+	60832583	60832678	60825830	60825931	60834825	60835113	42,77,84	0,0,0	78,76,26	7,5,2	244	149	3.12205e-06	0.000110465	1.0,1.0,1.0	0.872,0.903,0.888	0.112	62.5
30497	ENSMUSG00000057551.10	Zfp317	chr9	+	19625499	19625637	19624231	19624298	19625915	19625995	18,8,12	0,0,0	31,12,30	2,4,0	287	149	0.00687378	0.0723247	1.0,1.0,1.0	0.889,0.609,1.0	0.167	16.5
30632	ENSMUSG00000045411.16	2410002F23Rik	chr7	+	44247237	44247416	44246734	44246808	44248251	44248295	55,180,168	8,10,18	122,143,56	0,10,0	328	149	0.000940083	0.0143468	0.757,0.891,0.809	1.0,0.867,1.0	-0.137	81.1667
30635	ENSMUSG00000045411.16	2410002F23Rik	chr7	+	44247250	44247416	44246753	44246808	44248251	44248295	53,173,146	8,10,18	117,127,52	0,10,0	315	149	0.00102575	0.0153964	0.758,0.891,0.793	1.0,0.857,1.0	-0.138	78.1667
30644	ENSMUSG00000028563.16	Tm2d1	chr4	-	98370491	98370583	98357917	98358047	98374919	98375013	153,178,131	0,7,1	151,111,95	17,9,24	241	149	4.45552e-10	3.15257e-08	1.0,0.94,0.988	0.846,0.884,0.71	0.163	146.167
30747	ENSMUSG00000022772.12	Senp5	chr16	-	31977598	31977757	31975821	31976029	31983263	31983311	20,39,32	4,2,4	43,34,21	2,0,0	308	149	0.000277666	0.00522042	0.708,0.904,0.795	0.912,1.0,1.0	-0.168	33
30751	ENSMUSG00000022772.12	Senp5	chr16	-	31983263	31983311	31968799	31968937	31983492	31983631	35,60,39	2,0,2	41,30,14	8,2,4	197	149	0.000349554	0.00632524	0.93,1.0,0.937	0.795,0.919,0.726	0.142	39.5
30764	ENSMUSG00000089989.10	Gm45713	chr7	-	45135121	45135175	45134372	45134516	45136017	45136231	15,31,18	0,0,0	20,30,4	6,2,0	203	149	0.000189503	0.00375921	1.0,1.0,1.0	0.71,0.917,1.0	0.124	21
30765	ENSMUSG00000089989.10	Gm45713	chr7	-	45135663	45135777	45134372	45134516	45136017	45136231	11,31,18	0,0,0	34,25,14	6,2,0	263	149	0.000168198	0.00340666	1.0,1.0,1.0	0.762,0.876,1.0	0.121	22.5
30850	ENSMUSG00000002781.19	Tmem143	chr7	+	45899631	45899736	45897100	45897666	45906917	45907112	30,48,73	2,5,0	58,76,20	20,6,2	254	149	0.00204251	0.027361	0.898,0.849,1.0	0.63,0.881,0.854	0.127	53.6667
30895	ENSMUSG00000029471.13	Camkk2	chr5	-	122763402	122763434	122758952	122759000	122763773	122763865	6,11,6	29,76,55	0,3,0	70,72,36	181	149	9.79423e-07	3.95058e-05	0.146,0.106,0.082	0.0,0.033,0.0	0.1	60.6667
30947	ENSMUSG00000024983.10	Vti1a	chr19	+	55391783	55391868	55380941	55381019	55498510	55498581	38,154,119	0,2,2	125,183,73	10,20,12	234	149	4.69002e-09	2.89286e-07	1.0,0.98,0.974	0.888,0.854,0.795	0.139	119
30972	ENSMUSG00000030505.17	Prmt3	chr7	+	49780308	49780343	49778543	49778713	49781120	49781170	28,73,25	0,2,2	40,31,34	6,12,0	184	149	0.000589183	0.00977868	1.0,0.967,0.91	0.844,0.677,1.0	0.119	42.1667
31083	ENSMUSG00000025326.12	Ube3a	chr7	+	59240966	59241033	59228801	59229271	59247172	59247217	25,21,22	29,110,71	12,13,0	45,116,26	216	149	0.00224698	0.0295427	0.373,0.116,0.176	0.155,0.072,0.0	0.146	78.6667
31105	ENSMUSG00000020069.16	Hnrnph3	chr10	-	63018759	63018898	63018040	63018225	63019392	63019527	220,416,357	12,38,28	291,256,141	28,33,40	288	149	0.00301856	0.0373415	0.905,0.85,0.868	0.843,0.801,0.646	0.111	171.333
31166	ENSMUSG00000010608.15	Rbm25	chr12	+	83639127	83639375	83632305	83632417	83642401	83642519	28,91,77	51,100,95	27,54,36	14,24,15	397	149	6.73092e-07	2.81919e-05	0.171,0.255,0.233	0.42,0.458,0.474	-0.231	63.1667
31192	ENSMUSG00000017146.12	Brca1	chr11	-	101549014	101549113	101539980	101540034	101551768	101551879	273,253,367	10,6,0	236,152,123	20,12,20	248	149	2.8506e-10	2.08482e-08	0.943,0.962,1.0	0.876,0.884,0.787	0.119	244.333
31203	ENSMUSG00000019813.16	Cep57l1	chr10	-	41781483	41781550	41745770	41745921	41809572	41809613	4,8,6	25,32,41	20,9,2	17,26,2	216	149	0.00134998	0.0194011	0.099,0.147,0.092	0.448,0.193,0.408	-0.237	31.8333
31252	ENSMUSG00000030522.14	Mtmr10	chr7	+	64310019	64310180	64308127	64308218	64314083	64314264	0,1,0	9,14,12	2,2,10	8,14,4	310	149	3.96524e-05	0.00100153	0.0,0.033,0.0	0.107,0.064,0.546	-0.228	12.3333
31352	ENSMUSG00000007827.10	Ankrd26	chr6	-	118515780	118515893	118511565	118511695	118517895	118517989	43,29,42	0,2,6	23,36,14	0,0,0	262	149	0.00101338	0.0152632	1.0,0.892,0.799	1.0,1.0,1.0	-0.103	32.5
31481	ENSMUSG00000026504.17	Sdccag8	chr1	+	177011888	177012015	176955791	176955923	177020114	177020437	58,45,52	2,2,2	56,48,29	2,10,4	276	149	0.00901754	0.0895084	0.94,0.924,0.933	0.938,0.722,0.796	0.114	51.6667
31483	ENSMUSG00000030609.18	Aen	chr7	+	78902229	78902830	78895926	78896014	78905842	78906043	1430,2587,3293	6,67,4	1908,2144,1253	50,126,28	750	149	1.94403e-11	1.62542e-09	0.979,0.885,0.994	0.883,0.772,0.899	0.101	439.333
31546	ENSMUSG00000030534.13	Vps33b	chr7	+	80276397	80276465	80274623	80274685	80279971	80280017	32,76,66	6,4,7	43,46,14	0,0,0	217	149	2.53978e-06	9.25192e-05	0.786,0.929,0.866	1.0,1.0,1.0	-0.14	46.3333
31572	ENSMUSG00000002010.17	Idh3g	chrX	-	73782297	73782309	73782005	73782103	73782674	73782716	305,438,547	98,151,137	360,295,181	177,173,86	161	149	3.20322e-06	0.000113157	0.742,0.729,0.787	0.653,0.612,0.661	0.111	491.333
31579	ENSMUSG00000097277.7	2900076A07Rik	chr7	+	81529156	81529258	81528791	81528940	81529346	81529527	8,31,13	18,18,18	29,34,38	8,16,5	251	149	0.000377746	0.0067582	0.209,0.506,0.3	0.683,0.558,0.819	-0.348	34.6667
31585	ENSMUSG00000033400.14	Agl	chr3	-	116789770	116789875	116788525	116788707	116791005	116791209	0,6,2	22,40,52	20,14,8	16,21,19	254	149	1.07451e-09	7.21625e-08	0.0,0.081,0.022	0.423,0.281,0.198	-0.266	35
31607	ENSMUSG00000044791.16	Setd2	chr9	+	110545299	110545315	110532596	110532752	110547208	110551494	34,72,48	0,1,3	64,88,11	1,8,4	165	149	0.0101477	0.0981496	1.0,0.985,0.935	0.983,0.909,0.713	0.105	55.6667
31675	ENSMUSG00000098090.8	2700099C18Rik	chr17	+	94752702	94752875	94750137	94750232	94755210	94755305	18,11,14	28,10,18	2,4,4	29,11,10	322	149	0.000200938	0.00395658	0.229,0.337,0.265	0.031,0.144,0.156	0.167	21
31699	ENSMUSG00000062797.13	Hikeshi	chr7	-	89930319	89930460	89923563	89923715	89940968	89941165	1,5,0	36,45,50	8,2,4	28,29,2	290	149	0.00238621	0.0309684	0.014,0.054,0.0	0.128,0.034,0.507	-0.2	33.6667
31732	ENSMUSG00000058454.15	Dhcr7	chr7	+	143830138	143830265	143823166	143823540	143836637	143836679	80,125,121	0,2,0	107,114,81	4,18,6	276	149	1.22383e-08	7.04593e-07	1.0,0.971,1.0	0.935,0.774,0.879	0.128	109.667
31809	ENSMUSG00000035642.16	Aamdc	chr7	-	97569686	97569774	97565150	97565300	97575587	97575691	8,10,10	0,8,9	3,6,4	13,10,7	237	149	0.00802648	0.0815698	1.0,0.44,0.411	0.127,0.274,0.264	0.395	14.6667
31864	ENSMUSG00000035401.9	Emsy	chr7	-	98639730	98639883	98637260	98637520	98641492	98641668	185,197,265	64,87,67	101,76,62	55,70,39	302	149	0.000186578	0.00371114	0.588,0.528,0.661	0.475,0.349,0.44	0.171	197.667
31871	ENSMUSG00000035401.9	Emsy	chr7	-	98645166	98645208	98641492	98641668	98646448	98646523	32,51,49	27,31,38	29,41,19	2,7,7	191	149	1.58753e-05	0.000457783	0.48,0.562,0.501	0.919,0.82,0.679	-0.292	55.5
31889	ENSMUSG00000070808.4	Bicra	chr7	-	15986912	15987089	15979350	15979986	15987478	15989440	130,402,375	3,53,30	266,448,88	51,109,24	326	149	1.23469e-06	4.87387e-05	0.952,0.776,0.851	0.704,0.653,0.626	0.199	295.333
31891	ENSMUSG00000070808.4	Bicra	chr7	-	15996550	15996596	15996400	15996443	15999393	15999494	11,33,25	10,6,6	21,30,8	0,2,0	195	149	2.0165e-06	7.56091e-05	0.457,0.808,0.761	1.0,0.92,1.0	-0.298	25.3333
31963	ENSMUSG00000064307.13	Lrrc51	chr7	-	101921503	101921566	101920636	101920774	101933763	101933802	0,3,0	3,6,4	27,12,14	20,11,6	212	149	4.22222e-05	0.00105403	0.0,0.26,0.0	0.487,0.434,0.621	-0.427	17.3333
31976	ENSMUSG00000099481.6	Xndc1	chr7	+	102069896	102069991	102065592	102065942	102071218	102071361	24,39,35	0,0,0	34,35,12	0,2,10	244	149	0.000126176	0.00267266	1.0,1.0,1.0	1.0,0.914,0.423	0.221	29.1667
32053	ENSMUSG00000026269.14	Rnpepl1	chr1	+	92915823	92915965	92915058	92915199	92916354	92916471	100,348,268	0,8,6	219,217,109	14,26,6	291	149	4.51242e-07	1.95775e-05	1.0,0.957,0.958	0.889,0.81,0.903	0.104	158
32075	ENSMUSG00000046096.7	Mosmo	chr7	+	120725234	120725418	120677617	120677870	120726119	120726332	17,20,50	9,27,31	110,114,98	9,30,12	333	149	2.48461e-07	1.14278e-05	0.458,0.249,0.419	0.845,0.63,0.785	-0.378	37.6667
32090	ENSMUSG00000021470.19	Ercc6l2	chr13	+	63840892	63841039	63834595	63834789	63841423	63841585	22,52,49	22,17,7	34,46,39	3,0,4	296	149	8.03661e-05	0.00181928	0.335,0.606,0.779	0.851,1.0,0.831	-0.321	28.8333
32111	ENSMUSG00000074582.10	Arfgef2	chr2	+	166842684	166842753	166836201	166836457	166845449	166845601	84,163,151	12,21,24	112,148,46	46,54,26	218	149	5.02423e-08	2.60449e-06	0.827,0.841,0.811	0.625,0.652,0.547	0.218	147.833
32245	ENSMUSG00000038371.15	Sbf2	chr7	-	110347886	110347982	110341326	110341364	110348854	110348995	4,4,8	10,17,24	0,0,0	8,6,16	245	149	2.09919e-06	7.82686e-05	0.196,0.125,0.169	0.0,0.0,0.0	0.163	16.1667
32392	ENSMUSG00000030655.15	Smg1	chr7	-	118217719	118217777	118212888	118213052	118243204	118243670	350,686,684	61,247,222	732,827,595	87,123,79	207	149	5.11325e-07	2.1927e-05	0.805,0.667,0.689	0.858,0.829,0.844	-0.123	781
32427	ENSMUSG00000030929.17	Eri2	chr7	-	119787403	119787485	119786738	119786827	119787733	119787834	19,53,56	4,6,6	53,25,22	18,13,18	231	149	3.08835e-05	0.000810177	0.754,0.851,0.858	0.655,0.554,0.441	0.271	48.8333
32483	ENSMUSG00000034951.10	Cog7	chr7	-	121941169	121941235	121936953	121937140	121943777	121943894	24,54,40	0,7,2	25,30,12	15,8,2	215	149	0.000342186	0.00622092	1.0,0.842,0.933	0.536,0.722,0.806	0.237	36.5
32577	ENSMUSG00000033728.14	Lrrc14	chr15	+	76711355	76711530	76710648	76710836	76712866	76712923	10,51,39	3,0,2	32,47,12	5,5,8	324	149	0.00935221	0.0921022	0.605,1.0,0.9	0.746,0.812,0.408	0.18	22.1667
32647	ENSMUSG00000030722.7	Nfatc2ip	chr7	-	126387611	126387756	126382853	126385139	126390385	126390572	70,81,63	15,4,15	126,123,75	9,5,0	294	149	0.00034487	0.0062562	0.703,0.911,0.68	0.876,0.926,1.0	-0.169	83
32659	ENSMUSG00000030733.10	Sh2b1	chr7	-	126467949	126468049	126466993	126467773	126468472	126468641	14,19,39	0,0,0	14,44,4	2,6,0	249	149	0.000111036	0.00240713	1.0,1.0,1.0	0.807,0.814,1.0	0.126	21
32660	ENSMUSG00000030733.10	Sh2b1	chr7	-	126469487	126469570	126469124	126469328	126471121	126471297	12,25,31	53,86,108	25,51,45	72,107,37	232	149	0.00536539	0.05946	0.127,0.157,0.156	0.182,0.234,0.439	-0.138	107.333
32668	ENSMUSG00000025646.9	Atrip	chr9	-	109060628	109060709	109060262	109060512	109061109	109061201	29,31,30	10,1,0	27,37,16	0,2,0	230	149	0.00169516	0.0234747	0.653,0.953,1.0	1.0,0.923,1.0	-0.106	30.1667
32700	ENSMUSG00000034334.8	Fam151b	chr13	-	92467944	92468162	92466976	92467112	92477827	92477953	17,40,28	0,3,6	19,49,24	0,2,0	367	149	0.000925258	0.0141628	1.0,0.844,0.655	1.0,0.909,1.0	-0.137	20.1667
32713	ENSMUSG00000031903.7	Pla2g15	chr8	+	106161083	106161308	106160580	106160679	106162824	106162883	33,67,74	1,0,0	43,45,28	1,11,0	374	149	7.65569e-05	0.00174552	0.929,1.0,1.0	0.945,0.62,1.0	0.121	28.6667
32774	ENSMUSG00000038967.13	Pdk2	chr11	-	95027864	95027978	95026257	95027322	95028478	95028586	10,18,29	0,0,0	27,32,11	2,15,0	263	149	6.37866e-06	0.00020663	1.0,1.0,1.0	0.884,0.547,1.0	0.19	24
32835	ENSMUSG00000068823.10	Csde1	chr3	+	103036574	103036721	103030164	103030280	103038691	103038890	175,153,292	18,9,16	173,179,252	57,48,22	296	149	5.14164e-05	0.00125072	0.83,0.895,0.902	0.604,0.652,0.852	0.173	73.6667
33028	ENSMUSG00000038611.17	Phrf1	chr7	+	141231226	141231342	141228783	141228891	141237496	141237702	22,69,79	0,0,0	38,74,23	1,4,4	265	149	0.000264063	0.00500697	1.0,1.0,1.0	0.955,0.912,0.764	0.123	44.6667
33117	ENSMUSG00000025511.14	Tspan4	chr7	+	141490761	141490836	141489551	141489743	141491571	141491673	18,38,38	0,0,0	11,2,2	4,1,0	224	149	0.00780042	0.0797465	1.0,1.0,1.0	0.647,0.571,1.0	0.261	19
33142	ENSMUSG00000079608.10	Stard6	chr18	+	70476381	70476431	70476099	70476193	70483411	70483434	8,11,6	0,0,0	37,16,20	11,5,4	199	149	3.45674e-07	1.53989e-05	1.0,1.0,1.0	0.716,0.706,0.789	0.263	19.6667
33214	ENSMUSG00000044501.17	Zfp758	chr17	+	22371990	22372088	22361452	22361707	22373642	22373769	67,41,56	6,16,12	22,32,18	8,17,14	247	149	0.00710092	0.0741325	0.871,0.607,0.738	0.624,0.532,0.437	0.208	51.5
33256	ENSMUSG00000048677.9	Tpcn2	chr7	-	145267302	145267403	145266777	145266859	145268067	145268132	0,50,51	4,0,2	12,29,8	0,0,0	250	149	0.00795777	0.0810288	0.0,1.0,0.938	1.0,1.0,1.0	-0.354	25.5
33260	ENSMUSG00000004568.13	Arhgef18	chr8	+	3364627	3364756	3353436	3353730	3380257	3380520	15,30,33	6,9,13	9,10,7	17,15,14	278	149	4.27863e-07	1.86361e-05	0.573,0.641,0.576	0.221,0.263,0.211	0.365	28.6667
33261	ENSMUSG00000004568.13	Arhgef18	chr8	+	3384896	3385008	3381832	3381980	3386359	3386417	21,36,53	4,11,3	68,61,18	1,4,0	261	149	0.000405974	0.00717831	0.75,0.651,0.91	0.975,0.897,1.0	-0.187	44.3333
33321	ENSMUSG00000007610.15	Gtpbp3	chr8	+	71490894	71490967	71490334	71490537	71491065	71491209	10,17,13	2,11,4	9,4,2	20,14,8	222	149	4.49759e-06	0.0001521	0.77,0.509,0.686	0.232,0.161,0.144	0.476	19
33349	ENSMUSG00000025878.16	Uimc1	chr13	-	55076301	55076407	55069721	55069807	55077402	55077527	68,76,76	32,19,34	93,82,56	10,2,10	255	149	2.3758e-06	8.73587e-05	0.554,0.7,0.566	0.845,0.96,0.766	-0.25	81
33358	ENSMUSG00000030231.11	Plekha5	chr6	+	140572864	140572966	140570320	140570470	140577226	140577338	62,59,80	2,11,15	76,85,32	2,4,0	251	149	0.00015016	0.00309692	0.948,0.761,0.76	0.958,0.927,1.0	-0.139	65.3333
33371	ENSMUSG00000028990.13	Lzic	chr4	+	149485368	149485592	149485230	149485273	149485857	149485999	17,37,23	72,87,69	53,60,20	62,69,26	373	149	1.51389e-06	5.81951e-05	0.086,0.145,0.118	0.255,0.258,0.235	-0.133	81.8333
33407	ENSMUSG00000029772.17	Ahcyl2	chr6	+	29799438	29799584	29768527	29768906	29820328	29820634	6,20,9	0,3,0	6,17,2	1,14,13	295	149	3.15615e-05	0.000826311	1.0,0.771,1.0	0.752,0.38,0.072	0.522	14.8333
33409	ENSMUSG00000029772.17	Ahcyl2	chr6	+	29820328	29820634	29768527	29768906	29863142	29863251	50,66,84	31,68,64	75,98,149	23,31,18	455	149	1.20911e-06	4.7814e-05	0.346,0.241,0.301	0.516,0.509,0.731	-0.289	46.3333
33415	ENSMUSG00000031508.14	Ankrd10	chr8	-	11620261	11620373	11619061	11619297	11628438	11628530	10,43,31	231,293,308	45,37,22	127,117,43	261	149	1.27776e-12	1.20967e-10	0.024,0.077,0.054	0.168,0.153,0.226	-0.131	214.5
33435	ENSMUSG00000026098.13	Pms1	chr1	-	53290378	53290423	53281940	53282092	53296731	53297015	18,9,9	8,6,11	11,13,3	0,0,5	194	149	0.00973831	0.0949214	0.633,0.535,0.386	1.0,1.0,0.315	-0.254	15.5
33561	ENSMUSG00000040712.16	Camta2	chr11	-	70683278	70683365	70682893	70683047	70683889	70684025	148,129,157	16,9,14	96,122,63	20,22,22	236	149	8.46535e-05	0.00190919	0.854,0.9,0.876	0.752,0.778,0.644	0.152	132.667
33562	ENSMUSG00000040712.16	Camta2	chr11	-	70683278	70683417	70682893	70683047	70683889	70684025	110,118,143	16,9,14	83,119,55	20,22,22	288	149	0.000512873	0.00871427	0.781,0.872,0.841	0.682,0.737,0.564	0.17	115
33574	ENSMUSG00000073792.11	Alg6	chr4	+	99739213	99739302	99726862	99726947	99741533	99741616	51,38,46	0,11,7	83,40,52	4,0,0	238	149	0.000240205	0.00461907	1.0,0.684,0.804	0.929,1.0,1.0	-0.147	52.3333
33575	ENSMUSG00000073792.11	Alg6	chr4	+	99741533	99741616	99726862	99726947	99744489	99744625	0,12,7	6,28,24	0,0,0	14,19,6	232	149	1.0415e-06	4.17565e-05	0.0,0.216,0.158	0.0,0.0,0.0	0.125	19.3333
33577	ENSMUSG00000073792.11	Alg6	chr4	+	99741533	99741616	99726862	99726947	99748685	99748770	0,10,7	25,6,12	0,0,0	21,21,6	232	149	2.4667e-06	9.02258e-05	0.0,0.517,0.273	0.0,0.0,0.0	0.263	18
33586	ENSMUSG00000000276.11	Dgke	chr11	-	89042161	89042289	89041447	89041559	89044239	89044311	10,25,33	0,4,2	12,17,6	0,0,0	277	149	0.00670627	0.0708684	1.0,0.771,0.899	1.0,1.0,1.0	-0.11	16.8333
33603	ENSMUSG00000057596.13	Trim30d	chr7	-	104487575	104488051	104484177	104484273	104507670	104507825	575,985,1046	83,74,120	780,830,572	16,13,4	625	149	0	0	0.623,0.76,0.675	0.921,0.938,0.972	-0.258	369.667
33624	ENSMUSG00000015214.14	Mtmr1	chrX	+	71376886	71376910	71369798	71369904	71383199	71383275	68,74,108	249,260,301	43,31,2	340,244,173	173	149	1.61693e-12	1.51355e-10	0.19,0.197,0.236	0.098,0.099,0.01	0.139	315.5
33643	ENSMUSG00000037725.8	Ckap2	chr8	-	22173261	22173331	22169712	22169947	22175000	22175171	88,107,91	0,0,2	151,135,30	0,2,10	219	149	0.0028648	0.0358189	1.0,1.0,0.969	1.0,0.979,0.671	0.106	102.333
33668	ENSMUSG00000033543.17	Gtf2a2	chr9	+	70014922	70015015	70014292	70014491	70015291	70015410	33,24,37	0,2,2	6,25,2	4,8,0	242	149	0.00121272	0.0177739	1.0,0.881,0.919	0.48,0.658,1.0	0.221	17.1667
33817	ENSMUSG00000031488.14	Rab11fip1	chr8	-	27151596	27153159	27150694	27150803	27154145	27154935	324,478,527	60,76,103	271,247,138	84,70,48	1712	149	5.20587e-05	0.00126403	0.32,0.354,0.308	0.219,0.235,0.2	0.109	147.333
33937	ENSMUSG00000037971.10	1110032A03Rik	chr9	-	50764695	50764926	50764223	50764290	50767857	50768452	37,29,60	8,4,1	148,126,73	0,0,1	380	149	1.7896e-07	8.41136e-06	0.645,0.74,0.959	1.0,1.0,0.966	-0.207	63.6667
33938	ENSMUSG00000037971.10	1110032A03Rik	chr9	-	50764764	50764926	50764223	50764290	50767857	50768160	13,12,14	8,4,1	56,44,40	0,0,1	311	149	2.88315e-08	1.56004e-06	0.438,0.59,0.87	1.0,1.0,0.95	-0.351	29.3333
33994	ENSMUSG00000031631.15	Cfap97	chr8	+	46164761	46164896	46163691	46163749	46169558	46170440	31,13,20	10,16,14	12,11,9	17,22,19	284	149	0.0051753	0.0578108	0.619,0.299,0.428	0.27,0.208,0.199	0.223	31.3333
34011	ENSMUSG00000025237.16	Parp6	chr9	+	59641740	59641810	59641023	59641096	59648829	59648909	8,4,11	28,18,23	4,5,0	23,57,41	219	149	0.000136533	0.00285658	0.163,0.131,0.246	0.106,0.056,0.0	0.126	37
34016	ENSMUSG00000097534.3	Gm16675	chr8	-	46736271	46736343	46730969	46731862	46739161	46739508	23,20,26	0,2,6	21,14,2	0,0,0	221	149	0.000291431	0.00544522	1.0,0.871,0.745	1.0,1.0,1.0	-0.128	19
34093	ENSMUSG00000038215.15	Cep44	chr8	-	56550062	56550121	56547387	56547524	56550544	56551047	2,6,12	6,20,16	17,8,2	4,7,2	208	149	0.00528914	0.0588258	0.193,0.177,0.349	0.753,0.45,0.417	-0.3	16.3333
34116	ENSMUSG00000021244.15	Ylpm1	chr12	+	85028769	85030887	85014649	85015593	85033916	85034034	3111,4193,4479	132,149,132	3490,3789,2630	77,122,28	2267	149	0.00248766	0.0320021	0.608,0.649,0.69	0.749,0.671,0.861	-0.111	468.333
34138	ENSMUSG00000020642.13	Rnf144a	chr12	-	26413763	26413831	26405318	26405392	26415100	26415131	2,6,1	2,10,18	0,0,0	12,12,6	217	149	5.60819e-05	0.00134698	0.407,0.292,0.037	0.0,0.0,0.0	0.245	11.5
34214	ENSMUSG00000078495.10	Zfp984	chr4	-	147795657	147795724	147761220	147761325	147807089	147807183	8,9,13	0,8,3	3,2,1	15,11,2	216	149	4.57643e-06	0.000153984	1.0,0.437,0.749	0.121,0.111,0.256	0.566	12.5
34217	ENSMUSG00000020718.12	Polg2	chr11	-	106778716	106778807	106777434	106777561	106778958	106779515	0,22,12	4,36,42	14,17,6	10,4,4	240	149	0.000215044	0.00419955	0.0,0.275,0.151	0.465,0.725,0.482	-0.415	24.1667
34285	ENSMUSG00000070003.7	Ssbp4	chr8	-	70599839	70599899	70599687	70599757	70600395	70600485	62,105,115	8,25,23	129,168,50	11,9,0	209	149	4.90205e-06	0.000163452	0.847,0.75,0.781	0.893,0.93,1.0	-0.148	114
34374	ENSMUSG00000052446.17	Zfp961	chr8	+	71965793	71965920	71951066	71951160	71966099	71966160	15,53,38	0,20,3	24,46,13	18,31,4	276	149	0.00223666	0.0294303	1.0,0.589,0.872	0.419,0.445,0.637	0.32	39.8333
34379	ENSMUSG00000052446.17	Zfp961	chr8	+	71966099	71966160	71965793	71965920	71967898	71968053	76,97,77	2,16,19	57,92,17	49,46,42	210	149	2.09237e-07	9.73816e-06	0.964,0.811,0.742	0.452,0.587,0.223	0.418	96
34467	ENSMUSG00000037148.8	Arhgap10	chr8	-	77432739	77432811	77426329	77426431	77450692	77450754	20,46,54	1,0,0	30,14,14	8,4,0	221	149	3.21554e-06	0.000113532	0.931,1.0,1.0	0.717,0.702,1.0	0.171	31.8333
34495	ENSMUSG00000071064.15	Zfp827	chr8	+	79188148	79188181	79186175	79186353	79189666	79190856	8,7,10	0,22,4	2,0,0	4,5,2	182	149	3.88509e-05	0.000985397	1.0,0.207,0.672	0.29,0.0,0.0	0.53	10.6667
34502	ENSMUSG00000037022.3	Mmaa	chr8	-	79284208	79284446	79281180	79281654	79294545	79294680	22,22,28	0,4,5	27,42,33	0,2,0	387	149	0.000374322	0.00670368	1.0,0.679,0.683	1.0,0.89,1.0	-0.176	15.5
34638	ENSMUSG00000031697.12	Orc6	chr8	+	85301108	85301238	85299631	85299992	85302795	85302959	534,592,660	4,20,21	567,350,146	43,50,14	279	149	4.59077e-13	4.55342e-11	0.986,0.941,0.944	0.876,0.789,0.848	0.119	357.5
34639	ENSMUSG00000031697.12	Orc6	chr8	+	85301108	85301238	85299631	85299992	85303361	85303451	376,438,486	4,33,44	452,250,109	38,44,15	279	149	0.0003581	0.0064553	0.98,0.876,0.855	0.864,0.752,0.795	0.1	238.833
34726	ENSMUSG00000031667.16	Aktip	chr8	-	91131040	91131152	91129599	91129843	91133899	91133997	6,13,12	16,0,0	29,21,11	0,0,0	261	149	0.00775791	0.0794094	0.176,1.0,1.0	1.0,1.0,1.0	-0.275	17
34862	ENSMUSG00000031671.11	Setd6	chr8	+	95716920	95716978	95716619	95716801	95717920	95718066	29,101,66	0,0,0	61,45,14	8,7,0	207	149	2.27925e-07	1.05636e-05	1.0,1.0,1.0	0.846,0.822,1.0	0.111	54.5
34868	ENSMUSG00000036534.6	Slc38a7	chr8	-	95852801	95852907	95848380	95848768	95853485	95853539	18,20,20	0,2,1	11,18,10	9,10,0	255	149	0.000432637	0.00758129	1.0,0.854,0.921	0.417,0.513,1.0	0.282	17.8333
34954	ENSMUSG00000079491.9	H2-T10	chr17	-	36119188	36119464	36118935	36119040	36121064	36121149	66,44,45	6,0,2	60,21,11	0,0,0	425	149	0.000460633	0.0079877	0.794,1.0,0.887	1.0,1.0,1.0	-0.106	20.5
35005	ENSMUSG00000008450.8	Nutf2	chr8	+	105866397	105866673	105860644	105860705	105875533	105875569	0,1,5	15,15,12	2,8,16	12,18,14	425	149	0.00128395	0.0186292	0.0,0.023,0.127	0.055,0.135,0.286	-0.109	14.6667
35027	ENSMUSG00000031901.12	Dus2	chr8	+	106031697	106031741	106030351	106030443	106033722	106033783	64,122,111	1,3,6	84,48,63	10,16,2	193	149	0.000247803	0.00474462	0.98,0.969,0.935	0.866,0.698,0.961	0.12	88.3333
35109	ENSMUSG00000048827.12	Pkd1l3	chr8	+	109635214	109635408	109633169	109633401	109636189	109636420	32,51,66	0,0,0	32,48,35	0,4,4	343	149	0.000270121	0.00510149	1.0,1.0,1.0	1.0,0.839,0.792	0.123	36
35168	ENSMUSG00000021824.13	Ap3m1	chr14	-	21045487	21045763	21040952	21041090	21052139	21052187	86,219,170	9,22,14	93,117,38	4,7,0	425	149	0.00953654	0.093332	0.77,0.777,0.81	0.891,0.854,1.0	-0.129	52.6667
35248	ENSMUSG00000019732.14	Calr3	chr8	-	72443394	72443496	72438431	72438635	72443592	72443870	26,20,13	0,0,0	14,10,6	0,6,0	251	149	0.00909539	0.0902004	1.0,1.0,1.0	1.0,0.497,1.0	0.168	15.8333
35253	ENSMUSG00000050379.15	Sept6	chrX	-	36920368	36920413	36911325	36913254	36922839	36923030	127,120,193	38,26,30	211,238,129	106,105,41	194	149	9.37453e-05	0.00207694	0.72,0.78,0.832	0.605,0.635,0.707	0.128	226.167
35304	ENSMUSG00000017478.15	Zc3h18	chr8	+	122387692	122387764	122386861	122386946	122397817	122397966	689,719,985	206,358,323	873,821,590	186,205,84	221	149	9.37423e-06	0.000291266	0.693,0.575,0.673	0.76,0.73,0.826	-0.125	1006.5
35329	ENSMUSG00000014444.17	Piezo1	chr8	-	122489554	122489616	122489098	122489199	122490062	122490163	40,56,38	50,105,76	47,47,18	22,11,8	211	149	9.53666e-10	6.46996e-08	0.361,0.274,0.261	0.601,0.751,0.614	-0.357	86.3333
35330	ENSMUSG00000014444.17	Piezo1	chr8	-	122489554	122489626	122489098	122489199	122490062	122490163	91,181,131	50,105,76	140,157,71	22,11,8	221	149	0	0	0.551,0.538,0.537	0.811,0.906,0.857	-0.316	173.833
35428	ENSMUSG00000020788.15	Atp2a3	chr11	+	72989474	72989547	72988969	72989087	72991688	72993043	116,234,277	64,174,136	338,290,173	123,83,55	222	149	1.42352e-05	0.000416779	0.549,0.474,0.578	0.648,0.701,0.679	-0.142	340.333
35429	ENSMUSG00000020788.15	Atp2a3	chr11	+	72989474	72989560	72988969	72989087	72991688	72993043	87,173,235	64,174,136	304,243,138	123,83,55	235	149	9.75501e-06	0.000301829	0.463,0.387,0.523	0.61,0.65,0.614	-0.167	299
35441	ENSMUSG00000038095.15	Sbno1	chr5	-	124419810	124419887	124414398	124414527	124425846	124426001	17,35,16	15,43,52	17,23,6	59,86,42	226	149	0.00155352	0.0217853	0.428,0.349,0.169	0.16,0.15,0.086	0.183	68.5
35473	ENSMUSG00000037300.19	Ttc13	chr8	-	124697993	124698086	124695635	124695752	124699655	124699721	14,41,31	0,0,1	30,54,2	0,2,6	242	149	0.00544262	0.0601224	1.0,1.0,0.95	1.0,0.943,0.17	0.279	28.1667
35499	ENSMUSG00000090290.2	Tarbp1	chr8	-	126470018	126470088	126467033	126467182	126471301	126471399	111,148,131	10,12,23	20,25,30	9,22,16	219	149	4.4515e-09	2.75595e-07	0.883,0.894,0.795	0.602,0.436,0.561	0.324	91.1667
35562	ENSMUSG00000018068.13	Ints2	chr11	-	86257203	86257415	86256442	86256497	86257504	86257554	68,187,213	6,15,10	114,88,80	4,0,0	361	149	2.46976e-05	0.000666824	0.824,0.837,0.898	0.922,1.0,1.0	-0.121	56.6667
35665	ENSMUSG00000046111.17	Cep295	chr9	-	15325506	15325746	15324148	15324291	15326074	15326177	318,341,472	49,43,52	414,367,309	18,28,21	389	149	1.30571e-05	0.000387775	0.713,0.752,0.777	0.898,0.834,0.849	-0.113	262.167
35670	ENSMUSG00000046111.17	Cep295	chr9	-	15343663	15343931	15341440	15341624	15344123	15344264	52,102,123	10,24,18	221,190,222	12,32,4	417	149	0.000906726	0.0139271	0.65,0.603,0.709	0.868,0.68,0.952	-0.179	35
35797	ENSMUSG00000058192.16	Zfp846	chr9	+	20589456	20589558	20588508	20588635	20590812	20590884	0,1,2	2,8,12	22,20,5	11,5,4	251	149	1.41403e-08	8.09196e-07	0.0,0.069,0.09	0.543,0.704,0.426	-0.505	14.6667
35849	ENSMUSG00000032175.11	Tyk2	chr9	-	21123976	21124140	21121391	21121758	21124863	21124981	150,254,270	12,17,14	263,240,175	37,19,41	313	149	0.000625512	0.010274	0.856,0.877,0.902	0.772,0.857,0.67	0.112	199.667
35882	ENSMUSG00000033335.17	Dnm2	chr9	+	21490657	21490669	21489742	21489794	21494503	21494617	99,221,222	17,18,14	134,196,82	57,76,58	161	149	1.9984e-15	2.51897e-13	0.843,0.919,0.936	0.685,0.705,0.567	0.247	199
35934	ENSMUSG00000021366.8	Hivep1	chr13	+	42169240	42169309	42167561	42167663	42181431	42181910	8,4,0	13,34,24	0,0,0	18,23,4	218	149	0.000118002	0.002524	0.296,0.074,0.0	0.0,0.0,0.0	0.123	21.3333
36035	ENSMUSG00000042496.18	Prdm10	chr9	+	31329661	31329865	31327242	31327557	31335316	31335389	28,134,114	8,1,0	81,141,40	0,1,0	353	149	0.00403313	0.047199	0.596,0.983,1.0	1.0,0.983,1.0	-0.135	61.1667
36080	ENSMUSG00000018449.12	Rpain	chr11	+	70973014	70973075	70971763	70971934	70977657	70977687	16,40,25	4,2,2	22,16,20	2,0,0	210	149	0.00656734	0.069679	0.739,0.934,0.899	0.886,1.0,1.0	-0.105	24.8333
36137	ENSMUSG00000025245.14	Lztfl1	chr9	-	123717030	123717184	123715299	123715424	123717525	123717549	12,6,16	24,28,28	4,0,10	28,20,32	303	149	0.00795491	0.0810271	0.197,0.095,0.219	0.066,0.0,0.133	0.104	30
36162	ENSMUSG00000023186.14	Vwa5a	chr9	+	38719257	38719333	38718267	38718387	38722372	38722430	22,42,25	6,7,8	54,34,20	35,28,12	225	149	0.000169434	0.00342752	0.708,0.799,0.674	0.505,0.446,0.525	0.235	48.8333
36253	ENSMUSG00000059495.14	Arhgef12	chr9	-	43040539	43040596	43027196	43027295	43042590	43042676	72,49,49	43,47,37	10,13,2	24,28,10	206	149	1.25606e-05	0.000375038	0.548,0.43,0.489	0.232,0.251,0.126	0.286	64
36318	ENSMUSG00000002028.13	Kmt2a	chr9	-	44817604	44817786	44816594	44816659	44818282	44820115	10,14,24	0,0,2	8,31,15	2,4,0	331	149	0.00322696	0.0395011	1.0,1.0,0.844	0.643,0.777,1.0	0.141	12.8333
36363	ENSMUSG00000032089.16	Il10ra	chr9	-	45264324	45264478	45260352	45260471	45265488	45265655	60,185,127	10,15,18	206,258,120	8,2,15	303	149	0.00110503	0.0164309	0.747,0.858,0.776	0.927,0.984,0.797	-0.109	141.833
36433	ENSMUSG00000032267.8	Usp28	chr9	+	49037176	49037256	49035881	49035960	49037767	49037891	14,40,13	6,0,2	30,38,14	0,0,0	229	149	0.00018437	0.00367823	0.603,1.0,0.809	1.0,1.0,1.0	-0.196	24.8333
36442	ENSMUSG00000050174.15	Nudt6	chr3	-	37412359	37412415	37409507	37409562	37416700	37416904	19,27,35	0,7,4	17,21,2	36,44,21	205	149	4.34097e-14	4.86379e-12	1.0,0.737,0.864	0.256,0.258,0.065	0.674	38.5
36513	ENSMUSG00000015243.4	Abca1	chr4	-	53050934	53051009	53050288	53050458	53059256	53059362	8,10,14	0,0,0	17,18,3	10,0,0	224	149	0.000687683	0.0111034	1.0,1.0,1.0	0.531,1.0,1.0	0.156	13.3333
36615	ENSMUSG00000034329.16	Brip1	chr11	-	86196253	86196299	86195032	86195167	86197868	86197980	0,0,0	10,10,10	12,7,2	50,35,15	195	149	4.73732e-06	0.000158516	0.0,0.0,0.0	0.155,0.133,0.092	-0.127	25.1667
36661	ENSMUSG00000025236.11	Adpgk	chr9	+	59313039	59313236	59310227	59310348	59313752	59313851	143,273,233	6,10,13	201,199,93	11,20,25	346	149	0.0015936	0.0222769	0.911,0.922,0.885	0.887,0.811,0.616	0.135	171.5
36690	ENSMUSG00000001419.17	Mef2d	chr3	+	88158220	88158355	88156321	88156525	88159121	88159332	64,78,78	223,162,210	78,55,94	125,101,96	284	149	7.5472e-05	0.00172492	0.131,0.202,0.163	0.247,0.222,0.339	-0.104	221.667
36740	ENSMUSG00000058444.8	Map2k5	chr9	-	63216992	63217025	63197310	63197372	63256976	63257048	7,17,26	0,0,2	16,12,15	8,1,0	182	149	0.00193918	0.0261945	1.0,1.0,0.914	0.621,0.908,1.0	0.128	17.3333
36744	ENSMUSG00000058444.8	Map2k5	chr9	-	63235288	63235318	63216270	63217025	63256976	63257048	20,17,21	0,1,2	9,11,4	5,1,7	179	149	0.000100724	0.00221093	1.0,0.934,0.897	0.6,0.902,0.322	0.336	16.3333
36863	ENSMUSG00000032384.16	Csnk1g1	chr9	+	65921003	65921068	65909438	65909662	65958328	65958666	2,12,17	0,0,0	20,11,1	2,4,5	214	149	8.16722e-07	3.35531e-05	1.0,1.0,1.0	0.874,0.657,0.122	0.449	12.3333
36886	ENSMUSG00000032381.5	Ciao2a	chr9	+	66133431	66133481	66132526	66132691	66136301	66136347	384,520,509	8,18,25	318,313,204	71,69,30	199	149	0	0	0.973,0.956,0.938	0.77,0.773,0.836	0.163	410.833
36983	ENSMUSG00000038535.17	Zfp280d	chr9	+	72301866	72302006	72301700	72301766	72307950	72308068	146,170,239	10,11,6	203,146,114	22,26,29	289	149	5.42922e-07	2.32072e-05	0.883,0.888,0.954	0.826,0.743,0.67	0.162	168
36986	ENSMUSG00000038535.17	Zfp280d	chr9	+	72309251	72309406	72307950	72308068	72312077	72312248	31,60,100	17,70,63	41,52,28	77,80,27	304	149	0.00555632	0.061103	0.472,0.296,0.438	0.207,0.242,0.337	0.14	101.333
36995	ENSMUSG00000038535.17	Zfp280d	chr9	+	72339011	72339048	72338745	72338864	72351524	72351570	95,59,115	1,6,2	70,66,53	16,9,9	186	149	8.86702e-07	3.60939e-05	0.987,0.887,0.979	0.778,0.855,0.825	0.132	83.5
36996	ENSMUSG00000038535.17	Zfp280d	chr9	+	72339011	72339048	72338745	72338864	72360285	72360341	50,35,57	2,6,3	40,48,21	13,20,0	186	149	0.00840012	0.0844909	0.952,0.824,0.938	0.711,0.658,1.0	0.115	49.1667
37007	ENSMUSG00000090626.9	Tex9	chr9	-	72473657	72473792	72461855	72461990	72477736	72477910	24,28,37	0,4,14	37,39,12	2,0,0	284	149	6.88073e-05	0.00159895	1.0,0.786,0.581	0.907,1.0,1.0	-0.18	30.5
37012	ENSMUSG00000090626.9	Tex9	chr9	-	72479923	72480001	72478339	72478422	72480596	72480775	0,0,2	29,29,17	8,4,2	18,12,13	227	149	3.72321e-06	0.000128993	0.0,0.0,0.072	0.226,0.18,0.092	-0.142	20.6667
37015	ENSMUSG00000090626.9	Tex9	chr9	-	72482446	72482529	72480596	72480747	72484068	72484114	31,37,26	10,0,0	20,26,32	0,0,0	232	149	0.00044885	0.00781192	0.666,1.0,1.0	1.0,1.0,1.0	-0.111	29.5
37136	ENSMUSG00000020166.15	Cnot2	chr10	-	116537220	116537278	116507040	116507188	116549032	116549175	14,26,42	74,95,103	23,12,3	156,121,121	207	149	3.76924e-07	1.66905e-05	0.12,0.165,0.227	0.096,0.067,0.018	0.11	131.667
37138	ENSMUSG00000020166.15	Cnot2	chr10	-	116537220	116537278	116527826	116527949	116549032	116549175	59,106,84	124,299,218	55,52,17	240,247,144	207	149	1.26862e-06	4.98709e-05	0.255,0.203,0.217	0.142,0.132,0.078	0.108	274.167
37181	ENSMUSG00000034252.14	Senp6	chr9	+	80098885	80098906	80092266	80092412	80103693	80103764	21,19,27	0,2,0	11,7,3	2,4,2	170	149	5.03037e-05	0.00122679	1.0,0.893,1.0	0.828,0.605,0.568	0.297	16.3333
37182	ENSMUSG00000034252.14	Senp6	chr9	+	80098885	80098906	80093536	80093641	80103693	80103764	157,272,333	159,292,311	98,86,76	390,594,230	170	149	0	0	0.464,0.449,0.484	0.18,0.113,0.225	0.293	499.667
37230	ENSMUSG00000066456.14	Hmgn3	chr9	-	83110831	83111106	83110377	83110429	83112219	83112270	44,98,100	0,4,12	80,124,37	6,19,20	424	149	0.0101974	0.098526	1.0,0.896,0.745	0.824,0.696,0.394	0.242	33.8333
37231	ENSMUSG00000066456.14	Hmgn3	chr9	-	83110992	83111106	83109947	83110429	83112219	83112270	16,99,78	0,4,12	49,119,19	6,19,20	263	149	0.0102817	0.0991581	1.0,0.933,0.786	0.822,0.78,0.35	0.256	71
37232	ENSMUSG00000066456.14	Hmgn3	chr9	-	83111033	83111106	83109947	83110429	83112219	83112270	37,169,144	0,4,12	89,148,39	6,19,20	222	149	0.000515314	0.00874458	1.0,0.966,0.89	0.909,0.839,0.567	0.18	114.167
37245	ENSMUSG00000041390.18	Mdfic	chr6	+	15738249	15738583	15721186	15721364	15740987	15741110	22,25,43	36,48,32	69,72,58	21,34,14	483	149	2.2339e-07	1.0377e-05	0.159,0.138,0.293	0.503,0.395,0.561	-0.29	36.1667
37265	ENSMUSG00000032872.16	Cyb5r4	chr9	+	87047473	87047506	87042779	87042873	87055764	87055905	174,378,349	28,31,37	216,43,173	59,28,51	182	149	1.4217e-07	6.79253e-06	0.836,0.909,0.885	0.75,0.557,0.735	0.196	261.167
37266	ENSMUSG00000032872.16	Cyb5r4	chr9	+	87049101	87049224	87042779	87042873	87055764	87055905	444,533,511	28,31,37	417,219,280	59,28,51	272	149	1.23004e-07	5.93216e-06	0.897,0.904,0.883	0.795,0.811,0.75	0.109	430.333
37293	ENSMUSG00000039069.19	Mtg2	chr2	+	180083344	180083460	180082085	180082233	180085379	180085895	22,28,33	2,6,1	20,36,18	0,0,0	265	149	2.46444e-05	0.00066566	0.861,0.724,0.949	1.0,1.0,1.0	-0.155	24
37414	ENSMUSG00000032410.13	Xrn1	chr9	+	95974395	95974463	95973449	95973618	95974761	95974899	37,64,58	2,2,0	51,42,23	3,2,6	217	149	0.0057352	0.0626972	0.927,0.956,1.0	0.921,0.935,0.725	0.101	47.6667
37433	ENSMUSG00000032411.15	Tfdp2	chr9	+	96287600	96287722	96273838	96273942	96290579	96290627	54,74,80	6,4,8	100,120,76	0,0,0	271	149	1.46705e-08	8.33801e-07	0.832,0.91,0.846	1.0,1.0,1.0	-0.137	84.6667
37436	ENSMUSG00000032411.15	Tfdp2	chr9	+	96290579	96290627	96287600	96287722	96294964	96295127	26,42,34	14,9,5	27,55,14	42,39,18	197	149	5.48657e-05	0.00132158	0.584,0.779,0.837	0.327,0.516,0.37	0.329	54.1667
37517	ENSMUSG00000034601.17	2700049A03Rik	chr12	+	71151384	71151500	71150433	71150464	71152649	71152797	4,3,6	36,62,51	9,4,10	34,52,12	265	149	0.00819273	0.0828787	0.059,0.026,0.062	0.13,0.041,0.319	-0.114	41.5
37560	ENSMUSG00000040407.18	Akap9	chr5	+	3954396	3954450	3951689	3951734	3954791	3954962	12,51,40	13,21,21	35,24,20	3,2,0	203	149	5.34013e-08	2.75723e-06	0.404,0.641,0.583	0.895,0.898,1.0	-0.388	39.6667
37564	ENSMUSG00000040407.18	Akap9	chr5	+	3960111	3962457	3957623	3957800	3968579	3968793	1244,2047,2238	4,8,4	531,619,524	22,38,36	2495	149	0	0	0.949,0.939,0.971	0.59,0.493,0.465	0.437	118.5
37623	ENSMUSG00000042015.17	Wdr41	chr13	+	95002359	95002519	94999866	94999928	95005730	95005842	0,2,0	10,49,21	5,1,9	28,34,2	309	149	0.000716305	0.0114656	0.0,0.019,0.0	0.079,0.014,0.685	-0.253	25.5
37660	ENSMUSG00000032582.14	Rbm6	chr9	-	107861622	107861729	107860348	107860459	107872202	107872421	26,30,42	0,2,0	18,26,28	6,6,4	256	149	8.57768e-07	3.50233e-05	1.0,0.897,1.0	0.636,0.716,0.803	0.247	27.6667
37895	ENSMUSG00000056167.8	Cnot10	chr9	-	114597794	114597830	114597478	114597606	114598704	114598835	128,195,204	24,25,36	75,70,33	26,16,11	185	149	0.00652334	0.0693205	0.811,0.863,0.82	0.699,0.779,0.707	0.103	140.5
37915	ENSMUSG00000060373.15	Hnrnpc	chr14	-	52097321	52098544	52084114	52084391	52103888	52104004	4245,5894,7870	790,956,1088	6703,6591,7381	629,484,356	1372	149	5.43172e-10	3.81735e-08	0.369,0.401,0.44	0.536,0.597,0.692	-0.205	2448
37917	ENSMUSG00000060373.15	Hnrnpc	chr14	-	52098014	52098544	52084271	52084391	52103888	52103993	4001,4253,5606	790,956,1088	5244,4256,4332	629,484,356	679	149	5.78648e-13	5.63856e-11	0.526,0.494,0.531	0.647,0.659,0.728	-0.161	3686
37918	ENSMUSG00000060373.15	Hnrnpc	chr14	-	52098315	52098544	52098014	52098040	52103888	52103990	1848,2100,3137	3341,4397,4451	3121,2816,2927	3090,2721,1694	378	149	2.14167e-10	1.60334e-08	0.179,0.158,0.217	0.285,0.29,0.405	-0.142	4895.33
37930	ENSMUSG00000038708.10	Golga4	chr9	+	118576222	118576356	118572917	118573021	118577141	118577228	21,33,75	113,149,108	225,228,315	2,5,2	283	149	0	0	0.089,0.104,0.268	0.983,0.96,0.988	-0.823	209.667
37939	ENSMUSG00000059518.14	Znhit1	chr5	-	136986125	136986255	136984878	136985049	136986810	136987232	0,10,5	8,46,38	24,22,0	28,20,5	279	149	0.00128978	0.0186933	0.0,0.104,0.066	0.314,0.37,0.0	-0.171	33.3333
38013	ENSMUSG00000042557.14	Sin3a	chr9	+	57081094	57081202	57076375	57076630	57086580	57086801	250,398,331	67,148,144	488,491,272	42,21,3	257	149	0	0	0.684,0.609,0.571	0.871,0.931,0.981	-0.306	430.5
38059	ENSMUSG00000020386.5	Sar1b	chr11	+	51777486	51777561	51763686	51763791	51779688	51779808	135,194,152	6,10,11	92,98,39	6,26,8	224	149	0.000389077	0.00693112	0.937,0.928,0.902	0.911,0.715,0.764	0.126	128.5
38070	ENSMUSG00000025786.17	Zdhhc3	chr9	-	123090976	123091132	123089032	123089156	123098922	123098974	8,30,11	9,23,12	51,27,33	10,15,14	305	149	0.0052351	0.0583124	0.303,0.389,0.309	0.714,0.468,0.535	-0.239	15.6667
38071	ENSMUSG00000025786.17	Zdhhc3	chr9	-	123090976	123091132	123089032	123089156	123100262	123100592	8,30,14	34,188,111	43,30,33	75,121,18	305	149	6.38427e-05	0.001503	0.103,0.072,0.058	0.219,0.108,0.472	-0.189	92.6667
38088	ENSMUSG00000009995.17	Taz	chrX	+	74288928	74289019	74288661	74288714	74289104	74289182	0,0,2	9,22,33	8,2,0	17,4,8	240	149	0.000149596	0.00308815	0.0,0.0,0.036	0.226,0.237,0.0	-0.142	16.1667
38186	ENSMUSG00000019820.11	Utrn	chr10	-	12415450	12415489	12415180	12415246	12421596	12421733	8,11,12	46,51,56	27,30,38	86,83,59	188	149	0.00274074	0.0345533	0.121,0.146,0.145	0.199,0.223,0.338	-0.116	84.5
38258	ENSMUSG00000031889.9	D230025D16Rik	chr8	+	105231127	105231210	105225144	105225486	105234481	105234565	14,100,81	7,0,2	87,124,27	2,0,0	232	149	0.0055701	0.0612039	0.562,1.0,0.963	0.965,1.0,1.0	-0.147	71.6667
38282	ENSMUSG00000035382.9	Pcsk7	chr9	+	45919791	45919894	45919245	45919353	45925917	45926067	19,25,29	0,0,0	13,34,15	2,0,4	252	149	0.00521659	0.0581452	1.0,1.0,1.0	0.794,1.0,0.689	0.172	21.5
38285	ENSMUSG00000035382.9	Pcsk7	chr9	+	45927036	45927118	45925917	45926067	45927574	45927668	6,4,13	2,7,5	14,12,25	0,0,0	231	149	6.54904e-10	4.55449e-08	0.659,0.269,0.626	1.0,1.0,1.0	-0.482	13
38286	ENSMUSG00000035382.9	Pcsk7	chr9	+	45927036	45927118	45926733	45926828	45927574	45927668	4,10,30	82,92,115	28,22,25	67,107,55	231	149	0.000539764	0.00909915	0.031,0.066,0.144	0.212,0.117,0.227	-0.105	104.5
38326	ENSMUSG00000038286.11	Bphl	chr13	+	34063909	34064033	34050280	34050434	34073675	34074074	12,34,34	0,0,0	33,39,16	6,0,4	273	149	1.74365e-05	0.000495291	1.0,1.0,1.0	0.75,1.0,0.686	0.188	27.3333
38331	ENSMUSG00000037608.16	Bclaf1	chr10	+	20334498	20334645	20333253	20333572	20339708	20339921	1085,1409,1540	391,629,631	1648,1593,1114	156,206,109	296	149	0	0	0.583,0.53,0.551	0.842,0.796,0.837	-0.27	1453
38333	ENSMUSG00000019986.17	Ahi1	chr10	+	21007751	21007778	21000505	21000705	21017912	21018033	85,72,84	8,4,7	94,74,69	21,12,18	176	149	0.000178954	0.00358631	0.9,0.938,0.91	0.791,0.839,0.764	0.118	91.3333
38354	ENSMUSG00000046836.13	Brox	chr1	-	183294333	183294450	183291906	183292003	183296902	183296992	42,54,49	10,10,10	81,63,66	1,1,10	266	149	0.00024453	0.00468734	0.702,0.752,0.733	0.978,0.972,0.787	-0.183	66.1667
38356	ENSMUSG00000046836.13	Brox	chr1	-	183294776	183294864	183291906	183292003	183297181	183297228	8,2,6	14,12,8	4,12,12	0,6,4	237	149	0.000621627	0.0102254	0.264,0.095,0.32	1.0,0.557,0.654	-0.511	13.3333
38427	ENSMUSG00000039089.15	L3mbtl3	chr10	-	26331819	26331955	26330174	26330266	26336232	26336337	63,59,82	0,2,9	54,30,51	7,12,4	285	149	0.00533829	0.0592338	1.0,0.939,0.826	0.801,0.567,0.87	0.176	61.5
38428	ENSMUSG00000039089.15	L3mbtl3	chr10	-	26344176	26344251	26342507	26342667	26344611	26344723	108,135,178	16,19,22	191,206,114	6,6,0	224	149	4.05914e-10	2.90174e-08	0.818,0.825,0.843	0.955,0.958,1.0	-0.142	166.5
38446	ENSMUSG00000038876.12	Rnf146	chr10	-	29361284	29361345	29354291	29354447	29361963	29362026	17,25,32	14,25,6	28,36,23	6,8,0	210	149	0.00408491	0.0477043	0.463,0.415,0.791	0.768,0.761,1.0	-0.287	36.6667
38449	ENSMUSG00000029053.16	Prkcz	chr4	-	155269032	155269152	155268183	155268263	155271198	155271286	13,20,9	6,0,2	48,26,2	0,0,0	269	149	3.10618e-05	0.000813892	0.545,1.0,0.714	1.0,1.0,1.0	-0.247	21
38480	ENSMUSG00000037876.17	Jmjd1c	chr10	+	67216982	67217107	67215269	67215375	67218116	67218181	186,200,209	33,66,69	188,178,149	27,24,22	274	149	0.000576513	0.00960292	0.754,0.622,0.622	0.791,0.801,0.786	-0.127	166.833
38556	ENSMUSG00000087177.7	E130307A14Rik	chr10	-	39681472	39681549	39655839	39655929	39731737	39731814	28,43,85	0,0,2	88,54,49	0,10,8	226	149	2.55082e-05	0.000684823	1.0,1.0,0.966	1.0,0.781,0.802	0.128	58.8333
38585	ENSMUSG00000036281.13	Snapc4	chr2	-	26378160	26378279	26378020	26378067	26378493	26378636	18,21,17	30,74,80	24,26,10	37,48,12	268	149	0.00934653	0.0920873	0.25,0.136,0.106	0.265,0.231,0.317	-0.107	60.5
38630	ENSMUSG00000019863.7	Qrsl1	chr10	-	43876471	43876677	43874187	43874706	43882065	43882258	39,60,57	0,2,0	42,77,32	11,4,8	355	149	1.66983e-07	7.90427e-06	1.0,0.926,1.0	0.616,0.89,0.627	0.264	21
38631	ENSMUSG00000019863.7	Qrsl1	chr10	-	43881472	43881590	43874187	43874706	43882065	43882258	74,116,143	0,2,0	84,103,74	11,4,8	267	149	3.07623e-08	1.65376e-06	1.0,0.97,1.0	0.81,0.935,0.838	0.129	98.3333
38664	ENSMUSG00000000884.17	Gnb1l	chr16	+	18544110	18544273	18499045	18499140	18548092	18548191	32,36,32	0,7,4	34,19,11	2,0,0	312	149	0.00121754	0.0178269	1.0,0.711,0.793	0.89,1.0,1.0	-0.129	23.8333
38666	ENSMUSG00000000884.17	Gnb1l	chr16	+	18544114	18544273	18499045	18499140	18548092	18548191	32,36,31	0,7,4	34,19,11	2,0,0	308	149	0.0011873	0.017459	1.0,0.713,0.789	0.892,1.0,1.0	-0.13	23.6667
38766	ENSMUSG00000040621.14	Gemin8	chrX	+	166178533	166178642	166170494	166170550	166178791	166178830	2,2,1	8,9,16	6,14,2	18,19,4	258	149	0.00254365	0.0325997	0.126,0.114,0.035	0.161,0.299,0.224	-0.136	16.5
38797	ENSMUSG00000020107.10	Anapc16	chr10	-	60002417	60002467	59990832	59990907	60002955	60002995	18,55,38	0,2,6	18,14,0	4,11,3	199	149	0.000626339	0.01028	1.0,0.954,0.826	0.771,0.488,0.0	0.507	28.1667
38855	ENSMUSG00000037012.18	Hk1	chr10	-	62291974	62292043	62290159	62290393	62292313	62292469	2,9,14	16,51,17	46,37,10	40,26,0	218	149	0.000543459	0.00914986	0.079,0.108,0.36	0.44,0.493,1.0	-0.462	42
38881	ENSMUSG00000020076.7	Ddx50	chr10	-	62627520	62627682	62622839	62626282	62633976	62634126	267,432,395	28,41,68	491,379,305	20,15,21	311	149	2.5272e-07	1.15678e-05	0.82,0.835,0.736	0.922,0.924,0.874	-0.11	364.5
38890	ENSMUSG00000020076.7	Ddx50	chr10	-	62647533	62647643	62645990	62647201	62651024	62651203	36,65,49	252,328,322	103,105,64	219,273,102	259	149	2.39142e-13	2.45615e-11	0.076,0.102,0.08	0.213,0.181,0.265	-0.134	317.333
38919	ENSMUSG00000020063.16	Sirt1	chr10	-	63326659	63326784	63326038	63326186	63331744	63331897	36,50,91	934,642,765	237,205,202	129,73,66	274	149	0	0	0.021,0.041,0.061	0.5,0.604,0.625	-0.535	566.667
38928	ENSMUSG00000015542.17	Nat9	chr11	-	115186748	115186834	115184793	115185116	115187118	115187332	8,42,36	0,0,0	26,57,34	8,0,0	235	149	0.00406173	0.047492	1.0,1.0,1.0	0.673,1.0,1.0	0.109	31.5
39007	ENSMUSG00000034354.17	Mtmr3	chr11	-	4485878	4485989	4485362	4485451	4487233	4488632	5,54,56	126,220,203	107,89,37	163,163,101	260	149	1.55513e-08	8.79358e-07	0.022,0.123,0.137	0.273,0.238,0.174	-0.134	214.167
39081	ENSMUSG00000000374.8	Trappc10	chr10	-	78211475	78211622	78210763	78210878	78214567	78214815	184,440,329	0,1,6	286,313,99	7,19,14	296	149	2.34857e-09	1.51607e-07	1.0,0.996,0.965	0.954,0.892,0.781	0.111	261
39147	ENSMUSG00000034974.13	Dapk3	chr10	+	81191041	81191068	81190597	81190646	81191758	81191897	53,97,108	0,1,2	112,119,38	0,7,14	176	149	5.42303e-05	0.0013077	1.0,0.988,0.979	1.0,0.935,0.697	0.112	91.8333
39213	ENSMUSG00000056770.15	Setd3	chr12	-	108160232	108160381	108158275	108158348	108162972	108163065	460,720,664	38,50,36	439,425,262	120,82,53	298	149	0	0	0.858,0.878,0.902	0.647,0.722,0.712	0.186	511.5
39448	ENSMUSG00000020776.18	Fbf1	chr11	-	116157291	116157498	116155957	116156035	116157688	116157827	2,9,0	57,63,64	14,23,32	46,28,16	356	149	2.82032e-11	2.32883e-09	0.014,0.056,0.0	0.113,0.256,0.456	-0.252	55.8333
39451	ENSMUSG00000020776.18	Fbf1	chr11	-	116165831	116165912	116164662	116164690	116167551	116167780	21,41,44	5,4,0	28,34,27	0,2,0	230	149	0.00245306	0.0316703	0.731,0.869,1.0	1.0,0.917,1.0	-0.106	31
39513	ENSMUSG00000055717.13	Slain1	chr14	+	103684233	103684383	103656932	103657072	103685668	103685818	60,69,57	54,63,88	41,58,33	131,88,49	299	149	0.00293987	0.036572	0.356,0.353,0.244	0.135,0.247,0.251	0.107	121.5
39514	ENSMUSG00000019763.11	Rmnd1	chr10	-	4414542	4414643	4413308	4413415	4418555	4418631	10,39,12	0,2,0	31,19,4	2,7,0	250	149	0.00113586	0.016829	1.0,0.921,1.0	0.902,0.618,1.0	0.134	21
39544	ENSMUSG00000019907.10	Ppp1r12a	chr10	+	108252756	108252924	108251839	108251944	108253324	108253495	350,624,708	110,194,178	786,802,470	50,28,8	317	149	0	0	0.599,0.602,0.652	0.881,0.931,0.965	-0.308	476
39546	ENSMUSG00000019907.10	Ppp1r12a	chr10	+	108253324	108253495	108252756	108252924	108259755	108259846	507,604,754	36,56,56	448,395,339	70,84,36	320	149	2.0695e-05	0.000573174	0.868,0.834,0.862	0.749,0.686,0.814	0.105	327.167
39551	ENSMUSG00000020610.17	Amz2	chr11	+	109434579	109434756	109433889	109434053	109436562	109436989	49,62,55	6,4,8	55,46,39	5,0,0	326	149	0.00452138	0.0519716	0.789,0.876,0.759	0.834,1.0,1.0	-0.137	54.1667
39629	ENSMUSG00000034449.7	Dhrs11	chr11	-	84825367	84825521	84823071	84823166	84828750	84828994	20,56,91	0,0,2	37,60,20	0,8,4	303	149	7.16045e-05	0.00164671	1.0,1.0,0.957	1.0,0.787,0.711	0.153	38.1667
39647	ENSMUSG00000034024.8	Cct2	chr10	-	117062975	117063139	117062816	117062882	117063705	117063759	189,642,470	0,0,0	297,529,99	28,13,18	313	149	0	0	1.0,1.0,1.0	0.835,0.951,0.724	0.163	349.833
39735	ENSMUSG00000041341.10	Atg2b	chr12	-	105669263	105669426	105666596	105666776	105670674	105670777	124,222,280	0,3,1	163,200,99	5,4,15	312	149	9.91673e-07	3.99514e-05	1.0,0.972,0.993	0.94,0.96,0.759	0.102	166.5
39737	ENSMUSG00000039630.10	Hnrnpu	chr1	-	178325242	178325313	178323619	178323713	178329867	178329939	24,23,26	0,0,0	46,38,49	7,7,2	220	149	2.73089e-06	9.8457e-05	1.0,1.0,1.0	0.817,0.786,0.943	0.151	31.3333
39774	ENSMUSG00000024908.15	Ppp6r3	chr19	-	3527570	3527675	3526701	3526929	3544107	3544255	16,44,44	35,52,51	40,69,50	20,18,10	254	149	4.89743e-08	2.55042e-06	0.211,0.332,0.336	0.54,0.692,0.746	-0.366	66.8333
39776	ENSMUSG00000024908.15	Ppp6r3	chr19	-	3527570	3527675	3526760	3526934	3544107	3544255	28,63,54	723,918,956	53,93,84	384,248,240	254	149	0	0	0.022,0.039,0.032	0.075,0.18,0.17	-0.111	632.667
39777	ENSMUSG00000024908.15	Ppp6r3	chr19	-	3527570	3527675	3526760	3526934	3575640	3575722	18,26,21	38,71,68	20,25,48	31,14,16	254	149	6.29601e-05	0.0014838	0.217,0.177,0.153	0.275,0.512,0.638	-0.293	58
39943	ENSMUSG00000064030.15	Pym1	chr10	+	128750282	128750337	128748527	128748566	128765146	128765240	9,26,30	74,95,79	42,50,22	54,108,17	204	149	0.000164562	0.00334624	0.082,0.167,0.217	0.362,0.253,0.486	-0.212	99.6667
40053	ENSMUSG00000059534.8	Uqcr10	chr11	-	4703903	4703989	4701974	4702220	4704156	4704334	366,373,557	689,1136,1043	863,763,485	940,918,453	235	149	1.19116e-12	1.13414e-10	0.252,0.172,0.253	0.368,0.345,0.404	-0.147	1415.33
40097	ENSMUSG00000070371.11	Prss36	chr7	-	127933566	127933832	127933370	127933492	127934138	127934280	26,28,44	0,0,0	53,43,30	0,7,2	415	149	3.84768e-05	0.000978307	1.0,1.0,1.0	1.0,0.688,0.843	0.156	11.6667
40110	ENSMUSG00000028284.13	Map3k7	chr4	+	31994873	31994954	31992386	31992516	32002088	32002153	354,472,494	93,202,196	138,159,109	332,316,185	230	149	0	0	0.711,0.602,0.62	0.212,0.246,0.276	0.4	505
40111	ENSMUSG00000028284.13	Map3k7	chr4	+	31994873	31995010	31992472	31992516	32002088	32002153	248,250,233	93,202,196	82,94,79	332,316,185	286	149	4.44089e-16	5.86427e-14	0.581,0.392,0.382	0.114,0.134,0.182	0.308	378.333
40146	ENSMUSG00000087452.1	Gm11998	chr11	+	11574205	11574347	11557420	11557519	11578729	11579460	23,58,37	22,46,19	236,204,182	27,34,32	291	149	9.61786e-13	9.21018e-11	0.349,0.392,0.499	0.817,0.754,0.744	-0.358	117.333
40158	ENSMUSG00000018654.17	Ikzf1	chr11	+	11740949	11741009	11707784	11707904	11754006	11754174	20,35,30	23,189,136	9,8,6	145,179,55	209	149	5.732e-07	2.44074e-05	0.383,0.117,0.136	0.042,0.031,0.072	0.164	139.167
40160	ENSMUSG00000018654.17	Ikzf1	chr11	+	11748310	11748571	11707784	11707904	11754006	11754174	654,1490,1124	23,189,136	707,969,314	145,179,55	410	149	2.38992e-05	0.000650547	0.912,0.741,0.75	0.639,0.663,0.675	0.142	559.333
40220	ENSMUSG00000049800.13	Sertad2	chr11	+	20595129	20595214	20543252	20543760	20647801	20653021	8,40,16	2,17,11	31,10,8	2,3,0	234	149	0.00130497	0.0188806	0.718,0.6,0.481	0.908,0.68,1.0	-0.263	23.3333
40235	ENSMUSG00000039382.12	Wdr45	chrX	+	7725739	7726036	7724186	7724291	7726197	7726276	31,69,62	10,0,0	106,85,33	0,0,0	446	149	0.00160631	0.022431	0.509,1.0,1.0	1.0,1.0,1.0	-0.164	59
40236	ENSMUSG00000039382.12	Wdr45	chrX	+	7725857	7726036	7724186	7724291	7726197	7726292	31,58,53	10,0,0	106,76,33	0,0,0	328	149	0.00101368	0.0152634	0.585,1.0,1.0	1.0,1.0,1.0	-0.138	59
40237	ENSMUSG00000039382.12	Wdr45	chrX	+	7725877	7726036	7724186	7724291	7726197	7726292	31,58,53	10,0,0	106,71,33	0,0,0	308	149	0.00098758	0.0149482	0.6,1.0,1.0	1.0,1.0,1.0	-0.133	59
40239	ENSMUSG00000039382.12	Wdr45	chrX	+	7725930	7726036	7724186	7724291	7726197	7726264	39,82,80	10,0,0	129,100,36	0,0,0	255	149	0.00149303	0.0210657	0.695,1.0,1.0	1.0,1.0,1.0	-0.102	78.3333
40438	ENSMUSG00000020397.15	Med7	chr11	+	46439805	46439824	46436970	46437191	46440562	46441100	0,2,0	14,22,24	3,4,0	15,12,1	168	149	0.00187206	0.0255104	0.0,0.075,0.0	0.151,0.228,0.0	-0.101	16.1667
40482	ENSMUSG00000046311.13	Zfp62	chr11	+	49212694	49212776	49203291	49203538	49215063	49215280	14,42,23	2,5,1	28,41,23	0,0,0	231	149	0.000292799	0.00546619	0.819,0.844,0.937	1.0,1.0,1.0	-0.133	25.6667
40526	ENSMUSG00000020376.17	Rnf130	chr11	+	50099245	50099339	50095775	50095980	50119044	50125719	151,214,229	19,51,53	290,255,171	32,17,6	243	149	1.03092e-06	4.13821e-05	0.83,0.72,0.726	0.847,0.902,0.946	-0.14	228.333
40560	ENSMUSG00000045962.16	Wnk1	chr6	-	119944700	119944800	119943805	119943866	119946236	119946320	115,297,212	61,111,78	235,257,176	60,82,42	249	149	0.00624393	0.0669823	0.53,0.616,0.619	0.701,0.652,0.715	-0.101	272.167
40577	ENSMUSG00000045962.16	Wnk1	chr6	-	119953770	119953902	119951897	119951995	119956070	119956170	144,130,150	539,489,738	306,160,232	283,378,298	281	149	5.96985e-11	4.77545e-09	0.124,0.124,0.097	0.364,0.183,0.292	-0.165	566.333
40578	ENSMUSG00000045962.16	Wnk1	chr6	-	119953770	119953902	119952684	119952969	119956070	119956170	562,607,706	1964,1751,2455	1614,1124,1470	1464,1027,1027	281	149	0	0	0.132,0.155,0.132	0.369,0.367,0.431	-0.249	2553.67
40579	ENSMUSG00000045962.16	Wnk1	chr6	-	119953770	119954232	119951897	119951995	119956070	119956196	856,1435,1668	539,489,738	3192,3259,2674	283,378,298	611	149	0	0	0.279,0.417,0.355	0.733,0.678,0.686	-0.349	1130.33
40580	ENSMUSG00000045962.16	Wnk1	chr6	-	119953770	119954232	119952684	119952969	119956070	119956196	1282,1923,2250	1964,1751,2455	4556,4277,3958	1464,1027,1027	611	149	0	0	0.137,0.211,0.183	0.431,0.504,0.484	-0.296	3151.17
40667	ENSMUSG00000037533.20	Rapgef6	chr11	+	54561324	54561394	54552789	54552873	54568352	54568496	251,330,271	4,19,5	254,216,187	31,21,24	219	149	1.5897e-08	8.9662e-07	0.977,0.922,0.974	0.848,0.875,0.841	0.103	268.167
40685	ENSMUSG00000020898.18	Ctc1	chr11	+	69020509	69020665	69016133	69016165	69021029	69021193	12,0,12	11,26,32	2,2,0	34,27,14	305	149	0.000105191	0.00229687	0.348,0.0,0.155	0.028,0.035,0.0	0.147	26.3333
40768	ENSMUSG00000005417.17	Mprip	chr11	+	59744751	59744820	59743770	59743827	59748546	59748636	41,90,78	2,4,7	75,86,12	12,10,6	218	149	0.0063357	0.0677593	0.933,0.939,0.884	0.81,0.855,0.578	0.171	70.1667
40781	ENSMUSG00000032615.14	Nt5m	chr11	+	59852790	59852891	59839446	59839756	59874552	59874667	3,15,13	2,0,1	4,8,4	7,10,7	250	149	5.50116e-06	0.000180802	0.472,1.0,0.886	0.254,0.323,0.254	0.509	11
40783	ENSMUSG00000032615.14	Nt5m	chr11	+	59860749	59860810	59839446	59839756	59874552	59874667	22,44,54	2,0,1	26,35,11	7,10,7	210	149	1.1403e-08	6.62808e-07	0.886,1.0,0.975	0.725,0.713,0.527	0.299	36.5
40818	ENSMUSG00000042377.8	Fam83g	chr11	+	61701642	61701767	61695109	61695277	61707364	61709951	6,22,16	4,0,4	2,18,2	0,0,0	274	149	3.38316e-05	0.00087476	0.449,1.0,0.685	1.0,1.0,1.0	-0.289	12
40843	ENSMUSG00000014243.5	Zswim7	chr11	-	62276617	62276639	62273711	62273814	62281256	62281375	26,41,48	1,0,2	13,12,26	8,12,0	171	149	1.02839e-05	0.000316113	0.958,1.0,0.954	0.586,0.466,1.0	0.287	31.5
40874	ENSMUSG00000018501.17	Ncor1	chr11	-	62349352	62349493	62344631	62344888	62351377	62351546	62,139,112	6,6,7	63,88,48	0,0,0	290	149	1.25376e-06	4.93162e-05	0.842,0.922,0.892	1.0,1.0,1.0	-0.115	44.5
40946	ENSMUSG00000022607.18	Ptk2	chr15	-	73392343	73392447	73391758	73391880	73394647	73394744	12,16,18	0,0,2	5,15,4	2,10,1	253	149	1.94983e-06	7.34817e-05	1.0,1.0,0.841	0.596,0.469,0.702	0.358	13.5
41034	ENSMUSG00000060216.15	Arrb2	chr11	+	70435515	70435572	70432681	70432753	70436162	70436223	22,34,42	0,2,2	33,36,24	30,7,2	206	149	6.67474e-05	0.0015598	1.0,0.925,0.938	0.443,0.788,0.897	0.245	39
41035	ENSMUSG00000060216.15	Arrb2	chr11	+	70435541	70435572	70432636	70432753	70436162	70436223	25,70,51	0,2,2	56,51,26	30,7,2	180	149	1.96467e-06	7.39157e-05	1.0,0.967,0.955	0.607,0.858,0.915	0.181	53.6667
41038	ENSMUSG00000031562.15	Dctd	chr8	+	48137257	48137374	48111967	48112103	48140342	48140609	151,195,268	10,10,9	86,75,38	15,22,13	266	149	5.44969e-10	3.82593e-08	0.894,0.916,0.943	0.763,0.656,0.621	0.238	122.667
41039	ENSMUSG00000031562.15	Dctd	chr8	+	48138178	48138878	48137257	48137374	48140342	48141663	242,323,284	0,2,2	117,90,64	6,3,4	849	149	3.36448e-06	0.000118039	1.0,0.966,0.961	0.774,0.84,0.737	0.192	175.167
41044	ENSMUSG00000020821.17	Kif1c	chr11	+	70702371	70702551	70700560	70700709	70702771	70702905	141,322,269	8,26,33	264,379,158	7,10,4	329	149	6.105e-07	2.5849e-05	0.889,0.849,0.787	0.945,0.945,0.947	-0.104	204.5
41045	ENSMUSG00000020821.17	Kif1c	chr11	+	70702431	70702551	70700649	70700709	70702771	70702905	76,138,113	8,26,33	124,166,48	7,10,4	269	149	3.83713e-05	0.000976945	0.84,0.746,0.655	0.908,0.902,0.869	-0.146	114.833
41046	ENSMUSG00000020821.17	Kif1c	chr11	+	70702445	70702551	70700547	70700709	70702771	70702905	68,121,91	8,26,33	116,167,45	7,10,4	255	149	1.47964e-05	0.00043184	0.832,0.731,0.617	0.906,0.907,0.868	-0.167	108.333
41066	ENSMUSG00000055991.15	Zkscan5	chr5	+	145211745	145211828	145207562	145207708	145218286	145218296	0,2,4	8,16,7	6,7,10	6,6,10	232	149	0.000310908	0.00575422	0.0,0.074,0.268	0.391,0.428,0.391	-0.289	13.3333
41094	ENSMUSG00000040483.15	Xaf1	chr11	+	72306563	72306652	72303326	72303462	72308606	72308749	1157,915,1331	371,368,446	1444,887,1108	317,176,219	238	149	4.69381e-08	2.45205e-06	0.661,0.609,0.651	0.74,0.759,0.76	-0.113	1419.5
41168	ENSMUSG00000038335.13	Tsr1	chr11	+	74899181	74899232	74898376	74898480	74899508	74899643	24,84,42	4,1,6	34,46,30	0,0,0	200	149	0.000104167	0.00227601	0.817,0.984,0.839	1.0,1.0,1.0	-0.12	45.1667
41208	ENSMUSG00000001029.15	Icam2	chr11	-	106381316	106381424	106380687	106380939	106382429	106382546	10,4,22	53,117,102	18,21,6	36,37,20	257	149	4.04282e-06	0.00013848	0.099,0.019,0.111	0.225,0.248,0.148	-0.131	69.6667
41249	ENSMUSG00000044328.13	Trp53i13	chr11	-	77512896	77512965	77512652	77512694	77513159	77513370	42,35,51	4,0,0	22,32,18	4,6,0	218	149	0.00481507	0.0545809	0.878,1.0,1.0	0.79,0.785,1.0	0.101	35.6667
41278	ENSMUSG00000066571.13	4931406P16Rik	chr7	-	34312088	34312176	34285476	34285953	34313486	34313522	32,34,47	0,8,4	13,20,28	14,13,6	237	149	0.000321952	0.00592238	1.0,0.728,0.881	0.369,0.492,0.746	0.334	36.1667
41280	ENSMUSG00000001138.13	Cnnm3	chr1	+	36524033	36524132	36521700	36521839	36525165	36528237	2,4,8	5,27,34	13,15,8	15,13,8	248	149	1.55168e-05	0.000449784	0.194,0.082,0.124	0.342,0.409,0.375	-0.242	24.6667
41375	ENSMUSG00000026927.17	Entr1	chr2	-	26388491	26388560	26386654	26387671	26389148	26389283	189,318,342	189,226,259	268,201,101	254,267,165	218	149	0.00154639	0.0217211	0.406,0.49,0.474	0.419,0.34,0.295	0.105	462.833
41405	ENSMUSG00000034940.15	Synrg	chr11	+	83986813	83987047	83982195	83982307	83987912	83987990	107,196,225	14,23,38	263,211,106	20,8,7	383	149	8.59345e-05	0.0019335	0.748,0.768,0.697	0.836,0.911,0.855	-0.13	122.5
41409	ENSMUSG00000034940.15	Synrg	chr11	+	84039655	84039691	84039210	84039321	84040796	84040928	4,5,2	13,13,12	7,13,8	15,7,2	185	149	0.00343045	0.0414581	0.199,0.237,0.118	0.273,0.599,0.763	-0.36	16.8333
41422	ENSMUSG00000020527.14	Myo19	chr11	+	84897358	84897463	84897120	84897211	84897548	84897720	0,0,0	2,15,13	4,6,0	4,13,11	254	149	3.85272e-05	0.000978307	0.0,0.0,0.0	0.37,0.213,0.0	-0.194	10
41454	ENSMUSG00000059439.15	Bcas3	chr11	+	85822021	85822112	85801820	85801952	85825201	85825390	15,29,25	15,34,34	22,12,16	37,54,44	240	149	0.00179837	0.0246883	0.383,0.346,0.313	0.27,0.121,0.184	0.156	55.1667
41455	ENSMUSG00000059439.15	Bcas3	chr11	+	85822021	85822112	85813999	85814065	85825201	85825390	12,31,25	0,2,1	20,13,18	0,8,8	240	149	0.000614583	0.010127	1.0,0.906,0.939	1.0,0.502,0.583	0.253	22
41628	ENSMUSG00000020876.14	Snx11	chr11	-	96775373	96775433	96774440	96774495	96776967	96777061	22,58,59	6,23,9	22,19,12	15,20,8	209	149	0.000464649	0.00804272	0.723,0.643,0.824	0.511,0.404,0.517	0.253	45.1667
41649	ENSMUSG00000038485.6	Socs7	chr11	+	97376996	97377098	97376436	97376541	97377935	97378066	9,4,25	92,154,173	40,33,37	140,138,84	251	149	2.71261e-09	1.73425e-07	0.055,0.015,0.079	0.145,0.124,0.207	-0.109	151.833
41709	ENSMUSG00000018168.8	Ikzf3	chr11	-	98518674	98518728	98512687	98516952	98545743	98545800	151,313,324	26,103,51	160,260,92	73,97,24	203	149	0.0044272	0.051039	0.81,0.69,0.823	0.617,0.663,0.738	0.102	278.667
41751	ENSMUSG00000020137.5	Thap2	chr10	-	115376351	115376547	115368403	115372946	115384204	115384435	206,265,224	26,17,16	278,241,144	6,6,6	345	149	1.19035e-05	0.000357986	0.774,0.871,0.858	0.952,0.945,0.912	-0.102	144.667
41762	ENSMUSG00000057132.16	Rpgrip1	chr14	+	52149887	52150091	52149215	52149631	52150357	52150493	166,170,178	14,13,14	257,214,156	0,7,0	353	149	2.60541e-09	1.67375e-07	0.833,0.847,0.843	1.0,0.928,1.0	-0.135	132.333
41770	ENSMUSG00000020917.17	Acly	chr11	-	100503159	100503189	100498620	100498762	100504202	100504293	2317,2428,3032	858,1339,1508	1728,1513,970	1702,1534,1001	179	149	7.77156e-16	1.01417e-13	0.692,0.601,0.626	0.458,0.451,0.446	0.188	3321.67
41898	ENSMUSG00000040651.9	Tasor	chr14	+	27467505	27467565	27466166	27466311	27471617	27472546	32,98,79	63,86,92	40,32,17	96,99,38	209	149	0.00034458	0.00625394	0.266,0.448,0.38	0.229,0.187,0.242	0.145	126.667
41961	ENSMUSG00000069631.14	Strada	chr11	-	106184561	106184619	106173678	106173781	106187100	106187180	8,8,21	30,46,41	0,0,0	24,39,12	207	149	4.22923e-10	3.00397e-08	0.161,0.111,0.269	0.0,0.0,0.0	0.18	37.8333
41962	ENSMUSG00000069631.14	Strada	chr11	-	106184561	106184619	106173678	106173781	106187124	106187180	3,8,13	10,39,17	0,2,2	42,45,4	207	149	1.56106e-05	0.000451324	0.178,0.129,0.355	0.0,0.031,0.265	0.122	30.5
42082	ENSMUSG00000016940.18	Kctd2	chr11	+	115429634	115429782	115429352	115429405	115430312	115431274	14,30,18	18,39,33	11,18,4	0,2,0	297	149	1.12111e-11	9.59057e-10	0.281,0.278,0.215	1.0,0.819,1.0	-0.682	24.5
42143	ENSMUSG00000059994.10	Fcrl1	chr3	+	87385650	87385779	87385036	87385315	87386745	87386770	921,1271,1402	118,350,328	1239,1115,864	113,93,58	278	149	3.35297e-10	2.4177e-08	0.807,0.661,0.696	0.855,0.865,0.889	-0.148	1212.5
42182	ENSMUSG00000036006.20	Ripor2	chr13	+	24665408	24665648	24501524	24501687	24669959	24670086	19,49,51	7,52,39	64,82,144	20,25,0	389	149	0.000146637	0.0030365	0.51,0.265,0.334	0.551,0.557,1.0	-0.333	33
42183	ENSMUSG00000036006.20	Ripor2	chr13	+	24665408	24665648	24614626	24614747	24669959	24670086	19,49,53	45,70,81	72,91,154	69,94,38	389	149	0.0029552	0.0367078	0.139,0.211,0.2	0.286,0.271,0.608	-0.205	80.1667
42184	ENSMUSG00000036006.20	Ripor2	chr13	+	24665408	24665648	24638712	24638936	24669959	24670086	19,51,51	12,49,33	62,91,148	23,40,15	389	149	0.000977067	0.0148228	0.378,0.285,0.372	0.508,0.466,0.791	-0.243	40
42226	ENSMUSG00000017715.11	Pgs1	chr11	+	118014573	118014722	118005369	118005891	118023404	118024011	36,38,40	2,6,0	65,42,46	0,0,0	298	149	0.000544176	0.00915961	0.9,0.76,1.0	1.0,1.0,1.0	-0.113	28.8333
42288	ENSMUSG00000039850.16	Endov	chr11	+	119502292	119502361	119500590	119500703	119502698	119502827	33,34,59	3,4,6	16,34,31	0,0,0	218	149	1.13096e-05	0.000342917	0.883,0.853,0.87	1.0,1.0,1.0	-0.131	36.6667
42324	ENSMUSG00000025144.17	Cenpx	chr11	-	120712439	120712539	120711843	120711895	120713692	120713732	12,22,40	22,29,31	62,46,50	23,21,0	249	149	9.28868e-05	0.00206341	0.246,0.312,0.436	0.617,0.567,1.0	-0.397	49.6667
42325	ENSMUSG00000025144.17	Cenpx	chr11	-	120712439	120712712	120711843	120711895	120713692	120713732	74,138,125	22,29,31	426,422,274	23,21,0	422	149	2.22045e-16	3.00977e-14	0.543,0.627,0.587	0.867,0.876,1.0	-0.329	96.3333
42326	ENSMUSG00000025145.13	Lrrc45	chr11	+	120715805	120715934	120715420	120715599	120717055	120717168	28,22,28	4,2,2	16,29,5	0,0,0	278	149	0.000187166	0.00372174	0.79,0.855,0.882	1.0,1.0,1.0	-0.158	20.6667
42389	ENSMUSG00000037486.18	Asxl2	chr12	+	3445451	3445454	3442473	3442556	3451661	3451770	324,473,490	120,228,189	307,360,190	323,333,296	152	149	4.45199e-14	4.9798e-12	0.726,0.67,0.718	0.482,0.515,0.386	0.244	605.5
42392	ENSMUSG00000037486.18	Asxl2	chr12	+	3457061	3457209	3451661	3451770	3469477	3469593	220,376,381	13,16,20	293,268,174	49,38,27	297	149	1.72403e-09	1.12934e-07	0.895,0.922,0.905	0.75,0.78,0.764	0.143	256.167
42407	ENSMUSG00000020647.10	Ncoa1	chr12	-	4249835	4249890	4247361	4249750	4253656	4253746	3,14,15	4,11,17	9,12,5	13,29,32	204	149	0.00772893	0.0791859	0.354,0.482,0.392	0.336,0.232,0.102	0.186	27.3333
42446	ENSMUSG00000052812.5	Atad2b	chr12	+	5000639	5000693	4990871	4991058	5006605	5006791	35,36,67	158,169,174	62,59,65	115,161,94	203	149	0.000326551	0.00598878	0.14,0.135,0.22	0.284,0.212,0.337	-0.113	199.167
42479	ENSMUSG00000020608.7	Smc6	chr12	+	11276259	11276365	11271728	11271871	11279604	11279727	114,134,129	41,47,43	66,110,39	64,66,33	255	149	8.73958e-06	0.000273978	0.619,0.625,0.637	0.376,0.493,0.408	0.201	121
42480	ENSMUSG00000020608.7	Smc6	chr12	+	11276259	11276365	11273993	11274111	11279604	11279727	128,212,162	26,30,9	90,129,47	31,23,18	255	149	0.00267828	0.0339266	0.742,0.805,0.913	0.629,0.766,0.604	0.154	124.167
42497	ENSMUSG00000020576.10	Nbas	chr12	+	13279387	13279431	13274174	13274222	13285182	13285316	146,244,211	0,10,5	196,163,100	6,16,29	193	149	3.16952e-06	0.000112026	1.0,0.95,0.97	0.962,0.887,0.727	0.115	187.667
42511	ENSMUSG00000025538.15	Sumf2	chr5	+	129849900	129850057	129846985	129847086	129852873	129852985	31,58,63	6,0,2	54,31,44	0,0,0	306	149	0.00162618	0.0226624	0.716,1.0,0.939	1.0,1.0,1.0	-0.115	38.6667
42518	ENSMUSG00000057469.8	E2f6	chr12	+	16813846	16813912	16811098	16811315	16816399	16816454	28,47,40	6,33,17	17,20,8	32,30,8	215	149	0.000169308	0.003426	0.764,0.497,0.62	0.269,0.316,0.409	0.296	47.6667
42541	ENSMUSG00000026991.20	Pkp4	chr2	+	59266387	59266500	59214677	59214814	59305065	59305134	58,45,85	4,2,0	35,53,35	6,3,11	262	149	0.000207665	0.00406977	0.892,0.928,1.0	0.768,0.909,0.644	0.166	28.1667
42544	ENSMUSG00000026991.20	Pkp4	chr2	+	59289217	59289252	59214677	59214814	59305065	59305197	93,38,51	4,2,0	39,32,55	6,3,11	184	149	0.000109868	0.00238646	0.95,0.939,1.0	0.84,0.896,0.802	0.117	55.6667
42548	ENSMUSG00000026991.20	Pkp4	chr2	+	59350493	59350622	59347923	59348041	59352261	59352335	119,101,114	201,77,139	167,116,170	90,80,48	278	149	0.000127369	0.0026928	0.241,0.413,0.305	0.499,0.437,0.655	-0.211	232.333
42575	ENSMUSG00000037536.14	Fbxo34	chr14	+	47526204	47526314	47472618	47472717	47529174	47529270	74,86,72	8,14,17	112,123,67	5,1,8	259	149	9.14328e-05	0.0020386	0.842,0.779,0.709	0.928,0.986,0.828	-0.137	89.1667
42603	ENSMUSG00000056917.13	Sipa1	chr19	-	5661595	5661623	5661020	5661111	5662587	5662841	18,78,49	3,7,5	38,46,15	16,15,1	177	149	0.00604854	0.0654454	0.835,0.904,0.892	0.667,0.721,0.927	0.105	48.5
42607	ENSMUSG00000056917.13	Sipa1	chr19	-	5661595	5661658	5660878	5661111	5662587	5662841	28,95,67	3,7,5	53,62,19	16,15,1	212	149	0.00462438	0.0528544	0.868,0.905,0.904	0.7,0.744,0.93	0.101	61.8333
42646	ENSMUSG00000041836.10	Ptpre	chr7	+	135653892	135654029	135652089	135652163	135659052	135659143	46,78,68	0,0,0	70,72,34	0,6,6	286	149	1.50778e-05	0.000439164	1.0,1.0,1.0	1.0,0.862,0.747	0.13	62.6667
42694	ENSMUSG00000015766.14	Eps8	chr6	-	137539321	137539396	137537617	137537694	137591417	137591492	46,60,57	4,6,5	47,28,34	30,23,44	224	149	8.77076e-15	1.04611e-12	0.884,0.869,0.883	0.51,0.447,0.339	0.447	64
42695	ENSMUSG00000015766.14	Eps8	chr6	-	137539321	137539401	137537617	137537694	137591417	137591492	52,81,68	4,6,5	76,57,36	30,23,44	229	149	2.67507e-09	1.71354e-07	0.894,0.898,0.898	0.622,0.617,0.347	0.368	80.3333
42770	ENSMUSG00000112964.1	E430024I08Rik	chr13	-	74450235	74450362	74449955	74450016	74462581	74462666	6,21,40	0,2,0	24,41,10	13,10,0	276	149	3.48742e-05	0.000898226	1.0,0.85,1.0	0.499,0.689,1.0	0.221	26.5
42771	ENSMUSG00000112964.1	E430024I08Rik	chr13	-	74450235	74450411	74449955	74450016	74462581	74462693	2,24,42	0,2,0	24,37,8	13,10,0	325	149	3.40442e-05	0.000879571	1.0,0.846,1.0	0.458,0.629,1.0	0.253	22.6667
42801	ENSMUSG00000005364.11	Il5ra	chr6	-	106716696	106716790	106715618	106715703	106731792	106731931	105,122,125	2,4,2	94,137,48	20,37,0	243	149	1.45632e-06	5.63185e-05	0.97,0.949,0.975	0.742,0.694,1.0	0.153	106
42807	ENSMUSG00000005364.11	Il5ra	chr6	-	106738095	106738283	106735704	106735850	106738359	106738513	165,167,147	2,21,8	153,179,147	25,17,19	337	149	0.00625099	0.0670305	0.973,0.779,0.89	0.73,0.823,0.774	0.105	138
42885	ENSMUSG00000022749.8	Tbc1d23	chr16	-	57173326	57173783	57173058	57173159	57177931	57178020	0,9,6	9,110,54	28,40,29	44,54,3	606	149	2.8435e-07	1.29002e-05	0.0,0.02,0.027	0.135,0.154,0.704	-0.315	51
42889	ENSMUSG00000022749.8	Tbc1d23	chr16	-	57198858	57198983	57198723	57198770	57201057	57201172	188,325,430	0,0,0	170,184,154	8,24,12	274	149	0	0	1.0,1.0,1.0	0.92,0.807,0.875	0.133	247.833
42926	ENSMUSG00000035614.11	Togaram1	chr12	+	64990940	64991090	64986392	64986490	64992544	64992640	221,259,284	167,171,181	658,579,495	45,41,14	299	149	0	0	0.397,0.43,0.439	0.879,0.876,0.946	-0.478	393.167
42934	ENSMUSG00000035597.19	Prpf39	chr12	+	65043714	65043877	65043326	65043357	65044005	65044124	45,97,130	24,38,50	130,121,127	18,27,10	312	149	3.34348e-06	0.000117364	0.472,0.549,0.554	0.775,0.682,0.858	-0.247	81.1667
42935	ENSMUSG00000035597.19	Prpf39	chr12	+	65043767	65043877	65043289	65043357	65044005	65044124	15,35,61	24,38,50	44,50,38	18,27,10	259	149	0.000353402	0.00638272	0.264,0.346,0.412	0.584,0.516,0.686	-0.255	57.3333
43100	ENSMUSG00000021140.9	Pcnx	chr12	+	81933530	81933715	81917664	81919380	81946930	81947021	12,30,18	20,28,39	6,14,14	32,43,41	334	149	0.00229668	0.0300773	0.211,0.323,0.171	0.077,0.127,0.132	0.123	46.1667
43138	ENSMUSG00000025184.10	R3hcc1l	chr19	+	42582824	42582920	42576025	42576201	42583402	42583543	36,29,47	5,7,14	50,22,24	2,2,4	245	149	0.00743338	0.0767604	0.814,0.716,0.671	0.938,0.87,0.785	-0.131	38.3333
43202	ENSMUSG00000034111.6	Tmed8	chr12	-	87176633	87176763	87174540	87174667	87181388	87181470	522,762,907	56,58,72	562,595,324	144,168,33	279	149	4.71391e-06	0.00015805	0.833,0.875,0.871	0.676,0.654,0.84	0.136	684.833
43214	ENSMUSG00000024426.17	Atat1	chr17	-	35904107	35904176	35901982	35902054	35904289	35904327	2,16,20	0,10,1	14,27,5	1,1,0	218	149	0.001467	0.0207929	1.0,0.522,0.932	0.905,0.949,1.0	-0.133	16.1667
43279	ENSMUSG00000024052.17	Lpin2	chr17	+	71222054	71222150	71214963	71215164	71229307	71229415	40,53,49	0,0,0	30,34,14	6,1,4	245	149	1.27711e-06	5.00336e-05	1.0,1.0,1.0	0.753,0.954,0.68	0.204	36.1667
43303	ENSMUSG00000021012.16	Zc3h14	chr12	+	98779107	98779267	98763822	98763978	98783581	98783702	102,176,156	17,41,30	189,212,115	24,32,6	309	149	0.00951649	0.0931687	0.743,0.674,0.715	0.792,0.762,0.902	-0.108	31.8333
43330	ENSMUSG00000043987.18	Cep164	chr9	-	45802642	45802777	45801464	45801542	45809703	45809908	22,49,37	0,0,2	25,30,4	4,5,2	284	149	1.6366e-05	0.00046926	1.0,1.0,0.907	0.766,0.759,0.512	0.29	28.3333
43457	ENSMUSG00000064215.13	Ifi27	chr12	+	103437389	103437524	103436562	103436682	103439400	103439562	22,32,43	0,0,0	53,55,18	2,4,2	284	149	0.000843629	0.0131461	1.0,1.0,1.0	0.933,0.878,0.825	0.121	24.1667
43458	ENSMUSG00000064215.13	Ifi27	chr12	+	103437675	103437705	103436562	103436682	103439400	103439562	2,7,21	0,0,0	21,36,10	2,4,2	179	149	0.000693727	0.0111765	1.0,1.0,1.0	0.897,0.882,0.806	0.138	17.5
43554	ENSMUSG00000040877.16	Wdr25	chr12	+	108896891	108897059	108894292	108894330	108897908	108898725	10,8,4	10,8,9	16,23,24	4,17,1	317	149	0.00314593	0.0386871	0.32,0.32,0.173	0.653,0.389,0.919	-0.383	10.8333
43579	ENSMUSG00000040451.18	Sgms1	chr19	-	32259975	32260097	32247993	32248036	32289540	32289631	0,11,3	6,9,11	0,0,1	11,16,6	271	149	4.21193e-05	0.00105226	0.0,0.402,0.13	0.0,0.0,0.084	0.149	12
43581	ENSMUSG00000040451.18	Sgms1	chr19	-	32289540	32289631	32247993	32248036	32351944	32352023	12,23,24	0,0,0	22,27,6	0,2,4	240	149	0.00527741	0.0587149	1.0,1.0,1.0	1.0,0.893,0.482	0.208	18.6667
43637	ENSMUSG00000021276.10	Cinp	chr12	-	110877222	110877372	110876840	110876970	110878987	110879039	26,29,39	14,25,28	34,22,36	192,145,125	299	149	0	0	0.481,0.366,0.41	0.081,0.07,0.126	0.327	110.833
43638	ENSMUSG00000021276.10	Cinp	chr12	-	110877222	110877372	110876840	110876970	110879684	110879814	26,29,39	159,478,467	34,22,36	103,60,12	299	149	2.03292e-06	7.61389e-05	0.075,0.029,0.04	0.141,0.154,0.599	-0.25	235.833
43639	ENSMUSG00000021276.10	Cinp	chr12	-	110878987	110879039	110876960	110876970	110879684	110879814	53,85,86	159,478,467	364,361,195	103,60,12	201	149	0	0	0.198,0.116,0.12	0.724,0.817,0.923	-0.677	402.5
43645	ENSMUSG00000041471.9	Shld2	chr14	-	34259624	34259732	34249176	34249371	34309039	34309094	64,49,76	2,2,6	89,75,29	10,7,10	257	149	0.00575271	0.0628267	0.949,0.934,0.88	0.838,0.861,0.627	0.146	63.8333
43714	ENSMUSG00000019518.11	Ap4m1	chr5	+	138172348	138172479	138172183	138172248	138172786	138172893	11,21,25	2,6,6	22,19,2	2,0,0	280	149	6.37222e-05	0.0015007	0.745,0.651,0.689	0.854,1.0,1.0	-0.256	17.6667
43766	ENSMUSG00000026037.14	Orc2	chr1	-	58501841	58501884	58501322	58501426	58504771	58504955	57,97,129	0,2,2	84,65,20	4,8,4	192	149	2.72399e-05	0.000726624	1.0,0.974,0.98	0.942,0.863,0.795	0.118	78.3333
43801	ENSMUSG00000020717.19	Pecam1	chr11	-	106662001	106662024	106654217	106655162	106671741	106671798	6,18,2	6,2,0	25,35,17	2,0,0	172	149	0.000838505	0.0130846	0.464,0.886,1.0	0.915,1.0,1.0	-0.188	18.8333
43802	ENSMUSG00000020717.19	Pecam1	chr11	-	106662001	106662024	106654217	106655162	106679548	106679611	2,25,14	4,68,46	26,57,31	20,14,8	172	149	4.02345e-10	2.87932e-08	0.302,0.242,0.209	0.53,0.779,0.77	-0.442	52.5
43844	ENSMUSG00000031592.10	Pcm1	chr8	+	41303986	41304151	41293457	41293816	41309519	41309692	523,600,574	73,46,50	399,228,207	108,85,45	314	149	6.10431e-11	4.87714e-09	0.773,0.861,0.845	0.637,0.56,0.686	0.199	394.667
43970	ENSMUSG00000029561.17	Oasl2	chr5	+	114902272	114902373	114901352	114901415	114904831	114905076	0,12,12	49,71,50	8,42,37	5,3,2	250	149	7.77156e-16	1.01417e-13	0.0,0.092,0.125	0.488,0.893,0.917	-0.694	44.5
44138	ENSMUSG00000044583.13	Tlr7	chrX	-	167308788	167308856	167304928	167308485	167330000	167330099	156,186,250	143,204,232	241,192,163	109,121,71	217	149	3.8235e-07	1.68746e-05	0.428,0.385,0.425	0.603,0.521,0.612	-0.166	343.333
44153	ENSMUSG00000021420.13	Fars2	chr13	+	36148360	36148444	36117874	36118005	36204508	36205141	4,2,6	0,23,8	2,0,2	25,29,4	233	149	0.00326128	0.0398259	1.0,0.053,0.324	0.049,0.0,0.242	0.362	16.8333
44185	ENSMUSG00000021432.15	Slc35b3	chr13	-	38939874	38939972	38937746	38937839	38943058	38943152	16,38,36	0,0,0	20,24,19	4,0,2	247	149	0.00679331	0.0716057	1.0,1.0,1.0	0.751,1.0,0.851	0.133	25.8333
44187	ENSMUSG00000021432.15	Slc35b3	chr13	-	38939874	38940045	38937746	38937839	38943058	38943166	8,21,20	0,0,0	10,23,5	4,0,2	320	149	0.0006287	0.010306	1.0,1.0,1.0	0.538,1.0,0.538	0.308	13.1667
44190	ENSMUSG00000021432.15	Slc35b3	chr13	-	38943058	38943166	38939442	38939972	38955820	38955936	12,30,14	0,0,0	8,11,18	0,0,6	257	149	0.0060169	0.0651686	1.0,1.0,1.0	1.0,1.0,0.635	0.122	12.8333
44242	ENSMUSG00000033632.16	AW554918	chr18	+	25344863	25344962	25339713	25340384	25399925	25400107	26,51,43	0,3,6	37,24,22	10,8,13	248	149	3.23834e-05	0.00084255	1.0,0.911,0.812	0.69,0.643,0.504	0.295	38.5
44266	ENSMUSG00000057531.14	Dtnbp1	chr13	-	44927093	44927281	44923148	44923292	44930995	44931151	1,6,6	44,64,84	7,10,12	50,65,13	337	149	0.00051375	0.0087247	0.01,0.04,0.031	0.058,0.064,0.29	-0.11	53.6667
44307	ENSMUSG00000038042.11	Ptpdc1	chr13	-	48597757	48597940	48592485	48592657	48606272	48606360	8,4,0	20,9,32	0,0,0	6,10,10	332	149	0.000320313	0.00589739	0.152,0.166,0.0	0.0,0.0,0.0	0.106	16.5
44347	ENSMUSG00000024002.18	Brd4	chr17	-	32252996	32253200	32229416	32229735	32284062	32284097	106,96,176	9,13,20	151,121,165	31,36,24	353	149	0.00538999	0.0596625	0.833,0.757,0.788	0.673,0.587,0.744	0.125	45
44442	ENSMUSG00000021488.8	Nsd1	chr13	+	55277273	55277427	55276522	55276641	55277531	55277590	10,63,51	37,101,106	36,71,36	51,88,24	303	149	0.0069584	0.0729766	0.117,0.235,0.191	0.258,0.284,0.425	-0.141	103.5
44456	ENSMUSG00000021495.10	Fam193b	chr13	-	55555982	55556225	55554216	55554448	55570774	55571100	71,151,150	2,9,5	137,94,68	20,22,2	392	149	0.00214785	0.0284757	0.931,0.864,0.919	0.723,0.619,0.928	0.148	103.667
44496	ENSMUSG00000050002.14	Idnk	chr13	+	58162837	58162881	58160151	58160238	58163432	58163946	23,32,21	115,116,139	89,61,35	106,65,60	193	149	3.48832e-13	3.50168e-11	0.134,0.176,0.104	0.393,0.42,0.311	-0.237	143.667
44558	ENSMUSG00000091183.5	Gm5141	chr13	-	62776716	62776777	62772199	62775162	62776962	62777089	10,9,12	2,1,0	16,27,4	3,18,2	210	149	0.000506285	0.00862654	0.78,0.865,1.0	0.791,0.516,0.587	0.25	16.3333
44617	ENSMUSG00000042185.14	Nfrkb	chr9	+	31397035	31397205	31396322	31396497	31397719	31397793	6,17,30	2,4,8	22,33,21	6,0,0	319	149	0.00810267	0.0821299	0.584,0.665,0.637	0.631,1.0,1.0	-0.248	19.6667
44625	ENSMUSG00000059839.9	Zfp874b	chr13	-	67481169	67481262	67471512	67474951	67484220	67484258	20,52,37	4,4,0	65,58,32	0,0,0	242	149	0.00101822	0.015318	0.755,0.889,1.0	1.0,1.0,1.0	-0.119	44.6667
44648	ENSMUSG00000025217.15	Btrc	chr19	+	45423132	45423240	45363750	45363886	45471014	45471104	9,13,17	0,0,0	12,21,1	0,6,0	257	149	0.00448522	0.0516184	1.0,1.0,1.0	1.0,0.67,1.0	0.11	10
44790	ENSMUSG00000028760.16	Eif4g3	chr4	+	138084256	138084370	138082892	138082988	138087532	138087565	16,29,44	10,20,19	38,40,41	13,4,0	263	149	0.000180824	0.00361942	0.475,0.451,0.567	0.623,0.85,1.0	-0.327	44.6667
44791	ENSMUSG00000028760.16	Eif4g3	chr4	+	138084256	138084370	138082892	138082988	138096751	138096931	61,118,115	499,786,798	230,174,193	512,664,363	263	149	1.11022e-16	1.52981e-14	0.065,0.078,0.075	0.203,0.129,0.231	-0.115	751.167
44802	ENSMUSG00000028760.16	Eif4g3	chr4	+	138120348	138120454	138105313	138105436	138125809	138126634	320,540,564	9,22,29	243,305,178	49,32,30	255	149	5.78793e-12	5.15676e-10	0.954,0.935,0.919	0.743,0.848,0.776	0.147	361.5
44836	ENSMUSG00000021548.10	Ccnh	chr13	+	85196251	85196325	85190753	85190876	85202332	85202413	717,487,527	88,54,109	512,366,279	240,135,126	223	149	0	0	0.845,0.858,0.764	0.588,0.644,0.597	0.213	594.5
44924	ENSMUSG00000021669.15	Col4a3bp	chr13	+	96616993	96617071	96616456	96616549	96624694	96624790	89,84,88	63,95,79	32,29,17	109,88,55	227	149	2.40219e-12	2.22049e-10	0.481,0.367,0.422	0.162,0.178,0.169	0.254	138
44975	ENSMUSG00000048924.14	Ccdc125	chr13	+	100684285	100684371	100682766	100682844	100687108	100687191	52,43,54	0,2,0	45,48,25	6,0,4	235	149	0.000467981	0.00808567	1.0,0.932,1.0	0.826,1.0,0.798	0.103	45.8333
44980	ENSMUSG00000004980.16	Hnrnpa2b1	chr6	-	51464427	51464547	51464088	51464211	51465178	51465241	4531,6916,7504	564,1584,1534	5649,4520,2957	1336,1930,919	269	149	4.22666e-05	0.00105475	0.817,0.707,0.73	0.701,0.565,0.641	0.116	6475
45139	ENSMUSG00000043183.18	Simc1	chr13	+	54529153	54529223	54503808	54504004	54537081	54537236	17,24,20	0,1,0	5,24,8	3,0,4	219	149	0.000332248	0.00607232	1.0,0.942,1.0	0.531,1.0,0.576	0.278	17
45171	ENSMUSG00000021738.5	Atxn7	chr14	+	14101601	14101668	14099934	14100901	14103306	14103507	20,14,21	45,52,74	8,9,2	127,82,65	216	149	1.45438e-08	8.28478e-07	0.235,0.157,0.164	0.042,0.07,0.021	0.141	86.5
45208	ENSMUSG00000021809.10	Nudt13	chr14	+	20297514	20297631	20294747	20294792	20300586	20300679	0,4,6	30,34,50	14,6,12	52,31,22	266	149	0.000302423	0.00561592	0.0,0.062,0.063	0.131,0.098,0.234	-0.113	42.5
45210	ENSMUSG00000021809.10	Nudt13	chr14	+	20297514	20297631	20295087	20295266	20300586	20300679	0,2,6	4,14,24	10,8,14	14,9,6	266	149	7.68889e-05	0.00175189	0.0,0.074,0.123	0.286,0.332,0.567	-0.329	17.5
45222	ENSMUSG00000039599.16	Fam149b	chr14	+	20358023	20358140	20356354	20356497	20363262	20363450	12,23,20	0,0,2	33,39,37	5,13,0	266	149	0.000488157	0.00836047	1.0,1.0,0.849	0.787,0.627,1.0	0.145	25.3333
45223	ENSMUSG00000039599.16	Fam149b	chr14	+	20358023	20358140	20356354	20356497	20367845	20371342	12,17,12	0,0,0	20,37,29	1,0,8	266	149	0.000133421	0.00280206	1.0,1.0,1.0	0.918,1.0,0.67	0.137	17.3333
45229	ENSMUSG00000039599.16	Fam149b	chr14	+	20363262	20363450	20356354	20356497	20367845	20368067	35,74,50	0,0,0	70,111,31	1,0,8	337	149	0.00125094	0.0182376	1.0,1.0,1.0	0.969,1.0,0.631	0.133	37
45234	ENSMUSG00000039599.16	Fam149b	chr14	+	20363262	20363450	20359754	20359916	20367845	20368067	43,98,58	0,0,0	96,115,35	4,1,4	337	149	0.00143927	0.0204853	1.0,1.0,1.0	0.914,0.981,0.795	0.103	49.3333
45335	ENSMUSG00000021870.17	Slmap	chr14	-	26459409	26459460	26438947	26439028	26460041	26460210	38,11,34	6,5,2	45,37,53	0,2,0	200	149	1.24979e-05	0.0003735	0.825,0.621,0.927	1.0,0.932,1.0	-0.186	38.1667
45338	ENSMUSG00000021870.17	Slmap	chr14	-	26459409	26459460	26453537	26453600	26459903	26459954	11,24,35	4,2,4	20,33,29	0,0,0	200	149	1.04271e-05	0.000319506	0.672,0.899,0.867	1.0,1.0,1.0	-0.187	26.3333
45342	ENSMUSG00000021870.17	Slmap	chr14	-	26459903	26459954	26459409	26459460	26460041	26460185	85,111,120	53,37,69	71,87,53	64,62,54	200	149	0.00519049	0.0579416	0.544,0.691,0.564	0.453,0.511,0.422	0.138	144.333
45345	ENSMUSG00000021870.17	Slmap	chr14	-	26470363	26470400	26468482	26468545	26482818	26482966	10,57,50	0,0,0	36,36,6	0,1,6	186	149	0.00974548	0.0949357	1.0,1.0,1.0	1.0,0.966,0.445	0.196	33.6667
45413	ENSMUSG00000021918.10	Nek4	chr14	+	30953471	30953651	30951457	30951718	30953802	30954069	0,0,0	14,34,22	6,4,6	23,35,0	329	149	0.000492931	0.00842653	0.0,0.0,0.0	0.106,0.049,1.0	-0.385	22
45424	ENSMUSG00000042323.17	Pbrm1	chr14	+	31023066	31023170	31019148	31019293	31025497	31025650	24,42,37	31,50,30	25,22,6	47,49,12	253	149	0.00599378	0.0649683	0.313,0.331,0.421	0.239,0.209,0.227	0.13	58.1667
45429	ENSMUSG00000042323.17	Pbrm1	chr14	+	31023066	31023179	31022719	31022859	31025500	31025650	14,10,10	19,33,25	10,2,2	25,27,26	262	149	0.0081598	0.0826209	0.295,0.147,0.185	0.185,0.04,0.042	0.12	29.1667
45456	ENSMUSG00000021910.15	Nisch	chr14	-	31192580	31192629	31190995	31191091	31203226	31203311	38,32,26	28,10,14	19,27,25	4,3,6	198	149	0.00218493	0.0288982	0.505,0.707,0.583	0.781,0.871,0.758	-0.205	38.6667
45592	ENSMUSG00000035824.7	Tk2	chr8	-	104247646	104247684	104243384	104243459	104248025	104248532	8,5,22	5,2,6	25,6,6	3,0,0	187	149	0.000563701	0.00941917	0.56,0.666,0.745	0.869,1.0,1.0	-0.299	14.6667
45670	ENSMUSG00000021843.17	Ktn1	chr14	+	47701674	47701743	47701068	47701159	47703128	47703166	22,53,39	0,0,0	56,56,26	4,0,8	218	149	4.01604e-05	0.00101321	1.0,1.0,1.0	0.905,1.0,0.69	0.135	42.3333
45679	ENSMUSG00000021843.17	Ktn1	chr14	+	47734154	47734264	47733226	47733322	47736099	47736291	70,53,71	130,182,151	117,90,87	162,127,89	259	149	2.43543e-05	0.000660235	0.237,0.143,0.213	0.294,0.29,0.36	-0.117	208.167
45680	ENSMUSG00000021843.17	Ktn1	chr14	+	47734154	47734266	47733226	47733322	47736099	47739894	42,32,39	130,182,151	70,61,57	162,127,89	261	149	5.69701e-06	0.000186778	0.156,0.091,0.128	0.198,0.215,0.268	-0.102	177
45681	ENSMUSG00000021843.17	Ktn1	chr14	+	47734154	47734270	47733226	47733322	47736099	47736291	47,45,37	130,182,151	77,68,66	162,127,89	265	149	6.29276e-06	0.000204397	0.169,0.122,0.121	0.211,0.231,0.294	-0.108	183.5
45685	ENSMUSG00000001323.17	Srr	chr11	-	74912961	74913132	74911268	74911395	74919436	74919662	28,41,59	0,0,0	38,41,30	0,2,8	320	149	3.41335e-05	0.000881536	1.0,1.0,1.0	1.0,0.905,0.636	0.153	25.8333
45686	ENSMUSG00000001323.17	Srr	chr11	-	74912961	74913133	74911268	74911395	74919436	74919662	44,62,80	0,0,0	60,63,51	0,2,8	321	149	9.0958e-05	0.00202937	1.0,1.0,1.0	1.0,0.936,0.747	0.106	46.3333
45689	ENSMUSG00000001323.17	Srr	chr11	-	74919436	74919662	74912961	74913133	74925583	74925682	24,43,43	10,7,0	61,54,41	0,3,0	375	149	0.000157845	0.00323139	0.488,0.709,1.0	1.0,0.877,1.0	-0.227	25.1667
45715	ENSMUSG00000097431.2	Gm26782	chr14	+	50874913	50874962	50870362	50870556	50876671	50876820	13,13,8	46,77,64	127,135,74	91,43,42	198	149	0	0	0.175,0.113,0.086	0.512,0.703,0.57	-0.47	122
45724	ENSMUSG00000030555.16	Ttc23	chr7	+	67662326	67662526	67647409	67647845	67667162	67667286	8,20,29	0,0,2	10,40,9	0,10,6	349	149	0.000172491	0.00348089	1.0,1.0,0.861	1.0,0.631,0.39	0.28	14
45801	ENSMUSG00000032637.15	Atxn2l	chr7	-	126492443	126492608	126491785	126492215	126492811	126493001	275,664,634	25,60,81	297,405,138	108,162,54	314	149	0	0	0.839,0.84,0.788	0.566,0.543,0.548	0.27	235.5
45803	ENSMUSG00000032637.15	Atxn2l	chr7	-	126492448	126492485	126492152	126492215	126492811	126493001	72,87,109	25,60,81	43,47,31	108,162,54	186	149	4.68497e-11	3.77486e-09	0.698,0.537,0.519	0.242,0.189,0.315	0.336	146.167
45850	ENSMUSG00000047153.4	Khnyn	chr14	+	55888548	55888598	55887920	55888017	55893991	55894099	6,2,6	6,12,24	0,2,0	19,16,14	199	149	3.81832e-05	0.000972911	0.428,0.111,0.158	0.0,0.086,0.0	0.204	17.8333
46022	ENSMUSG00000025059.16	Gk	chrX	-	85706237	85706324	85701936	85704396	85711050	85711131	231,263,233	9,25,17	131,137,110	40,21,20	236	149	4.51226e-07	1.95775e-05	0.942,0.869,0.896	0.674,0.805,0.776	0.151	195.333
46135	ENSMUSG00000051412.6	Vamp7	chrGL456233.1	-	32494	32546	30587	30645	39024	39148	0,2,0	8,21,7	8,6,1	7,28,4	201	149	5.36716e-05	0.0012961	0.0,0.066,0.0	0.459,0.137,0.156	-0.229	15.3333
46140	ENSMUSG00000096768.8	Gm47283	chrY	+	90793394	90793417	90785968	90785979	90816348	90816433	16,53,49	0,0,4	0,4,0	10,2,4	172	149	4.20054e-11	3.4093e-09	1.0,1.0,0.914	0.0,0.634,0.0	0.76	23.6667
46143	ENSMUSG00000096768.8	Gm47283	chrY	+	90793524	90793680	90793324	90793417	90816348	90816398	92,246,163	152,690,681	1234,1431,25	71,63,0	305	149	0	0	0.228,0.148,0.105	0.895,0.917,1.0	-0.777	808
46165	ENSMUSG00000031381.16	Piga	chrX	+	164423208	164423363	164422583	164422664	164427931	164428064	40,40,28	0,0,8	23,17,16	0,0,0	304	149	0.00238316	0.0309481	1.0,1.0,0.632	1.0,1.0,1.0	-0.123	28.6667
46202	ENSMUSG00000087403.9	Kantr	chrX	-	152317350	152317434	152298728	152298874	152320209	152320284	0,2,0	14,20,19	3,9,0	14,6,6	233	149	0.000200459	0.00394832	0.0,0.06,0.0	0.121,0.49,0.0	-0.184	15.5
46223	ENSMUSG00000025261.17	Huwe1	chrX	+	151804445	151804540	151803260	151803755	151806719	151806860	38,18,17	0,4,2	35,19,20	1,0,0	244	149	0.0094639	0.0928066	1.0,0.733,0.838	0.955,1.0,1.0	-0.128	10.6667
46237	ENSMUSG00000025261.17	Huwe1	chrX	+	151859460	151859688	151857807	151857913	151860166	151860268	68,158,145	154,291,307	113,158,78	34,38,20	377	149	0	0	0.149,0.177,0.157	0.568,0.622,0.607	-0.438	260.667
46247	ENSMUSG00000025261.17	Huwe1	chrX	+	151906049	151906363	151905355	151905431	151906950	151907084	307,252,440	104,90,101	243,250,146	90,118,93	463	149	0.00440195	0.0508094	0.487,0.474,0.584	0.465,0.405,0.336	0.113	207.833
46248	ENSMUSG00000025261.17	Huwe1	chrX	+	151906181	151906363	151905355	151905431	151906950	151907084	307,251,440	104,90,101	243,250,146	90,118,93	331	149	0.00457297	0.0524108	0.571,0.557,0.662	0.549,0.488,0.414	0.113	207.667
46286	ENSMUSG00000031278.12	Acsl4	chrX	-	142360382	142360484	142351378	142351618	142390304	142390344	40,25,39	0,0,0	18,22,32	12,2,8	251	149	1.5795e-09	1.04081e-07	1.0,1.0,1.0	0.471,0.867,0.704	0.319	32
46304	ENSMUSG00000067369.12	Trmt2b	chrX	-	134267330	134267516	134263726	134263861	134276845	134276984	3,2,4	0,0,0	13,11,20	0,0,8	335	149	0.00127045	0.018454	1.0,1.0,1.0	1.0,1.0,0.527	0.158	10.1667
46315	ENSMUSG00000034480.18	Diaph2	chrX	+	130048765	130048887	130047324	130047426	130050366	130050461	2,2,0	74,69,102	10,5,16	45,56,30	271	149	4.68565e-10	3.30699e-08	0.015,0.016,0.0	0.109,0.047,0.227	-0.117	68.5
46349	ENSMUSG00000031229.16	Atrx	chrX	-	105910565	105910643	105899905	105899993	105911469	105911654	21,5,18	24,29,33	21,20,20	17,14,2	227	149	0.00168513	0.0233748	0.365,0.102,0.264	0.448,0.484,0.868	-0.356	36
46354	ENSMUSG00000031226.13	Pbdc1	chrX	+	105105103	105105212	105082693	105082805	105116313	105117090	14,29,25	44,38,60	1,10,0	27,37,15	258	149	9.15992e-05	0.00204026	0.155,0.306,0.194	0.021,0.135,0.0	0.166	50
46355	ENSMUSG00000031226.13	Pbdc1	chrX	+	105105103	105105288	105082693	105082805	105116313	105117090	12,39,32	44,38,60	2,8,6	27,37,15	334	149	0.000924945	0.0141612	0.108,0.314,0.192	0.032,0.088,0.151	0.114	53.3333
46368	ENSMUSG00000034055.16	Phka1	chrX	-	102518810	102518953	102517442	102517496	102520753	102520924	0,0,0	26,39,31	4,6,0	0,1,10	292	149	9.66475e-05	0.00213272	0.0,0.0,0.0	1.0,0.754,0.0	-0.585	19.5
46390	ENSMUSG00000031310.16	Zmym3	chrX	-	101407250	101407459	101405978	101406019	101408476	101408591	18,45,21	0,3,3	14,20,2	0,0,0	358	149	0.00548424	0.0604902	1.0,0.862,0.744	1.0,1.0,1.0	-0.131	21
46423	ENSMUSG00000019088.13	Dnase1l1	chrX	-	74273777	74274055	74273216	74273691	74274105	74274218	22,13,35	0,2,0	54,38,23	10,2,4	427	149	0.000240395	0.00462005	1.0,0.694,1.0	0.653,0.869,0.667	0.168	23.3333
46424	ENSMUSG00000019088.13	Dnase1l1	chrX	-	74273942	74274026	74273318	74273691	74274105	74274218	10,4,9	0,2,0	19,10,6	10,2,4	233	149	0.000323218	0.00594074	1.0,0.561,1.0	0.549,0.762,0.49	0.253	12.6667
46483	ENSMUSG00000031365.13	Zfp275	chrX	+	73344376	73344509	73342620	73342751	73344836	73344912	0,0,0	13,25,12	0,12,2	20,52,4	282	149	0.000133732	0.00280504	0.0,0.0,0.0	0.0,0.109,0.209	-0.106	23.3333
46498	ENSMUSG00000073139.9	Tmem185a	chrX	-	70465002	70465082	70462844	70463021	70467153	70467361	18,19,21	16,19,9	33,36,11	10,4,6	229	149	0.00915678	0.0906876	0.423,0.394,0.603	0.682,0.854,0.544	-0.22	33.6667
46523	ENSMUSG00000036109.17	Mbnl3	chrX	-	51129033	51129071	51123816	51123911	51130104	51130341	19,25,32	0,0,3	32,34,5	6,2,1	187	149	0.00965167	0.0942287	1.0,1.0,0.895	0.81,0.931,0.799	0.118	26.5
46537	ENSMUSG00000031105.16	Slc25a14	chrX	+	48630115	48630386	48629251	48629345	48630888	48631036	0,0,0	8,25,32	2,4,5	18,8,0	420	149	0.00176321	0.0242958	0.0,0.0,0.0	0.038,0.151,1.0	-0.396	17
46538	ENSMUSG00000031105.16	Slc25a14	chrX	+	48630237	48630386	48629251	48629345	48630888	48631036	0,0,0	8,25,32	12,1,4	18,8,0	298	149	0.000206694	0.00405312	0.0,0.0,0.0	0.25,0.059,1.0	-0.436	18
46539	ENSMUSG00000036916.13	Zfp280c	chrX	-	48543584	48543719	48543404	48543441	48547264	48547327	58,67,53	15,29,28	70,44,31	11,12,0	284	149	0.00492353	0.055558	0.67,0.548,0.498	0.77,0.658,1.0	-0.237	56.1667
46582	ENSMUSG00000025860.15	Xiap	chrX	+	42095114	42095272	42068409	42068482	42096612	42096712	6,48,12	3,30,15	40,26,10	0,13,4	307	149	0.0103698	0.0998048	0.493,0.437,0.28	1.0,0.493,0.548	-0.277	34.5
46689	ENSMUSG00000024976.14	Shoc2	chr19	+	53949818	53949943	53944872	53944895	53987453	53987642	17,20,18	44,128,106	54,35,28	94,87,26	274	149	1.13382e-05	0.000343627	0.174,0.078,0.085	0.238,0.179,0.369	-0.15	105.833
46705	ENSMUSG00000025026.15	Add3	chr19	+	53179989	53180101	53140516	53140714	53216800	53217015	0,0,0	7,16,22	0,7,2	14,11,1	261	149	0.000857984	0.0133199	0.0,0.0,0.0	0.0,0.266,0.533	-0.266	13.3333
46726	ENSMUSG00000025060.15	Slk	chr19	+	47611439	47611623	47608904	47609069	47611901	47612051	8,83,51	0,2,0	31,28,4	3,8,0	333	149	3.23378e-05	0.000842023	1.0,0.949,1.0	0.822,0.61,1.0	0.172	36.3333
46801	ENSMUSG00000034321.14	Exosc1	chr19	-	41925211	41925239	41924710	41924795	41926531	41926565	16,45,64	22,55,73	44,46,33	24,41,18	177	149	0.00654785	0.0695477	0.38,0.408,0.425	0.607,0.486,0.607	-0.162	80.1667
46847	ENSMUSG00000025001.11	Hells	chr19	+	38947571	38947698	38946724	38946868	38951834	38951931	0,2,0	8,9,8	6,5,8	10,1,6	276	149	1.51447e-06	5.81951e-05	0.0,0.107,0.0	0.245,0.73,0.419	-0.429	10.5
46857	ENSMUSG00000024989.15	Cep55	chr19	+	38057409	38057452	38055010	38055081	38057788	38057983	6,9,18	4,6,7	12,14,4	0,0,0	192	149	3.32654e-09	2.09654e-07	0.538,0.538,0.666	1.0,1.0,1.0	-0.419	13.3333
46965	ENSMUSG00000024921.17	Smarca2	chr19	+	26670608	26670790	26669113	26669171	26671083	26671184	0,1,4	6,28,17	13,12,12	13,19,4	331	149	3.03787e-07	1.3661e-05	0.0,0.016,0.096	0.31,0.221,0.575	-0.331	21.5
46968	ENSMUSG00000024921.17	Smarca2	chr19	+	26759877	26759931	26753599	26753794	26770937	26771043	12,5,22	0,6,2	16,12,19	0,0,0	203	149	0.000440591	0.00770241	1.0,0.38,0.89	1.0,1.0,1.0	-0.243	15.6667
46977	ENSMUSG00000024943.9	Smc5	chr19	-	23261690	23261858	23261332	23261467	23263603	23263766	1,0,2	81,119,89	62,65,61	68,51,28	317	149	0	0	0.006,0.0,0.01	0.3,0.375,0.506	-0.388	104.5
47026	ENSMUSG00000024696.9	Lpxn	chr19	+	12803970	12804090	12798596	12798679	12819335	12819435	30,13,7	4,0,2	48,39,12	0,0,0	269	149	0.00395932	0.0465086	0.806,1.0,0.66	1.0,1.0,1.0	-0.178	25.8333
47050	ENSMUSG00000024673.9	Ms4a1	chr19	-	11256568	11256619	11254454	11254691	11258132	11258252	25,15,18	179,150,121	26,29,35	8,0,4	200	149	0	0	0.094,0.069,0.1	0.708,1.0,0.867	-0.771	101.667
47051	ENSMUSG00000024673.9	Ms4a1	chr19	-	11256568	11256632	11254454	11254691	11258132	11258252	1075,1823,1894	179,150,121	1435,1244,646	8,0,4	213	149	0	0	0.808,0.895,0.916	0.992,1.0,0.991	-0.121	1399.67
47053	ENSMUSG00000024673.9	Ms4a1	chr19	-	11256568	11256668	11254454	11254691	11258132	11258252	83,44,59	179,150,121	57,51,49	8,0,4	249	149	0	0	0.217,0.149,0.226	0.81,1.0,0.88	-0.699	104
47107	ENSMUSG00000114220.1	Gm10353	chr19	-	8939440	8939502	8938445	8938549	8940651	8940864	6,2,1	10,16,29	2,0,0	47,42,21	211	149	0.000886826	0.0136878	0.298,0.081,0.024	0.029,0.0,0.0	0.125	29.3333
47122	ENSMUSG00000118346.1	Tmem179b	chr19	-	8773679	8773705	8773027	8773106	8774334	8774467	2,0,0	12,14,21	6,1,2	18,34,5	175	149	0.00355847	0.042726	0.124,0.0,0.0	0.221,0.024,0.254	-0.125	19.1667
47196	ENSMUSG00000024958.13	Gpr137	chr19	-	6939528	6939672	6939260	6939410	6940351	6940839	5,10,14	5,3,8	10,2,0	17,13,2	293	149	0.000819399	0.0128488	0.337,0.629,0.471	0.23,0.073,0.0	0.378	14.5
47198	ENSMUSG00000032946.16	Rasgrp2	chr19	+	6402212	6402485	6401694	6401863	6403030	6403086	27,34,54	2,2,10	49,26,14	9,14,12	422	149	0.00271891	0.0343628	0.827,0.857,0.656	0.658,0.396,0.292	0.331	25.6667
47199	ENSMUSG00000032946.16	Rasgrp2	chr19	+	6402212	6402532	6401694	6401863	6403030	6403086	26,34,52	2,2,10	47,28,14	9,14,12	469	149	0.00337327	0.0409157	0.805,0.844,0.623	0.624,0.389,0.27	0.33	25.1667
47202	ENSMUSG00000032946.16	Rasgrp2	chr19	+	6402471	6402485	6400112	6401863	6403030	6403086	19,21,20	2,2,10	33,13,4	9,14,12	163	149	0.00928863	0.0916795	0.897,0.906,0.646	0.77,0.459,0.234	0.329	26.5
47203	ENSMUSG00000032946.16	Rasgrp2	chr19	+	6402471	6402532	6400112	6401863	6403030	6403086	72,71,97	2,2,10	105,50,23	9,14,12	210	149	0.000339908	0.0061877	0.962,0.962,0.873	0.892,0.717,0.576	0.204	77.8333
47248	ENSMUSG00000024927.8	Rela	chr19	+	5642333	5642410	5641463	5641676	5645324	5645405	0,0,0	110,443,401	164,172,110	139,189,27	226	149	0	0	0.0,0.0,0.0	0.438,0.375,0.729	-0.514	292.5
47249	ENSMUSG00000024927.8	Rela	chr19	+	5642345	5642410	5641463	5641676	5645324	5645405	0,0,0	110,443,401	74,82,66	139,189,27	214	149	0	0	0.0,0.0,0.0	0.27,0.232,0.63	-0.377	255.167
47255	ENSMUSG00000086938.9	4930481A15Rik	chr19	+	5417594	5417667	5417393	5417466	5422120	5422847	3,6,22	0,0,0	53,23,29	2,6,0	222	149	0.00166641	0.0231536	1.0,1.0,1.0	0.947,0.72,1.0	0.111	24
47317	ENSMUSG00000045098.19	Kmt5b	chr19	+	3782759	3782852	3782219	3782279	3786388	3786627	0,5,7	8,18,6	31,7,13	4,6,4	242	149	0.000100347	0.0022034	0.0,0.146,0.418	0.827,0.418,0.667	-0.449	18.1667
47334	ENSMUSG00000041258.18	Zfp236	chr18	-	82607747	82607873	82604188	82604386	82609287	82609475	15,55,71	8,0,6	34,58,40	2,1,0	275	149	0.00173511	0.0239482	0.504,1.0,0.865	0.902,0.969,1.0	-0.167	48.3333
47344	ENSMUSG00000041258.18	Zfp236	chr18	-	82685236	82685339	82682144	82682287	82692642	82692883	1,16,4	19,79,86	14,14,9	62,64,16	252	149	0.00552172	0.0607828	0.03,0.107,0.027	0.118,0.115,0.25	-0.106	64
47356	ENSMUSG00000024566.10	Atp9b	chr18	-	80847166	80847252	80844526	80844602	80858543	80858638	20,65,32	0,9,4	38,49,42	0,1,0	235	149	1.60732e-05	0.000462689	1.0,0.821,0.835	1.0,0.969,1.0	-0.104	38.6667
47359	ENSMUSG00000024566.10	Atp9b	chr18	-	80891178	80891293	80877314	80877373	80891814	80891923	0,6,0	20,75,31	18,13,0	20,39,28	264	149	1.99761e-05	0.00055604	0.0,0.043,0.0	0.337,0.158,0.0	-0.151	41.6667
47362	ENSMUSG00000024566.10	Atp9b	chr18	-	80909591	80909656	80890066	80891923	80912796	80912947	41,65,45	14,24,23	69,73,63	4,2,0	214	149	2.55351e-15	3.17657e-13	0.671,0.653,0.577	0.923,0.962,1.0	-0.328	70.5
47364	ENSMUSG00000024566.10	Atp9b	chr18	-	80909591	80909736	80890066	80891923	80912796	80912947	269,336,327	14,24,23	346,311,288	4,2,0	294	149	1.54432e-13	1.64977e-11	0.907,0.876,0.878	0.978,0.987,1.0	-0.101	122.833
47394	ENSMUSG00000024556.4	Me2	chr18	-	73786993	73787170	73785694	73785837	73788353	73788468	0,0,0	311,510,464	22,43,36	157,185,43	326	149	0	0	0.0,0.0,0.0	0.06,0.096,0.277	-0.144	295.167
47402	ENSMUSG00000053477.17	Tcf4	chr18	+	69623375	69623570	69564634	69564684	69633576	69633791	0,4,4	22,39,44	42,40,21	43,54,35	344	149	3.14193e-14	3.56232e-12	0.0,0.043,0.038	0.297,0.243,0.206	-0.222	58
47433	ENSMUSG00000040560.10	Wdr7	chr18	+	63776871	63777053	63760570	63760785	63777527	63778297	0,0,0	185,245,260	31,88,64	52,48,53	331	149	0	0	0.0,0.0,0.0	0.212,0.452,0.352	-0.339	171
47434	ENSMUSG00000040560.10	Wdr7	chr18	+	63776882	63777053	63760570	63760785	63777527	63778297	0,0,0	185,245,260	40,94,77	52,48,53	320	149	0	0	0.0,0.0,0.0	0.264,0.477,0.404	-0.382	175.667
47444	ENSMUSG00000042211.7	Fbxo38	chr18	-	62541464	62541606	62540880	62541046	62548611	62548695	4,6,4	4,24,41	0,1,2	26,14,8	291	149	0.00306532	0.0378355	0.339,0.113,0.048	0.0,0.035,0.113	0.117	22.3333
47481	ENSMUSG00000024610.15	Cd74	chr18	+	60811293	60811344	60810327	60810418	60811858	60811921	7214,9561,11656	8359,18155,14946	20118,18820,11702	9947,10782,4455	200	149	0	0	0.391,0.282,0.367	0.601,0.565,0.662	-0.263	24285.8
47483	ENSMUSG00000024610.15	Cd74	chr18	+	60811293	60811374	60810327	60810418	60811858	60811921	7291,9773,11836	8359,18155,14946	20409,19242,11813	9947,10782,4455	230	149	0	0	0.361,0.259,0.339	0.571,0.536,0.632	-0.26	24501.3
47485	ENSMUSG00000024610.15	Cd74	chr18	+	60811293	60811482	60810327	60810418	60811858	60811921	7431,10478,12210	8359,18155,14946	21041,20373,12003	9947,10782,4455	338	149	0	0	0.282,0.203,0.265	0.483,0.454,0.543	-0.243	25030
47516	ENSMUSG00000034484.8	Snx2	chr18	+	53193746	53193768	53189595	53189772	53194432	53194593	6,4,12	6,27,24	0,2,0	14,27,15	171	149	1.33321e-06	5.19498e-05	0.466,0.114,0.303	0.0,0.061,0.0	0.274	22.8333
47587	ENSMUSG00000024491.16	Rbm27	chr18	+	42314051	42314135	42305679	42305814	42317600	42317750	484,512,480	327,281,329	362,389,265	323,336,318	233	149	5.62519e-05	0.0013496	0.486,0.538,0.483	0.417,0.425,0.348	0.106	734.333
47616	ENSMUSG00000052102.15	Gnpda1	chr18	-	38338090	38338266	38335015	38335117	38338907	38339003	37,123,96	0,0,0	58,82,34	0,0,8	325	149	0.00394017	0.0463393	1.0,1.0,1.0	1.0,1.0,0.661	0.113	62.6667
47645	ENSMUSG00000091896.8	Ube2d2a	chr18	+	35805517	35805559	35800895	35801367	35809207	35809494	511,493,499	85,59,130	564,416,259	386,312,212	191	149	0	0	0.824,0.867,0.75	0.533,0.51,0.488	0.303	654.333
47646	ENSMUSG00000091896.8	Ube2d2a	chr18	+	35805517	35805823	35800895	35801367	35809207	35809494	4684,4942,5530	85,59,130	5918,4235,3474	386,312,212	455	149	0	0	0.947,0.965,0.933	0.834,0.816,0.843	0.117	1435.17
47690	ENSMUSG00000003778.14	Brd8	chr18	-	34614731	34614797	34614447	34614570	34616664	34616734	8,17,10	0,0,0	10,18,2	6,2,0	215	149	5.16725e-05	0.00125557	1.0,1.0,1.0	0.536,0.862,1.0	0.201	12.1667
47695	ENSMUSG00000014504.16	Srp19	chr18	+	34331334	34331825	34331175	34331259	34334292	34334364	159,216,217	0,12,10	180,158,128	33,23,5	640	149	0.00114388	0.016929	1.0,0.807,0.835	0.559,0.615,0.856	0.204	184.833
47707	ENSMUSG00000024260.14	Sap130	chr18	+	31643657	31643783	31635981	31636099	31647040	31647276	0,5,8	50,111,93	16,42,4	57,72,28	275	149	3.44442e-10	2.47827e-08	0.0,0.024,0.045	0.132,0.24,0.072	-0.125	81
47708	ENSMUSG00000024260.14	Sap130	chr18	+	31643662	31643783	31635981	31636099	31647040	31647276	0,15,10	50,111,93	35,77,14	57,72,28	270	149	1.44329e-15	1.84724e-13	0.0,0.069,0.056	0.253,0.371,0.216	-0.238	93.6667
47719	ENSMUSG00000033628.15	Pik3c3	chr18	+	30293621	30293723	30293058	30293130	30294335	30294428	26,90,122	6,6,2	99,99,63	0,0,0	251	149	8.88638e-06	0.000277794	0.72,0.899,0.973	1.0,1.0,1.0	-0.136	85.5
47753	ENSMUSG00000033382.15	Trappc8	chr18	-	20860437	20860538	20854944	20855076	20862894	20862923	10,53,23	4,0,0	24,23,4	6,2,12	250	149	0.00182139	0.0249117	0.598,1.0,1.0	0.704,0.873,0.166	0.285	26.8333
47772	ENSMUSG00000024404.7	Riok3	chr18	+	12137844	12137938	12137239	12137349	12139316	12139460	66,57,100	309,386,404	816,571,537	206,314,132	243	149	0	0	0.116,0.083,0.132	0.708,0.527,0.714	-0.539	649.667
47776	ENSMUSG00000049411.15	Tmem241	chr18	-	12041803	12041861	11993563	11993628	12043213	12043307	8,2,0	9,29,9	0,0,0	16,10,11	207	149	0.000303425	0.00563138	0.39,0.047,0.0	0.0,0.0,0.0	0.146	15.6667
47779	ENSMUSG00000049411.15	Tmem241	chr18	-	12068297	12068378	12066183	12067105	12070079	12070131	12,29,25	0,4,3	41,37,12	0,0,0	230	149	0.00126091	0.0183499	1.0,0.824,0.844	1.0,1.0,1.0	-0.111	27.1667
47785	ENSMUSG00000049411.15	Tmem241	chr18	-	12102463	12102575	12083991	12084069	12104098	12104180	0,0,0	10,36,19	13,9,6	32,23,18	261	149	6.45757e-10	4.49558e-08	0.0,0.0,0.0	0.188,0.183,0.16	-0.177	27.6667
47787	ENSMUSG00000049411.15	Tmem241	chr18	-	12102463	12102577	12083991	12084069	12104098	12104180	0,0,0	10,36,19	27,21,12	32,23,18	263	149	1.11022e-16	1.52981e-14	0.0,0.0,0.0	0.323,0.341,0.274	-0.313	33
47789	ENSMUSG00000049411.15	Tmem241	chr18	-	12102463	12102646	12083991	12084069	12104098	12104180	0,0,0	10,36,19	52,42,19	32,23,18	332	149	0	0	0.0,0.0,0.0	0.422,0.45,0.321	-0.398	41.8333
47792	ENSMUSG00000041238.16	Rbbp8	chr18	+	11678050	11678186	11677594	11677690	11693011	11696094	14,3,8	38,57,76	44,39,42	43,54,17	285	149	4.09947e-10	2.92429e-08	0.162,0.027,0.052	0.349,0.274,0.564	-0.315	72.5
47821	ENSMUSG00000024240.13	Epc1	chr18	-	6441801	6441912	6441121	6441243	6448904	6449257	41,54,75	211,300,400	116,175,145	215,197,131	260	149	0	0	0.1,0.094,0.097	0.236,0.337,0.388	-0.223	337.5
47839	ENSMUSG00000066057.7	Gm1976	chr17	-	94820614	94820741	94820335	94820396	94834691	94834799	16,35,31	12,29,40	16,21,6	29,44,32	276	149	0.000612443	0.0101017	0.419,0.395,0.295	0.229,0.205,0.092	0.194	51.8333
47852	ENSMUSG00000097571.9	Jpx	chrX	+	103496394	103496530	103493580	103493700	103502859	103502930	3,11,24	4,2,4	22,22,13	2,2,0	285	149	0.00853458	0.0854794	0.282,0.742,0.758	0.852,0.852,1.0	-0.307	15.5
47911	ENSMUSG00000035051.15	Dhx57	chr17	-	80250396	80250455	80250019	80250115	80251231	80251508	0,0,5	29,26,34	9,10,14	21,24,0	208	149	1.1029e-05	0.000335631	0.0,0.0,0.095	0.235,0.23,1.0	-0.457	28.6667
47996	ENSMUSG00000034647.15	Ankrd12	chr17	-	65987325	65987493	65979501	65979600	66024075	66024223	34,65,44	0,0,0	25,20,12	0,6,4	317	149	1.27361e-06	4.99786e-05	1.0,1.0,1.0	1.0,0.61,0.585	0.268	35
48026	ENSMUSG00000002660.8	Clpp	chr17	+	56993631	56993941	56993447	56993553	56995877	56996188	0,0,0	269,487,398	46,47,17	44,34,4	459	149	0	0	0.0,0.0,0.0	0.253,0.31,0.58	-0.381	224.333
48062	ENSMUSG00000023923.10	Tbc1d5	chr17	-	50953828	50954114	50935455	50935558	50963692	50963760	0,6,3	22,51,41	10,13,6	11,20,19	435	149	2.42538e-07	1.11863e-05	0.0,0.039,0.024	0.237,0.182,0.098	-0.151	30.5
48066	ENSMUSG00000034616.17	Ssh3	chr19	-	4267746	4267874	4266374	4266637	4268544	4268585	16,22,57	2,4,2	37,80,38	0,1,0	277	149	0.000397375	0.00705815	0.811,0.747,0.939	1.0,0.977,1.0	-0.16	43.1667
48092	ENSMUSG00000015605.6	Srf	chr17	-	46553592	46553730	46551530	46551792	46555327	46556175	15,15,21	0,2,0	4,16,2	2,2,2	287	149	0.000105883	0.00231123	1.0,0.796,1.0	0.509,0.806,0.342	0.38	13.5
48103	ENSMUSG00000036026.15	Tmem63b	chr17	-	45663884	45664210	45663506	45663669	45664743	45664809	0,0,0	9,46,28	3,1,6	10,22,6	475	149	0.000765151	0.0121334	0.0,0.0,0.0	0.086,0.014,0.239	-0.113	21.8333
48104	ENSMUSG00000036026.15	Tmem63b	chr17	-	45665785	45665867	45665164	45665271	45666026	45666180	0,0,0	111,140,130	23,25,17	40,55,32	231	149	0	0	0.0,0.0,0.0	0.271,0.227,0.255	-0.251	95.5
48105	ENSMUSG00000036026.15	Tmem63b	chr17	-	45665785	45665931	45665164	45665271	45666026	45666180	0,0,0	111,140,130	14,19,6	40,55,32	295	149	0	0	0.0,0.0,0.0	0.15,0.149,0.087	-0.129	91.1667
48129	ENSMUSG00000045409.16	Trim39	chr17	-	36266821	36267041	36263728	36263959	36267124	36267220	0,0,0	10,44,38	6,4,14	32,35,14	369	149	7.98006e-08	4.0144e-06	0.0,0.0,0.0	0.07,0.044,0.288	-0.134	32.8333
48246	ENSMUSG00000092203.7	1110038B12Rik	chr17	-	34950773	34950847	34950242	34950475	34952135	34952173	8,51,36	6,12,7	14,21,10	4,0,0	223	149	0.00524083	0.0583568	0.471,0.74,0.775	0.7,1.0,1.0	-0.238	28.1667
48379	ENSMUSG00000079509.10	Zfx	chrX	-	94102853	94102953	94102290	94102380	94123067	94123407	11,0,2	2,21,20	0,0,0	9,15,10	249	149	0.0032927	0.0401434	0.767,0.0,0.056	0.0,0.0,0.0	0.274	15
48387	ENSMUSG00000053390.16	Zfp952	chr17	+	32996274	32996416	32993200	32993258	33001623	33001750	0,0,0	3,16,16	0,6,2	12,11,2	291	149	0.00095454	0.0145441	0.0,0.0,0.0	0.0,0.218,0.339	-0.186	11.3333
48390	ENSMUSG00000024298.15	Zfp871	chr17	-	32787282	32787357	32777400	32777527	32788137	32788287	10,9,5	20,53,42	4,8,0	67,65,15	224	149	0.00967811	0.0944197	0.25,0.101,0.073	0.038,0.076,0.0	0.103	49.6667
48392	ENSMUSG00000024298.15	Zfp871	chr17	-	32787282	32787416	32777400	32777527	32788137	32788287	10,21,9	20,53,42	8,15,0	67,65,15	283	149	0.0064684	0.0688466	0.208,0.173,0.101	0.059,0.108,0.0	0.105	54.1667
48465	ENSMUSG00000024018.18	Ccdc167	chr17	-	29705270	29705368	29703331	29704469	29705488	29705583	102,93,107	0,5,6	98,84,91	18,8,20	247	149	1.1869e-06	4.70565e-05	1.0,0.918,0.915	0.767,0.864,0.733	0.156	104.167
48496	ENSMUSG00000024218.13	Taf11	chr17	-	27903837	27903972	27903100	27903188	27905261	27905410	4,0,4	150,188,181	10,40,16	127,144,36	284	149	3.33067e-16	4.46015e-14	0.014,0.0,0.011	0.04,0.127,0.189	-0.11	150
48501	ENSMUSG00000042644.9	Itpr3	chr17	+	27090706	27090807	27089829	27089972	27091310	27091410	0,0,0	13,49,26	45,39,41	8,14,0	250	149	0	0	0.0,0.0,0.0	0.77,0.624,1.0	-0.798	39.1667
48553	ENSMUSG00000025728.16	Pigq	chr17	-	25938890	25939039	25937263	25937462	25941814	25942048	0,0,2	109,311,245	44,22,50	178,244,77	298	149	0	0	0.0,0.0,0.004	0.11,0.043,0.245	-0.131	213.667
48639	ENSMUSG00000041319.14	Thoc6	chr17	-	23671976	23672116	23670791	23670907	23673513	23673842	0,0,0	76,230,196	23,12,18	100,123,44	289	149	0	0	0.0,0.0,0.0	0.106,0.048,0.174	-0.109	137
48644	ENSMUSG00000071266.13	Zfp946	chr17	+	22451703	22451769	22451122	22451152	22453451	22453578	3,1,4	15,28,15	19,10,8	24,22,6	215	149	4.80314e-05	0.00117612	0.122,0.024,0.156	0.354,0.24,0.48	-0.257	25.8333
48660	ENSMUSG00000071267.11	Zfp942	chr17	-	21941776	21941850	21932992	21933113	21953887	21954053	38,62,45	0,4,0	47,32,37	5,0,11	223	149	0.00106741	0.0159141	1.0,0.912,1.0	0.863,1.0,0.692	0.119	46.8333
48670	ENSMUSG00000035868.9	Zfp983	chr17	+	21660104	21660159	21658912	21659039	21661314	21664966	2,12,5	2,10,4	8,3,1	19,12,7	204	149	0.00302865	0.0374454	0.422,0.467,0.477	0.235,0.154,0.094	0.294	14.1667
48672	ENSMUSG00000062743.9	Zfp677	chr17	+	21394416	21394503	21393175	21393302	21396839	21399265	0,0,4	32,23,33	34,26,32	30,11,12	236	149	0	0	0.0,0.0,0.071	0.417,0.599,0.627	-0.524	39.5
48673	ENSMUSG00000062743.9	Zfp677	chr17	+	21394416	21394531	21393175	21393302	21396839	21399265	0,0,2	32,23,33	28,17,25	30,11,12	264	149	0	0	0.0,0.0,0.033	0.345,0.466,0.54	-0.439	35.5
48735	ENSMUSG00000069135.11	Fgfr1op	chr17	+	8175518	8175578	8172927	8173008	8182230	8182454	23,24,27	4,23,4	9,2,6	14,9,12	209	149	0.000125627	0.00266613	0.804,0.427,0.828	0.314,0.137,0.263	0.448	25.1667
48736	ENSMUSG00000069135.11	Fgfr1op	chr17	+	8192184	8192550	8191397	8191437	8194520	8196804	13,34,49	17,5,5	14,21,7	18,22,20	515	149	0.00200536	0.0269408	0.181,0.663,0.739	0.184,0.216,0.092	0.364	36.1667
48765	ENSMUSG00000002365.10	Snx9	chr17	+	5929029	5929136	5928204	5928296	5930569	5931954	0,2,0	508,694,695	73,85,137	587,505,372	256	149	0	0	0.0,0.002,0.0	0.067,0.089,0.177	-0.11	609.667
48829	ENSMUSG00000040785.19	Ttc3	chr16	+	94384345	94384373	94382907	94384066	94384783	94384934	21,19,31	87,65,63	15,11,7	171,154,92	177	149	3.8314e-09	2.39657e-07	0.169,0.197,0.293	0.069,0.057,0.06	0.158	122.667
48830	ENSMUSG00000040785.19	Ttc3	chr16	+	94385335	94385413	94384783	94384934	94388264	94388385	24,11,21	0,0,0	13,19,27	6,1,12	227	149	4.91527e-08	2.55571e-06	1.0,1.0,1.0	0.587,0.926,0.596	0.297	22.3333
48849	ENSMUSG00000022952.17	Runx1	chr16	-	92688998	92689132	92668707	92668812	92695483	92695495	16,17,22	2,4,4	7,8,8	0,2,0	283	149	0.00335067	0.0406861	0.808,0.691,0.743	1.0,0.678,1.0	-0.145	15
48859	ENSMUSG00000058240.14	Cryzl1	chr16	-	91690703	91691137	91689321	91689915	91699176	91699288	38,56,50	6,11,18	68,69,41	3,2,6	583	149	0.000892244	0.0137523	0.618,0.565,0.415	0.853,0.898,0.636	-0.263	61.3333
48868	ENSMUSG00000022960.13	Donson	chr16	-	91687794	91688032	91686166	91686370	91688406	91688770	33,76,55	0,3,8	72,56,24	0,0,0	387	149	2.099e-05	0.0005801	1.0,0.907,0.726	1.0,1.0,1.0	-0.122	49.8333
48912	ENSMUSG00000044442.11	N6amt1	chr16	+	87363343	87363427	87362519	87362603	87366138	87367685	4,0,2	36,51,41	36,26,8	24,38,5	233	149	2.22045e-16	3.00977e-14	0.066,0.0,0.03	0.49,0.304,0.506	-0.401	45.1667
48955	ENSMUSG00000022744.12	Cldnd1	chr16	+	58729179	58729223	58728038	58728084	58729442	58729747	0,6,4	8,12,10	0,2,0	15,23,14	193	149	0.000154672	0.00317423	0.0,0.279,0.236	0.0,0.063,0.0	0.151	15.3333
48965	ENSMUSG00000022747.17	St3gal6	chr16	-	58497975	58498033	58493753	58493861	58499090	58499341	8,6,8	10,7,7	6,4,14	44,37,28	207	149	0.000549711	0.00923408	0.365,0.382,0.451	0.089,0.072,0.265	0.257	29.8333
48966	ENSMUSG00000022747.17	St3gal6	chr16	-	58497975	58498435	58493753	58493861	58499090	58499341	16,6,8	10,7,7	13,10,18	44,37,28	609	149	0.0011793	0.0173568	0.281,0.173,0.219	0.067,0.062,0.136	0.136	34
48981	ENSMUSG00000022604.18	Cep97	chr16	-	55924610	55924679	55922926	55923040	55924968	55925070	76,35,42	77,96,78	1357,799,899	28,23,10	218	149	0	0	0.403,0.199,0.269	0.971,0.96,0.984	-0.681	586.667
48983	ENSMUSG00000022604.18	Cep97	chr16	-	55924610	55924850	55922926	55923040	55924968	55925070	4,7,9	77,96,78	17,7,7	28,23,10	389	149	4.98086e-08	2.58577e-06	0.02,0.027,0.042	0.189,0.104,0.211	-0.138	53.1667
49009	ENSMUSG00000064061.13	Dzip3	chr16	-	48957652	48957731	48953726	48953803	48958418	48958511	59,45,65	0,4,6	116,83,74	48,57,37	228	149	2.05169e-13	2.13357e-11	1.0,0.88,0.876	0.612,0.488,0.567	0.363	99
49013	ENSMUSG00000022663.3	Atg3	chr16	+	45166980	45167029	45162405	45162447	45169865	45169936	111,128,126	0,6,4	92,81,52	22,11,10	198	149	6.71948e-10	4.66328e-08	1.0,0.941,0.96	0.759,0.847,0.796	0.166	107.167
49070	ENSMUSG00000049502.17	Dtx3l	chr16	-	35933676	35933799	35931372	35931590	35936376	35936627	40,134,109	1,0,2	114,122,91	21,4,8	272	149	1.14083e-07	5.53e-06	0.956,1.0,0.968	0.748,0.944,0.862	0.123	107.667
49085	ENSMUSG00000022808.5	Snx4	chr16	+	33291740	33291882	33290098	33290198	33294640	33294755	37,92,52	0,0,0	86,85,43	2,2,10	291	149	1.28511e-05	0.00038251	1.0,1.0,1.0	0.957,0.956,0.688	0.133	68.1667
49137	ENSMUSG00000023791.16	Pigx	chr16	-	32095552	32095704	32092343	32092485	32096999	32097525	18,18,18	173,164,178	40,46,28	121,116,61	301	149	1.22645e-11	1.0438e-09	0.049,0.052,0.048	0.141,0.164,0.185	-0.114	163.5
49152	ENSMUSG00000022770.17	Dlg1	chr16	+	31802961	31803090	31796865	31796965	31805613	31805734	0,0,0	104,156,132	28,23,18	97,50,47	278	149	0	0	0.0,0.0,0.0	0.134,0.198,0.17	-0.167	109.167
49153	ENSMUSG00000022770.17	Dlg1	chr16	+	31802961	31803090	31796865	31797010	31805613	31805734	0,0,2	186,313,330	77,74,92	169,178,80	278	149	0	0	0.0,0.0,0.003	0.196,0.182,0.381	-0.252	250.167
49154	ENSMUSG00000022770.17	Dlg1	chr16	+	31802961	31803182	31796865	31796965	31805613	31805734	0,0,0	104,156,132	26,44,36	97,50,47	370	149	0	0	0.0,0.0,0.0	0.097,0.262,0.236	-0.198	115.333
49155	ENSMUSG00000022770.17	Dlg1	chr16	+	31802961	31803182	31796865	31797010	31805613	31805734	0,0,2	186,313,330	84,106,118	169,178,80	370	149	0	0	0.0,0.0,0.002	0.167,0.193,0.373	-0.244	261
49198	ENSMUSG00000022885.16	St6gal1	chr16	+	23308040	23308188	23256958	23257101	23317563	23317698	73,143,157	219,364,389	217,209,99	148,170,116	297	149	2.10942e-15	2.64389e-13	0.143,0.165,0.168	0.424,0.381,0.3	-0.21	384
49213	ENSMUSG00000022884.15	Eif4a2	chr16	+	23112350	23112461	23111816	23111896	23113166	23114136	67,403,287	82,265,212	172,294,99	108,114,44	260	149	0.00314053	0.0386349	0.319,0.466,0.437	0.477,0.596,0.563	-0.138	357.833
49282	ENSMUSG00000033809.15	Alg3	chr16	-	20608485	20608558	20607763	20607884	20608986	20609086	16,65,39	0,2,0	48,67,27	16,4,0	222	149	5.87378e-05	0.00139815	1.0,0.956,1.0	0.668,0.918,1.0	0.123	47.3333
49288	ENSMUSG00000033809.15	Alg3	chr16	-	20608741	20608881	20607763	20607884	20608986	20609086	4,18,25	0,2,0	10,14,19	16,4,0	289	149	0.000360187	0.00649117	1.0,0.823,1.0	0.244,0.643,1.0	0.312	18.6667
49326	ENSMUSG00000106567.1	2010309G21Rik	chr16	+	19063456	19063682	19051366	19051591	19065560	19065653	18,24,31	0,6,0	960,1019,824	0,6,2	375	149	0.00865603	0.0865525	1.0,0.614,1.0	1.0,0.985,0.994	-0.122	481.667
49334	ENSMUSG00000106567.1	2010309G21Rik	chr16	+	19090060	19090089	19065560	19065653	19099251	19099347	60,52,64	38,44,39	610,529,437	1092,1012,906	178	149	7.3973e-12	6.50357e-10	0.569,0.497,0.579	0.319,0.304,0.288	0.245	813.833
49335	ENSMUSG00000106567.1	2010309G21Rik	chr16	+	19096512	19096766	19065560	19065653	19099251	19099347	28,6,38	38,44,39	107,65,80	1092,1012,906	403	149	2.66454e-13	2.71155e-11	0.214,0.048,0.265	0.035,0.023,0.032	0.146	575.833
49343	ENSMUSG00000099908.1	Gm28539	chr16	+	18896639	18896773	18896453	18896564	18897697	18897788	0,0,8	30,49,26	12,6,2	14,18,32	283	149	0.00171341	0.023688	0.0,0.0,0.139	0.311,0.149,0.032	-0.118	32.8333
49344	ENSMUSG00000099908.1	Gm28539	chr16	+	18896643	18896773	18896453	18896564	18897697	18897788	0,0,0	30,49,26	10,6,2	14,18,32	279	149	7.32626e-08	3.70792e-06	0.0,0.0,0.0	0.276,0.151,0.032	-0.153	31.1667
49346	ENSMUSG00000099908.1	Gm28539	chr16	+	18912623	18912704	18912045	18912206	18916439	18916607	0,0,0	160,340,288	18,33,38	183,206,91	230	149	0	0	0.0,0.0,0.0	0.06,0.094,0.213	-0.122	226.167
49352	ENSMUSG00000099908.1	Gm28539	chr16	+	18940984	18941139	18935017	18935179	18946345	18946547	6,2,8	39,49,47	19,25,21	36,46,29	304	149	1.19089e-08	6.90407e-07	0.07,0.02,0.077	0.206,0.21,0.262	-0.17	54.5
49396	ENSMUSG00000041774.16	Ydjc	chr16	+	17147793	17147974	17147597	17147697	17148155	17148329	14,59,60	0,0,0	20,35,21	0,2,4	330	149	0.00544276	0.0601224	1.0,1.0,1.0	1.0,0.888,0.703	0.136	19.6667
49430	ENSMUSG00000060657.8	Marf1	chr16	-	14152025	14152058	14151141	14151316	14152562	14152712	207,193,224	48,15,37	169,124,150	8,2,0	182	149	6.02984e-12	5.35795e-10	0.779,0.913,0.832	0.945,0.981,1.0	-0.134	196.167
49476	ENSMUSG00000022504.10	Ciita	chr16	+	10493735	10493874	10489782	10489864	10501766	10501913	0,18,17	11,23,14	0,3,0	7,17,6	288	149	0.000112747	0.00243471	0.0,0.288,0.386	0.0,0.084,0.0	0.197	19.3333
49495	ENSMUSG00000022504.10	Ciita	chr16	+	10518497	10518729	10518293	10518386	10523718	10523802	3,6,12	0,2,0	56,48,47	12,13,4	381	149	0.00299711	0.0371106	1.0,0.54,1.0	0.646,0.591,0.821	0.161	33.8333
49538	ENSMUSG00000023143.10	Nagpa	chr16	-	5203426	5203799	5201373	5201513	5203896	5204012	26,82,70	0,0,0	52,81,22	0,0,8	522	149	0.0047048	0.0535986	1.0,1.0,1.0	1.0,1.0,0.44	0.187	18.6667
49549	ENSMUSG00000022536.14	Glyr1	chr16	-	5035995	5036475	5031886	5031973	5036918	5037057	335,536,475	6,43,42	426,417,291	19,7,5	629	149	0.00260534	0.0331917	0.93,0.747,0.728	0.842,0.934,0.932	-0.101	282.667
49555	ENSMUSG00000022517.17	Mgrn1	chr16	+	4930558	4930814	4927677	4927901	4931112	4931155	47,80,68	0,0,2	64,128,22	0,2,6	405	149	0.00775194	0.0793727	1.0,1.0,0.926	1.0,0.959,0.574	0.131	68.5
49730	ENSMUSG00000022992.17	Kansl2	chr15	-	98521635	98521762	98520317	98520425	98528862	98529029	13,11,6	0,0,0	9,14,1	4,0,2	276	149	0.000849744	0.0132197	1.0,1.0,1.0	0.548,1.0,0.213	0.413	10
49735	ENSMUSG00000022992.17	Kansl2	chr15	-	98529916	98529971	98529289	98529453	98531719	98531898	0,0,0	10,19,6	3,6,2	12,10,8	204	149	2.25813e-06	8.35395e-05	0.0,0.0,0.0	0.154,0.305,0.154	-0.204	12.6667
49772	ENSMUSG00000033228.8	Scaf11	chr15	-	96448023	96448112	96446509	96446591	96460601	96460843	0,0,4	26,124,62	2,2,10	46,88,7	238	149	0.00207528	0.0276734	0.0,0.0,0.039	0.026,0.014,0.472	-0.158	61.8333
49830	ENSMUSG00000064284.12	Cdpf1	chr15	-	85810959	85811048	85809211	85809324	85811638	85811654	10,22,10	6,6,0	18,26,10	1,0,0	238	149	1.5404e-05	0.000447098	0.511,0.697,1.0	0.918,1.0,1.0	-0.237	18.1667
49932	ENSMUSG00000022404.8	Slc25a17	chr15	-	81327216	81327251	81327040	81327136	81329049	81329166	26,91,81	0,4,1	49,99,31	9,6,10	184	149	1.34552e-05	0.000397229	1.0,0.949,0.985	0.815,0.93,0.715	0.158	67.8333
49933	ENSMUSG00000022404.8	Slc25a17	chr15	-	81327216	81327348	81327040	81327136	81329049	81329166	117,366,298	0,4,1	196,317,67	9,6,10	281	149	1.27014e-06	4.9872e-05	1.0,0.98,0.994	0.92,0.966,0.78	0.103	231.833
49943	ENSMUSG00000022412.14	Mief1	chr15	+	80234433	80234720	80234100	80234181	80235804	80238309	4,10,9	27,91,91	16,29,18	21,22,12	436	149	1.11022e-15	1.43475e-13	0.048,0.036,0.033	0.207,0.311,0.339	-0.247	44.6667
49944	ENSMUSG00000022412.14	Mief1	chr15	+	80234433	80234780	80234100	80234181	80235804	80236040	47,109,83	27,91,91	165,89,112	21,22,12	496	149	1.26987e-12	1.20392e-10	0.343,0.265,0.215	0.702,0.549,0.737	-0.388	113.167
49977	ENSMUSG00000042524.14	Sun2	chr15	-	79737472	79737779	79737065	79737159	79738519	79738660	45,102,95	6,13,20	100,134,77	7,1,6	456	149	0.000146336	0.00303309	0.71,0.719,0.608	0.824,0.978,0.807	-0.191	96.3333
50022	ENSMUSG00000022791.19	Tnk2	chr16	+	32645192	32645288	32644958	32645108	32663738	32663919	0,0,0	52,109,70	14,9,24	69,103,20	245	149	4.6436e-11	3.75061e-09	0.0,0.0,0.0	0.11,0.05,0.422	-0.194	78.3333
50035	ENSMUSG00000016552.13	Foxred2	chr15	-	77954936	77955002	77953282	77953534	77955588	77956683	0,0,0	2,42,37	4,4,0	11,18,5	215	149	0.000371245	0.00665263	0.0,0.0,0.0	0.201,0.133,0.0	-0.111	20.5
50091	ENSMUSG00000000028.15	Cdc45	chr16	-	18808785	18808869	18807355	18807423	18810388	18810481	69,100,115	32,17,20	108,98,31	10,2,0	233	149	1.81291e-06	6.89073e-05	0.58,0.79,0.786	0.874,0.969,1.0	-0.229	100.333
50094	ENSMUSG00000047921.17	Trappc9	chr15	-	73001335	73001501	72999971	73000115	73012805	73013022	0,0,5	6,35,26	32,27,25	17,32,10	315	149	1.78413e-13	1.86406e-11	0.0,0.0,0.083	0.471,0.285,0.542	-0.405	35.8333
50095	ENSMUSG00000047921.17	Trappc9	chr15	-	73038532	73038813	73031521	73031643	73042176	73042203	5,0,1	6,17,24	9,6,12	8,12,23	430	149	0.000319136	0.00587872	0.224,0.0,0.014	0.28,0.148,0.153	-0.114	20.5
50117	ENSMUSG00000022378.14	Fam49b	chr15	-	63950007	63950127	63944393	63944428	63970929	63970968	14,22,22	0,2,1	15,36,12	4,2,6	269	149	0.00203289	0.0272721	1.0,0.859,0.924	0.675,0.909,0.526	0.224	22.6667
50133	ENSMUSG00000022378.14	Fam49b	chr15	-	63970929	63970964	63950005	63950127	64022569	64022620	10,36,9	0,1,0	24,14,2	0,6,3	184	149	0.000196889	0.0038895	1.0,0.967,1.0	1.0,0.654,0.351	0.321	17.5
50139	ENSMUSG00000022378.14	Fam49b	chr15	-	63970929	63970998	63950005	63950127	64022569	64022620	18,32,13	0,1,0	24,16,4	0,6,3	218	149	7.47218e-05	0.00171189	1.0,0.956,1.0	1.0,0.646,0.477	0.278	17.5
50155	ENSMUSG00000050891.10	Tatdn1	chr15	-	58909576	58909649	58905740	58905811	58916151	58916178	19,81,57	0,6,11	49,38,23	15,8,8	222	149	0.00509586	0.0570768	1.0,0.901,0.777	0.687,0.761,0.659	0.19	52.5
50168	ENSMUSG00000022359.10	Wdyhv1	chr15	+	58150605	58151062	58148332	58148433	58152596	58152745	12,22,24	2,7,2	14,7,8	0,1,0	606	149	4.28111e-05	0.00106594	0.596,0.436,0.747	1.0,0.633,1.0	-0.285	11.1667
50195	ENSMUSG00000022361.14	Zhx1	chr15	-	58051605	58051653	58047304	58048785	58069318	58069429	13,9,10	12,22,31	4,4,0	27,26,12	197	149	0.000429884	0.00754098	0.45,0.236,0.196	0.101,0.104,0.0	0.226	28.3333
50196	ENSMUSG00000022361.14	Zhx1	chr15	-	58064054	58064180	58054913	58055052	58069318	58069426	15,14,34	6,4,4	20,24,10	2,0,0	275	149	4.41103e-05	0.00109419	0.575,0.655,0.822	0.844,1.0,1.0	-0.264	20.1667
50198	ENSMUSG00000022364.14	Tbc1d31	chr15	+	57935301	57935408	57932531	57932683	57936090	57936250	0,0,0	54,51,48	8,5,6	38,37,24	256	149	5.7311e-08	2.94311e-06	0.0,0.0,0.0	0.109,0.073,0.127	-0.103	45.1667
50202	ENSMUSG00000022369.13	Mtbp	chr15	+	55586675	55586933	55586310	55586484	55588655	55588763	10,24,16	32,48,36	53,32,64	28,18,28	407	149	6.3245e-12	5.6048e-10	0.103,0.155,0.14	0.409,0.394,0.456	-0.287	64.8333
50256	ENSMUSG00000024571.15	Gm16286	chr18	+	80210061	80210455	80207153	80207343	80211412	80212741	54,117,79	0,0,4	70,88,31	12,2,0	543	149	0.00806314	0.0818397	1.0,1.0,0.844	0.615,0.924,1.0	0.102	71.5
50292	ENSMUSG00000025077.13	Dclre1a	chr19	-	56538296	56538467	56537127	56537282	56540181	56541623	2,35,16	6,0,1	41,14,5	0,0,0	320	149	0.00344584	0.041614	0.134,1.0,0.882	1.0,1.0,1.0	-0.328	17
50382	ENSMUSG00000039828.7	Wdr70	chr15	-	8092989	8093115	8082461	8082582	8093675	8093759	81,96,119	89,171,136	176,196,80	58,74,26	275	149	0	0	0.33,0.233,0.322	0.622,0.589,0.625	-0.317	217
50427	ENSMUSG00000032849.14	Abcc4	chr14	-	118667938	118668069	118654149	118654374	118668346	118668467	0,0,0	58,49,57	15,12,8	28,31,11	280	149	1.11022e-16	1.52981e-14	0.0,0.0,0.0	0.222,0.171,0.279	-0.224	44.8333
50428	ENSMUSG00000032849.14	Abcc4	chr14	-	118667938	118668115	118654149	118654374	118668346	118668467	0,0,0	58,49,57	25,20,27	28,31,11	326	149	0	0	0.0,0.0,0.0	0.29,0.228,0.529	-0.349	51
50436	ENSMUSG00000022119.15	Rbm26	chr14	-	105112318	105112402	105106750	105109802	105116985	105117099	19,26,23	30,14,16	4,7,8	28,26,25	233	149	4.79239e-06	0.000160197	0.288,0.543,0.479	0.084,0.147,0.17	0.303	37.6667
50463	ENSMUSG00000033004.15	Mycbp2	chr14	-	103169856	103170036	103155123	103156767	103172566	103172689	140,150,201	386,462,492	30,48,59	534,579,429	329	149	0	0	0.141,0.128,0.156	0.025,0.036,0.059	0.102	548
50476	ENSMUSG00000033004.15	Mycbp2	chr14	-	103264282	103264398	103262813	103262821	103269357	103269465	0,2,0	24,65,67	0,17,20	36,38,7	265	149	1.38591e-06	5.38774e-05	0.0,0.017,0.0	0.0,0.201,0.616	-0.267	46
50477	ENSMUSG00000033004.15	Mycbp2	chr14	-	103264282	103264398	103262813	103262821	103275788	103275890	0,2,0	8,14,25	0,20,12	19,22,6	265	149	6.46005e-06	0.000208913	0.0,0.074,0.0	0.0,0.338,0.529	-0.264	21.3333
50508	ENSMUSG00000072294.5	Klf12	chr14	-	100062911	100063065	100022831	100023168	100109770	100109860	4,14,2	17,17,51	0,4,0	19,32,10	303	149	0.00189536	0.0257331	0.104,0.288,0.019	0.0,0.058,0.0	0.118	28.3333
50513	ENSMUSG00000072294.5	Klf12	chr14	-	100174389	100174561	100149731	100149795	100284530	100284679	4,4,6	19,18,25	4,18,15	14,16,26	321	149	0.0045829	0.0525156	0.089,0.094,0.1	0.117,0.343,0.211	-0.129	28.1667
50561	ENSMUSG00000058997.8	Vwa8	chr14	+	79008785	79009279	78995085	78995163	79018606	79018713	48,34,47	0,0,0	50,47,25	6,1,1	643	149	1.82679e-05	0.000515169	1.0,1.0,1.0	0.659,0.916,0.853	0.191	30.3333
50567	ENSMUSG00000058997.8	Vwa8	chr14	+	79100197	79100506	79098233	79098429	79102235	79102317	0,0,0	156,167,228	36,34,44	83,102,80	458	149	0	0	0.0,0.0,0.0	0.124,0.098,0.152	-0.125	155
50604	ENSMUSG00000097320.8	Tmem147os	chr7	+	30730337	30730566	30729578	30729854	30732413	30732761	0,15,2	2,13,6	11,23,6	2,8,0	378	149	0.000853942	0.0132695	0.0,0.313,0.116	0.684,0.531,1.0	-0.595	14.6667
50616	ENSMUSG00000006310.10	Zbtb32	chr7	-	30590632	30590726	30590355	30590520	30590795	30590869	284,453,299	280,146,244	275,277,146	39,34,22	243	149	7.31646e-10	5.03557e-08	0.383,0.655,0.429	0.812,0.833,0.803	-0.327	416.167
50619	ENSMUSG00000006310.10	Zbtb32	chr7	-	30591886	30591965	30590795	30590869	30592911	30592942	41,39,52	8,7,8	34,19,21	2,3,0	228	149	0.00912227	0.0903996	0.77,0.785,0.809	0.917,0.805,1.0	-0.119	39
50635	ENSMUSG00000109378.1	Gm49396	chr7	+	30564539	30564607	30564202	30564301	30565094	30566381	17,38,54	2,1,4	29,26,26	7,4,8	217	149	0.00163747	0.0228088	0.854,0.963,0.903	0.74,0.817,0.691	0.157	36
50647	ENSMUSG00000042831.13	Alkbh6	chr7	+	30312563	30312707	30312236	30312388	30313918	30314154	28,33,57	0,4,12	18,18,16	0,0,0	293	149	4.50837e-06	0.000152387	1.0,0.808,0.707	1.0,1.0,1.0	-0.162	18.5
50677	ENSMUSG00000003437.14	Paf1	chr7	+	28393518	28393698	28393160	28393254	28395042	28395135	239,193,284	0,6,2	212,160,222	63,41,14	329	149	4.10783e-15	5.03485e-13	1.0,0.936,0.985	0.604,0.639,0.878	0.267	239.333
50684	ENSMUSG00000063047.9	Zfp780b	chr7	-	27976739	27976911	27974752	27974805	27979089	27979171	16,24,7	0,6,7	7,12,4	0,2,0	321	149	0.00208249	0.0277418	1.0,0.65,0.317	1.0,0.736,1.0	-0.256	10.8333
50685	ENSMUSG00000063047.9	Zfp780b	chr7	-	27976739	27976976	27974752	27974805	27979089	27979171	17,33,11	0,6,7	15,16,8	0,2,0	386	149	0.0011536	0.0170311	1.0,0.68,0.378	1.0,0.755,1.0	-0.232	15.8333
50687	ENSMUSG00000063047.9	Zfp780b	chr7	-	27976751	27976976	27974752	27974805	27979089	27979171	29,24,25	0,6,7	8,9,24	0,2,0	374	149	0.00196767	0.0264975	1.0,0.614,0.587	1.0,0.642,1.0	-0.147	19
50773	ENSMUSG00000002748.7	Baz1b	chr5	+	135230637	135230798	135230156	135230334	135231599	135231782	0,0,0	138,323,263	18,13,16	53,68,50	310	149	0	0	0.0,0.0,0.0	0.14,0.084,0.133	-0.119	157
50774	ENSMUSG00000002748.7	Baz1b	chr5	+	135230637	135230877	135230156	135230334	135231599	135231782	0,0,0	138,323,263	24,23,24	53,68,50	389	149	0	0	0.0,0.0,0.0	0.148,0.115,0.155	-0.139	161
50815	ENSMUSG00000042523.12	Dnal1	chr12	+	84126527	84126570	84124474	84124584	84126961	84127017	0,0,2	4,8,13	2,2,4	5,14,10	192	149	0.00306614	0.0378387	0.0,0.0,0.107	0.237,0.1,0.237	-0.156	10.6667
50833	ENSMUSG00000001918.17	Slc1a5	chr7	+	16785839	16785989	16782397	16782475	16786348	16786393	3,0,0	22,15,31	6,15,6	0,6,12	299	149	8.23215e-08	4.12252e-06	0.064,0.0,0.0	1.0,0.555,0.199	-0.563	19.3333
50834	ENSMUSG00000001918.17	Slc1a5	chr7	+	16785839	16785989	16785675	16785718	16786348	16786393	4,8,18	1375,1306,1597	212,241,202	580,459,455	299	149	0	0	0.001,0.003,0.006	0.154,0.207,0.181	-0.177	1076.17
50835	ENSMUSG00000001918.17	Slc1a5	chr7	+	16789776	16789867	16786370	16786912	16793646	16793880	60,109,76	0,0,0	33,34,29	2,4,2	240	149	0.000316324	0.0058366	1.0,1.0,1.0	0.911,0.841,0.9	0.116	58.1667
50855	ENSMUSG00000028514.15	Usp24	chr4	+	106352155	106352277	106351932	106351968	106352681	106352747	0,0,0	105,258,144	28,39,27	57,50,15	271	149	0	0	0.0,0.0,0.0	0.213,0.3,0.497	-0.337	120.5
50874	ENSMUSG00000019843.14	Fyn	chr10	+	39451584	39451771	39395004	39395044	39455065	39455135	3,0,5	32,91,103	106,73,57	41,71,28	336	149	0	0	0.04,0.0,0.021	0.534,0.313,0.474	-0.42	101.667
50896	ENSMUSG00000085492.7	Trmt61b	chr17	-	71593097	71593262	71590487	71590522	71597935	71598755	0,0,2	18,14,15	0,8,4	24,25,6	314	149	0.00104785	0.0156575	0.0,0.0,0.06	0.0,0.132,0.24	-0.104	19.3333
50897	ENSMUSG00000085492.7	Trmt61b	chr17	-	71593097	71593298	71590487	71590522	71597935	71598755	0,0,2	18,14,15	0,9,4	24,25,6	350	149	0.000722893	0.0115492	0.0,0.0,0.054	0.0,0.133,0.221	-0.1	19.5
50904	ENSMUSG00000027341.10	Tmem230	chr2	-	132245955	132246069	132239491	132240626	132247572	132247807	16,12,15	0,0,0	23,21,9	4,0,2	263	149	0.00373278	0.0444342	1.0,1.0,1.0	0.765,1.0,0.718	0.172	17
50906	ENSMUSG00000074272.10	Ceacam1	chr7	-	25474562	25474804	25471797	25472073	25476343	25476703	324,217,305	37,27,34	493,284,319	11,3,16	391	149	1.09641e-11	9.40343e-10	0.769,0.754,0.774	0.945,0.973,0.884	-0.168	345
50913	ENSMUSG00000038055.12	Dexi	chr16	-	10536213	10536344	10530206	10530812	10542271	10543054	0,4,20	137,230,186	66,34,32	201,212,85	280	149	0	0	0.0,0.009,0.054	0.149,0.079,0.167	-0.111	201.167
50947	ENSMUSG00000021816.11	Ppp3cb	chr14	-	20503246	20503270	20499363	20501662	20508623	20508721	127,138,131	74,99,89	65,71,59	181,164,132	173	149	0	0	0.596,0.546,0.559	0.236,0.272,0.278	0.305	221.667
50949	ENSMUSG00000021816.11	Ppp3cb	chr14	-	20503246	20503291	20499363	20501662	20508623	20508721	173,198,181	74,99,89	99,93,78	181,164,132	194	149	0	0	0.642,0.606,0.61	0.296,0.303,0.312	0.316	260.167
50972	ENSMUSG00000068040.10	Tm9sf4	chr2	+	153192869	153192936	153191929	153192000	153194276	153194417	0,0,0	95,167,165	28,42,34	21,12,10	216	149	0	0	0.0,0.0,0.0	0.479,0.707,0.701	-0.629	95.6667
50973	ENSMUSG00000068040.10	Tm9sf4	chr2	+	153192869	153193052	153191929	153192000	153194276	153194417	0,0,0	95,167,165	25,33,21	21,12,10	332	149	0	0	0.0,0.0,0.0	0.348,0.552,0.485	-0.462	91.5
50991	ENSMUSG00000035203.16	Epn1	chr7	+	5082017	5082123	5080234	5080477	5083729	5083982	59,100,121	8,2,6	66,79,39	10,11,7	255	149	0.00395945	0.0465086	0.812,0.967,0.922	0.794,0.808,0.765	0.111	73
50993	ENSMUSG00000035203.16	Epn1	chr7	+	5082017	5082331	5080234	5080477	5083662	5083982	59,101,121	32,45,50	66,81,39	66,82,22	463	149	0.000555977	0.00931263	0.372,0.419,0.438	0.243,0.241,0.363	0.127	115.667
51044	ENSMUSG00000032712.16	Resf1	chr6	+	149317609	149317708	149310321	149310377	149324731	149324800	125,103,143	41,55,50	122,84,70	82,50,41	248	149	0.00930581	0.0917947	0.647,0.529,0.632	0.472,0.502,0.506	0.109	160.833
51072	ENSMUSG00000027652.15	Ralgapb	chr2	+	158419762	158419963	158409950	158410103	158420813	158421029	6,0,4	4,33,23	21,34,14	17,23,12	350	149	1.36854e-05	0.000402304	0.39,0.0,0.069	0.345,0.386,0.332	-0.201	31.8333
51171	ENSMUSG00000030214.7	Plbd1	chr6	-	136655210	136655298	136651730	136651950	136661561	136661928	0,0,0	61,135,135	83,113,79	6,47,10	237	149	0	0	0.0,0.0,0.0	0.897,0.602,0.832	-0.777	111.5
51180	ENSMUSG00000027104.18	Atf2	chr2	-	73825258	73825403	73823200	73823306	73828471	73828678	28,39,66	99,139,143	105,102,95	101,104,64	294	149	1.40554e-13	1.50878e-11	0.125,0.124,0.19	0.345,0.332,0.429	-0.222	180.833
51184	ENSMUSG00000027104.18	Atf2	chr2	-	73846196	73846323	73842359	73842446	73850588	73850717	0,6,19	44,43,51	10,9,7	19,8,14	276	149	0.000688583	0.0111125	0.0,0.07,0.167	0.221,0.378,0.213	-0.192	38.3333
51185	ENSMUSG00000027104.18	Atf2	chr2	-	73846196	73846371	73842359	73842446	73850588	73850717	0,9,15	44,43,51	8,9,7	19,8,14	324	149	0.00159763	0.022324	0.0,0.088,0.119	0.162,0.341,0.187	-0.161	37.8333
51209	ENSMUSG00000030199.16	Etv6	chr6	+	134115219	134115351	134035968	134036138	134137287	134137417	10,11,15	2,3,15	8,2,6	16,8,10	281	149	0.00148622	0.0210237	0.726,0.66,0.347	0.21,0.117,0.241	0.388	17.6667
51211	ENSMUSG00000030199.16	Etv6	chr6	+	134115219	134115351	134066306	134066465	134137287	134137417	3,16,10	11,22,15	2,6,2	21,14,13	281	149	0.0069431	0.0728736	0.126,0.278,0.261	0.048,0.185,0.075	0.119	22.5
51215	ENSMUSG00000030199.16	Etv6	chr6	+	134115222	134115351	134035968	134036138	134137287	134137417	0,8,10	2,3,15	2,1,2	16,8,10	278	149	0.00818878	0.0828514	0.0,0.588,0.263	0.063,0.063,0.097	0.209	12.8333
51220	ENSMUSG00000014195.15	Dnajc7	chr11	-	100597968	100598054	100596165	100596240	100598614	100598728	6,14,9	135,252,185	51,70,41	155,215,69	235	149	0	0	0.027,0.034,0.03	0.173,0.171,0.274	-0.176	200.333
51245	ENSMUSG00000048668.16	Rhno1	chr6	-	128362048	128362183	128359231	128359354	128362367	128362868	0,0,2	2,23,13	4,6,1	8,24,0	284	149	0.00942334	0.0925563	0.0,0.0,0.075	0.208,0.116,1.0	-0.416	13.5
51291	ENSMUSG00000031652.11	N4bp1	chr8	-	86846795	86846922	86844318	86845041	86848446	86848554	32,52,53	0,23,6	53,53,39	2,2,2	276	149	0.00874872	0.087316	1.0,0.55,0.827	0.935,0.935,0.913	-0.135	40.1667
51363	ENSMUSG00000015377.10	Dennd6b	chr15	-	89189171	89189517	89188773	89188879	89190240	89190309	12,28,26	0,5,2	26,20,6	0,0,0	495	149	9.8619e-05	0.00216903	1.0,0.628,0.796	1.0,1.0,1.0	-0.192	20.5
51394	ENSMUSG00000040054.17	Baz2a	chr10	+	128092497	128092850	128091634	128091776	128096379	128096523	6,13,9	1,12,23	9,4,0	37,38,21	502	149	0.000336591	0.00614244	0.64,0.243,0.104	0.067,0.03,0.0	0.297	28.8333
51396	ENSMUSG00000040054.17	Baz2a	chr10	+	128096934	128097060	128096438	128096523	128108893	128109031	135,305,313	88,176,225	198,223,83	225,233,162	275	149	1.51712e-06	5.82634e-05	0.454,0.484,0.43	0.323,0.341,0.217	0.162	394.333
51482	ENSMUSG00000030269.14	Mtmr14	chr6	+	113277794	113277945	113270521	113270701	113280602	113280919	72,168,129	22,71,26	104,106,63	8,12,0	300	149	4.56895e-07	1.97841e-05	0.619,0.54,0.711	0.866,0.814,1.0	-0.27	124.833
51493	ENSMUSG00000039917.10	Rhbdd2	chr5	+	135635103	135635227	135632653	135632918	135635994	135636545	5,14,28	10,17,11	22,45,18	8,3,2	273	149	0.000222779	0.00433026	0.214,0.31,0.581	0.6,0.891,0.831	-0.406	21.8333
51525	ENSMUSG00000030067.17	Foxp1	chr6	-	99163280	99163414	99162928	99163029	99234793	99234906	2,2,0	6,8,12	4,7,2	7,17,2	283	149	0.00999085	0.0968722	0.149,0.116,0.0	0.231,0.178,0.345	-0.163	11.5
51544	ENSMUSG00000030067.17	Foxp1	chr6	-	99266346	99266397	99260344	99260419	99308343	99308438	63,106,106	9,29,17	79,104,57	10,14,0	200	149	0.0100204	0.0971161	0.839,0.731,0.823	0.855,0.847,1.0	-0.103	99
51545	ENSMUSG00000030067.17	Foxp1	chr6	-	99273485	99273798	99260356	99260419	99308343	99308438	0,0,0	9,29,17	10,18,21	10,14,0	462	149	1.06115e-09	7.14095e-08	0.0,0.0,0.0	0.244,0.293,1.0	-0.512	21.3333
51546	ENSMUSG00000030067.17	Foxp1	chr6	-	99273485	99273839	99260356	99260419	99308343	99308438	0,0,0	9,29,17	13,22,10	10,14,0	503	149	1.55755e-09	1.02737e-07	0.0,0.0,0.0	0.278,0.318,1.0	-0.532	20.6667
51619	ENSMUSG00000039217.13	Il18	chr9	+	50572683	50572898	50565373	50565526	50575267	50575348	0,0,0	8,10,25	6,7,6	7,9,8	364	149	1.02915e-09	6.94667e-08	0.0,0.0,0.0	0.26,0.241,0.235	-0.245	14.3333
51620	ENSMUSG00000039217.13	Il18	chr9	+	50572759	50572898	50565373	50565526	50575267	50575348	2,0,0	8,10,25	4,6,2	7,9,8	288	149	2.56539e-05	0.000688178	0.115,0.0,0.0	0.228,0.256,0.115	-0.161	13.5
51626	ENSMUSG00000046679.16	C87436	chr6	+	86448326	86448608	86447340	86447421	86449760	86449865	0,0,0	2,27,22	12,6,8	13,13,13	431	149	2.87012e-10	2.0968e-08	0.0,0.0,0.0	0.242,0.138,0.175	-0.185	19.3333
51651	ENSMUSG00000014748.13	Tex261	chr6	-	83771427	83771549	83771186	83771303	83772241	83772309	118,117,127	9,18,27	127,80,71	41,22,23	271	149	0.000981916	0.0148794	0.878,0.781,0.721	0.63,0.667,0.629	0.151	34.3333
51659	ENSMUSG00000058318.15	Phf21a	chr2	+	92215473	92215575	92214048	92214089	92221471	92221589	8,22,19	2,11,10	3,8,0	12,15,12	251	149	1.07652e-06	4.30311e-05	0.704,0.543,0.53	0.129,0.24,0.0	0.469	20.3333
51675	ENSMUSG00000036469.16	March1	chr8	+	66446776	66446973	66418815	66418996	66456052	66456200	0,8,4	36,52,90	47,59,22	42,32,31	346	149	0	0	0.0,0.062,0.019	0.325,0.443,0.234	-0.307	70.5
51706	ENSMUSG00000105835.1	Gm43552	chr5	-	65485053	65485127	65468392	65468501	65492735	65492833	12,8,8	13,62,45	0,10,0	54,79,8	223	149	0.00141364	0.0201766	0.381,0.079,0.106	0.0,0.078,0.0	0.163	49.8333
51752	ENSMUSG00000063884.6	Ptcd3	chr6	-	71892468	71892571	71889593	71889686	71893381	71893526	970,576,917	205,177,175	689,408,478	264,256,203	252	149	3.98265e-07	1.74958e-05	0.737,0.658,0.756	0.607,0.485,0.582	0.159	886.333
51756	ENSMUSG00000063884.6	Ptcd3	chr6	-	71907625	71907689	71905097	71905143	71907793	71907846	57,98,82	8,8,2	38,43,28	31,20,36	213	149	3.43059e-13	3.44893e-11	0.833,0.895,0.966	0.462,0.601,0.352	0.426	75.1667
51763	ENSMUSG00000052337.15	Immt	chr6	+	71852795	71852867	71851771	71851880	71856911	71856955	112,157,141	24,36,47	151,136,77	24,23,4	221	149	0.00284222	0.0355834	0.759,0.746,0.669	0.809,0.799,0.928	-0.121	155.333
51767	ENSMUSG00000052337.15	Immt	chr6	+	71853172	71853255	71852729	71852867	71856911	71857048	230,236,310	136,223,191	145,98,86	192,185,88	232	149	3.74491e-05	0.000957507	0.521,0.405,0.51	0.327,0.254,0.386	0.156	353.333
51769	ENSMUSG00000052337.15	Immt	chr6	+	71853174	71853268	71852765	71852867	71856911	71857048	166,285,255	136,223,191	100,143,51	192,185,88	243	149	1.46554e-08	8.33654e-07	0.428,0.439,0.45	0.242,0.322,0.262	0.164	335.833
51771	ENSMUSG00000052337.15	Immt	chr6	+	71853178	71853268	71852765	71852867	71856911	71857048	152,268,241	136,223,191	94,125,49	192,185,88	239	149	5.07096e-09	3.11053e-07	0.411,0.428,0.44	0.234,0.296,0.258	0.164	324
51773	ENSMUSG00000052337.15	Immt	chr6	+	71853197	71853268	71852765	71852867	71856911	71857048	144,223,208	136,223,191	81,104,41	192,185,88	220	149	2.27819e-09	1.4735e-07	0.418,0.404,0.424	0.222,0.276,0.24	0.169	302.667
51813	ENSMUSG00000063550.8	Nup98	chr7	-	102169362	102169434	102163688	102163822	102176312	102176405	339,586,498	150,144,199	323,372,194	217,184,103	221	149	0.000783567	0.0123812	0.604,0.733,0.628	0.501,0.577,0.559	0.109	551.5
51838	ENSMUSG00000037640.15	Zfp60	chr7	+	27731640	27731664	27731442	27731470	27736935	27736988	8,0,2	2,40,9	0,0,0	2,29,12	173	149	0.00085576	0.0132945	0.775,0.0,0.161	0.0,0.0,0.0	0.312	17.3333
51840	ENSMUSG00000013846.10	St3gal1	chr15	-	67123904	67124123	67114237	67114357	67128552	67128607	0,0,0	7,36,16	133,101,69	26,16,16	368	149	0	0	0.0,0.0,0.0	0.674,0.719,0.636	-0.676	70
51841	ENSMUSG00000013846.10	St3gal1	chr15	-	67123904	67124137	67114237	67114357	67128552	67128607	0,0,0	7,36,16	21,33,10	26,16,16	382	149	1.06581e-14	1.25993e-12	0.0,0.0,0.0	0.24,0.446,0.196	-0.294	30.1667
51842	ENSMUSG00000013846.10	St3gal1	chr15	-	67123904	67124141	67114237	67114357	67128552	67128607	0,0,0	7,36,16	21,33,10	26,16,16	386	149	1.07692e-14	1.2708e-12	0.0,0.0,0.0	0.238,0.443,0.194	-0.292	30.1667
51843	ENSMUSG00000013846.10	St3gal1	chr15	-	67123904	67124155	67114237	67114357	67128552	67128607	0,0,0	7,36,16	21,31,16	26,16,16	400	149	1.11022e-16	1.52981e-14	0.0,0.0,0.0	0.231,0.419,0.271	-0.307	30.8333
51844	ENSMUSG00000013846.10	St3gal1	chr15	-	67124304	67124420	67114237	67114357	67128552	67128607	0,6,2	7,36,16	21,18,18	26,16,16	265	149	1.42968e-08	8.15346e-07	0.0,0.086,0.066	0.312,0.387,0.387	-0.311	30.3333
51928	ENSMUSG00000022476.8	Polr3h	chr15	-	81925104	81925447	81922408	81922505	81925785	81926240	19,27,49	72,81,92	24,33,26	35,51,17	492	149	0.00134864	0.0193902	0.074,0.092,0.139	0.172,0.164,0.317	-0.116	58.3333
51929	ENSMUSG00000022476.8	Polr3h	chr15	-	81925227	81925447	81922408	81922505	81925785	81926240	17,21,42	72,81,92	20,33,25	35,51,17	369	149	0.00063956	0.0104378	0.087,0.095,0.156	0.187,0.207,0.373	-0.143	66.5
51930	ENSMUSG00000022476.8	Polr3h	chr15	-	81925242	81925447	81922408	81922505	81925785	81926240	12,12,30	72,81,92	11,20,24	35,51,17	354	149	0.00351306	0.0422647	0.066,0.059,0.121	0.117,0.142,0.373	-0.129	61.1667
51961	ENSMUSG00000098715.6	Gm28053	chr6	+	48727320	48727684	48718653	48718701	48729220	48729763	4,6,4	12,4,17	16,9,8	1,2,8	513	149	0.00121759	0.0178269	0.088,0.303,0.064	0.823,0.567,0.225	-0.387	15.1667
51965	ENSMUSG00000098715.6	Gm28053	chr6	+	48742498	48742742	48741319	48741417	48750453	48750502	12,98,48	66,115,94	56,111,29	80,95,17	393	149	0.00248866	0.0320058	0.064,0.244,0.162	0.21,0.307,0.393	-0.147	136.833
51971	ENSMUSG00000098715.6	Gm28053	chr6	+	48751953	48752064	48750453	48750502	48752540	48752644	58,57,79	229,376,390	286,278,183	264,267,141	260	149	0	0	0.127,0.08,0.104	0.383,0.374,0.427	-0.291	434.667
51975	ENSMUSG00000054435.16	Gimap4	chr6	+	48690598	48690948	48690370	48690457	48691365	48692060	2377,2630,3278	391,422,458	2279,1858,1222	193,131,93	499	149	5.71276e-12	5.09661e-10	0.645,0.65,0.681	0.779,0.809,0.797	-0.136	283.333
51977	ENSMUSG00000054435.16	Gimap4	chr6	+	48690649	48690948	48690370	48690457	48691365	48692060	2377,2632,3280	391,422,458	2282,1859,1222	193,131,93	448	149	5.57965e-12	4.98454e-10	0.669,0.675,0.704	0.797,0.825,0.814	-0.129	284.667
51983	ENSMUSG00000054435.16	Gimap4	chr6	+	48690817	48690948	48690370	48690457	48691365	48692060	775,670,1025	391,422,458	677,417,398	193,131,93	280	149	7.17158e-09	4.28838e-07	0.513,0.458,0.544	0.651,0.629,0.695	-0.153	281.833
51984	ENSMUSG00000054435.16	Gimap4	chr6	+	48690823	48690948	48690370	48690457	48691365	48692060	775,681,1023	391,422,458	677,421,398	193,131,93	274	149	3.94924e-09	2.46103e-07	0.519,0.467,0.548	0.656,0.636,0.699	-0.152	284
51993	ENSMUSG00000071477.10	Zfp777	chr6	-	48045496	48045599	48044444	48044701	48047631	48047794	18,24,18	4,5,4	54,33,45	4,4,0	252	149	0.00714583	0.0744849	0.727,0.739,0.727	0.889,0.83,1.0	-0.175	35.5
51994	ENSMUSG00000071477.10	Zfp777	chr6	-	48045496	48045599	48044444	48044701	48047985	48048114	18,28,20	24,41,53	59,36,45	34,39,26	252	149	0.000341324	0.00620838	0.307,0.288,0.182	0.506,0.353,0.506	-0.196	70.5
51999	ENSMUSG00000025823.9	Pdia4	chr6	-	47804024	47804198	47803704	47803910	47806505	47806644	149,215,269	547,2843,1736	445,431,319	1346,1787,377	323	149	1.28619e-10	9.92418e-09	0.112,0.034,0.067	0.132,0.1,0.281	-0.1	1744
52028	ENSMUSG00000029860.16	Zyx	chr6	+	42351341	42351362	42350945	42351148	42351474	42351607	63,36,76	34,39,64	29,31,17	55,58,24	170	149	0.000347166	0.00628887	0.619,0.447,0.51	0.316,0.319,0.383	0.186	87.6667
52034	ENSMUSG00000042097.17	Zfp239	chr6	+	117865760	117866032	117863083	117863142	117866394	117866574	4,2,0	8,7,5	17,6,4	5,14,4	421	149	0.00640069	0.0683335	0.15,0.092,0.0	0.546,0.132,0.261	-0.232	12.6667
52041	ENSMUSG00000042097.17	Zfp239	chr6	+	117866820	117867043	117866394	117866574	117869217	117869698	24,27,25	5,4,9	67,61,48	3,11,0	372	149	0.00874944	0.087316	0.658,0.73,0.527	0.899,0.69,1.0	-0.225	21.1667
52055	ENSMUSG00000035164.8	Zc3h12c	chr9	-	52119443	52119533	52117538	52117645	52120156	52120391	3,13,2	718,986,1019	194,241,216	62,9,10	239	149	0	0	0.003,0.008,0.001	0.661,0.943,0.931	-0.841	578.833
52057	ENSMUSG00000035164.8	Zc3h12c	chr9	-	52119443	52119590	52117538	52117645	52120156	52120391	12,15,2	718,986,1019	182,244,195	62,9,10	296	149	0	0	0.008,0.008,0.001	0.596,0.932,0.908	-0.806	575.667
52058	ENSMUSG00000035164.8	Zc3h12c	chr9	-	52119443	52119592	52111984	52116802	52120156	52120391	16,12,10	12,4,10	253,226,125	0,0,0	298	149	0	0	0.4,0.6,0.333	1.0,1.0,1.0	-0.556	111.333
52059	ENSMUSG00000035164.8	Zc3h12c	chr9	-	52119443	52119592	52117538	52117645	52120156	52120391	20,27,12	718,986,1019	427,468,312	62,9,10	298	149	0	0	0.014,0.014,0.006	0.775,0.963,0.94	-0.881	678.333
52060	ENSMUSG00000035164.8	Zc3h12c	chr9	-	52119443	52119592	52117538	52117645	52126562	52126702	4,15,2	0,4,9	176,244,193	0,0,2	298	149	1.92835e-06	7.27136e-05	1.0,0.652,0.1	1.0,1.0,0.98	-0.409	108.167
52082	ENSMUSG00000027751.13	Supt20	chr3	+	54709272	54709474	54709030	54709187	54710400	54710472	8,14,12	4,2,0	5,17,4	0,0,0	351	149	0.000505784	0.00862021	0.459,0.748,1.0	1.0,1.0,1.0	-0.264	10.3333
52117	ENSMUSG00000009741.15	Ubp1	chr9	+	113959375	113959457	113958828	113958939	113964551	113964655	37,99,79	45,191,100	47,46,15	74,192,49	231	149	0.00285836	0.0357518	0.347,0.251,0.338	0.291,0.134,0.165	0.115	162.333
52118	ENSMUSG00000009741.15	Ubp1	chr9	+	113959375	113959483	113958828	113958939	113964030	113964109	63,123,105	0,0,0	83,76,41	28,12,8	257	149	0	0	1.0,1.0,1.0	0.632,0.786,0.748	0.278	85
52119	ENSMUSG00000009741.15	Ubp1	chr9	+	113964030	113964109	113958828	113958939	113964551	113964655	0,2,0	45,191,100	40,24,10	74,192,49	228	149	1.11022e-16	1.52981e-14	0.0,0.007,0.0	0.261,0.076,0.118	-0.149	121.167
52204	ENSMUSG00000031729.6	Ist1	chr8	-	109675379	109675424	109671772	109672641	109676757	109676850	71,101,71	10,4,14	132,46,43	2,2,0	194	149	3.08373e-06	0.000109517	0.845,0.951,0.796	0.981,0.946,1.0	-0.112	82.6667
52207	ENSMUSG00000031729.6	Ist1	chr8	-	109675379	109675802	109671772	109672641	109676757	109676850	52,45,48	10,4,14	24,49,18	2,2,0	572	149	0.000918659	0.0140942	0.575,0.746,0.472	0.758,0.865,1.0	-0.277	13.3333
52234	ENSMUSG00000029534.17	St7	chr6	+	17848003	17848079	17846198	17846310	17852257	17852412	39,26,30	6,2,1	40,39,30	0,0,0	225	149	0.000129283	0.00272978	0.811,0.896,0.952	1.0,1.0,1.0	-0.114	24.1667
52297	ENSMUSG00000029655.17	N4bp2l2	chr5	-	150647459	150647548	150635971	150643315	150650664	150650739	43,64,36	8,3,6	106,45,29	2,1,0	238	149	1.17148e-05	0.000353431	0.771,0.93,0.79	0.971,0.966,1.0	-0.149	51.1667
52299	ENSMUSG00000029655.17	N4bp2l2	chr5	-	150647472	150647548	150643168	150643315	150661278	150662513	4,15,16	4,5,6	10,7,16	2,0,1	225	149	0.000496646	0.00848622	0.398,0.665,0.638	0.768,1.0,0.914	-0.327	14.3333
52308	ENSMUSG00000041132.11	N4bp2l1	chr5	-	150577171	150577237	150576639	150576767	150594263	150594528	0,2,6	26,40,59	11,6,5	24,32,21	215	149	0.000145424	0.0030189	0.0,0.033,0.066	0.241,0.115,0.142	-0.133	38.6667
52347	ENSMUSG00000040899.14	Ccr6	chr17	+	8251918	8252374	8245107	8245198	8255751	8255866	70,126,121	8,7,19	90,46,47	21,20,12	605	149	0.000673281	0.0109185	0.683,0.816,0.611	0.513,0.362,0.491	0.248	46.6667
52353	ENSMUSG00000024231.15	Cul2	chr18	+	3431487	3431585	3430911	3431114	3433993	3434110	288,269,295	0,0,0	283,196,100	21,3,14	247	149	5.75096e-13	5.61216e-11	1.0,1.0,1.0	0.89,0.975,0.812	0.108	233.5
52354	ENSMUSG00000024231.15	Cul2	chr18	+	3431487	3431585	3430911	3431114	3434843	3436374	20,27,35	0,0,4	47,18,22	10,0,11	247	149	0.00247698	0.0318988	1.0,1.0,0.841	0.739,1.0,0.547	0.185	21
52445	ENSMUSG00000039477.16	Tnrc18	chr5	-	142792748	142793160	142790063	142790189	142815014	142815445	20,24,16	10,7,7	12,17,20	19,19,15	561	149	0.0026196	0.0333356	0.347,0.477,0.378	0.144,0.192,0.262	0.201	14.1667
52461	ENSMUSG00000036565.7	Ttyh3	chr5	-	140638286	140638588	140635896	140636066	140648704	140649031	2,1,3	10,55,63	14,12,10	39,63,10	451	149	2.57217e-07	1.17494e-05	0.062,0.006,0.015	0.106,0.059,0.248	-0.11	47
52463	ENSMUSG00000042042.14	Csgalnact2	chr6	-	118124307	118124413	118120944	118121123	118126121	118126338	33,33,38	12,3,2	34,37,32	4,0,0	255	149	0.00230623	0.0301611	0.616,0.865,0.917	0.832,1.0,1.0	-0.145	37.6667
52477	ENSMUSG00000018008.8	Cyth4	chr15	+	78604859	78604941	78604635	78604700	78605846	78605913	6,9,12	117,217,257	19,32,17	86,132,37	231	149	6.20171e-13	6.03433e-11	0.032,0.026,0.029	0.125,0.135,0.229	-0.134	156.833
52478	ENSMUSG00000018008.8	Cyth4	chr15	+	78604859	78605033	78604635	78604700	78605846	78605913	6,21,16	117,217,257	34,50,19	86,132,37	323	149	0	0	0.023,0.043,0.028	0.154,0.149,0.192	-0.134	165.333
52537	ENSMUSG00000036948.17	Map11	chr5	-	138262846	138262969	138262169	138262744	138263066	138264033	48,108,76	0,2,4	51,55,22	0,5,8	272	149	0.00851874	0.0853465	1.0,0.967,0.912	1.0,0.858,0.601	0.14	63.1667
52627	ENSMUSG00000030279.15	C2cd5	chr6	-	143019195	143019429	143017882	143018073	143020323	143020374	6,13,5	2,9,11	20,6,8	6,0,0	383	149	0.00149011	0.0210468	0.539,0.36,0.15	0.565,1.0,1.0	-0.505	14
52692	ENSMUSG00000029438.9	Bcl7a	chr5	+	123347633	123347717	123344625	123344721	123351866	123351948	14,15,2	2,24,9	0,0,4	8,16,12	233	149	0.000444853	0.00775859	0.817,0.286,0.124	0.0,0.0,0.176	0.35	17.6667
52753	ENSMUSG00000029616.9	Erp29	chr5	-	121447140	121447565	121440823	121445572	121452190	121452506	93,191,161	0,2,0	110,188,57	4,9,2	574	149	6.57301e-06	0.000212462	1.0,0.961,1.0	0.877,0.844,0.881	0.12	109.833
52763	ENSMUSG00000029603.15	Dtx1	chr5	-	120693701	120693969	120683686	120683748	120694409	120695403	0,2,6	153,271,318	126,95,84	34,37,4	417	149	0	0	0.0,0.003,0.007	0.57,0.478,0.882	-0.64	188.333
52781	ENSMUSG00000026639.18	Lamb3	chr1	+	193254423	193254530	193207749	193207877	193269443	193269562	28,30,33	0,0,2	33,45,17	4,5,2	256	149	0.000271121	0.00511746	1.0,1.0,0.906	0.828,0.84,0.832	0.135	33.1667
52809	ENSMUSG00000029516.19	Cit	chr5	+	115890096	115890175	115886653	115886807	115908637	115908821	0,4,14	215,192,196	22,20,17	108,102,47	228	149	9.21485e-15	1.09515e-12	0.0,0.013,0.045	0.117,0.114,0.191	-0.121	156.167
52810	ENSMUSG00000029516.19	Cit	chr5	+	115890096	115890175	115886653	115886807	115925393	115925709	2,4,14	2,1,2	22,20,15	0,0,0	228	149	0.00476963	0.0541426	0.395,0.723,0.821	1.0,1.0,1.0	-0.354	13.6667
52812	ENSMUSG00000029516.19	Cit	chr5	+	115997415	115997853	115995392	115995473	116005784	116006091	34,64,71	0,0,0	54,44,12	0,6,0	587	149	0.00656755	0.069679	1.0,1.0,1.0	1.0,0.651,1.0	0.116	33
52842	ENSMUSG00000029577.13	Ube3b	chr5	+	114387453	114387501	114387093	114387278	114388722	114388782	37,50,46	0,1,2	40,49,21	0,3,10	197	149	0.00131967	0.0190519	1.0,0.974,0.946	1.0,0.925,0.614	0.127	43.1667
52883	ENSMUSG00000029501.14	Ankle2	chr5	+	110247219	110247342	110244503	110244570	110249330	110249500	0,0,6	703,858,913	49,114,98	179,91,44	272	149	0	0	0.0,0.0,0.004	0.13,0.407,0.55	-0.361	509.167
52907	ENSMUSG00000056531.11	Ccdc18	chr5	+	108201324	108201423	108197756	108197970	108202064	108202181	29,28,30	0,0,0	34,20,8	4,1,2	248	149	0.000643245	0.0104902	1.0,1.0,1.0	0.836,0.923,0.706	0.178	24.6667
52955	ENSMUSG00000046079.16	Lrrc8d	chr5	+	105715048	105715460	105700865	105701085	105732229	105734240	3,3,6	6,8,23	10,16,2	4,19,2	561	149	0.00386603	0.0456691	0.117,0.091,0.065	0.399,0.183,0.21	-0.173	17
53002	ENSMUSG00000032202.11	Rab27a	chr9	+	73056785	73056889	73044983	73045011	73060975	73061124	0,10,4	14,10,19	0,0,0	21,2,2	253	149	3.51995e-05	0.000904855	0.0,0.371,0.11	0.0,0.0,0.0	0.16	13.6667
53023	ENSMUSG00000046691.14	Chtf8	chr8	-	106886919	106887051	106883893	106884374	106887300	106887356	16,27,42	4,4,0	31,16,10	0,0,0	281	149	0.000160433	0.00326927	0.68,0.782,1.0	1.0,1.0,1.0	-0.179	14.3333
53046	ENSMUSG00000029406.15	Pitpnm2	chr5	-	124124852	124124959	124123938	124124087	124125298	124125463	51,121,156	0,17,10	29,88,20	20,18,2	256	149	0.00350657	0.0422095	1.0,0.806,0.901	0.458,0.74,0.853	0.219	88.6667
53049	ENSMUSG00000029406.15	Pitpnm2	chr5	-	124152223	124152300	124143605	124143647	124152543	124152719	9,13,28	53,130,83	12,33,23	53,79,16	226	149	0.00673905	0.0711624	0.101,0.062,0.182	0.13,0.216,0.487	-0.163	88.6667
53075	ENSMUSG00000009090.17	Ap1b1	chr11	+	5002724	5003127	4986933	4987051	5009529	5009592	169,262,328	853,1303,1352	826,550,481	946,853,480	552	149	0	0	0.051,0.051,0.061	0.191,0.148,0.213	-0.13	1400.5
53077	ENSMUSG00000009090.17	Ap1b1	chr11	+	5002967	5003127	4986933	4987051	5009529	5009592	175,299,361	853,1303,1352	895,669,523	946,853,480	309	149	0	0	0.09,0.1,0.114	0.313,0.274,0.344	-0.209	1451.5
53131	ENSMUSG00000029687.16	Ezh2	chr6	-	47579134	47579239	47577543	47577667	47595183	47595341	0,4,2	9,28,25	12,2,4	19,13,6	254	149	0.000717353	0.0114766	0.0,0.077,0.045	0.27,0.083,0.281	-0.171	20.6667
53157	ENSMUSG00000029254.16	Stap1	chr5	+	86096247	86096687	86094732	86094802	86103699	86106125	52,42,76	2,11,8	126,74,92	0,4,0	589	149	1.14059e-05	0.000344737	0.868,0.491,0.706	1.0,0.824,1.0	-0.253	25.8333
53211	ENSMUSG00000096916.7	Zfp850	chr7	-	28005466	28005626	28005218	28005317	28007313	28007440	10,19,10	48,106,111	32,42,10	52,78,43	309	149	1.28186e-06	5.01771e-05	0.091,0.08,0.042	0.229,0.206,0.101	-0.108	93.5
53226	ENSMUSG00000055923.16	Aasdh	chr5	-	76890461	76890526	76888592	76888834	76891602	76891795	0,0,0	32,43,55	53,64,50	18,6,15	214	149	0	0	0.0,0.0,0.0	0.672,0.881,0.699	-0.751	56
53233	ENSMUSG00000055923.16	Aasdh	chr5	-	76894289	76894458	76891602	76891795	76896376	76896690	13,40,25	94,131,137	41,62,43	35,26,23	318	149	0	0	0.061,0.125,0.079	0.354,0.528,0.467	-0.361	109
53236	ENSMUSG00000000732.9	Icosl	chr10	+	78076765	78076973	78075204	78075354	78077143	78077173	1,11,5	10,83,97	8,23,18	47,35,18	357	149	2.96268e-07	1.33952e-05	0.04,0.052,0.021	0.066,0.215,0.294	-0.154	59.3333
53237	ENSMUSG00000000732.9	Icosl	chr10	+	78076849	78076973	78075204	78075354	78077143	78077173	4,2,5	10,83,97	15,17,16	47,35,18	273	149	7.46302e-09	4.4427e-07	0.179,0.013,0.027	0.148,0.21,0.327	-0.155	58.1667
53252	ENSMUSG00000039531.8	Zup1	chr10	-	33949792	33949864	33949200	33949498	33950482	33950617	12,29,25	6,8,6	9,29,20	0,5,0	221	149	0.00259334	0.0330836	0.574,0.71,0.737	1.0,0.796,1.0	-0.258	24.8333
53253	ENSMUSG00000039531.8	Zup1	chr10	-	33949792	33949864	33949200	33949498	33951130	33951195	3,7,9	24,17,26	15,12,8	7,5,6	221	149	7.81293e-07	3.22369e-05	0.078,0.217,0.189	0.591,0.618,0.473	-0.399	23.1667
53336	ENSMUSG00000029221.15	Slc30a9	chr5	+	67350277	67350346	67349781	67349911	67352651	67353355	0,0,4	184,152,167	71,25,27	140,119,78	218	149	0	0	0.0,0.0,0.016	0.257,0.126,0.191	-0.186	161.167
53339	ENSMUSG00000030016.14	Zfp638	chr6	+	83928652	83929070	83914366	83914489	83934948	83935010	143,302,270	2,2,3	241,279,97	13,5,8	567	149	7.26548e-05	0.00166855	0.949,0.975,0.959	0.83,0.936,0.761	0.119	29.8333
53342	ENSMUSG00000030016.14	Zfp638	chr6	+	83956702	83956762	83954710	83954761	83957508	83957592	135,78,187	133,167,146	97,70,84	229,194,150	209	149	0.00171425	0.0236948	0.42,0.25,0.477	0.232,0.205,0.285	0.142	278.333
53440	ENSMUSG00000037999.13	Arap2	chr5	-	62750606	62750688	62749295	62749816	62765519	62766159	0,0,0	6,9,11	0,2,8	34,33,10	231	149	0.00174581	0.024076	0.0,0.0,0.0	0.0,0.038,0.34	-0.126	18.8333
53458	ENSMUSG00000037816.10	Fbxw17	chr13	+	50427221	50427360	50426621	50426780	50431539	50431750	4,2,6	14,16,19	9,19,9	3,14,1	288	149	2.68557e-06	9.70862e-05	0.129,0.061,0.14	0.608,0.413,0.823	-0.505	17.3333
53468	ENSMUSG00000021661.16	Ankra2	chr13	+	98266150	98266510	98263073	98263476	98267315	98267474	20,50,66	10,9,10	46,69,52	1,10,0	509	149	0.00187059	0.0254957	0.369,0.619,0.659	0.931,0.669,1.0	-0.318	57.1667
53470	ENSMUSG00000001630.13	Stk38l	chr6	+	146760300	146760495	146760120	146760172	146766194	146766317	0,3,0	12,30,20	0,1,12	15,23,8	344	149	0.00431761	0.0500361	0.0,0.042,0.0	0.0,0.018,0.394	-0.123	20.6667
53636	ENSMUSG00000049606.16	Zfp644	chr5	-	106690729	106690877	106638426	106638635	106696531	106696650	2,4,4	6,12,5	0,2,2	16,20,4	297	149	0.00668483	0.0706754	0.143,0.143,0.286	0.0,0.048,0.201	0.108	12.8333
53648	ENSMUSG00000038187.14	Btbd10	chr7	-	113351780	113351910	113335321	113335518	113368871	113368958	59,100,75	24,26,30	63,58,16	76,69,16	279	149	1.00196e-09	6.78378e-08	0.568,0.673,0.572	0.307,0.31,0.348	0.283	102
53693	ENSMUSG00000029119.9	Man2b2	chr5	-	36826039	36826209	36824091	36824207	36827863	36827969	81,306,341	0,0,2	213,348,113	4,12,14	319	149	1.4552e-08	8.28478e-07	1.0,1.0,0.988	0.961,0.931,0.79	0.102	239
53715	ENSMUSG00000021431.15	Snrnp48	chr13	+	38214604	38214612	38211066	38211141	38216324	38216513	18,22,14	15,47,45	13,10,5	86,62,38	157	149	0.000209021	0.00409393	0.532,0.308,0.228	0.125,0.133,0.111	0.233	62.5
53716	ENSMUSG00000021431.15	Snrnp48	chr13	+	38214604	38215098	38211066	38211141	38216324	38216513	72,165,191	15,47,45	130,135,125	86,62,38	643	149	0.00187874	0.0255805	0.527,0.449,0.496	0.259,0.335,0.433	0.148	76
53719	ENSMUSG00000057406.16	Nsd2	chr5	+	33821658	33821691	33820724	33820877	33843111	33843737	24,57,66	4,7,6	21,41,4	4,15,14	182	149	0.00426165	0.0494732	0.831,0.87,0.9	0.811,0.691,0.19	0.303	43.8333
53721	ENSMUSG00000057406.16	Nsd2	chr5	+	33821663	33821728	33820828	33820877	33843111	33843737	112,47,57	4,7,6	37,23,16	4,15,14	214	149	0.000277673	0.00522042	0.951,0.824,0.869	0.866,0.516,0.443	0.273	57
53730	ENSMUSG00000057406.16	Nsd2	chr5	+	33871366	33871634	33868753	33868878	33879057	33879189	66,52,94	228,145,172	133,88,72	104,75,18	417	149	1.2175e-07	5.87597e-06	0.094,0.114,0.163	0.314,0.295,0.588	-0.275	137
53732	ENSMUSG00000057406.16	Nsd2	chr5	+	33871369	33871634	33868753	33868878	33879057	33879189	64,52,86	228,145,172	128,82,72	104,75,18	414	149	2.49381e-07	1.14612e-05	0.092,0.114,0.153	0.307,0.282,0.59	-0.273	133.5
53733	ENSMUSG00000057406.16	Nsd2	chr5	+	33871501	33871634	33868753	33868878	33879057	33879189	4,11,13	228,145,172	23,9,15	104,75,18	282	149	5.0017e-07	2.15041e-05	0.009,0.039,0.038	0.105,0.06,0.306	-0.128	133
53756	ENSMUSG00000002320.15	Tm9sf1	chr14	-	55638022	55638193	55636059	55636612	55640384	55640570	12,14,17	0,0,2	8,10,4	2,7,0	320	149	0.000476515	0.00819907	1.0,1.0,0.798	0.651,0.399,1.0	0.249	11.3333
53757	ENSMUSG00000002320.15	Tm9sf1	chr14	-	55638022	55638505	55636059	55636612	55640384	55640570	28,58,77	0,0,2	54,52,25	2,7,0	632	149	0.000777092	0.0122959	1.0,1.0,0.901	0.864,0.637,1.0	0.133	11.1667
53769	ENSMUSG00000079363.7	Gbp4	chr5	-	105138226	105138451	105136838	105137045	105139479	105139586	0,0,2	10,12,4	12,12,0	12,10,2	374	149	6.32985e-06	0.000205401	0.0,0.0,0.166	0.285,0.323,0.0	-0.147	12.6667
53799	ENSMUSG00000031010.17	Usp9x	chrX	+	13165389	13165532	13164711	13164868	13166631	13166727	57,97,98	9,8,9	83,103,52	0,2,0	292	149	3.07505e-08	1.65376e-06	0.764,0.861,0.847	1.0,0.963,1.0	-0.164	86.3333
53821	ENSMUSG00000024675.19	Ms4a4c	chr19	+	11417244	11417699	11416328	11416448	11418992	11419118	470,569,460	12,15,4	540,463,378	25,22,30	604	149	5.12276e-06	0.000169791	0.906,0.903,0.966	0.842,0.838,0.757	0.113	486.833
53840	ENSMUSG00000025745.12	Hadha	chr5	-	30147975	30148021	30147345	30147416	30154881	30154962	89,74,112	12,26,42	59,60,32	46,44,12	195	149	0.00237459	0.0308428	0.85,0.685,0.671	0.495,0.51,0.671	0.177	101
53858	ENSMUSG00000061979.8	Rcc1l	chr5	-	134165380	134165423	134163623	134163805	134166664	134166716	2,16,10	0,2,1	5,10,0	0,4,10	192	149	0.00536133	0.0594449	1.0,0.861,0.886	1.0,0.66,0.0	0.362	10
53885	ENSMUSG00000073147.3	5031425E22Rik	chr5	-	23423425	23423725	23423223	23423343	23433209	23433336	2,4,20	0,0,0	5,18,10	2,0,4	449	149	0.000173412	0.00349736	1.0,1.0,1.0	0.453,1.0,0.453	0.365	10.8333
53888	ENSMUSG00000073147.3	5031425E22Rik	chr5	-	23423516	23423725	23422403	23422902	23433209	23433336	2,5,20	0,2,6	5,18,8	2,0,0	358	149	0.00315738	0.0387849	1.0,0.51,0.581	0.51,1.0,1.0	-0.14	11.3333
53934	ENSMUSG00000042569.13	Dhrs7b	chr11	+	60852418	60852507	60851741	60851958	60855699	60855852	162,207,195	8,15,14	194,130,89	18,13,37	238	149	0.00316287	0.0388308	0.927,0.896,0.897	0.871,0.862,0.601	0.129	180.333
53957	ENSMUSG00000022391.16	Rangap1	chr15	-	81709486	81709536	81706400	81706503	81710360	81710553	124,182,157	0,6,4	125,124,55	17,13,10	199	149	8.48947e-09	5.02676e-07	1.0,0.958,0.967	0.846,0.877,0.805	0.132	136.167
53972	ENSMUSG00000079659.5	Tmem243	chr5	+	9151214	9151383	9101216	9101395	9152966	9153125	0,3,4	8,12,14	23,14,10	14,26,18	318	149	0.000569999	0.00950532	0.0,0.105,0.118	0.435,0.201,0.207	-0.207	24.3333
53995	ENSMUSG00000020454.17	Eif4enif1	chr11	+	3240922	3241363	3236213	3236353	3242376	3242718	18,16,14	0,0,0	12,14,12	2,4,0	590	149	0.000124396	0.00264464	1.0,1.0,1.0	0.602,0.469,1.0	0.31	11
54051	ENSMUSG00000030319.8	Cand2	chr6	+	115785823	115785979	115785105	115785371	115786875	115786981	0,0,0	35,57,38	0,7,8	29,23,6	305	149	4.35887e-06	0.00014801	0.0,0.0,0.0	0.0,0.129,0.394	-0.174	33.8333
54059	ENSMUSG00000061244.14	Exoc5	chr14	-	49015533	49015632	49013754	49014349	49016197	49016306	53,48,48	14,5,2	28,45,28	0,2,0	248	149	1.57301e-05	0.000454188	0.695,0.852,0.935	1.0,0.931,1.0	-0.15	45.5
54151	ENSMUSG00000039936.18	Pik3cd	chr4	-	149697052	149697223	149674139	149674194	149701502	149701590	0,31,15	46,85,82	49,17,8	39,61,6	320	149	0.000267873	0.00506477	0.0,0.145,0.078	0.369,0.115,0.383	-0.215	73.1667
54184	ENSMUSG00000029020.13	Mfn2	chr4	-	147886264	147886424	147885707	147885748	147887205	147887313	14,81,45	0,2,11	52,76,19	0,0,0	309	149	1.5948e-05	0.000459482	1.0,0.951,0.664	1.0,1.0,1.0	-0.128	37.6667
54186	ENSMUSG00000030595.15	Nfkbib	chr7	-	28760014	28760096	28759097	28759204	28760176	28760265	159,376,374	0,0,0	222,230,104	18,18,12	231	149	0	0	1.0,1.0,1.0	0.888,0.892,0.848	0.124	252.167
54221	ENSMUSG00000019857.7	Asf1a	chr10	+	53600394	53600569	53597254	53597298	53602347	53602463	6,6,8	272,331,268	77,79,49	290,188,84	324	149	0	0	0.01,0.008,0.014	0.109,0.162,0.212	-0.15	276.333
54227	ENSMUSG00000025616.14	Usp16	chr16	+	87467136	87467315	87466252	87466356	87469674	87469862	0,10,1	69,104,68	108,146,49	12,6,0	328	149	0	0	0.0,0.042,0.007	0.803,0.917,1.0	-0.89	95.5
54235	ENSMUSG00000020220.16	Vps13d	chr4	-	145079940	145080083	145075709	145075833	145081300	145081476	25,40,14	32,134,145	163,180,158	26,25,16	292	149	0	0	0.285,0.132,0.047	0.762,0.786,0.834	-0.639	159.667
54236	ENSMUSG00000020220.16	Vps13d	chr4	-	145079940	145080109	145075709	145075833	145081300	145081476	0,3,3	32,134,145	7,8,10	26,25,16	318	149	3.20488e-12	2.91789e-10	0.0,0.01,0.01	0.112,0.13,0.227	-0.15	68.1667
54237	ENSMUSG00000020220.16	Vps13d	chr4	-	145079966	145080083	145075709	145075833	145081300	145081476	29,45,23	32,134,145	177,226,164	26,25,16	266	149	0	0	0.337,0.158,0.082	0.792,0.835,0.852	-0.634	173.667
54238	ENSMUSG00000020220.16	Vps13d	chr4	-	145079966	145080109	145075709	145075833	145081300	145081476	0,8,10	32,134,145	17,51,12	26,25,16	292	149	0	0	0.0,0.03,0.034	0.25,0.51,0.277	-0.324	79.3333
54239	ENSMUSG00000020220.16	Vps13d	chr4	-	145079991	145080083	145075709	145075833	145081300	145081476	25,38,13	32,134,145	162,172,154	26,25,16	241	149	0	0	0.326,0.149,0.053	0.794,0.81,0.856	-0.644	157
54240	ENSMUSG00000020220.16	Vps13d	chr4	-	145079991	145080109	145075709	145075833	145081300	145081476	0,1,2	32,134,145	8,16,8	26,25,16	267	149	0	0	0.0,0.004,0.008	0.147,0.263,0.218	-0.205	68.8333
54267	ENSMUSG00000071669.14	Snx29	chr16	+	11398467	11398599	11367676	11367801	11399764	11399835	0,0,0	3,15,13	12,10,14	33,34,20	281	149	4.46492e-08	2.34167e-06	0.0,0.0,0.0	0.162,0.135,0.271	-0.189	25.6667
54268	ENSMUSG00000071669.14	Snx29	chr16	+	11398467	11398599	11395218	11395399	11399764	11399835	0,0,0	26,26,31	28,31,38	17,30,15	281	149	0	0	0.0,0.0,0.0	0.466,0.354,0.573	-0.464	40.3333
54325	ENSMUSG00000032698.15	Lmo2	chr2	+	103979549	103979748	103976004	103976220	103980874	103981878	0,6,4	160,350,325	90,91,38	233,353,103	348	149	0	0	0.0,0.007,0.005	0.142,0.099,0.136	-0.122	292.167
54392	ENSMUSG00000049421.13	Zfp260	chr7	+	30099575	30099722	30095184	30095211	30104229	30104278	83,155,102	4,0,4	144,131,140	14,13,14	296	149	9.27342e-06	0.000288403	0.913,1.0,0.928	0.838,0.835,0.834	0.111	134
54393	ENSMUSG00000049421.13	Zfp260	chr7	+	30099613	30099722	30095184	30095211	30104229	30104278	73,145,98	4,0,4	144,119,123	14,13,14	258	149	9.37374e-06	0.000291266	0.913,1.0,0.934	0.856,0.841,0.835	0.105	125.167
54396	ENSMUSG00000027170.12	Eif3m	chr2	-	105001265	105001436	105000241	105000302	105004924	105005006	121,144,125	33,29,32	117,142,79	12,5,2	320	149	9.28441e-09	5.46184e-07	0.631,0.698,0.645	0.819,0.93,0.948	-0.241	23.8333
54406	ENSMUSG00000035268.14	Pkig	chr2	+	163703485	163703528	163659149	163659235	163721127	163723758	74,103,134	8,63,49	50,49,16	30,42,16	192	149	0.00588543	0.0639926	0.878,0.559,0.68	0.564,0.475,0.437	0.214	105.667
54437	ENSMUSG00000066037.14	Hnrnpr	chr4	+	136314131	136314255	136311027	136311089	136316360	136316423	150,166,158	26,72,42	204,217,110	25,27,10	273	149	9.61164e-05	0.00212241	0.759,0.557,0.672	0.817,0.814,0.857	-0.167	201.167
54471	ENSMUSG00000098950.7	Gm28036	chr2	-	156103348	156103432	156079338	156079464	156111785	156111931	61,66,74	36,103,87	46,43,19	112,155,44	233	149	2.47752e-05	0.00066865	0.52,0.291,0.352	0.208,0.151,0.216	0.196	136.333
54494	ENSMUSG00000043257.15	Pigv	chr4	-	133664657	133664933	133660386	133662791	133669737	133669860	8,11,4	6,2,3	6,16,5	0,0,2	425	149	0.000301241	0.00559866	0.319,0.658,0.319	1.0,1.0,0.467	-0.39	10.5
54548	ENSMUSG00000028899.11	Taf12	chr4	+	132280121	132280377	132274415	132274487	132282793	132283045	2,6,15	121,165,166	69,58,40	142,166,66	405	149	0	0	0.006,0.013,0.032	0.152,0.114,0.182	-0.132	169.333
54594	ENSMUSG00000028797.20	Tmem234	chr4	+	129601402	129601533	129601087	129601134	129601869	129601961	6,37,38	4,0,2	42,20,30	15,19,12	280	149	0.00162628	0.0226624	0.444,1.0,0.91	0.598,0.359,0.571	0.275	14.5
54598	ENSMUSG00000028797.20	Tmem234	chr4	+	129601402	129601625	129601087	129601134	129601869	129601930	12,54,47	4,0,2	48,33,20	15,19,12	372	149	4.1154e-05	0.00103201	0.546,1.0,0.904	0.562,0.41,0.4	0.359	10
54701	ENSMUSG00000028842.15	Ago3	chr4	-	126407741	126407857	126376906	126377041	126417227	126417399	14,7,14	0,0,2	9,8,19	2,0,6	265	149	0.00135689	0.0194836	1.0,1.0,0.797	0.717,1.0,0.64	0.147	13.5
54710	ENSMUSG00000075229.11	Ccdc58	chr16	+	36082870	36082940	36072083	36072137	36085016	36085342	10,0,0	24,23,11	8,12,6	13,18,4	219	149	0.000382538	0.00682375	0.221,0.0,0.0	0.295,0.312,0.505	-0.297	21.5
54804	ENSMUSG00000027637.3	Rab5if	chr2	+	156870856	156871078	156865256	156865360	156872337	156872467	3,20,14	780,1040,1125	239,291,157	813,620,512	371	149	0	0	0.002,0.008,0.005	0.106,0.159,0.11	-0.12	935.667
54805	ENSMUSG00000027637.3	Rab5if	chr2	+	156870856	156871080	156863144	156863417	156872337	156872467	5,2,2	0,5,10	195,134,115	11,2,1	373	149	0.000229758	0.00443869	1.0,0.138,0.074	0.876,0.964,0.979	-0.536	80.3333
54806	ENSMUSG00000027637.3	Rab5if	chr2	+	156870856	156871080	156865256	156865360	156872337	156872467	8,22,16	780,1040,1125	433,423,269	813,620,512	373	149	0	0	0.004,0.008,0.006	0.175,0.214,0.173	-0.181	1010.17
54830	ENSMUSG00000021981.10	Cab39l	chr14	+	59482232	59482419	59479043	59479184	59496802	59496944	0,0,0	20,16,9	4,4,8	12,2,2	336	149	1.90743e-08	1.06054e-06	0.0,0.0,0.0	0.129,0.47,0.639	-0.413	12.8333
54831	ENSMUSG00000021981.10	Cab39l	chr14	+	59482235	59482419	59478031	59478073	59496802	59496944	0,0,0	56,22,12	2,3,4	17,14,4	333	149	0.000436634	0.00764328	0.0,0.0,0.0	0.05,0.087,0.309	-0.149	22.3333
54837	ENSMUSG00000106734.3	Gm20559	chr6	-	3341162	3341296	3335761	3335888	3342595	3342674	82,206,187	0,24,11	67,125,71	40,24,20	283	149	7.98426e-07	3.28421e-05	1.0,0.819,0.9	0.469,0.733,0.651	0.289	142.833
54839	ENSMUSG00000106734.3	Gm20559	chr6	-	3341162	3341355	3335761	3335888	3342595	3342674	82,203,185	0,24,11	65,126,59	40,24,20	342	149	8.35001e-07	3.41986e-05	1.0,0.787,0.88	0.415,0.696,0.562	0.331	139.833
54871	ENSMUSG00000033326.15	Kdm4a	chr4	-	118141163	118141250	118138869	118138989	118142382	118142553	0,0,2	48,51,51	45,34,21	71,60,17	236	149	0	0	0.0,0.0,0.024	0.286,0.263,0.438	-0.321	66.6667
54878	ENSMUSG00000016534.15	Lamp2	chrX	-	38421640	38421851	38405061	38405571	38424266	38424431	368,429,479	32,71,75	564,520,374	26,22,3	360	149	3.0842e-13	3.11954e-11	0.826,0.714,0.726	0.9,0.907,0.981	-0.174	493.833
54879	ENSMUSG00000016534.15	Lamp2	chrX	-	38421675	38421851	38405061	38405571	38424266	38424431	372,427,478	32,71,75	556,517,372	26,22,3	325	149	1.71863e-13	1.80697e-11	0.842,0.734,0.745	0.907,0.915,0.983	-0.161	491.833
54896	ENSMUSG00000056899.10	Immp2l	chr12	+	41629193	41629284	41628763	41628829	41703654	41703757	4,12,19	124,135,191	23,45,33	99,130,67	240	149	9.69713e-12	8.37073e-10	0.02,0.052,0.058	0.126,0.177,0.234	-0.136	147
54910	ENSMUSG00000020752.11	Recql5	chr11	-	115913483	115913576	115897040	115897259	115916978	115917058	0,1,0	33,68,48	4,7,2	53,70,3	242	149	0.000687862	0.0111036	0.0,0.009,0.0	0.044,0.058,0.291	-0.128	48.1667
54969	ENSMUSG00000037860.15	Aim2	chr1	+	173444985	173445255	173420597	173420686	173452827	173452948	0,0,4	8,7,14	6,10,13	10,4,1	419	149	7.37792e-06	0.00023528	0.0,0.0,0.092	0.176,0.471,0.822	-0.459	12.8333
54970	ENSMUSG00000037860.15	Aim2	chr1	+	173444985	173445255	173427758	173427898	173452827	173452948	3,12,10	59,81,75	29,27,20	23,23,9	419	149	0	0	0.018,0.05,0.045	0.31,0.295,0.441	-0.311	61.8333
55007	ENSMUSG00000028621.17	Cyb5rl	chr4	+	107077457	107077780	107073872	107073960	107080890	107081094	6,33,15	0,2,4	13,18,4	8,9,6	472	149	0.000879725	0.0136066	1.0,0.839,0.542	0.339,0.387,0.174	0.494	18
55102	ENSMUSG00000083161.2	Gm11427	chr11	+	83241544	83241751	83225533	83225685	83243817	83243996	98,114,137	71,65,69	85,87,93	10,9,13	356	149	6.10623e-15	7.38898e-13	0.366,0.423,0.454	0.781,0.802,0.75	-0.363	141.833
55103	ENSMUSG00000083161.2	Gm11427	chr11	+	83241631	83241751	83225533	83225685	83243817	83243996	77,94,123	71,65,69	77,81,88	10,9,13	269	149	3.10862e-15	3.85273e-13	0.375,0.445,0.497	0.81,0.833,0.789	-0.372	129.5
55105	ENSMUSG00000083161.2	Gm11427	chr11	+	83259124	83259312	83255144	83255316	83260043	83260960	46,68,78	17,31,34	37,45,39	0,2,0	337	149	4.44089e-16	5.86427e-14	0.545,0.492,0.504	1.0,0.909,1.0	-0.456	61.5
55131	ENSMUSG00000035199.6	Arl6ip5	chr6	+	97230090	97230108	97229536	97229754	97232399	97233315	0,0,0	143,378,382	41,39,8	137,244,66	167	149	0	0	0.0,0.0,0.0	0.211,0.125,0.098	-0.145	239.667
55168	ENSMUSG00000028580.15	Pum1	chr4	+	130743677	130743794	130741462	130741556	130746977	130747003	129,229,227	42,28,38	204,236,138	24,14,11	266	149	0.000512433	0.00871023	0.632,0.821,0.77	0.826,0.904,0.875	-0.127	208
55169	ENSMUSG00000028580.15	Pum1	chr4	+	130743698	130743794	130741462	130741556	130746977	130747003	68,181,158	42,28,38	144,180,85	24,14,11	245	149	0.00390594	0.0460425	0.496,0.797,0.717	0.785,0.887,0.825	-0.162	162.167
55181	ENSMUSG00000028495.14	Rps6	chr4	-	86855898	86856005	86854803	86854955	86856145	86856356	11,16,24	4,8,2	14,11,10	0,1,0	256	149	8.79742e-06	0.000275531	0.615,0.538,0.875	1.0,0.865,1.0	-0.279	16.8333
55203	ENSMUSG00000026875.14	Traf1	chr2	-	34956195	34956278	34949038	34949104	34957958	34958163	455,606,560	17,42,29	455,311,292	74,71,94	232	149	0	0	0.945,0.903,0.925	0.798,0.738,0.666	0.19	501
55246	ENSMUSG00000025583.15	Rptor	chr11	+	119811948	119812020	119799321	119799466	119817077	119817179	2,28,44	0,8,13	30,22,13	0,3,0	221	149	0.000174209	0.00350598	1.0,0.702,0.695	1.0,0.832,1.0	-0.145	27.1667
55248	ENSMUSG00000025583.15	Rptor	chr11	+	119846185	119846423	119843681	119843756	119846752	119846944	16,54,56	0,2,8	21,39,25	0,0,0	387	149	3.56717e-05	0.000916285	1.0,0.912,0.729	1.0,1.0,1.0	-0.12	28.8333
55253	ENSMUSG00000029505.17	Ep400	chr5	-	110673090	110673240	110670874	110671096	110673406	110673614	45,51,58	10,0,2	61,76,35	0,0,0	299	149	2.45706e-05	0.000664348	0.692,1.0,0.935	1.0,1.0,1.0	-0.124	56.3333
55254	ENSMUSG00000029505.17	Ep400	chr5	-	110673090	110673287	110670874	110671096	110673406	110673614	44,51,58	10,0,2	64,76,34	0,0,0	346	149	2.01892e-05	0.000560799	0.655,1.0,0.926	1.0,1.0,1.0	-0.14	56.5
55258	ENSMUSG00000029505.17	Ep400	chr5	-	110673126	110673240	110670874	110671096	110673406	110673614	17,12,34	10,0,2	26,27,25	0,0,0	263	149	2.65488e-05	0.000709896	0.491,1.0,0.906	1.0,1.0,1.0	-0.201	25.5
55259	ENSMUSG00000029505.17	Ep400	chr5	-	110673126	110673287	110670874	110671096	110673406	110673614	22,13,34	10,0,2	30,27,26	0,0,0	310	149	1.55235e-05	0.000449784	0.514,1.0,0.891	1.0,1.0,1.0	-0.198	27.3333
55288	ENSMUSG00000093594.1	Gm20707	chr4	-	147795657	147795724	147782318	147784497	147807089	147807183	19,13,23	1,13,10	11,3,3	13,10,4	216	149	0.00576641	0.0629247	0.929,0.408,0.613	0.369,0.171,0.341	0.356	20.5
55295	ENSMUSG00000044827.10	Tlr1	chr5	-	64932666	64932768	64924679	64927298	64933525	64933563	0,6,13	8,10,11	0,0,0	11,3,2	251	149	2.31162e-06	8.52343e-05	0.0,0.263,0.412	0.0,0.0,0.0	0.225	10.6667
55331	ENSMUSG00000026797.16	Stxbp1	chr2	-	32823062	32823171	32821834	32821916	32823535	32823585	0,3,0	29,16,26	2,6,1	10,6,2	258	149	0.000165562	0.00336041	0.0,0.098,0.0	0.104,0.366,0.224	-0.199	16.8333
55333	ENSMUSG00000027884.16	Clcc1	chr3	+	108674636	108674775	108673280	108673427	108676684	108678012	22,48,44	6,3,2	22,48,18	0,2,0	288	149	0.000573337	0.0095538	0.655,0.892,0.919	1.0,0.925,1.0	-0.153	35.8333
55383	ENSMUSG00000030264.14	Thumpd3	chr6	+	113050756	113050936	113049338	113049416	113055638	113056115	139,149,170	64,138,88	875,571,566	123,114,33	329	149	5.04707e-13	4.96164e-11	0.496,0.328,0.467	0.763,0.694,0.886	-0.351	505
55387	ENSMUSG00000034602.15	Mon2	chr10	-	123058718	123058910	123052184	123052312	123059187	123059251	6,4,2	147,268,224	39,53,24	126,104,53	341	149	0	0	0.018,0.006,0.004	0.119,0.182,0.165	-0.146	175
55388	ENSMUSG00000034602.15	Mon2	chr10	-	123058796	123058910	123052184	123052312	123059187	123059251	6,3,2	147,268,224	24,45,24	126,104,53	263	149	0	0	0.023,0.006,0.005	0.097,0.197,0.204	-0.155	171
55389	ENSMUSG00000034602.15	Mon2	chr10	-	123058804	123058910	123052184	123052312	123059187	123059251	5,3,2	147,268,224	26,47,24	126,104,53	255	149	0	0	0.019,0.006,0.005	0.108,0.209,0.209	-0.165	171.5
55445	ENSMUSG00000050812.18	Ecpas	chr4	-	58885368	58885498	58879017	58879134	58912475	58912749	226,404,387	48,52,36	276,273,151	91,52,54	279	149	0.000173616	0.0034982	0.715,0.806,0.852	0.618,0.737,0.599	0.14	341.667
55487	ENSMUSG00000028426.10	Rad23b	chr4	+	55380994	55381116	55378233	55378289	55383586	55383714	15,20,16	0,0,0	18,19,9	6,8,0	271	149	3.39536e-07	1.51458e-05	1.0,1.0,1.0	0.623,0.566,1.0	0.27	18.5
55535	ENSMUSG00000064068.14	Mtx1	chr3	-	89210051	89210183	89209645	89209659	89210265	89210336	19,48,40	0,0,0	35,37,16	4,4,0	281	149	0.000217885	0.00425003	1.0,1.0,1.0	0.823,0.831,1.0	0.115	33.1667
55549	ENSMUSG00000042505.6	Sdhaf3	chr6	+	6957003	6957080	6956006	6956200	7038853	7042979	0,4,10	6,27,4	0,0,0	11,16,6	226	149	0.000134254	0.00281421	0.0,0.089,0.622	0.0,0.0,0.0	0.237	14
55598	ENSMUSG00000033885.15	Pxk	chr14	+	8157433	8157507	8155285	8155345	8159998	8160031	3,8,4	10,13,10	0,1,0	10,2,6	223	149	3.52209e-05	0.000905055	0.167,0.291,0.211	0.0,0.25,0.0	0.14	11.1667
55654	ENSMUSG00000029174.18	Tbc1d1	chr5	+	64256714	64256819	64173387	64173896	64260352	64260442	7,129,92	4,8,4	46,108,26	0,0,0	254	149	1.04378e-05	0.000319538	0.507,0.904,0.931	1.0,1.0,1.0	-0.219	70.6667
55670	ENSMUSG00000003528.15	Slc25a1	chr16	-	17927366	17927463	17927149	17927292	17927544	17927887	61,159,153	0,9,5	90,127,65	9,14,10	246	149	0.000226509	0.00438612	1.0,0.915,0.949	0.858,0.846,0.797	0.121	116.667
55710	ENSMUSG00000021109.13	Hif1a	chr12	+	73944910	73944932	73944078	73944187	73945551	73947530	71,77,139	23,17,35	95,97,54	4,9,10	171	149	5.85039e-05	0.00139458	0.729,0.798,0.776	0.954,0.904,0.825	-0.127	105.167
55779	ENSMUSG00000040296.15	Ddx58	chr4	-	40215019	40215111	40213730	40213879	40216354	40216490	0,3,2	100,150,164	16,22,13	86,104,51	241	149	3.33067e-16	4.46015e-14	0.0,0.012,0.007	0.103,0.116,0.136	-0.112	118.5
55803	ENSMUSG00000000876.11	Pxmp4	chr2	-	154595481	154595570	154592164	154592363	154596201	154596264	0,3,2	36,86,91	39,44,38	28,57,2	238	149	1.44329e-15	1.84724e-13	0.0,0.021,0.014	0.466,0.326,0.922	-0.56	71
55825	ENSMUSG00000039967.14	Zfp292	chr4	-	34821709	34821935	34819463	34819600	34826692	34826895	0,2,6	20,81,35	31,39,21	36,40,20	375	149	0	0	0.0,0.01,0.064	0.255,0.279,0.294	-0.251	55.1667
55826	ENSMUSG00000039967.14	Zfp292	chr4	-	34821875	34821935	34819463	34819600	34826692	34826895	0,0,4	20,81,35	22,28,19	36,40,20	209	149	0	0	0.0,0.0,0.075	0.303,0.333,0.404	-0.322	50.8333
55921	ENSMUSG00000052085.7	Dock8	chr19	+	25064227	25064352	25052612	25052638	25065387	25067106	6,9,2	2,2,1	0,7,4	10,4,16	274	149	0.000385133	0.00686637	0.62,0.71,0.521	0.0,0.488,0.12	0.414	10.5
55933	ENSMUSG00000052085.7	Dock8	chr19	+	25159846	25160155	25158352	25158522	25161015	25161155	0,0,0	13,44,43	8,8,16	32,28,16	458	149	1.26499e-10	9.78953e-09	0.0,0.0,0.0	0.075,0.085,0.245	-0.135	34.6667
55969	ENSMUSG00000029647.15	Pan3	chr5	+	147488147	147488258	147455117	147455188	147503084	147503202	8,15,2	2,3,3	15,18,22	2,2,0	260	149	0.00903626	0.0896674	0.696,0.741,0.276	0.811,0.838,1.0	-0.312	15.3333
55972	ENSMUSG00000029647.15	Pan3	chr5	+	147492499	147492571	147488110	147488258	147503084	147503202	0,3,8	6,21,3	0,0,0	19,20,22	221	149	0.000315695	0.00582822	0.0,0.088,0.643	0.0,0.0,0.0	0.244	17
56085	ENSMUSG00000026771.14	Spopl	chr2	-	23545152	23545218	23544745	23544897	23545443	23545579	14,17,14	0,3,2	22,13,38	8,6,8	215	149	0.0101077	0.0978062	1.0,0.797,0.829	0.656,0.6,0.767	0.201	24.1667
56086	ENSMUSG00000026771.14	Spopl	chr2	-	23545152	23545227	23544745	23544897	23545443	23545579	14,23,14	0,3,2	24,16,41	8,6,8	224	149	0.00790471	0.0806022	1.0,0.836,0.823	0.666,0.639,0.773	0.194	26.5
56133	ENSMUSG00000009207.15	Lnpk	chr2	-	74554987	74555003	74551060	74551101	74568940	74569128	51,38,48	2,6,6	36,32,27	32,8,12	165	149	1.36765e-05	0.000402221	0.958,0.851,0.878	0.504,0.783,0.67	0.243	49.6667
56158	ENSMUSG00000037369.17	Kdm6a	chrX	+	18246013	18246064	18241701	18241828	18246196	18246416	56,67,121	8,3,19	58,100,54	19,32,15	200	149	0.000164746	0.00334895	0.839,0.943,0.826	0.695,0.7,0.728	0.162	92
56177	ENSMUSG00000036553.16	Sh3tc1	chr5	-	35722193	35722526	35721529	35721604	35723913	35724144	0,0,0	2,34,10	17,36,18	0,8,0	482	149	0	0	0.0,0.0,0.0	1.0,0.582,1.0	-0.861	20.8333
56187	ENSMUSG00000029720.9	Gm20605	chr5	+	137638660	137638738	137638438	137638542	137639121	137639198	51,98,75	0,10,11	78,104,27	16,28,8	227	149	0.000551596	0.00925619	1.0,0.865,0.817	0.762,0.709,0.689	0.174	84.3333
56188	ENSMUSG00000029720.9	Gm20605	chr5	+	137638673	137638738	137638438	137638542	137639121	137639198	44,90,69	0,10,11	71,101,17	16,28,8	214	149	0.00104202	0.0155914	1.0,0.862,0.814	0.755,0.715,0.597	0.203	77.5
56198	ENSMUSG00000096764.1	Gm21985	chr2	+	112339927	112340000	112339245	112339487	112341830	112342045	0,14,18	63,135,168	126,129,60	31,41,37	222	149	0	0	0.0,0.065,0.067	0.732,0.679,0.521	-0.6	137
56212	ENSMUSG00000034903.18	Cobll1	chr2	-	65105714	65105846	65103159	65103394	65107011	65107086	26,15,38	65,74,107	62,42,12	82,57,22	281	149	3.96521e-05	0.00100153	0.175,0.097,0.158	0.286,0.281,0.224	-0.12	96.3333
56223	ENSMUSG00000023206.16	Il15ra	chr2	+	11723439	11723610	11720012	11720105	11724095	11724128	7,19,20	2,10,6	6,19,6	0,0,0	320	149	2.94783e-09	1.87199e-07	0.62,0.469,0.608	1.0,1.0,1.0	-0.434	14.5
56290	ENSMUSG00000006019.15	Dhx34	chr7	-	16210513	16210688	16205987	16206150	16212808	16213026	12,34,23	0,0,0	7,32,12	2,4,2	324	149	7.1069e-06	0.000227838	1.0,1.0,1.0	0.617,0.786,0.734	0.288	19
56347	ENSMUSG00000036792.12	Mbd5	chr2	+	49089687	49089763	49086589	49086652	49099716	49099809	0,0,0	91,126,142	42,36,12	70,96,93	225	149	0	0	0.0,0.0,0.0	0.284,0.199,0.079	-0.187	118
56367	ENSMUSG00000028706.14	Nsun4	chr4	-	116040877	116040997	116040068	116040229	116044684	116044839	0,0,0	27,19,27	10,2,4	14,28,8	269	149	2.79405e-07	1.27019e-05	0.0,0.0,0.0	0.283,0.038,0.217	-0.179	23.1667
56372	ENSMUSG00000020273.13	Papolg	chr11	-	23877884	23878248	23876319	23876458	23879873	23879963	0,2,4	64,150,136	53,64,28	79,87,23	513	149	0	0	0.0,0.004,0.008	0.163,0.176,0.261	-0.196	115
56397	ENSMUSG00000040242.14	Fgfr1op2	chr6	+	146592507	146592747	146589893	146590036	146595175	146595289	52,128,143	228,362,383	274,271,156	77,58,34	389	149	0	0	0.08,0.119,0.125	0.577,0.642,0.637	-0.511	327.833
56398	ENSMUSG00000040242.14	Fgfr1op2	chr6	+	146592507	146592951	146589893	146590036	146595175	146595289	26,71,70	228,362,383	177,149,85	77,58,34	593	149	0	0	0.028,0.047,0.044	0.366,0.392,0.386	-0.342	197
56399	ENSMUSG00000040242.14	Fgfr1op2	chr6	+	146592633	146592735	146589893	146590036	146595175	146595289	83,94,139	228,362,383	278,286,173	77,58,34	251	149	0	0	0.178,0.134,0.177	0.682,0.745,0.751	-0.563	365.833
56400	ENSMUSG00000040242.14	Fgfr1op2	chr6	+	146592633	146592951	146589893	146590036	146595175	146595289	112,183,209	228,362,383	471,461,246	77,58,34	467	149	0	0	0.135,0.139,0.148	0.661,0.717,0.698	-0.551	382
56412	ENSMUSG00000033313.11	Fbxl8	chr8	+	105267763	105267866	105266694	105267165	105268009	105269170	0,4,0	34,37,29	23,21,18	13,41,0	252	149	1.45248e-09	9.5901e-08	0.0,0.06,0.0	0.511,0.232,1.0	-0.561	36.6667
56413	ENSMUSG00000033313.11	Fbxl8	chr8	+	105267766	105267866	105266694	105267165	105268009	105269170	0,4,0	34,37,29	27,13,8	13,41,0	249	149	9.95886e-08	4.90601e-06	0.0,0.061,0.0	0.554,0.159,1.0	-0.551	34.3333
56414	ENSMUSG00000033313.11	Fbxl8	chr8	+	105267791	105267866	105266694	105267165	105268009	105269170	0,4,0	34,37,29	29,13,12	13,41,0	224	149	2.16461e-08	1.19654e-06	0.0,0.067,0.0	0.597,0.174,1.0	-0.568	35.3333
56436	ENSMUSG00000028086.15	Fbxw7	chr3	+	84879377	84879531	84864144	84864200	84890094	84890252	0,0,2	8,19,2	17,2,6	3,14,0	303	149	2.13472e-05	0.000589274	0.0,0.0,0.33	0.736,0.066,1.0	-0.491	12.1667
56487	ENSMUSG00000002550.16	Uck1	chr2	-	32256358	32256412	32255280	32256211	32256617	32256669	0,6,7	31,38,50	20,11,13	41,70,12	203	149	0.000626878	0.0102838	0.0,0.104,0.093	0.264,0.103,0.443	-0.204	49.8333
56549	ENSMUSG00000039997.16	Ifi203	chr1	-	173924045	173924137	173922219	173922604	173926805	173927222	25,150,100	16,35,22	116,122,34	55,103,23	241	149	0.00658878	0.0698264	0.491,0.726,0.738	0.566,0.423,0.478	0.163	133.5
56556	ENSMUSG00000039997.16	Ifi203	chr1	-	173933782	173933891	173928274	173929516	173935009	173935177	146,165,189	24,50,57	108,66,65	54,37,26	258	149	0.000853391	0.013264	0.778,0.656,0.657	0.536,0.507,0.591	0.152	164.5
56558	ENSMUSG00000039997.16	Ifi203	chr1	-	173933782	173933923	173928274	173929516	173935009	173935177	157,195,208	24,50,57	115,90,63	54,37,26	290	149	0.000542253	0.00913417	0.771,0.667,0.652	0.522,0.556,0.555	0.152	179.333
56582	ENSMUSG00000027900.15	Dram2	chr3	+	106571610	106571693	106570692	106570854	106572972	106573065	36,45,47	0,1,0	55,42,27	4,13,2	232	149	4.94309e-07	2.12796e-05	1.0,0.967,1.0	0.898,0.675,0.897	0.166	40.6667
56596	ENSMUSG00000039844.20	Rapgef1	chr2	+	29679720	29679850	29679132	29679269	29686104	29686283	19,71,76	34,125,94	61,59,41	46,73,21	279	149	0.00616308	0.0662753	0.23,0.233,0.302	0.415,0.301,0.51	-0.154	116.667
56597	ENSMUSG00000039844.20	Rapgef1	chr2	+	29679739	29679850	29679132	29679269	29686104	29686283	11,66,64	34,125,94	61,59,41	46,73,21	260	149	0.000793792	0.0125101	0.156,0.232,0.281	0.432,0.317,0.528	-0.203	115.833
56618	ENSMUSG00000051278.12	Zgrf1	chr3	+	127584655	127584723	127583583	127584170	127586018	127586203	6,17,22	43,64,112	15,13,11	34,37,23	217	149	0.0103274	0.0994569	0.087,0.154,0.119	0.232,0.194,0.247	-0.104	66.1667
56624	ENSMUSG00000093803.3	Ppp2r3d	chr9	-	124423233	124423640	124422622	124422828	124423911	124424154	12,36,39	16,66,50	30,63,6	22,46,2	556	149	0.00539037	0.0596625	0.167,0.128,0.173	0.268,0.268,0.446	-0.171	47.5
56625	ENSMUSG00000093803.3	Ppp2r3d	chr9	-	124423509	124423640	124422622	124422828	124423911	124424154	2,6,2	16,66,50	4,16,2	22,46,2	280	149	0.00204278	0.027361	0.062,0.046,0.021	0.088,0.156,0.347	-0.154	39
56633	ENSMUSG00000035629.19	Rubcn	chr16	-	32848367	32848552	32847829	32847989	32849677	32849761	0,0,1	82,145,139	91,67,87	140,123,53	334	149	0	0	0.0,0.0,0.003	0.225,0.195,0.423	-0.28	154.667
56634	ENSMUSG00000035629.19	Rubcn	chr16	-	32848378	32848468	32847829	32847989	32849677	32849761	0,0,0	82,145,139	15,31,26	140,123,53	239	149	0	0	0.0,0.0,0.0	0.063,0.136,0.234	-0.144	125.667
56635	ENSMUSG00000035629.19	Rubcn	chr16	-	32848378	32848550	32847829	32847989	32849677	32849761	0,0,0	82,145,139	26,53,38	140,123,53	321	149	0	0	0.0,0.0,0.0	0.079,0.167,0.25	-0.165	133.167
56636	ENSMUSG00000035629.19	Rubcn	chr16	-	32848378	32848552	32847829	32847989	32849677	32849761	0,0,1	82,145,139	116,112,112	140,123,53	323	149	0	0	0.0,0.0,0.003	0.277,0.296,0.494	-0.355	170.5
56658	ENSMUSG00000028252.20	Ccnc	chr4	+	21742374	21742704	21741954	21741990	21743246	21743314	56,90,76	2,5,3	118,83,40	0,0,0	479	149	4.11344e-05	0.00103201	0.897,0.848,0.887	1.0,1.0,1.0	-0.123	73.6667
56688	ENSMUSG00000097145.5	9230114K14Rik	chr5	+	52194397	52194631	52192917	52192978	52194800	52194890	6,1,3	4,5,2	120,80,74	0,0,0	383	149	9.99201e-16	1.29631e-13	0.369,0.072,0.369	1.0,1.0,1.0	-0.73	40.5
56689	ENSMUSG00000097145.5	9230114K14Rik	chr5	+	52194397	52194631	52192917	52193596	52194800	52194890	6,0,0	0,5,2	65,68,41	3,1,2	383	149	5.86248e-05	0.00139646	1.0,0.0,0.0	0.894,0.964,0.889	-0.582	23.5
56692	ENSMUSG00000038533.15	Cbfa2t2	chr2	+	154500403	154500543	154436534	154436636	154504552	154504777	242,255,348	31,37,46	341,305,237	17,40,4	289	149	0.000465166	0.00804748	0.801,0.78,0.796	0.912,0.797,0.968	-0.1	317.167
56753	ENSMUSG00000050106.17	Tmc8	chr11	+	117792088	117792167	117791442	117791601	117792540	117792613	14,45,58	6,1,6	46,47,15	0,0,0	228	149	6.97193e-06	0.000224051	0.604,0.967,0.863	1.0,1.0,1.0	-0.189	39
56758	ENSMUSG00000022124.15	Fbxl3	chr14	-	103095208	103095541	103092303	103092426	103099161	103099554	139,218,250	0,10,13	210,205,73	10,14,26	482	149	0.00811463	0.0822261	1.0,0.871,0.856	0.867,0.819,0.465	0.192	38.1667
56789	ENSMUSG00000056851.14	Pcbp2	chr15	+	102473383	102473627	102470784	102470803	102474130	102474154	24,43,47	8,16,22	19,32,15	6,0,2	393	149	0.00683398	0.0719779	0.532,0.505,0.448	0.546,1.0,0.74	-0.267	10.3333
56827	ENSMUSG00000042508.16	Dmtf1	chr5	-	9132482	9132613	9131287	9131308	9136065	9136142	109,134,138	4,2,6	58,115,79	6,13,14	280	149	9.25833e-06	0.000288126	0.935,0.973,0.924	0.837,0.825,0.75	0.14	113
56842	ENSMUSG00000022708.16	Zbtb20	chr16	+	43508118	43508322	43462946	43462986	43569680	43569761	14,16,9	4,24,24	0,14,4	21,33,24	353	149	0.0045839	0.052518	0.596,0.22,0.137	0.0,0.152,0.066	0.245	30.6667
56879	ENSMUSG00000066406.15	Akap13	chr7	+	75720619	75720887	75720128	75720195	75723784	75723920	0,2,0	225,390,389	104,112,95	259,308,175	417	149	0	0	0.0,0.002,0.0	0.125,0.115,0.162	-0.133	343.167
56912	ENSMUSG00000087179.8	Gm14230	chr2	-	156834458	156834775	156833048	156833426	156837822	156837913	4,6,6	4,14,17	0,0,0	5,7,4	466	149	1.73169e-05	0.000492315	0.242,0.121,0.101	0.0,0.0,0.0	0.155	11.1667
56954	ENSMUSG00000006476.19	Nsmf	chr2	+	25060142	25060263	25059604	25059694	25060478	25060562	20,55,46	9,0,0	63,59,23	0,0,0	270	149	0.00281028	0.0352784	0.551,1.0,1.0	1.0,1.0,1.0	-0.15	45.8333
56963	ENSMUSG00000004233.14	Wars2	chr3	+	99214655	99214736	99205224	99205310	99216458	99220203	22,50,22	12,5,6	44,40,11	0,4,1	230	149	0.000412468	0.00728141	0.543,0.866,0.704	1.0,0.866,0.877	-0.21	36.1667
57004	ENSMUSG00000054280.14	Prr14l	chr5	-	32851881	32851998	32845730	32845959	32854092	32854256	2,12,21	2,0,6	17,12,2	0,0,0	266	149	0.000263925	0.00500578	0.359,1.0,0.662	1.0,1.0,1.0	-0.326	11.3333
57030	ENSMUSG00000032913.13	Lrig2	chr3	-	104462311	104462787	104461400	104461688	104463858	104464308	28,29,23	0,4,2	38,21,42	0,0,0	625	149	0.000806362	0.0126871	1.0,0.633,0.733	1.0,1.0,1.0	-0.211	14.1667
57031	ENSMUSG00000032913.13	Lrig2	chr3	-	104462311	104462808	104461400	104461688	104463858	104464308	42,34,26	0,4,2	32,49,63	0,0,0	646	149	0.00141716	0.0202213	1.0,0.662,0.75	1.0,1.0,1.0	-0.196	20.6667
57032	ENSMUSG00000032913.13	Lrig2	chr3	-	104476029	104476210	104468484	104468648	104479781	104479873	24,4,11	15,21,16	9,0,0	46,10,17	330	149	7.0543e-05	0.00162926	0.419,0.079,0.237	0.081,0.0,0.0	0.218	28.8333
57104	ENSMUSG00000035236.17	Scai	chr2	-	39094436	39094562	39083537	39083610	39094702	39094784	11,19,17	31,31,52	5,11,7	51,57,42	275	149	0.000450179	0.00783095	0.161,0.249,0.15	0.05,0.095,0.083	0.111	55.6667
57123	ENSMUSG00000025290.17	Rps24	chr14	+	24491664	24491815	24490730	24490758	24493382	24493460	2,7,20	1,12,17	4,12,2	2,0,0	300	149	4.17377e-05	0.0010439	0.498,0.225,0.369	0.498,1.0,1.0	-0.469	13.1667
57159	ENSMUSG00000038696.14	Mapkap1	chr2	+	34419107	34419265	34407182	34407254	34435132	34435222	12,24,12	44,96,76	19,26,44	54,34,37	307	149	1.95859e-05	0.000546642	0.117,0.108,0.071	0.146,0.271,0.366	-0.162	79.6667
57180	ENSMUSG00000002107.18	Celf2	chr2	-	6553784	6553928	6539704	6547213	6560658	6560790	49,90,80	6,0,0	45,32,13	9,4,1	293	149	0.00048171	0.00827776	0.806,1.0,1.0	0.718,0.803,0.869	0.139	45.6667
57188	ENSMUSG00000025816.15	Sec61a2	chr2	-	5883676	5883878	5882817	5882949	5886498	5886577	0,0,0	15,75,63	9,8,10	50,31,16	351	149	2.38837e-10	1.77604e-08	0.0,0.0,0.0	0.071,0.099,0.21	-0.127	46.1667
57191	ENSMUSG00000035545.13	Leng8	chr7	+	4143258	4143309	4142833	4143037	4143418	4143697	10,21,22	6,56,44	1,8,10	42,31,26	200	149	0.00576384	0.0629069	0.554,0.218,0.271	0.017,0.161,0.223	0.214	46.1667
57203	ENSMUSG00000005102.13	Eif2ak4	chr2	+	118408129	118408504	118405046	118405149	118410882	118410963	35,59,75	2,2,2	18,25,26	0,0,0	524	149	0.00627064	0.0672148	0.833,0.893,0.914	1.0,1.0,1.0	-0.12	18.1667
57224	ENSMUSG00000033852.16	Gm28042	chr2	+	120030815	120030876	120030288	120030542	120031306	120031402	5,20,21	6,0,4	24,9,9	0,2,0	210	149	0.00173843	0.0239891	0.372,1.0,0.788	1.0,0.761,1.0	-0.2	16.6667
57276	ENSMUSG00000026873.9	Phf19	chr2	-	34907004	34907336	34906457	34906558	34911163	34911802	17,16,14	10,2,0	8,13,7	0,0,2	481	149	0.00585386	0.0636909	0.345,0.712,1.0	1.0,1.0,0.52	-0.154	14.5
57290	ENSMUSG00000027508.15	Pag1	chr3	-	9787261	9787319	9752073	9752486	9833210	9833679	205,260,235	65,121,121	256,246,185	56,53,40	207	149	6.60755e-06	0.000213475	0.694,0.607,0.583	0.767,0.77,0.769	-0.141	306.5
57298	ENSMUSG00000020564.17	Atxn7l1	chr12	+	33249850	33250060	33217711	33217816	33325910	33328849	12,6,4	5,6,6	0,2,0	11,22,3	359	149	1.77112e-08	9.88054e-07	0.499,0.293,0.217	0.0,0.036,0.0	0.324	12.8333
57299	ENSMUSG00000020564.17	Atxn7l1	chr12	+	33315364	33315479	33314288	33314391	33325910	33326133	10,15,5	24,21,36	6,19,12	7,11,18	264	149	0.00960406	0.0938266	0.19,0.287,0.073	0.326,0.494,0.273	-0.181	30.6667
57358	ENSMUSG00000079557.11	March2	chr17	-	33691970	33692153	33687227	33688242	33696036	33696246	59,63,58	0,0,0	54,85,24	7,2,3	332	149	3.92065e-06	0.000134711	1.0,1.0,1.0	0.776,0.95,0.782	0.164	49.5
57360	ENSMUSG00000079557.11	March2	chr17	-	33691970	33692203	33687227	33688242	33696036	33696246	16,20,23	0,0,0	18,37,3	7,2,3	382	149	1.43003e-07	6.82741e-06	1.0,1.0,1.0	0.501,0.878,0.281	0.447	10
57402	ENSMUSG00000036099.16	Vezt	chr10	-	93989508	93989571	93984362	93984493	93990139	93990287	0,0,0	34,53,56	7,12,4	34,51,10	212	149	4.09665e-10	2.92429e-08	0.0,0.0,0.0	0.126,0.142,0.219	-0.162	43.5
57525	ENSMUSG00000039201.9	Tbc1d25	chrX	-	8172737	8173207	8156315	8156778	8174200	8174310	69,74,92	0,0,0	94,61,43	0,2,4	619	149	0.0102753	0.0991244	1.0,1.0,1.0	1.0,0.88,0.721	0.133	37.5
57620	ENSMUSG00000038299.16	Wdr36	chr18	+	32858346	32858599	32854779	32854859	32859219	32859327	0,2,0	867,1325,1187	46,95,65	67,36,26	402	149	0	0	0.0,0.001,0.0	0.203,0.494,0.481	-0.392	619.333
57671	ENSMUSG00000035620.15	Ric8b	chr10	+	85004778	85004862	85001781	85001901	85015075	85018337	2,4,4	13,7,29	0,0,2	17,15,12	233	149	0.00161799	0.0225799	0.09,0.268,0.081	0.0,0.0,0.096	0.114	17.5
57696	ENSMUSG00000112627.1	4933412E12Rik	chr10	+	116957095	116957328	116955527	116955657	116962029	116963279	39,24,46	74,107,104	53,29,42	67,67,32	382	149	0.0028734	0.0358994	0.171,0.08,0.147	0.236,0.144,0.339	-0.107	114
57735	ENSMUSG00000000861.15	Bcl11a	chr11	+	24087680	24087808	24085320	24085650	24158252	24158354	10,6,4	865,1770,1864	770,564,514	1031,1231,386	277	149	0	0	0.006,0.002,0.001	0.287,0.198,0.417	-0.298	1502.5
57736	ENSMUSG00000000861.15	Bcl11a	chr11	+	24087680	24087808	24085320	24085650	24163145	24168429	10,6,4	177,277,315	687,525,465	229,357,160	277	149	0	0	0.029,0.012,0.007	0.617,0.442,0.61	-0.54	535.333
57737	ENSMUSG00000000861.15	Bcl11a	chr11	+	24087680	24087827	24085320	24085650	24158252	24158354	10,6,4	865,1770,1864	667,481,448	1031,1231,386	296	149	0	0	0.006,0.002,0.001	0.246,0.164,0.369	-0.257	1460.5
57751	ENSMUSG00000000861.15	Bcl11a	chr11	+	24158252	24158348	24085320	24085650	24163145	24168429	537,1068,1150	177,277,315	606,717,230	229,357,160	245	149	4.9657e-05	0.00121235	0.649,0.701,0.689	0.617,0.55,0.466	0.135	970.5
57868	ENSMUSG00000057133.14	Chd6	chr2	-	160970145	160970206	160969338	160969550	160977458	160977519	8,11,19	0,2,0	17,8,8	8,11,12	210	149	1.13811e-08	6.62112e-07	1.0,0.796,1.0	0.601,0.34,0.321	0.511	17.3333
57886	ENSMUSG00000048865.16	Arhgap30	chr1	+	171400555	171401044	171388953	171389363	171401924	171402007	176,357,443	14,16,10	336,373,163	0,6,2	638	149	4.72445e-06	0.000158324	0.746,0.839,0.912	1.0,0.936,0.95	-0.13	47.5
57977	ENSMUSG00000097743.1	Gm16973	chr14	-	56699148	56699306	56697346	56698038	56700915	56701268	21,39,27	0,4,6	37,39,65	0,0,0	307	149	5.82199e-06	0.000190126	1.0,0.826,0.686	1.0,1.0,1.0	-0.163	35.3333
58010	ENSMUSG00000022416.15	Cacna1i	chr15	+	80358905	80359099	80356128	80356221	80361862	80362272	72,87,177	14,9,17	63,48,46	12,11,18	343	149	0.00934654	0.0920873	0.691,0.808,0.819	0.695,0.655,0.526	0.147	95.6667
58035	ENSMUSG00000024513.16	Mbd2	chr18	+	70622556	70622705	70617835	70618013	70625663	70626131	6,1,5	7,18,12	0,2,0	8,9,14	298	149	0.000585149	0.00972384	0.3,0.027,0.172	0.0,0.1,0.0	0.133	13.6667
58038	ENSMUSG00000024513.16	Mbd2	chr18	+	70622589	70622705	70617835	70618013	70625663	70626131	6,1,8	7,18,12	1,2,0	8,9,14	265	149	0.00114985	0.0169948	0.325,0.03,0.273	0.066,0.111,0.0	0.15	14.3333
58048	ENSMUSG00000038705.13	Gmeb2	chr2	-	181286996	181287093	181277948	181278121	181287883	181288035	1,2,0	16,43,36	7,0,8	24,57,5	246	149	0.000450011	0.00783008	0.036,0.027,0.0	0.15,0.0,0.492	-0.193	32.8333
58049	ENSMUSG00000038705.13	Gmeb2	chr2	-	181287002	181287093	181277948	181278121	181287883	181288035	0,0,2	16,43,36	12,4,2	24,57,5	240	149	7.27958e-06	0.000232478	0.0,0.0,0.033	0.237,0.042,0.199	-0.148	33.5
58064	ENSMUSG00000036980.13	Taf6	chr5	-	138185391	138185525	138184331	138184547	138187169	138187226	0,2,2	8,35,23	0,13,2	14,33,4	283	149	0.00196007	0.0264177	0.0,0.029,0.044	0.0,0.172,0.208	-0.102	22.6667
58081	ENSMUSG00000035437.15	Rabgap1	chr2	+	37537301	37537388	37532515	37532629	37540416	37540542	71,85,69	0,3,22	84,60,49	35,6,14	236	149	0.00627414	0.0672414	1.0,0.947,0.664	0.602,0.863,0.688	0.153	71.1667
58135	ENSMUSG00000022092.11	Ppp3cc	chr14	-	70220016	70220084	70217864	70218277	70224309	70224407	154,190,236	71,152,122	179,147,113	203,200,98	217	149	6.73085e-05	0.0015707	0.598,0.462,0.57	0.377,0.335,0.442	0.159	310.833
58219	ENSMUSG00000053332.13	Gas5	chr1	+	161035982	161036099	161035751	161035804	161036207	161036629	71,136,128	18,23,34	94,104,80	14,12,8	266	149	0.00728407	0.0755586	0.688,0.768,0.678	0.79,0.829,0.849	-0.111	120.333
58305	ENSMUSG00000026455.14	Klhl12	chr1	+	134460847	134461025	134458465	134458666	134463826	134466570	2,2,12	23,21,9	23,16,13	20,20,12	327	149	0.00251889	0.0323259	0.038,0.042,0.378	0.344,0.267,0.33	-0.161	28.8333
58322	ENSMUSG00000026466.16	Tor1aip1	chr1	-	156017514	156017579	156013317	156013374	156022299	156022380	4,2,1	6,17,12	0,0,0	20,7,8	214	149	0.00273617	0.03452	0.317,0.076,0.055	0.0,0.0,0.0	0.149	12.8333
58329	ENSMUSG00000072946.12	Ptgr2	chr12	+	84296201	84296356	84295216	84295335	84298010	84298202	27,55,48	183,238,251	132,143,112	95,54,20	304	149	0	0	0.067,0.102,0.086	0.405,0.565,0.733	-0.483	204.167
58341	ENSMUSG00000019039.14	Dalrd3	chr9	+	108571940	108572058	108571781	108571864	108572186	108572297	45,106,143	4,8,6	105,127,55	15,20,8	267	149	0.00142658	0.0203482	0.863,0.881,0.93	0.796,0.78,0.793	0.102	107
58352	ENSMUSG00000026032.8	Ndufb3	chr1	+	58587490	58587728	58586383	58586670	58591089	58591249	0,0,0	176,254,242	60,78,58	183,260,78	387	149	0	0	0.0,0.0,0.0	0.112,0.104,0.223	-0.146	231.5
58354	ENSMUSG00000026032.8	Ndufb3	chr1	+	58587497	58587728	58586383	58586670	58591089	58591249	0,4,0	176,254,242	32,52,50	183,260,78	380	149	0	0	0.0,0.006,0.0	0.064,0.073,0.201	-0.111	221.833
58395	ENSMUSG00000035778.17	Ggta1	chr2	-	35435059	35435374	35432513	35432632	35461194	35461449	2,2,5	5,20,8	19,13,15	17,13,0	464	149	0.00132765	0.0191463	0.114,0.031,0.167	0.264,0.243,1.0	-0.398	19.8333
58396	ENSMUSG00000035778.17	Ggta1	chr2	-	35435059	35435374	35432513	35432632	35462344	35463231	0,0,0	7,16,13	21,25,13	14,24,14	464	149	1.72973e-13	1.81578e-11	0.0,0.0,0.0	0.325,0.251,0.23	-0.269	24.5
58452	ENSMUSG00000043019.12	Edem3	chr1	+	151794675	151794793	151792327	151792425	151794979	151795063	113,183,115	18,6,6	140,116,101	0,0,0	267	149	1.85974e-09	1.21346e-07	0.778,0.945,0.915	1.0,1.0,1.0	-0.121	133
58477	ENSMUSG00000028683.14	Eif2b3	chr4	+	117070941	117071406	117070638	117070787	117081557	117081661	69,56,61	330,310,381	192,193,152	229,172,135	614	149	0	0	0.048,0.042,0.037	0.169,0.214,0.215	-0.157	380
58505	ENSMUSG00000000085.16	Scmh1	chr4	+	120453703	120453775	120453243	120453306	120463074	120463119	2,17,8	0,0,0	13,18,5	20,8,17	221	149	1.40221e-11	1.19034e-09	1.0,1.0,1.0	0.305,0.603,0.165	0.642	18
58511	ENSMUSG00000026436.15	Elk4	chr1	+	132013025	132013234	132008296	132008612	132014382	132014456	108,135,157	4,10,9	215,141,130	0,2,0	358	149	4.22034e-08	2.22216e-06	0.918,0.849,0.879	1.0,0.967,1.0	-0.107	120.833
58515	ENSMUSG00000026436.15	Elk4	chr1	+	132017650	132017815	132014382	132014598	132019349	132019466	7,9,8	8,37,12	1,2,0	12,6,6	314	149	0.000618567	0.0101826	0.293,0.103,0.24	0.038,0.137,0.0	0.154	18
58574	ENSMUSG00000032294.17	Pkm	chr9	+	59663039	59663156	59656367	59656618	59665199	59665366	56,75,90	6,14,18	40,58,27	2,0,6	266	149	0.009445	0.0926869	0.839,0.75,0.737	0.918,1.0,0.716	-0.103	34.6667
58658	ENSMUSG00000047098.18	Rnf31	chr14	+	55594895	55595301	55594294	55594472	55595469	55595760	153,272,212	2,25,27	133,241,106	2,6,6	555	149	0.00719977	0.0749176	0.954,0.745,0.678	0.947,0.915,0.826	-0.104	51.3333
58659	ENSMUSG00000047098.18	Rnf31	chr14	+	55602602	55602695	55601880	55601938	55603255	55603424	9,40,49	4,10,45	33,45,16	4,12,0	242	149	0.00472385	0.0537503	0.581,0.711,0.401	0.836,0.698,1.0	-0.28	44.5
58677	ENSMUSG00000073491.11	Ifi213	chr1	-	173591827	173591891	173589506	173590460	173593937	173594044	8,1,2	8,96,92	0,0,0	52,47,33	213	149	0.00898332	0.0892618	0.412,0.007,0.015	0.0,0.0,0.0	0.145	56.5
58686	ENSMUSG00000025958.14	Creb1	chr1	+	64574194	64574255	64570133	64570276	64576178	64576329	868,635,916	178,196,228	815,564,626	65,63,61	210	149	2.22045e-16	3.00977e-14	0.776,0.697,0.74	0.899,0.864,0.879	-0.143	869.167
58707	ENSMUSG00000021460.17	Auh	chr13	-	52912915	52913061	52898649	52898736	52919000	52919088	356,346,415	6,78,50	836,646,548	37,43,5	295	149	0.00132161	0.0190758	0.968,0.691,0.807	0.919,0.884,0.982	-0.106	506.667
58815	ENSMUSG00000022971.18	Ifnar2	chr16	+	91385950	91386065	91384982	91385024	91387943	91388116	18,57,50	21,25,24	71,60,22	20,16,2	264	149	0.00575168	0.0628258	0.326,0.563,0.54	0.667,0.679,0.861	-0.259	64.3333
58848	ENSMUSG00000020114.12	Cand1	chr10	-	119237631	119237781	119227402	119227546	119239640	119240055	43,29,22	227,362,314	340,344,235	172,201,71	299	149	0	0	0.086,0.038,0.034	0.496,0.46,0.623	-0.474	393.333
58853	ENSMUSG00000000827.18	Tpd52l2	chr2	+	181511570	181511615	181508165	181508267	181513038	181513056	8,22,20	12,37,33	4,14,0	26,41,16	194	149	0.000682679	0.0110413	0.339,0.314,0.318	0.106,0.208,0.0	0.219	38.8333
58861	ENSMUSG00000030145.14	Zfp248	chr6	-	118453056	118453169	118433382	118433431	118453845	118453887	2,2,2	2,9,1	71,60,71	9,19,10	262	149	0.000117409	0.00251823	0.363,0.112,0.532	0.818,0.642,0.802	-0.418	43
58880	ENSMUSG00000047603.9	Zfp235	chr7	+	24138141	24138502	24137045	24137172	24140299	24140944	11,17,30	2,4,1	43,38,39	0,1,0	510	149	5.24473e-05	0.00127161	0.616,0.554,0.898	1.0,0.917,1.0	-0.283	10.1667
58890	ENSMUSG00000041997.16	Tlk1	chr2	-	70716629	70716719	70714140	70714165	70717781	70717893	364,466,572	47,57,59	487,345,314	5,8,2	239	149	0	0	0.828,0.836,0.858	0.984,0.964,0.99	-0.139	454.333
58974	ENSMUSG00000075284.10	Wipf1	chr2	-	73453723	73453977	73447848	73447937	73486379	73486469	2529,2035,2941	197,199,311	1752,1348,1255	284,242,208	403	149	2.62749e-09	1.68496e-07	0.826,0.791,0.778	0.695,0.673,0.69	0.112	2216.83
58975	ENSMUSG00000075284.10	Wipf1	chr2	-	73453723	73453992	73447848	73447937	73485622	73485763	4249,3710,5251	305,321,353	3143,2487,2198	469,425,258	418	149	1.32427e-12	1.25015e-10	0.832,0.805,0.841	0.705,0.676,0.752	0.115	2331
58994	ENSMUSG00000015189.12	Casd1	chr6	+	4611341	4611406	4608633	4608754	4613234	4613279	15,15,24	319,286,306	58,34,48	252,145,159	214	149	4.44089e-16	5.86427e-14	0.032,0.035,0.052	0.138,0.14,0.174	-0.111	276.833
59032	ENSMUSG00000097039.8	Pvt1	chr15	+	62244718	62244819	62242433	62242561	62249157	62250975	12,22,14	20,24,24	25,49,23	10,11,9	250	149	3.20926e-07	1.43734e-05	0.263,0.353,0.258	0.598,0.726,0.604	-0.351	40.5
59033	ENSMUSG00000097039.8	Pvt1	chr15	+	62244718	62244841	62242433	62242561	62249157	62250975	15,26,20	20,24,24	37,51,29	10,11,9	272	149	4.01169e-08	2.119e-06	0.291,0.372,0.313	0.67,0.717,0.638	-0.35	46
59035	ENSMUSG00000097039.8	Pvt1	chr15	+	62244718	62244982	62242433	62242561	62249157	62250975	15,25,18	20,24,24	30,56,27	10,11,9	413	149	2.37718e-07	1.09869e-05	0.213,0.273,0.213	0.52,0.647,0.52	-0.329	41.1667
59043	ENSMUSG00000023967.9	Mrps18a	chr17	+	46124975	46125387	46122802	46122831	46125642	46127723	16,21,18	40,49,57	24,35,6	18,6,14	561	149	0.0034609	0.0417579	0.096,0.102,0.077	0.262,0.608,0.102	-0.232	37.3333
59044	ENSMUSG00000023967.9	Mrps18a	chr17	+	46124975	46125409	46122802	46122831	46125642	46127723	10,18,16	40,49,57	24,35,6	18,6,14	583	149	0.000644757	0.0105097	0.06,0.086,0.067	0.254,0.599,0.099	-0.246	35.5
59047	ENSMUSG00000023967.9	Mrps18a	chr17	+	46125289	46125491	46122723	46122831	46125642	46127723	14,20,26	40,49,57	8,27,18	18,6,14	351	149	0.0099265	0.0963518	0.129,0.148,0.162	0.159,0.656,0.353	-0.243	36.5
59049	ENSMUSG00000027939.11	Nup210l	chr3	+	90135850	90135963	90134562	90134703	90136048	90136186	0,2,0	4,26,15	5,7,0	26,10,4	262	149	0.000283398	0.00531004	0.0,0.042,0.0	0.099,0.285,0.0	-0.114	16.5
59170	ENSMUSG00000003154.15	Foxj2	chr6	+	122840749	122840904	122840225	122840324	122842763	122845366	0,1,2	112,167,165	33,36,32	136,145,110	304	149	0	0	0.0,0.003,0.006	0.106,0.108,0.125	-0.11	156.5
59196	ENSMUSG00000086629.8	2810403D21Rik	chrX	+	108887153	108887256	108836265	108836355	108901463	108901555	8,8,10	2,8,11	2,6,0	13,10,2	252	149	0.00472057	0.0537415	0.703,0.372,0.35	0.083,0.262,0.0	0.36	13.3333
59250	ENSMUSG00000102059.1	Gm20257	chr1	+	58653738	58653824	58652640	58652689	58654944	58655831	5,10,6	6,35,36	12,14,0	87,128,61	235	149	0.00709816	0.0741153	0.346,0.153,0.096	0.08,0.065,0.0	0.15	66.6667
59254	ENSMUSG00000041143.16	Tmco4	chr4	+	139011565	139011894	139010468	139010601	139019572	139019670	0,0,0	28,60,56	7,15,10	8,30,1	478	149	2.95057e-09	1.87199e-07	0.0,0.0,0.0	0.214,0.135,0.757	-0.369	35.8333
59255	ENSMUSG00000041143.16	Tmco4	chr4	+	139011565	139011927	139010468	139010601	139019572	139019670	0,0,0	28,60,56	0,9,2	8,30,1	511	149	0.00777428	0.0795371	0.0,0.0,0.0	0.0,0.08,0.368	-0.149	32.3333
59256	ENSMUSG00000020472.14	Zkscan17	chr11	-	59498660	59498926	59493714	59493847	59499543	59499620	2,4,4	92,128,109	45,43,34	77,69,35	415	149	0	0	0.008,0.011,0.013	0.173,0.183,0.259	-0.194	107
59319	ENSMUSG00000034343.14	Ube2f	chr1	+	91275218	91275317	91265217	91265283	91276385	91276443	177,404,425	4,4,2	306,256,175	28,19,27	248	149	1.11022e-16	1.52981e-14	0.964,0.984,0.992	0.868,0.89,0.796	0.129	302.167
59320	ENSMUSG00000034343.14	Ube2f	chr1	+	91275218	91275542	91265217	91265283	91276385	91276551	6,21,32	4,4,2	26,14,21	28,19,27	473	149	0.000435138	0.0076191	0.321,0.623,0.834	0.226,0.188,0.197	0.389	20.6667
59321	ENSMUSG00000034343.14	Ube2f	chr1	+	91275249	91275542	91264586	91265283	91276385	91276551	306,387,438	4,4,2	320,275,200	28,19,27	442	149	0	0	0.963,0.97,0.987	0.794,0.83,0.714	0.194	321.667
59329	ENSMUSG00000033767.14	Tmem131l	chr3	-	83929907	83930050	83928680	83928808	83930635	83930708	0,0,2	31,118,84	12,16,10	40,63,13	292	149	4.50751e-14	5.025e-12	0.0,0.0,0.012	0.133,0.115,0.282	-0.173	64.8333
59388	ENSMUSG00000037795.14	N4bp2	chr5	+	65809166	65809240	65806189	65808543	65809763	65809809	11,47,36	0,0,3	36,45,8	6,8,2	223	149	5.94327e-05	0.00141166	1.0,1.0,0.889	0.8,0.79,0.728	0.19	33.6667
59395	ENSMUSG00000001855.15	Nup214	chr2	+	32047423	32047574	32042517	32042569	32051008	32051148	24,93,98	12,0,8	54,77,4	17,20,27	300	149	0.00165822	0.0230688	0.498,1.0,0.859	0.612,0.657,0.069	0.34	72.3333
59473	ENSMUSG00000038495.14	Otud7b	chr3	+	96151894	96152138	96151337	96151465	96152512	96152627	46,93,89	2,0,4	58,52,36	6,6,4	393	149	0.000787034	0.0124242	0.897,1.0,0.894	0.786,0.767,0.773	0.155	51.5
59498	ENSMUSG00000014959.12	Gorasp2	chr2	+	70672564	70672761	70661575	70661760	70674675	70674724	125,191,222	0,0,0	503,421,422	27,25,18	346	149	2.82141e-12	2.58645e-10	1.0,1.0,1.0	0.889,0.879,0.91	0.107	190.5
59501	ENSMUSG00000014959.12	Gorasp2	chr2	+	70674520	70674724	70672564	70672761	70676464	70676545	0,0,0	38,40,67	62,45,51	8,5,6	353	149	0	0	0.0,0.0,0.0	0.766,0.792,0.782	-0.78	53.6667
59503	ENSMUSG00000014959.12	Gorasp2	chr2	+	70674578	70674724	70672564	70672761	70676464	70676545	0,0,0	38,40,67	75,63,74	8,5,6	295	149	0	0	0.0,0.0,0.0	0.826,0.864,0.862	-0.851	62.6667
59504	ENSMUSG00000014959.12	Gorasp2	chr2	+	70674639	70674724	70672564	70672761	70676464	70676545	0,0,0	38,40,67	48,27,40	8,5,6	234	149	0	0	0.0,0.0,0.0	0.793,0.775,0.809	-0.792	46.5
59505	ENSMUSG00000014959.12	Gorasp2	chr2	+	70674675	70674724	70661589	70661760	70676464	70676545	0,0,0	181,489,454	70,43,52	336,369,162	198	149	0	0	0.0,0.0,0.0	0.136,0.081,0.195	-0.137	359.333
59506	ENSMUSG00000014959.12	Gorasp2	chr2	+	70674675	70674724	70672564	70672761	70676464	70676545	0,2,12	38,40,67	195,140,199	8,5,6	198	149	0	0	0.0,0.036,0.119	0.948,0.955,0.961	-0.903	118.667
59553	ENSMUSG00000038179.13	Slamf7	chr1	-	171638662	171638757	171637296	171637400	171638995	171639268	15,113,53	15,17,16	83,126,38	0,1,0	244	149	1.97176e-13	2.05365e-11	0.379,0.802,0.669	1.0,0.987,1.0	-0.379	79.5
59567	ENSMUSG00000043411.15	Usp48	chr4	+	137633832	137634246	137633342	137633465	137634897	137635008	71,125,159	10,16,8	108,155,55	4,2,4	563	149	0.00190129	0.0257978	0.653,0.674,0.84	0.877,0.954,0.784	-0.149	118.167
59572	ENSMUSG00000043411.15	Usp48	chr4	+	137636933	137636984	137634897	137635008	137637759	137637890	23,16,20	156,154,158	68,74,43	50,72,68	200	149	0	0	0.099,0.072,0.086	0.503,0.434,0.32	-0.333	150.333
59573	ENSMUSG00000043411.15	Usp48	chr4	+	137639205	137639309	137638155	137638262	137644342	137644498	20,35,20	8,5,6	15,13,22	16,11,12	253	149	0.00230624	0.0301611	0.596,0.805,0.663	0.356,0.41,0.519	0.26	28.8333
59575	ENSMUSG00000043411.15	Usp48	chr4	+	137639214	137639310	137638155	137638262	137644342	137644498	100,80,93	8,5,6	58,80,30	16,11,12	245	149	0.000115598	0.00248739	0.884,0.907,0.904	0.688,0.816,0.603	0.196	83.1667
59588	ENSMUSG00000057147.13	Dph6	chr2	-	114519679	114519799	114518144	114518292	114535524	114535586	33,25,28	12,0,0	95,59,42	0,0,0	269	149	0.000148225	0.0030646	0.604,1.0,1.0	1.0,1.0,1.0	-0.132	44.6667
59589	ENSMUSG00000057147.13	Dph6	chr2	-	114523045	114523138	114519711	114519799	114535524	114535586	91,174,143	52,26,28	75,113,27	135,107,57	242	149	6.3786e-09	3.84879e-07	0.519,0.805,0.759	0.255,0.394,0.226	0.403	171.333
59590	ENSMUSG00000057147.13	Dph6	chr2	-	114523048	114523138	114519711	114519799	114535524	114535586	86,176,141	52,26,28	75,113,27	135,107,57	239	149	2.42401e-08	1.32562e-06	0.508,0.808,0.758	0.257,0.397,0.228	0.397	170.5
59591	ENSMUSG00000057147.13	Dph6	chr2	-	114535524	114535580	114519711	114519799	114567919	114568038	33,19,20	0,0,0	78,65,37	7,4,6	205	149	1.07996e-05	0.000329101	1.0,1.0,1.0	0.89,0.922,0.818	0.123	44.8333
59617	ENSMUSG00000020196.10	Cabin1	chr10	-	75724675	75724807	75721452	75721539	75725258	75725404	0,1,2	116,168,210	45,38,27	129,130,63	281	149	0	0	0.0,0.003,0.005	0.156,0.134,0.185	-0.156	154.833
59675	ENSMUSG00000026977.17	March7	chr2	+	60245161	60245260	60243556	60243670	60247889	60247957	203,207,170	13,5,7	229,163,136	39,23,29	248	149	5.01978e-10	3.53531e-08	0.904,0.961,0.936	0.779,0.81,0.738	0.158	204
59695	ENSMUSG00000037992.16	Rara	chr11	+	98957069	98957242	98950244	98950795	98966346	98966495	0,0,0	43,217,145	380,281,206	35,88,10	322	149	0	0	0.0,0.0,0.0	0.834,0.596,0.905	-0.778	234.167
59737	ENSMUSG00000037458.15	Azin1	chr15	-	38507186	38507346	38501403	38501582	38514472	38514609	113,202,154	6,10,25	124,167,54	5,2,0	309	149	3.04811e-05	0.000800567	0.901,0.907,0.748	0.923,0.976,1.0	-0.114	81.6667
59844	ENSMUSG00000038205.12	Prkab2	chr3	+	97666235	97666410	97663867	97663988	97666581	97666715	0,2,0	43,37,37	3,12,4	33,28,8	324	149	4.39329e-07	1.91105e-05	0.0,0.024,0.0	0.04,0.165,0.187	-0.123	34.5
59872	ENSMUSG00000031684.11	Slc10a7	chr8	+	78698522	78698571	78697173	78697331	78706874	78706948	37,42,40	6,5,7	20,23,4	11,13,6	198	149	0.000129946	0.00274204	0.823,0.863,0.811	0.578,0.571,0.334	0.338	35.6667
59881	ENSMUSG00000026388.15	3110009E18Rik	chr1	+	120171400	120171478	120166134	120166172	120188040	120188189	83,66,75	24,17,11	61,55,50	12,2,1	227	149	0.00199162	0.0267724	0.694,0.718,0.817	0.769,0.948,0.97	-0.153	76.1667
59964	ENSMUSG00000030220.13	Arhgdib	chr6	-	136934866	136935146	136933610	136933773	136936338	136936602	53,137,99	4,7,11	93,119,103	4,2,0	429	149	0.000304911	0.00565423	0.821,0.872,0.758	0.89,0.954,1.0	-0.131	11.6667
59967	ENSMUSG00000030220.13	Arhgdib	chr6	-	136934866	136935146	136933610	136933773	136939453	136939591	53,133,99	95,161,115	95,120,99	84,82,20	429	149	0.00258562	0.0329978	0.162,0.223,0.23	0.282,0.337,0.632	-0.212	99
60051	ENSMUSG00000017707.9	Serinc3	chr2	-	163629090	163629208	163627871	163628052	163630925	163631095	30,17,51	4,4,24	43,43,52	3,8,2	267	149	0.00541876	0.0599269	0.807,0.703,0.543	0.889,0.75,0.936	-0.174	46.8333
60064	ENSMUSG00000017707.9	Serinc3	chr2	-	163639165	163639310	163634434	163634514	163644997	163645131	2,12,6	16,8,4	22,22,9	6,9,4	294	149	0.00458648	0.0525294	0.06,0.432,0.432	0.65,0.553,0.533	-0.271	20
60086	ENSMUSG00000029004.15	Kmt2e	chr5	+	23474489	23474610	23473480	23473653	23476485	23476524	6,0,2	33,81,80	28,32,32	107,100,43	270	149	4.51905e-12	4.07535e-10	0.091,0.0,0.014	0.126,0.15,0.291	-0.154	90.6667
60148	ENSMUSG00000030102.11	Itpr1	chr6	+	108488112	108488291	108485242	108485338	108488485	108488608	0,0,4	28,82,40	2,1,8	25,48,4	328	149	0.00562005	0.0616408	0.0,0.0,0.043	0.035,0.009,0.476	-0.159	40.3333
60149	ENSMUSG00000030102.11	Itpr1	chr6	+	108495641	108496083	108493801	108493893	108499107	108499634	0,0,0	125,119,116	18,45,30	54,49,23	591	149	0	0	0.0,0.0,0.0	0.078,0.188,0.247	-0.171	96.5
60156	ENSMUSG00000026393.10	Nek7	chr1	-	138498339	138498711	138484111	138487110	138502570	138502665	95,62,120	2,6,2	78,53,74	8,12,14	521	149	5.92207e-05	0.00140763	0.931,0.747,0.945	0.736,0.558,0.602	0.242	10
60157	ENSMUSG00000026393.10	Nek7	chr1	-	138498339	138498762	138484111	138487110	138502570	138502665	95,62,118	2,6,2	80,53,74	8,12,14	572	149	9.32317e-05	0.00206763	0.925,0.729,0.939	0.723,0.535,0.579	0.252	10
60163	ENSMUSG00000026393.10	Nek7	chr1	-	138498549	138498711	138484111	138487110	138502570	138502665	91,64,118	2,6,2	81,51,78	8,12,14	311	149	2.44641e-05	0.00066267	0.956,0.836,0.966	0.829,0.671,0.727	0.177	10.1667
60164	ENSMUSG00000026393.10	Nek7	chr1	-	138498549	138498762	138484111	138487110	138502570	138502665	91,64,116	2,6,2	83,51,78	8,12,14	362	149	4.27853e-05	0.00106569	0.949,0.814,0.96	0.81,0.636,0.696	0.194	10.1667
60244	ENSMUSG00000001366.14	Fbxo9	chr9	-	78095144	78095259	78092877	78093002	78095867	78095998	4,26,31	0,0,0	27,27,14	4,0,2	264	149	0.0064221	0.0685046	1.0,1.0,1.0	0.792,1.0,0.798	0.137	19.8333
60302	ENSMUSG00000037940.17	Inpp4b	chr8	+	81974186	81974378	81969510	81969619	81985236	81985414	0,0,0	47,75,133	6,25,18	17,22,31	341	149	0	0	0.0,0.0,0.0	0.134,0.332,0.202	-0.223	62.3333
60313	ENSMUSG00000079184.10	Mphosph8	chr14	+	56696663	56696742	56695668	56695748	56697130	56697427	13,18,13	0,6,9	12,15,6	0,2,0	228	149	0.000424572	0.00746157	1.0,0.662,0.486	1.0,0.831,1.0	-0.228	15.6667
60407	ENSMUSG00000030615.12	Tmem126a	chr7	-	90452706	90452967	90451542	90451657	90455423	90455519	79,119,133	4,8,16	126,85,62	2,2,0	410	149	8.23951e-06	0.000259646	0.878,0.844,0.751	0.958,0.939,1.0	-0.141	50.8333
60408	ENSMUSG00000030615.12	Tmem126a	chr7	-	90452728	90452967	90451542	90451657	90455423	90455519	50,67,92	4,8,16	73,52,32	2,2,0	388	149	2.83802e-05	0.000754017	0.828,0.763,0.688	0.933,0.909,1.0	-0.188	11.5
60422	ENSMUSG00000039264.9	Gimap3	chr6	-	48767526	48767746	48766491	48766526	48768736	48768846	48,45,49	4,5,2	80,76,60	0,0,4	369	149	0.00282833	0.0354628	0.829,0.784,0.908	1.0,1.0,0.858	-0.112	62.1667
60423	ENSMUSG00000039264.9	Gimap3	chr6	-	48767526	48767772	48766491	48766526	48768736	48768846	50,46,52	4,5,2	91,92,60	0,0,4	395	149	0.00204281	0.027361	0.825,0.776,0.907	1.0,1.0,0.85	-0.114	67.6667
60457	ENSMUSG00000026116.11	Tmem131	chr1	-	36889314	36889325	36881333	36881374	36939164	36939527	6,17,12	0,2,4	4,12,5	0,0,0	160	149	0.00591495	0.0642611	1.0,0.888,0.736	1.0,1.0,1.0	-0.125	10.3333
60464	ENSMUSG00000050921.12	P2ry10	chrX	+	107089557	107090040	107089277	107089427	107102411	107104974	1291,1219,1769	46,53,66	1873,1170,1238	191,121,118	632	149	5.44009e-15	6.5949e-13	0.869,0.844,0.863	0.698,0.695,0.712	0.157	467
60465	ENSMUSG00000050921.12	P2ry10	chrX	+	107089594	107089732	107089332	107089427	107102411	107104974	726,593,784	46,53,66	904,639,713	191,121,118	287	149	1.21003e-12	1.14882e-10	0.891,0.853,0.86	0.711,0.733,0.758	0.134	825.667
60519	ENSMUSG00000038578.15	Susd1	chr4	-	59356381	59356570	59351637	59351729	59365721	59365914	0,13,25	57,109,77	20,41,20	96,50,42	338	149	6.40706e-05	0.0015073	0.0,0.05,0.125	0.084,0.266,0.173	-0.116	91.6667
60520	ENSMUSG00000038578.15	Susd1	chr4	-	59356381	59356570	59351637	59351729	59379598	59379785	0,12,13	4,20,3	7,24,18	3,1,4	338	149	0.00382183	0.0452725	0.0,0.209,0.656	0.507,0.914,0.665	-0.407	18.1667
60528	ENSMUSG00000047767.17	Atg16l2	chr7	-	101296507	101296593	101296120	101296234	101296756	101297008	16,15,21	0,4,2	19,23,4	0,1,0	235	149	0.00586142	0.0637524	1.0,0.704,0.869	1.0,0.936,1.0	-0.121	17.5
60538	ENSMUSG00000025246.13	Tbl1x	chrX	+	77655916	77656102	77655405	77655571	77658700	77658802	0,2,0	178,325,303	308,263,191	29,31,21	335	149	0	0	0.0,0.003,0.0	0.825,0.791,0.802	-0.805	275.167
60539	ENSMUSG00000025246.13	Tbl1x	chrX	+	77655968	77656102	77655405	77655571	77658700	77658802	6,10,2	178,325,303	996,871,773	29,31,21	283	149	0	0	0.017,0.016,0.003	0.948,0.937,0.951	-0.933	590.833
60567	ENSMUSG00000052760.16	A630001G21Rik	chr1	-	85727513	85727801	85726458	85726502	85736471	85736629	630,805,1275	21,68,77	2186,1898,2481	27,4,8	437	149	0	0	0.911,0.801,0.85	0.965,0.994,0.991	-0.129	66
60568	ENSMUSG00000052760.16	A630001G21Rik	chr1	-	85727513	85727801	85726458	85726615	85736471	85736629	649,820,1282	143,173,202	2495,2135,2625	50,63,22	437	149	0	0	0.607,0.618,0.684	0.944,0.92,0.976	-0.31	262.5
60578	ENSMUSG00000052760.16	A630001G21Rik	chr1	-	85735832	85736029	85727513	85727698	85736471	85736561	8,27,33	73,40,89	13,13,7	962,1019,668	346	149	0	0	0.045,0.225,0.138	0.006,0.005,0.004	0.131	486.667
60586	ENSMUSG00000016481.15	Cr1l	chr1	-	195112731	195112934	195112373	195112397	195114655	195114841	2,3,2	454,583,567	132,95,95	227,135,70	352	149	0	0	0.002,0.002,0.001	0.198,0.23,0.365	-0.263	394.167
60663	ENSMUSG00000029098.17	Acox3	chr5	+	35609414	35609605	35609019	35609087	35609735	35609919	0,0,0	23,52,47	12,0,4	57,57,6	340	149	0.000181094	0.0036227	0.0,0.0,0.0	0.084,0.0,0.226	-0.103	43
60716	ENSMUSG00000026222.16	Sp100	chr1	+	85691974	85692072	85679058	85679109	85694258	85696368	192,213,262	34,57,76	270,229,124	31,43,13	247	149	0.000991331	0.0149982	0.773,0.693,0.675	0.84,0.763,0.852	-0.105	240
60718	ENSMUSG00000026222.16	Sp100	chr1	+	85691974	85692356	85679058	85679109	85694258	85696368	192,211,262	34,57,76	272,229,124	31,43,13	531	149	0.00346886	0.0418312	0.613,0.509,0.492	0.711,0.599,0.728	-0.141	240
60726	ENSMUSG00000026222.16	Sp100	chr1	+	85707841	85708065	85707226	85707298	85708992	85709998	29,31,17	20,23,9	23,19,12	1,3,0	373	149	5.5304e-07	2.36024e-05	0.367,0.35,0.43	0.902,0.717,1.0	-0.491	31.1667
60731	ENSMUSG00000026222.16	Sp100	chr1	+	85707981	85708065	85701404	85701443	85708992	85709998	31,31,19	51,80,80	27,18,14	15,32,15	233	149	0.00465391	0.0531097	0.28,0.199,0.132	0.535,0.265,0.374	-0.188	68.8333
60733	ENSMUSG00000026222.16	Sp100	chr1	+	85707981	85708065	85707226	85707298	85708992	85709998	101,315,204	20,23,9	251,315,55	1,3,0	233	149	8.66673e-12	7.5301e-10	0.764,0.898,0.935	0.994,0.985,1.0	-0.127	216.167
60734	ENSMUSG00000026222.16	Sp100	chr1	+	85707981	85708123	85701404	85701443	85708992	85709998	2,5,6	51,80,80	5,13,4	15,32,15	291	149	6.37669e-06	0.00020663	0.02,0.031,0.037	0.146,0.172,0.12	-0.117	51.3333
60741	ENSMUSG00000026222.16	Sp100	chr1	+	85707981	85708320	85701404	85701443	85708992	85709998	1283,1000,1603	51,80,80	1630,1108,1218	15,32,15	488	149	2.12053e-14	2.44592e-12	0.885,0.792,0.86	0.971,0.914,0.961	-0.103	51.3333
60754	ENSMUSG00000034007.10	Scaper	chr9	-	55654981	55655146	55609841	55610074	55655904	55656028	0,0,0	12,35,16	12,3,8	18,22,2	314	149	2.0402e-07	9.51688e-06	0.0,0.0,0.0	0.24,0.061,0.655	-0.319	21.3333
60755	ENSMUSG00000034007.10	Scaper	chr9	-	55858993	55859074	55858407	55858525	55859747	55859918	33,39,54	0,0,0	62,54,43	2,6,4	230	149	3.06648e-05	0.000805074	1.0,1.0,1.0	0.953,0.854,0.874	0.106	48.5
60768	ENSMUSG00000002845.14	Tmem39a	chr16	+	38585175	38585284	38581969	38582124	38585379	38585518	79,90,88	10,38,22	118,93,58	7,12,3	258	149	0.000186027	0.00370573	0.82,0.578,0.698	0.907,0.817,0.918	-0.182	103
60789	ENSMUSG00000005687.14	Bcas2	chr3	+	103175575	103175669	103174339	103174501	103177338	103177419	41,72,57	13,3,8	33,29,8	14,17,16	243	149	0.000116646	0.00250729	0.659,0.936,0.814	0.591,0.511,0.235	0.357	51.1667
60804	ENSMUSG00000037395.15	Rcor3	chr1	-	192101751	192102235	192100906	192101155	192116268	192116346	36,32,31	23,16,22	11,13,20	20,16,19	633	149	0.00598772	0.0649245	0.269,0.32,0.249	0.115,0.161,0.199	0.121	28.1667
60841	ENSMUSG00000032228.16	Tcf12	chr9	-	72008527	72008557	72006700	72006762	72015637	72015711	4,11,0	5,9,13	0,2,2	31,25,20	179	149	0.000415322	0.00731833	0.4,0.504,0.0	0.0,0.062,0.077	0.255	20.3333
60913	ENSMUSG00000018800.14	Abca5	chr11	-	110288580	110288694	110288062	110288176	110289790	110289961	0,0,0	9,19,17	6,5,4	8,0,2	263	149	3.9204e-09	2.44534e-07	0.0,0.0,0.0	0.298,1.0,0.531	-0.61	11.6667
60914	ENSMUSG00000079109.11	Pms2	chr5	+	143913618	143913668	143913317	143913488	143914619	143914803	8,11,7	0,6,4	12,21,8	0,0,0	199	149	2.26631e-06	8.37955e-05	1.0,0.579,0.567	1.0,1.0,1.0	-0.285	12.8333
60915	ENSMUSG00000079109.11	Pms2	chr5	+	143913618	143913879	143913317	143913488	143914619	143914803	36,39,39	0,6,4	26,44,14	0,0,0	410	149	1.2355e-05	0.000370227	1.0,0.703,0.78	1.0,1.0,1.0	-0.172	23.6667
60982	ENSMUSG00000043872.14	Zmym1	chr4	-	127057400	127057593	127054287	127054382	127060995	127061152	63,63,71	16,0,0	108,54,70	0,0,0	342	149	8.69315e-05	0.00195329	0.632,1.0,1.0	1.0,1.0,1.0	-0.123	16.6667
60992	ENSMUSG00000029635.15	Cdk8	chr5	+	146268195	146268286	146259504	146259580	146271594	146271664	18,16,16	4,6,3	8,13,4	20,8,4	240	149	0.000488622	0.00836198	0.736,0.623,0.768	0.199,0.502,0.383	0.348	19.6667
61052	ENSMUSG00000020128.15	Vps54	chr11	+	21277776	21278060	21274997	21275129	21291032	21291159	35,90,58	4,1,2	62,44,28	0,0,0	433	149	0.00384267	0.0454658	0.751,0.969,0.909	1.0,1.0,1.0	-0.124	25.1667
61065	ENSMUSG00000053411.16	Cbx7	chr15	-	79918752	79919104	79918109	79918473	79921371	79921438	20,23,44	0,4,2	27,21,28	0,0,0	501	149	0.00237311	0.0308296	1.0,0.631,0.867	1.0,1.0,1.0	-0.167	10.8333
61067	ENSMUSG00000029919.5	Hpgds	chr6	-	65144407	65144578	65138164	65138306	65144672	65144908	12,6,14	34,37,64	24,11,14	30,25,28	320	149	0.00115393	0.0170323	0.141,0.07,0.092	0.271,0.17,0.189	-0.109	49.8333
61135	ENSMUSG00000037286.15	Stag1	chr9	+	100953485	100953570	100951606	100951781	100954220	100954335	171,191,257	35,113,109	190,172,75	105,128,65	234	149	0.00844838	0.0848237	0.757,0.518,0.6	0.535,0.461,0.424	0.152	268.5
61136	ENSMUSG00000037286.15	Stag1	chr9	+	100953485	100953634	100951606	100951781	100954220	100954335	183,220,270	35,113,109	204,181,83	105,128,65	298	149	0.00595357	0.064649	0.723,0.493,0.553	0.493,0.414,0.39	0.157	275
61191	ENSMUSG00000020946.13	Gosr2	chr11	-	103687524	103687630	103683791	103683932	103689254	103689319	36,19,14	0,0,0	17,25,8	0,0,8	255	149	0.00841411	0.0846069	1.0,1.0,1.0	1.0,1.0,0.369	0.21	21.1667
61201	ENSMUSG00000058447.8	Gm26920	chr7	-	30062228	30062321	30056033	30057519	30066240	30066367	35,14,34	4,2,4	30,22,12	0,0,0	242	149	2.838e-05	0.000754017	0.843,0.812,0.84	1.0,1.0,1.0	-0.168	23.1667
61205	ENSMUSG00000024639.5	Gnaq	chr19	+	16249810	16250056	16219631	16219772	16316016	16316527	8,10,15	105,119,159	26,41,52	107,105,82	395	149	9.39804e-13	9.01264e-11	0.028,0.031,0.034	0.084,0.128,0.193	-0.104	138.167
61208	ENSMUSG00000016756.17	Cmah	chr13	+	24436619	24436712	24435606	24435688	24439121	24439674	14,25,42	9,11,7	46,95,31	5,5,8	242	149	0.00558403	0.0613266	0.489,0.583,0.787	0.85,0.921,0.705	-0.206	49
61210	ENSMUSG00000039834.17	Zfp335	chr2	-	164906333	164906495	164904840	164904987	164907427	164907574	0,4,1	30,84,95	10,5,12	38,112,12	311	149	1.19885e-06	4.74649e-05	0.0,0.022,0.005	0.112,0.021,0.324	-0.143	62.1667
61236	ENSMUSG00000045071.14	E130308A19Rik	chr4	+	59686240	59686408	59626242	59626491	59690143	59691338	0,0,0	8,10,30	12,17,12	28,35,4	317	149	2.05692e-09	1.33297e-07	0.0,0.0,0.0	0.168,0.186,0.585	-0.313	26
61246	ENSMUSG00000073409.12	H2-Q6	chr17	+	35428544	35428592	35428266	35428382	35428999	35430055	33,107,163	16,38,41	15,20,2	20,12,2	197	149	0.00210904	0.0280506	0.609,0.68,0.75	0.362,0.558,0.431	0.229	78.1667
61248	ENSMUSG00000073409.12	H2-Q6	chr17	+	35428544	35428868	35428266	35428382	35428999	35430055	6,25,16	16,38,41	0,0,0	20,12,2	473	149	1.22258e-08	7.04479e-07	0.106,0.172,0.109	0.0,0.0,0.0	0.129	29.3333
61257	ENSMUSG00000073409.12	H2-Q6	chr17	+	35428559	35428868	35428266	35428382	35428999	35430055	8,27,20	16,38,41	2,1,0	20,12,2	458	149	1.23638e-06	4.87477e-05	0.14,0.188,0.137	0.032,0.026,0.0	0.136	31.1667
61259	ENSMUSG00000073409.12	H2-Q6	chr17	+	35428746	35428868	35428266	35428382	35428999	35430055	6,25,17	16,38,41	0,0,0	20,12,2	271	149	1.63804e-09	1.07725e-07	0.171,0.266,0.186	0.0,0.0,0.0	0.208	29.5
61303	ENSMUSG00000050144.13	Slc25a44	chr3	-	88415987	88416089	88410497	88412897	88420500	88421138	15,40,35	0,0,1	29,35,11	9,6,0	251	149	2.99038e-06	0.000106657	1.0,1.0,0.954	0.657,0.776,1.0	0.174	30.1667
61304	ENSMUSG00000050144.13	Slc25a44	chr3	-	88415987	88416110	88410497	88412897	88420500	88421138	23,64,46	0,0,1	43,46,15	9,6,0	272	149	1.95427e-06	7.36075e-05	1.0,1.0,0.962	0.724,0.808,1.0	0.143	42.1667
61305	ENSMUSG00000050144.13	Slc25a44	chr3	-	88415987	88416122	88410497	88412897	88420500	88421138	26,50,47	0,0,1	42,40,21	9,6,0	284	149	2.65288e-06	9.60086e-05	1.0,1.0,0.961	0.71,0.778,1.0	0.158	33.6667
61306	ENSMUSG00000050144.13	Slc25a44	chr3	-	88415987	88416139	88410497	88412897	88420500	88421138	26,49,49	0,0,1	42,40,21	9,6,0	301	149	2.51707e-06	9.17922e-05	1.0,1.0,0.96	0.698,0.767,1.0	0.165	33.8333
61329	ENSMUSG00000003199.16	Mpnd	chr17	+	56009308	56009586	56009230	56009256	56010276	56010513	21,83,70	0,4,3	45,78,22	12,9,2	427	149	0.000976304	0.0148146	1.0,0.879,0.891	0.567,0.752,0.793	0.219	38.1667
61344	ENSMUSG00000101904.1	Gm29427	chr1	-	130715376	130715473	130714465	130714576	130715720	130715799	8,6,4	14,5,7	1,2,4	29,11,9	246	149	0.00114917	0.0169933	0.257,0.421,0.257	0.02,0.099,0.212	0.201	16.6667
61370	ENSMUSG00000064289.15	Tank	chr2	+	61643714	61643818	61627720	61627839	61644306	61644422	157,148,170	9,19,15	159,132,77	27,27,36	253	149	9.26741e-05	0.00206016	0.911,0.821,0.87	0.776,0.742,0.557	0.176	157
61372	ENSMUSG00000064289.15	Tank	chr2	+	61643714	61643949	61627720	61627839	61644306	61644422	141,139,172	9,19,15	157,132,87	27,27,36	384	149	0.000332664	0.00607744	0.859,0.739,0.816	0.693,0.655,0.484	0.194	142.667
61389	ENSMUSG00000004127.12	Trmt10a	chr3	+	138149006	138149079	138148353	138148513	138149453	138149525	0,0,0	78,93,72	7,7,0	14,24,25	222	149	1.78607e-07	8.40073e-06	0.0,0.0,0.0	0.251,0.164,0.0	-0.138	53.3333
61423	ENSMUSG00000027012.15	Dync1i2	chr2	+	71238379	71238421	71235914	71236030	71246688	71246784	2,2,0	71,112,90	25,27,6	118,81,54	191	149	8.35998e-14	9.06173e-12	0.022,0.014,0.0	0.142,0.206,0.08	-0.131	98
61465	ENSMUSG00000040648.14	Ppip5k2	chr1	-	97759198	97759364	97755885	97755971	97761424	97761538	76,133,125	9,4,10	103,86,62	2,0,1	315	149	1.48004e-05	0.00043184	0.8,0.94,0.855	0.961,1.0,0.967	-0.111	101.833
61466	ENSMUSG00000040648.14	Ppip5k2	chr1	-	97759266	97759364	97755885	97755971	97761424	97761538	57,115,94	9,4,10	99,72,51	2,0,1	247	149	7.3247e-06	0.000233807	0.793,0.945,0.85	0.968,1.0,0.969	-0.116	85.6667
61472	ENSMUSG00000026743.16	Mllt10	chr2	+	18082510	18082748	18071124	18071204	18092783	18092834	41,62,68	16,17,9	68,68,70	5,14,1	387	149	0.0084866	0.0851265	0.497,0.584,0.744	0.84,0.652,0.964	-0.21	29.6667
61552	ENSMUSG00000102644.5	Thap6	chr5	+	91963682	91963785	91962889	91962975	91965095	91965259	11,8,14	0,4,4	12,12,16	2,0,0	252	149	0.000977662	0.0148285	1.0,0.542,0.674	0.78,1.0,1.0	-0.188	12.5
61612	ENSMUSG00000028552.13	Eps15	chr4	+	109319046	109319089	109315844	109315904	109321127	109321325	0,0,0	319,460,448	89,115,80	42,14,8	192	149	0	0	0.0,0.0,0.0	0.622,0.864,0.886	-0.791	262.5
61613	ENSMUSG00000028552.13	Eps15	chr4	+	109371578	109371680	109370591	109370678	109373222	109373292	2,4,11	231,420,306	214,203,177	119,163,48	251	149	0	0	0.005,0.006,0.021	0.516,0.425,0.686	-0.532	316.333
61635	ENSMUSG00000040943.12	Tet2	chr3	-	133476484	133476616	133473595	133473685	133480132	133480341	33,83,68	6,10,3	74,75,51	0,4,0	281	149	0.000103775	0.00226818	0.745,0.815,0.923	1.0,0.909,1.0	-0.142	66.8333
61636	ENSMUSG00000040943.12	Tet2	chr3	-	133476484	133476632	133473595	133473685	133480132	133480341	42,100,70	6,10,3	92,84,55	0,4,0	297	149	8.72502e-05	0.00195917	0.778,0.834,0.921	1.0,0.913,1.0	-0.127	76.6667
61700	ENSMUSG00000059474.13	Mbtd1	chr11	+	93903134	93903263	93891338	93891388	93905158	93905358	0,2,2	5,13,24	10,5,2	14,10,10	278	149	0.000474809	0.0081728	0.0,0.076,0.043	0.277,0.211,0.097	-0.155	16.1667
61826	ENSMUSG00000024067.14	Dpy30	chr17	-	74307811	74307862	74299791	74299824	74315901	74315949	183,185,182	29,16,26	151,151,96	44,23,30	200	149	0.00177489	0.0244264	0.825,0.896,0.839	0.719,0.83,0.704	0.102	186
61835	ENSMUSG00000042520.16	Ubap2l	chr3	-	90006283	90006617	90003244	90003312	90008255	90008361	603,1139,1237	461,834,865	1350,1401,682	204,212,74	483	149	0	0	0.288,0.296,0.306	0.671,0.671,0.74	-0.397	1510.33
61981	ENSMUSG00000039254.16	Pomt1	chr2	+	32247543	32247629	32246014	32246110	32248614	32248691	43,54,54	2,4,12	53,40,12	0,0,0	235	149	7.11383e-07	2.96279e-05	0.932,0.895,0.74	1.0,1.0,1.0	-0.144	44.6667
62006	ENSMUSG00000024127.15	Prepl	chr17	-	85088747	85088875	85083192	85083315	85090105	85090224	108,96,129	40,20,28	110,96,70	61,55,36	277	149	0.000146038	0.00302879	0.592,0.721,0.712	0.492,0.484,0.511	0.179	141.5
62020	ENSMUSG00000097523.2	1700022N22Rik	chr17	+	25986193	25986271	25985881	25986036	25987982	25988404	0,0,0	6,8,14	4,4,2	25,7,16	227	149	0.000101738	0.00223015	0.0,0.0,0.0	0.095,0.273,0.076	-0.148	14.3333
62049	ENSMUSG00000021022.9	Ppp2r3c	chr12	-	55301963	55302096	55298893	55299021	55302593	55302795	0,10,14	26,97,64	26,12,12	44,76,20	282	149	0.000398668	0.00707357	0.0,0.052,0.104	0.238,0.077,0.241	-0.133	66.8333
62119	ENSMUSG00000070031.11	Sp140	chr1	+	85630444	85630564	85626099	85626165	85632477	85632620	131,343,259	39,105,89	103,124,53	55,60,32	269	149	0.000868208	0.0134535	0.65,0.644,0.617	0.509,0.534,0.478	0.13	208.5
62173	ENSMUSG00000101892.1	9130401M01Rik	chr15	-	58031589	58032079	58030956	58031100	58034083	58034315	46,48,78	4,2,0	42,43,18	0,0,0	639	149	0.00649844	0.0691442	0.728,0.848,1.0	1.0,1.0,1.0	-0.141	44.5
62181	ENSMUSG00000075415.13	Fnbp1	chr2	-	31055658	31055909	31055566	31055574	31058888	31059017	4,11,18	66,252,187	43,49,60	131,191,45	400	149	1.66689e-12	1.55812e-10	0.022,0.016,0.035	0.109,0.087,0.332	-0.152	176.167
62225	ENSMUSG00000035840.7	Lysmd3	chr13	+	81668590	81668785	81665193	81665269	81669160	81672871	30,30,31	60,87,64	173,170,78	65,46,29	344	149	0	0	0.178,0.13,0.173	0.535,0.615,0.538	-0.402	143.833
62226	ENSMUSG00000035840.7	Lysmd3	chr13	+	81668590	81668785	81665193	81665269	81669219	81671184	26,23,20	14,27,25	164,152,72	33,19,10	344	149	7.52195e-11	5.95263e-09	0.446,0.27,0.257	0.683,0.776,0.757	-0.414	97.5
62227	ENSMUSG00000035840.7	Lysmd3	chr13	+	81668590	81668785	81665193	81665269	81669363	81669887	26,23,20	10,6,31	161,144,70	12,5,6	344	149	1.12061e-07	5.44783e-06	0.53,0.624,0.218	0.853,0.926,0.835	-0.414	85.6667
62234	ENSMUSG00000019841.15	Rev3l	chr10	+	39799880	39799953	39794863	39795024	39804951	39805046	24,52,61	0,6,8	34,34,48	0,0,0	222	149	5.06115e-06	0.000168084	1.0,0.853,0.837	1.0,1.0,1.0	-0.103	44.5
62238	ENSMUSG00000019841.15	Rev3l	chr10	+	39829504	39829596	39828273	39828605	39830898	39830981	8,10,15	69,165,219	57,103,78	121,192,94	241	149	0	0	0.067,0.036,0.041	0.226,0.249,0.339	-0.223	188.5
62249	ENSMUSG00000004929.12	Thop1	chr10	+	81076554	81076740	81075510	81075659	81076942	81077050	31,33,29	65,111,101	63,57,32	40,51,9	335	149	1.48862e-08	8.4462e-07	0.175,0.117,0.113	0.412,0.332,0.613	-0.317	103.667
62250	ENSMUSG00000004929.12	Thop1	chr10	+	81076673	81076740	81075510	81075659	81076942	81077050	16,22,6	65,111,101	22,18,10	40,51,9	216	149	0.000113756	0.0024541	0.145,0.12,0.039	0.275,0.196,0.434	-0.2	78.5
62347	ENSMUSG00000057110.15	Cntrl	chr2	+	35148490	35148752	35147231	35147411	35148870	35149015	38,70,83	8,4,4	37,72,38	2,2,0	411	149	0.00492236	0.0555541	0.633,0.864,0.883	0.87,0.929,1.0	-0.14	57.3333
62350	ENSMUSG00000057110.15	Cntrl	chr2	+	35172122	35172218	35171837	35172043	35173016	35173157	0,6,10	16,46,46	20,14,10	20,44,12	245	149	5.1777e-05	0.00125765	0.0,0.073,0.117	0.378,0.162,0.336	-0.229	40.6667
62362	ENSMUSG00000035234.18	Abraxas1	chr5	-	100809332	100809426	100806778	100806890	100809553	100809643	2,2,2	4,6,22	12,7,5	5,14,17	243	149	0.00999548	0.096903	0.235,0.17,0.053	0.595,0.235,0.153	-0.175	16.3333
62404	ENSMUSG00000014030.15	Pax5	chr4	-	44697521	44697704	44682668	44682733	44710362	44710487	142,301,309	50,65,58	219,183,144	85,65,67	332	149	0.00286769	0.0358415	0.56,0.675,0.705	0.536,0.558,0.491	0.118	65.3333
62495	ENSMUSG00000054823.16	Nsd3	chr8	+	25614616	25614812	25601600	25601993	25640576	25641325	0,1,5	6,27,23	8,8,1	15,16,5	345	149	0.000914807	0.0140387	0.0,0.016,0.086	0.187,0.178,0.08	-0.114	19.1667
62497	ENSMUSG00000054823.16	Nsd3	chr8	+	25649540	25649600	25640283	25641325	25659740	25659895	0,10,10	8,10,6	0,0,0	2,12,4	209	149	8.26476e-07	3.38702e-05	0.0,0.416,0.543	0.0,0.0,0.0	0.32	10.3333
62511	ENSMUSG00000062328.8	Rpl17	chr18	+	75001349	75001450	75001190	75001243	75001665	75001800	1376,1161,1739	192,476,513	1197,837,1057	630,643,359	250	149	0.0022371	0.0294303	0.81,0.592,0.669	0.531,0.437,0.637	0.155	1696.67
62517	ENSMUSG00000062328.8	Rpl17	chr18	+	75002032	75002122	75001665	75001800	75003193	75003380	56,28,55	6,6,18	54,32,18	4,0,2	239	149	0.000786664	0.0124242	0.853,0.744,0.656	0.894,1.0,0.849	-0.163	46.5
62532	ENSMUSG00000079084.10	Ccdc82	chr9	+	13249261	13249342	13246981	13247021	13252070	13252798	164,130,145	101,137,151	105,68,57	205,117,72	230	149	0.000158824	0.00324544	0.513,0.381,0.384	0.249,0.274,0.339	0.139	242
62551	ENSMUSG00000066880.15	Zfp617	chr8	+	71929137	71929282	71928201	71928328	71932018	71934629	36,85,78	2,12,8	79,72,65	1,0,2	294	149	1.20227e-06	4.75718e-05	0.901,0.782,0.832	0.976,1.0,0.943	-0.135	67
62552	ENSMUSG00000066880.15	Zfp617	chr8	+	71929142	71929198	71928201	71928328	71932018	71932495	2,24,23	2,12,8	29,23,14	1,0,2	205	149	1.28677e-06	5.02874e-05	0.421,0.592,0.676	0.955,1.0,0.836	-0.367	23.3333
62612	ENSMUSG00000026384.13	Ptpn4	chr1	-	119765428	119765446	119765030	119765151	119765877	119765922	2,10,14	0,0,2	4,18,4	4,4,0	167	149	0.00230412	0.0301611	1.0,1.0,0.862	0.472,0.801,1.0	0.196	10.3333
62618	ENSMUSG00000026384.13	Ptpn4	chr1	-	119773086	119773271	119765468	119765481	119783481	119783502	51,59,57	0,0,0	51,55,35	1,7,2	334	149	1.79904e-05	0.000509287	1.0,1.0,1.0	0.958,0.778,0.886	0.126	50.3333
62651	ENSMUSG00000017652.16	Cd40	chr2	+	165066502	165066561	165063467	165063561	165069628	165069848	126,171,167	15,66,38	89,104,53	158,137,85	208	149	0	0	0.857,0.65,0.759	0.288,0.352,0.309	0.439	201.5
62678	ENSMUSG00000030811.14	Fbxl19	chr7	+	127766713	127766795	127762439	127762601	127767444	127767663	0,3,5	10,30,50	11,9,2	24,51,6	231	149	0.00299497	0.0370975	0.0,0.061,0.061	0.228,0.102,0.177	-0.128	33.5
62809	ENSMUSG00000111839.1	Gm39383	chr9	+	83016298	83016769	83014769	83014953	83017560	83017618	4,1,14	35,39,53	13,8,35	33,28,21	620	149	1.72786e-05	0.000491436	0.027,0.006,0.06	0.086,0.064,0.286	-0.114	47.3333
62810	ENSMUSG00000111839.1	Gm39383	chr9	+	83016594	83016769	83014769	83014953	83017560	83017618	14,12,12	35,39,53	32,38,21	33,28,21	324	149	6.85222e-08	3.48124e-06	0.155,0.124,0.094	0.308,0.384,0.315	-0.211	56.3333
62811	ENSMUSG00000111839.1	Gm39383	chr9	+	83016629	83016769	83014769	83014953	83017560	83017618	2,0,4	35,39,53	10,8,5	33,28,21	289	149	1.04362e-05	0.000319538	0.029,0.0,0.037	0.135,0.128,0.109	-0.102	39.6667
62844	ENSMUSG00000037926.15	Ssh2	chr11	+	77418720	77418870	77417465	77417531	77421215	77421410	0,0,4	42,46,41	41,52,49	57,60,36	299	149	0	0	0.0,0.0,0.046	0.264,0.302,0.404	-0.308	71.3333
62845	ENSMUSG00000037926.15	Ssh2	chr11	+	77418720	77418931	77417465	77417531	77421215	77421410	0,0,4	42,46,41	34,54,47	57,60,36	360	149	0	0	0.0,0.0,0.039	0.198,0.271,0.351	-0.26	70.1667
62855	ENSMUSG00000039952.15	Dag1	chr9	-	108256338	108256466	108253100	108253157	108263779	108263958	0,2,2	12,12,16	8,4,2	6,6,0	277	149	0.000441529	0.00771475	0.0,0.082,0.063	0.418,0.264,1.0	-0.512	11.6667
62880	ENSMUSG00000045193.13	Cirbp	chr10	+	80170693	80171069	80170424	80170506	80172413	80172512	20,54,47	0,0,0	43,49,33	3,6,0	525	149	1.31925e-05	0.000391271	1.0,1.0,1.0	0.803,0.699,1.0	0.166	12.3333
62881	ENSMUSG00000045193.13	Cirbp	chr10	+	80170981	80171069	80170693	80170764	80172413	80172512	16,30,21	16,4,10	41,50,24	2,6,2	237	149	0.000602368	0.0099652	0.386,0.825,0.569	0.928,0.84,0.883	-0.29	37
62946	ENSMUSG00000040225.15	Prrc2c	chr1	-	162675648	162675841	162673401	162673656	162676690	162676817	622,698,928	531,649,673	977,832,624	427,408,239	342	149	1.45638e-11	1.23318e-09	0.338,0.319,0.375	0.499,0.47,0.532	-0.156	1268
62948	ENSMUSG00000040225.15	Prrc2c	chr1	-	162675808	162675841	162673401	162673656	162676690	162676817	165,194,222	531,649,673	260,164,153	427,408,239	182	149	7.01241e-06	0.000225243	0.203,0.197,0.213	0.333,0.248,0.344	-0.104	680.833
62967	ENSMUSG00000037341.14	Slc9a7	chrX	-	20125072	20125177	20120519	20120602	20131770	20131834	15,12,8	149,363,362	26,38,22	122,101,28	254	149	0	0	0.056,0.019,0.013	0.111,0.181,0.315	-0.173	207.667
62972	ENSMUSG00000037341.14	Slc9a7	chrX	-	20186966	20187107	20186059	20186172	20188843	20188920	60,86,73	215,437,451	211,259,306	94,102,56	290	149	0	0	0.125,0.092,0.077	0.536,0.566,0.737	-0.515	391.667
63002	ENSMUSG00000073557.12	Ppp1r12b	chr1	-	134869784	134870250	134865777	134865960	134872806	134872932	6,6,15	12,19,24	13,19,14	3,4,20	615	149	0.0018776	0.0255755	0.108,0.071,0.132	0.512,0.535,0.145	-0.294	14.6667
63048	ENSMUSG00000066637.2	Ttc32	chr12	+	9035761	9035990	9034921	9035088	9038081	9038197	95,164,161	0,6,8	153,143,106	7,16,12	378	149	0.00197048	0.0265105	1.0,0.915,0.888	0.896,0.779,0.777	0.117	145.167
63049	ENSMUSG00000026643.16	Nmt2	chr2	+	3305345	3305439	3304811	3304947	3309466	3309611	2,18,25	29,18,25	0,5,2	34,24,34	243	149	1.51606e-05	0.000441187	0.041,0.38,0.38	0.0,0.113,0.035	0.218	36
63052	ENSMUSG00000035021.13	Baz1a	chr12	-	54912409	54912493	54911309	54911461	54912576	54912740	0,0,0	173,320,312	65,97,62	236,197,86	233	149	0	0	0.0,0.0,0.0	0.15,0.239,0.316	-0.235	258
63053	ENSMUSG00000035021.13	Baz1a	chr12	-	54912414	54912493	54911309	54911461	54912576	54912740	0,0,0	173,320,312	61,85,65	236,197,86	228	149	0	0	0.0,0.0,0.0	0.145,0.22,0.331	-0.232	255.833
63116	ENSMUSG00000026395.16	Ptprc	chr1	-	138117751	138117885	138116953	138117025	138120019	138120166	334,268,416	41,83,63	420,239,346	4,1,0	283	149	0	0	0.811,0.63,0.777	0.982,0.992,1.0	-0.252	99.1667
63191	ENSMUSG00000090112.8	Shprh	chr10	+	11207821	11207886	11207096	11207275	11212321	11212402	0,0,0	12,66,36	8,11,1	31,46,17	214	149	3.74739e-08	1.99046e-06	0.0,0.0,0.0	0.152,0.143,0.039	-0.111	38
63220	ENSMUSG00000017721.15	Pigt	chr2	+	164501243	164501379	164501080	164501168	164501484	164501650	104,73,71	4,18,24	55,23,62	0,0,0	285	149	5.46485e-10	3.83254e-08	0.931,0.68,0.607	1.0,1.0,1.0	-0.261	17.6667
63222	ENSMUSG00000017721.15	Pigt	chr2	+	164501254	164501379	164501080	164501168	164501484	164501650	114,77,70	4,18,24	55,25,62	0,0,0	274	149	8.00043e-10	5.48928e-08	0.939,0.699,0.613	1.0,1.0,1.0	-0.25	20.1667
63226	ENSMUSG00000017721.15	Pigt	chr2	+	164501312	164501379	164501080	164501168	164501484	164501650	6,10,5	4,18,24	11,9,10	0,0,0	216	149	5.67324e-14	6.26164e-12	0.509,0.277,0.126	1.0,1.0,1.0	-0.696	16.1667
63259	ENSMUSG00000029267.17	Mtf2	chr5	+	108069667	108069697	108065756	108065965	108073306	108073454	14,0,0	14,40,20	0,0,0	12,10,14	179	149	0.00205446	0.0274728	0.454,0.0,0.0	0.0,0.0,0.0	0.151	20.6667
63297	ENSMUSG00000022672.8	Prkdc	chr16	+	15791053	15791286	15790449	15790674	15791872	15791981	2,0,0	41,65,55	20,9,8	37,41,33	382	149	7.57794e-12	6.65359e-10	0.019,0.0,0.0	0.174,0.079,0.086	-0.107	51.8333
63354	ENSMUSG00000023088.17	Abcc1	chr16	+	14390283	14390438	14389806	14389983	14391317	14391443	4,15,10	139,250,196	13,25,29	62,80,80	304	149	3.11973e-14	3.54318e-12	0.014,0.029,0.024	0.093,0.133,0.151	-0.103	150.5
63362	ENSMUSG00000023088.17	Abcc1	chr16	+	14437645	14438096	14436506	14436653	14439986	14440059	58,64,61	4,5,1	27,29,11	0,2,0	600	149	0.00386104	0.0456263	0.783,0.761,0.938	1.0,0.783,1.0	-0.1	41
63368	ENSMUSG00000026319.13	Relch	chr1	+	105742058	105742210	105741296	105741360	105743210	105743349	0,0,0	117,143,141	33,75,33	15,17,7	301	149	0	0	0.0,0.0,0.0	0.521,0.686,0.7	-0.636	96.8333
63384	ENSMUSG00000038685.18	Rtel1	chr2	+	181355981	181356079	181355764	181355812	181356157	181356258	34,36,32	4,0,2	26,39,20	14,0,15	247	149	0.00580968	0.0633138	0.837,1.0,0.906	0.528,1.0,0.446	0.256	36.3333
63446	ENSMUSG00000026860.16	Sh3glb2	chr2	-	30346058	30346073	30345698	30345939	30346306	30346453	10,4,10	19,12,13	3,7,0	22,27,5	164	149	0.00793144	0.0808252	0.323,0.232,0.411	0.11,0.191,0.0	0.222	22
63468	ENSMUSG00000032425.15	Zfp949	chr9	+	88552715	88552836	88548019	88548508	88554375	88554544	22,20,15	0,0,0	35,25,12	29,73,0	270	149	8.97851e-08	4.46938e-06	1.0,1.0,1.0	0.4,0.159,1.0	0.48	38.5
63522	ENSMUSG00000005506.16	Celf1	chr2	+	90987731	90987816	90940542	90940641	90998579	90998616	350,226,404	198,458,423	228,185,115	349,538,206	234	149	0.00890361	0.0886684	0.53,0.239,0.378	0.294,0.18,0.262	0.137	608.333
63523	ENSMUSG00000005506.16	Celf1	chr2	+	90987776	90987816	90940542	90940641	90998579	90998616	138,67,122	198,458,423	79,55,24	349,538,206	189	149	0.000722949	0.0115492	0.355,0.103,0.185	0.151,0.075,0.084	0.111	442.833
63562	ENSMUSG00000022587.14	Ly6e	chr15	+	74955566	74955742	74955050	74955335	74957776	74958388	32,63,67	6,2,2	48,28,49	10,4,18	325	149	0.000780285	0.012341	0.71,0.935,0.939	0.688,0.762,0.555	0.193	18.5
63622	ENSMUSG00000052160.7	Pld4	chr12	+	112765554	112765876	112764997	112765125	112766702	112766903	0,1,3	197,296,374	10,4,5	36,15,7	471	149	4.01024e-09	2.49437e-07	0.0,0.001,0.003	0.081,0.078,0.184	-0.113	158
63623	ENSMUSG00000052160.7	Pld4	chr12	+	112765664	112765876	112764997	112765125	112766702	112766903	2,1,4	197,296,374	10,11,9	36,15,7	361	149	0	0	0.004,0.001,0.004	0.103,0.232,0.347	-0.224	160.333
63624	ENSMUSG00000052160.7	Pld4	chr12	+	112765743	112765876	112764997	112765125	112766702	112766903	0,3,2	197,296,374	14,17,12	36,15,7	282	149	0	0	0.0,0.005,0.003	0.17,0.375,0.475	-0.337	162.167
63652	ENSMUSG00000027381.16	Bcl2l11	chr2	+	128156042	128156310	128147084	128147194	128158230	128162547	0,0,0	165,251,228	73,70,91	241,268,142	417	149	0	0	0.0,0.0,0.0	0.098,0.085,0.186	-0.123	254.833
63653	ENSMUSG00000027381.16	Bcl2l11	chr2	+	128156042	128156315	128147084	128147194	128158230	128162547	0,0,0	165,251,228	141,137,133	241,268,142	422	149	0	0	0.0,0.0,0.0	0.171,0.153,0.249	-0.191	284.333
63654	ENSMUSG00000027381.16	Bcl2l11	chr2	+	128156119	128156310	128147084	128147194	128158230	128162547	0,0,0	165,251,228	112,83,47	241,268,142	340	149	0	0	0.0,0.0,0.0	0.169,0.12,0.127	-0.139	256.167
63655	ENSMUSG00000027381.16	Bcl2l11	chr2	+	128156119	128156315	128147084	128147194	128158230	128162547	0,0,0	165,251,228	180,150,89	241,268,142	345	149	0	0	0.0,0.0,0.0	0.244,0.195,0.213	-0.217	285.667
63682	ENSMUSG00000118504.1	AC163616.1	chr3	+	90058741	90058800	90058484	90058529	90061637	90061932	81,194,118	20,44,8	108,122,49	64,36,18	208	149	0.000626239	0.01028	0.744,0.76,0.914	0.547,0.708,0.661	0.167	143.333
63742	ENSMUSG00000074994.5	Qser1	chr2	-	104777771	104778034	104777318	104777452	104778136	104778253	0,0,0	34,41,34	5,16,11	2,10,2	412	149	0	0	0.0,0.0,0.0	0.475,0.367,0.665	-0.502	25.8333
63744	ENSMUSG00000074994.5	Qser1	chr2	-	104777810	104778034	104777318	104777452	104778136	104778253	0,0,0	34,41,34	0,2,10	2,10,2	373	149	0.00113319	0.0168141	0.0,0.0,0.0	0.0,0.074,0.666	-0.247	22.5
63792	ENSMUSG00000042333.16	Tnfrsf14	chr4	-	154926598	154926659	154925262	154925418	154927977	154928202	9,31,22	0,0,0	20,24,6	10,2,0	210	149	9.95336e-06	0.000307395	1.0,1.0,1.0	0.587,0.895,1.0	0.173	20.6667
63848	ENSMUSG00000048154.17	Kmt2d	chr15	-	98856612	98856856	98856269	98856389	98857387	98857435	16,52,44	0,4,4	49,65,32	0,0,0	393	149	0.000132132	0.0027807	1.0,0.831,0.807	1.0,1.0,1.0	-0.121	44.3333
63862	ENSMUSG00000020680.15	Taf15	chr11	+	83488924	83488938	83487222	83487413	83497893	83497926	149,198,181	19,35,23	85,125,78	67,47,50	163	149	3.435e-11	2.80851e-09	0.878,0.838,0.878	0.537,0.709,0.588	0.253	176.167
63863	ENSMUSG00000020680.15	Taf15	chr11	+	83488924	83488946	83487222	83487413	83497893	83497926	184,213,233	19,35,23	106,138,86	67,47,50	171	149	3.69371e-13	3.70228e-11	0.894,0.841,0.898	0.58,0.719,0.6	0.245	200.167
63908	ENSMUSG00000022223.9	Sdr39u1	chr14	-	55898242	55898734	55897282	55898012	55899183	55899305	107,200,221	0,2,6	133,158,61	9,5,2	641	149	0.00676489	0.0713519	1.0,0.959,0.895	0.775,0.88,0.876	0.108	73
63927	ENSMUSG00000045624.15	Esf1	chr2	-	140154483	140154590	140148809	140148914	140154793	140155305	0,0,2	61,55,34	2,3,8	32,38,5	256	149	0.000172244	0.00347696	0.0,0.0,0.033	0.035,0.044,0.482	-0.176	40
63950	ENSMUSG00000031634.13	Ufsp2	chr8	+	45983528	45983680	45980572	45980639	45984040	45984233	30,77,39	0,8,14	6,3,2	5,6,2	301	149	5.02867e-05	0.00122679	1.0,0.827,0.58	0.373,0.198,0.331	0.502	32
63951	ENSMUSG00000031634.13	Ufsp2	chr8	+	45985930	45986035	45985321	45985468	45991747	45991912	0,0,0	138,191,195	26,43,54	24,6,4	254	149	0	0	0.0,0.0,0.0	0.389,0.808,0.888	-0.695	113.5
63952	ENSMUSG00000031634.13	Ufsp2	chr8	+	45985930	45986363	45985321	45985468	45991747	45991912	0,0,0	138,191,195	15,27,50	24,6,4	582	149	2.22045e-16	3.00977e-14	0.0,0.0,0.0	0.138,0.535,0.762	-0.478	108.333
64016	ENSMUSG00000068580.11	Zfyve19	chr2	+	119216413	119216541	119216208	119216307	119216628	119217049	32,51,57	0,0,1	48,73,40	0,7,6	277	149	4.10955e-05	0.00103171	1.0,1.0,0.968	1.0,0.849,0.782	0.112	48.5
64046	ENSMUSG00000054702.14	Ap1s3	chr1	-	79625106	79625262	79614202	79614340	79671849	79671972	23,26,14	4,0,5	15,30,6	0,2,0	305	149	0.00153294	0.0215694	0.737,1.0,0.578	1.0,0.88,1.0	-0.188	20.8333
64077	ENSMUSG00000033526.16	Ppip5k1	chr2	-	121344733	121344817	121343530	121343577	121347263	121347385	4,18,20	14,15,16	10,9,0	32,25,12	233	149	0.00504215	0.0566563	0.154,0.434,0.444	0.167,0.187,0.0	0.226	29.1667
64082	ENSMUSG00000062937.7	Mtap	chr4	+	89156702	89156968	89156445	89156613	89171127	89171230	0,0,0	63,380,210	21,41,13	8,44,8	415	149	0	0	0.0,0.0,0.0	0.485,0.251,0.368	-0.368	131.333
64083	ENSMUSG00000062937.7	Mtap	chr4	+	89156723	89156968	89156445	89156613	89171127	89171230	0,2,0	63,380,210	89,87,83	8,44,8	394	149	0	0	0.0,0.002,0.0	0.808,0.428,0.797	-0.677	162.333
64117	ENSMUSG00000020326.7	Ccng1	chr11	-	40752103	40752144	40751260	40751359	40753807	40754068	6,13,11	0,2,0	33,10,26	2,4,6	190	149	0.00154346	0.0216899	1.0,0.836,1.0	0.928,0.662,0.773	0.158	18.8333
64119	ENSMUSG00000020326.7	Ccng1	chr11	-	40752103	40752351	40751260	40751359	40753807	40754068	15,23,23	0,2,0	77,37,46	2,4,6	397	149	0.00213826	0.0283874	1.0,0.812,1.0	0.935,0.776,0.742	0.12	31.1667
64131	ENSMUSG00000033411.16	Ctdspl2	chr2	+	122007804	122007816	122006862	122006989	122010562	122010723	38,29,47	6,4,9	43,28,20	13,14,24	161	149	0.000752854	0.0119526	0.854,0.87,0.829	0.754,0.649,0.435	0.238	45.8333
64175	ENSMUSG00000027206.13	Cops2	chr2	-	125843718	125843904	125842621	125842711	125844809	125844935	0,2,0	508,605,531	110,78,50	402,311,180	335	149	0	0	0.0,0.001,0.0	0.108,0.1,0.11	-0.106	462.833
64176	ENSMUSG00000027206.13	Cops2	chr2	-	125843718	125843904	125842621	125842732	125844809	125844935	0,2,0	310,381,318	84,59,24	180,158,112	335	149	0	0	0.0,0.002,0.0	0.172,0.142,0.087	-0.133	271.333
64178	ENSMUSG00000027206.13	Cops2	chr2	-	125843718	125843913	125842621	125842711	125844809	125844935	0,0,0	508,605,531	3106,1463,2416	402,311,180	344	149	0	0	0.0,0.0,0.0	0.77,0.671,0.853	-0.765	1587
64179	ENSMUSG00000027206.13	Cops2	chr2	-	125843718	125843913	125842621	125842732	125844809	125844935	0,0,0	310,381,318	3080,1444,2390	180,158,112	344	149	0	0	0.0,0.0,0.0	0.881,0.798,0.902	-0.86	1395.5
64182	ENSMUSG00000027206.13	Cops2	chr2	-	125843718	125843988	125842621	125842732	125844809	125844935	0,0,0	310,381,318	76,51,26	180,158,112	419	149	0	0	0.0,0.0,0.0	0.131,0.103,0.076	-0.103	268.667
64244	ENSMUSG00000014353.15	Tmem87b	chr2	+	128849552	128849789	128849004	128849057	128850303	128850334	0,0,6	51,66,32	27,44,10	15,26,12	386	149	0	0	0.0,0.0,0.067	0.41,0.395,0.243	-0.327	48.1667
64250	ENSMUSG00000043505.8	Gimap5	chr6	+	48747112	48747519	48746197	48746430	48750453	48750502	360,446,550	84,136,173	338,280,217	162,170,103	556	149	4.16224e-07	1.82007e-05	0.535,0.468,0.46	0.359,0.306,0.361	0.146	173.333
64252	ENSMUSG00000043505.8	Gimap5	chr6	+	48747280	48747519	48746198	48746430	48750453	48750502	322,374,420	84,136,173	247,210,168	162,170,103	388	149	2.23432e-07	1.0377e-05	0.595,0.514,0.482	0.369,0.322,0.385	0.172	188
64275	ENSMUSG00000017288.15	Vps53	chr11	-	76178408	76178492	76176958	76177382	76179412	76179647	2,0,0	12,24,23	26,14,14	7,25,16	233	149	9.17645e-11	7.18505e-09	0.096,0.0,0.0	0.704,0.264,0.359	-0.41	27.1667
64282	ENSMUSG00000027411.17	Vps16	chr2	+	130438750	130438905	130438568	130438684	130439045	130439067	79,89,152	10,8,8	105,76,68	0,2,2	304	149	2.54906e-05	0.000684626	0.795,0.845,0.903	1.0,0.949,0.943	-0.116	50.1667
64308	ENSMUSG00000027300.10	Ubox5	chr2	-	130602868	130603045	130602556	130602652	130604484	130604626	42,30,25	156,93,129	152,111,110	72,65,38	326	149	0	0	0.11,0.128,0.081	0.491,0.438,0.57	-0.393	170.5
64316	ENSMUSG00000027300.10	Ubox5	chr2	-	130628488	130628635	130604484	130604626	130629915	130630038	46,90,91	2,11,11	77,60,54	29,22,13	296	149	2.01259e-05	0.000559506	0.92,0.805,0.806	0.572,0.579,0.676	0.235	84.3333
64337	ENSMUSG00000021224.15	Numb	chr12	-	83879991	83880089	83876667	83876812	83921817	83921934	0,2,0	2,21,28	14,2,4	28,38,22	247	149	9.3625e-05	0.00207533	0.0,0.054,0.0	0.232,0.031,0.099	-0.103	26.8333
64365	ENSMUSG00000001441.13	Npepps	chr11	-	97238178	97238258	97236064	97236169	97240928	97241043	17,47,43	6,6,2	30,38,5	0,0,0	229	149	2.85632e-06	0.000102524	0.648,0.836,0.933	1.0,1.0,1.0	-0.194	32.3333
64414	ENSMUSG00000027985.14	Lef1	chr3	+	131204938	131204973	131204255	131204304	131223075	131224356	43,81,86	24,20,26	135,157,85	19,16,18	184	149	0.000465602	0.00805293	0.592,0.766,0.728	0.852,0.888,0.793	-0.149	118.333
64435	ENSMUSG00000028676.17	Srsf10	chr4	+	135863728	135863830	135863294	135863576	135867125	135869908	920,1118,989	286,314,293	1382,1052,686	122,100,76	251	149	0	0	0.656,0.679,0.667	0.871,0.862,0.843	-0.191	1223
64479	ENSMUSG00000037110.20	Ralgapa2	chr2	-	146459566	146459718	146453408	146453452	146460713	146460771	0,0,0	6,12,12	7,8,2	17,27,29	301	149	2.38523e-05	0.000649536	0.0,0.0,0.0	0.169,0.128,0.033	-0.11	20
64510	ENSMUSG00000028035.13	Dnajb4	chr3	-	152193376	152193547	152186414	152186983	152209834	152210279	10,10,18	0,0,0	11,12,8	0,8,0	320	149	0.00311932	0.0383882	1.0,1.0,1.0	1.0,0.411,1.0	0.196	12.8333
64517	ENSMUSG00000020170.4	Frs2	chr10	-	117079044	117079299	117078759	117078946	117081021	117081113	0,0,2	23,67,53	12,8,10	36,56,15	404	149	3.28915e-09	2.07691e-07	0.0,0.0,0.014	0.109,0.05,0.197	-0.114	47
64518	ENSMUSG00000020170.4	Frs2	chr10	-	117088091	117088377	117085031	117085123	117099942	117099967	2,0,2	61,65,38	13,12,29	36,45,22	435	149	4.38538e-13	4.3627e-11	0.011,0.0,0.018	0.11,0.084,0.311	-0.159	54.1667
64530	ENSMUSG00000068129.5	Cst7	chr2	+	150575132	150575296	150570414	150570585	150575703	150575876	0,4,14	50,55,41	12,10,4	22,25,14	313	149	0.000597097	0.00989276	0.0,0.033,0.14	0.206,0.16,0.12	-0.104	41.8333
64548	ENSMUSG00000074698.10	Csnk2a1	chr2	+	152250388	152250830	152226912	152226991	152254209	152254321	28,104,84	22,24,20	59,60,12	2,0,0	591	149	2.38473e-11	1.98391e-09	0.243,0.522,0.514	0.881,1.0,1.0	-0.534	13
64549	ENSMUSG00000074698.10	Csnk2a1	chr2	+	152250401	152250830	152226838	152226991	152254209	152254321	314,756,700	22,24,20	566,554,253	2,0,0	578	149	3.9968e-15	4.90781e-13	0.786,0.89,0.9	0.986,1.0,1.0	-0.137	480
64551	ENSMUSG00000074698.10	Csnk2a1	chr2	+	152250456	152250830	152226912	152226991	152254209	152254321	0,5,4	22,24,20	18,8,20	2,0,0	523	149	0	0	0.0,0.056,0.054	0.719,1.0,1.0	-0.87	20.5
64575	ENSMUSG00000113786.1	Gm49384	chr12	-	69196491	69196776	69192807	69192951	69202906	69202974	20,53,49	0,0,0	63,41,4	2,0,6	434	149	0.00115956	0.0171078	1.0,1.0,1.0	0.915,1.0,0.186	0.3	39.6667
64635	ENSMUSG00000028809.16	Srrm1	chr4	-	135327078	135327220	135324818	135325280	135329003	135329045	47,57,68	2,2,2	31,54,21	7,10,2	291	149	0.000119287	0.00254726	0.923,0.936,0.946	0.694,0.734,0.843	0.178	50.5
64744	ENSMUSG00000017858.12	Ift52	chr2	+	163021563	163021662	163017490	163017656	163022374	163022499	0,0,0	10,12,13	6,2,0	10,22,6	248	149	0.00166121	0.023096	0.0,0.0,0.0	0.265,0.052,0.0	-0.106	13.5
64783	ENSMUSG00000064262.7	Gimap8	chr6	+	48656041	48656191	48651060	48651103	48656529	48656668	105,194,170	21,47,50	129,157,46	4,12,16	299	149	0.00858665	0.0859492	0.714,0.673,0.629	0.941,0.867,0.589	-0.127	158.5
64786	ENSMUSG00000064262.7	Gimap8	chr6	+	48656041	48656329	48651060	48651103	48656529	48656668	111,203,187	21,47,50	151,171,58	4,12,16	437	149	0.00507687	0.0569599	0.643,0.596,0.56	0.928,0.829,0.553	-0.17	171.833
64810	ENSMUSG00000005469.10	Prkaca	chr8	+	83979962	83980136	83972992	83973232	83980773	83980835	0,0,0	14,80,36	8,8,6	24,49,26	323	149	3.33297e-08	1.78171e-06	0.0,0.0,0.0	0.133,0.07,0.096	-0.1	41.8333
64833	ENSMUSG00000051285.17	Pcmtd1	chr1	+	7120193	7120599	7088919	7089216	7147636	7147739	70,78,99	16,15,13	272,266,189	1,3,0	555	149	0	0	0.54,0.583,0.672	0.986,0.96,1.0	-0.384	170.333
64837	ENSMUSG00000051285.17	Pcmtd1	chr1	+	7155083	7155271	7147636	7147739	7160891	7160902	17,29,33	47,88,112	14,4,6	289,176,114	337	149	0	0	0.138,0.127,0.115	0.021,0.01,0.023	0.109	154.833
64839	ENSMUSG00000051285.17	Pcmtd1	chr1	+	7158771	7158978	7155079	7155271	7160891	7161063	0,0,2	17,27,33	6,4,8	14,4,6	356	149	3.74478e-09	2.34901e-07	0.0,0.0,0.025	0.152,0.295,0.358	-0.26	20.1667
64841	ENSMUSG00000051285.17	Pcmtd1	chr1	+	7158771	7159006	7155079	7155271	7160891	7161063	0,0,0	17,27,33	2,5,2	14,4,6	384	149	0.000182034	0.00363817	0.0,0.0,0.0	0.053,0.327,0.115	-0.165	18.3333
64865	ENSMUSG00000010392.8	Gosr1	chr11	-	76761240	76761355	76754712	76754800	76763519	76763579	30,68,34	4,2,4	60,47,23	1,2,0	264	149	0.00849191	0.0851265	0.809,0.95,0.828	0.971,0.93,1.0	-0.105	45.8333
64879	ENSMUSG00000051149.15	Adnp	chr2	-	168197962	168198029	168189281	168189394	168206573	168207112	44,37,46	70,115,97	60,86,45	87,63,41	216	149	0.000170561	0.00344613	0.302,0.182,0.246	0.322,0.485,0.431	-0.169	131.833
64941	ENSMUSG00000004018.9	Fancl	chr11	+	26434925	26434956	26434431	26434500	26468334	26469124	8,3,0	12,14,12	0,0,0	4,14,11	180	149	2.52205e-05	0.000679564	0.356,0.151,0.0	0.0,0.0,0.0	0.169	13
64957	ENSMUSG00000086841.1	2410006H16Rik	chr11	+	62603596	62603989	62603234	62603282	62604402	62604466	62,129,154	23,20,55	170,124,68	0,14,14	542	149	0.00130444	0.0188771	0.426,0.639,0.435	1.0,0.709,0.572	-0.26	137.5
64966	ENSMUSG00000037062.13	Sh3glb1	chr3	-	144691457	144691561	144683677	144685139	144691899	144692128	76,51,83	11,19,12	37,28,40	18,24,12	253	149	0.00609457	0.0657404	0.803,0.613,0.803	0.548,0.407,0.663	0.2	48.5
65002	ENSMUSG00000037210.16	Fam193a	chr5	+	34440368	34440590	34440120	34440233	34443300	34443454	133,189,191	21,27,18	194,205,114	4,0,0	371	149	2.22045e-16	3.00977e-14	0.718,0.738,0.81	0.951,1.0,1.0	-0.228	182.667
65074	ENSMUSG00000035392.17	Dennd1a	chr2	-	37905005	37905128	37858367	37858472	37936618	37936744	0,2,0	23,92,53	23,24,25	49,45,37	272	149	0	0	0.0,0.012,0.0	0.205,0.226,0.27	-0.23	62.1667
65081	ENSMUSG00000035392.17	Dennd1a	chr2	-	38138472	38138537	38136925	38136975	38159806	38159850	6,0,4	2,38,10	0,0,0	4,21,4	214	149	0.000252747	0.00482364	0.676,0.0,0.218	0.0,0.0,0.0	0.298	14.8333
65106	ENSMUSG00000000826.16	Dnajc5	chr2	+	181521234	181521287	181520550	181520697	181540536	181540616	16,27,31	0,3,2	23,36,21	5,9,10	202	149	0.000260936	0.00495332	1.0,0.869,0.92	0.772,0.747,0.608	0.221	29.8333
65174	ENSMUSG00000040374.13	Pex2	chr3	-	5562668	5562707	5560187	5561764	5563164	5563272	13,19,11	24,43,22	35,24,6	28,16,7	188	149	0.000734528	0.011698	0.3,0.259,0.284	0.498,0.543,0.405	-0.201	41.3333
65225	ENSMUSG00000001027.7	Scn4a	chr11	-	106321639	106321765	106318591	106320919	106321907	106322178	0,0,0	61,111,97	36,49,54	74,91,16	275	149	0	0	0.0,0.0,0.0	0.209,0.226,0.646	-0.36	98.1667
[truncated: 659 more rows]

## Sheet: RI
Dataset EV3 - Splicing events altered in hnRNPL-deficient activated B cells (retained introns)
Check other tabs for other splicing types
[truncated: 649 more rows]

## Sheet: A5SS
Dataset EV3 - Splicing events altered in hnRNPL-deficient activated B cells (alternative 5' splice site)
[truncated: 404 more rows]

[truncated: 2 more sheets: A3SS, MXE]
