# Supplementary material for: Conserved role of hnRNPL in alternative splicing of epigenetic modifiers enables B cell activation
Source: EMBO Rep. 2024 May 14;25(6):12. doi: 10.1038/s44319-024-00152-3 (PMC11169469; doi:10.1038/s44319-024-00152-3)
Supplement: Supplementary file 4 — Dataset EV4 [file 44319_2024_152_MOESM4_ESM.xlsx]

## Sheet: gProfiler ALL splicing genes
Dataset EV4 - Functional annotation of genes bearing splicing changes in hnRNPL-deficient B cells
source	term_name	term_id	highlighted	adjusted_p_value	negative_log10_of_adjusted_p_value	term_size	query_size	intersection_size	effective_domain_size	intersections
GO:BP	histone modification	GO:0016570	FALSE	1.43861e-26	25.8421	493	2287	125	27205	ENSMUSG00000002028,ENSMUSG00000002221,ENSMUSG00000002748,ENSMUSG00000003437,ENSMUSG00000003778,ENSMUSG00000008855,ENSMUSG00000012076,ENSMUSG00000014030,ENSMUSG00000015149,ENSMUSG00000015697,ENSMUSG00000017146,ENSMUSG00000017548,ENSMUSG00000017774,ENSMUSG00000018651,ENSMUSG00000020063,ENSMUSG00000020124,ENSMUSG00000020167,ENSMUSG00000020647,ENSMUSG00000020893,ENSMUSG00000021377,ENSMUSG00000021488,…
GO:BP	process utilizing autophagic mechanism	GO:0061919	FALSE	1.93608e-18	17.7131	477	2287	108	27205	ENSMUSG00000001248,ENSMUSG00000001729,ENSMUSG00000001750,ENSMUSG00000002320,ENSMUSG00000002546,ENSMUSG00000002820,ENSMUSG00000002845,ENSMUSG00000004264,ENSMUSG00000004567,ENSMUSG00000004936,ENSMUSG00000008604,ENSMUSG00000009995,ENSMUSG00000014470,ENSMUSG00000015149,ENSMUSG00000016534,ENSMUSG00000019518,ENSMUSG00000020038,ENSMUSG00000020063,ENSMUSG00000020220,ENSMUSG00000020634,ENSMUSG00000021109,…
GO:BP	autophagy	GO:0006914	FALSE	1.93608e-18	17.7131	477	2287	108	27205	ENSMUSG00000001248,ENSMUSG00000001729,ENSMUSG00000001750,ENSMUSG00000002320,ENSMUSG00000002546,ENSMUSG00000002820,ENSMUSG00000002845,ENSMUSG00000004264,ENSMUSG00000004567,ENSMUSG00000004936,ENSMUSG00000008604,ENSMUSG00000009995,ENSMUSG00000014470,ENSMUSG00000015149,ENSMUSG00000016534,ENSMUSG00000019518,ENSMUSG00000020038,ENSMUSG00000020063,ENSMUSG00000020220,ENSMUSG00000020634,ENSMUSG00000021109,…
GO:BP	peptidyl-lysine modification	GO:0018205	FALSE	8.1142e-18	17.0908	376	2287	92	27205	ENSMUSG00000000861,ENSMUSG00000002028,ENSMUSG00000002221,ENSMUSG00000002748,ENSMUSG00000003778,ENSMUSG00000004846,ENSMUSG00000007817,ENSMUSG00000014030,ENSMUSG00000015149,ENSMUSG00000015697,ENSMUSG00000017146,ENSMUSG00000017548,ENSMUSG00000017774,ENSMUSG00000018651,ENSMUSG00000020063,ENSMUSG00000020167,ENSMUSG00000020232,ENSMUSG00000020893,ENSMUSG00000021377,ENSMUSG00000021738,ENSMUSG00000021767,…
GO:MF	transcription coregulator activity	GO:0003712	TRUE	5.73792e-17	16.2412	484	2287	110	25177	ENSMUSG00000000861,ENSMUSG00000001134,ENSMUSG00000002455,ENSMUSG00000003199,ENSMUSG00000003778,ENSMUSG00000005886,ENSMUSG00000006310,ENSMUSG00000006362,ENSMUSG00000007817,ENSMUSG00000012114,ENSMUSG00000017146,ENSMUSG00000018160,ENSMUSG00000018501,ENSMUSG00000018651,ENSMUSG00000019947,ENSMUSG00000020063,ENSMUSG00000020074,ENSMUSG00000020246,ENSMUSG00000020397,ENSMUSG00000020647,ENSMUSG00000020680,…
GO:BP	DNA recombination	GO:0006310	FALSE	4.27238e-16	15.3693	317	2287	80	27205	ENSMUSG00000000028,ENSMUSG00000000732,ENSMUSG00000002221,ENSMUSG00000003778,ENSMUSG00000005465,ENSMUSG00000006281,ENSMUSG00000008604,ENSMUSG00000014243,ENSMUSG00000017146,ENSMUSG00000017652,ENSMUSG00000018449,ENSMUSG00000018841,ENSMUSG00000019841,ENSMUSG00000020167,ENSMUSG00000020474,ENSMUSG00000020608,ENSMUSG00000020752,ENSMUSG00000021569,ENSMUSG00000022141,ENSMUSG00000022508,ENSMUSG00000022672,…
GO:MF	catalytic activity, acting on DNA	GO:0140097	FALSE	7.86646e-16	15.1042	233	2287	68	25177	ENSMUSG00000004099,ENSMUSG00000006281,ENSMUSG00000007880,ENSMUSG00000018583,ENSMUSG00000018841,ENSMUSG00000019088,ENSMUSG00000019214,ENSMUSG00000019841,ENSMUSG00000020474,ENSMUSG00000020608,ENSMUSG00000020718,ENSMUSG00000020752,ENSMUSG00000021470,ENSMUSG00000021611,ENSMUSG00000022141,ENSMUSG00000023953,ENSMUSG00000024831,ENSMUSG00000024854,ENSMUSG00000024906,ENSMUSG00000024921,ENSMUSG00000025001,…
GO:BP	double-strand break repair	GO:0006302	FALSE	1.38268e-15	14.8593	284	2287	74	27205	ENSMUSG00000000028,ENSMUSG00000003778,ENSMUSG00000007880,ENSMUSG00000008604,ENSMUSG00000014243,ENSMUSG00000017146,ENSMUSG00000018841,ENSMUSG00000019841,ENSMUSG00000020474,ENSMUSG00000020608,ENSMUSG00000020752,ENSMUSG00000021377,ENSMUSG00000021569,ENSMUSG00000021694,ENSMUSG00000022141,ENSMUSG00000022672,ENSMUSG00000024174,ENSMUSG00000024240,ENSMUSG00000024317,ENSMUSG00000024533,ENSMUSG00000024826,…
GO:BP	regulation of amide metabolic process	GO:0034248	FALSE	1.13325e-14	13.9457	459	2287	98	27205	ENSMUSG00000001280,ENSMUSG00000001729,ENSMUSG00000003235,ENSMUSG00000005102,ENSMUSG00000005506,ENSMUSG00000006494,ENSMUSG00000007670,ENSMUSG00000008682,ENSMUSG00000015165,ENSMUSG00000015176,ENSMUSG00000019763,ENSMUSG00000019977,ENSMUSG00000020166,ENSMUSG00000020190,ENSMUSG00000020454,ENSMUSG00000020516,ENSMUSG00000020580,ENSMUSG00000020594,ENSMUSG00000020740,ENSMUSG00000020743,ENSMUSG00000020893,…
GO:MF	GTPase regulator activity	GO:0030695	TRUE	2.67138e-14	13.5733	454	2287	100	25177	ENSMUSG00000001062,ENSMUSG00000001173,ENSMUSG00000001588,ENSMUSG00000002668,ENSMUSG00000003235,ENSMUSG00000004568,ENSMUSG00000004677,ENSMUSG00000005732,ENSMUSG00000011832,ENSMUSG00000015291,ENSMUSG00000015377,ENSMUSG00000017132,ENSMUSG00000018008,ENSMUSG00000019790,ENSMUSG00000020716,ENSMUSG00000020782,ENSMUSG00000021027,ENSMUSG00000021182,ENSMUSG00000022391,ENSMUSG00000023353,ENSMUSG00000023923,…
GO:MF	nucleoside-triphosphatase regulator activity	GO:0060589	FALSE	2.67138e-14	13.5733	454	2287	100	25177	ENSMUSG00000001062,ENSMUSG00000001173,ENSMUSG00000001588,ENSMUSG00000002668,ENSMUSG00000003235,ENSMUSG00000004568,ENSMUSG00000004677,ENSMUSG00000005732,ENSMUSG00000011832,ENSMUSG00000015291,ENSMUSG00000015377,ENSMUSG00000017132,ENSMUSG00000018008,ENSMUSG00000019790,ENSMUSG00000020716,ENSMUSG00000020782,ENSMUSG00000021027,ENSMUSG00000021182,ENSMUSG00000022391,ENSMUSG00000023353,ENSMUSG00000023923,…
GO:CC	chromosomal region	GO:0098687	FALSE	2.96796e-14	13.5275	373	2275	83	27262	ENSMUSG00000002748,ENSMUSG00000004099,ENSMUSG00000004980,ENSMUSG00000005871,ENSMUSG00000006281,ENSMUSG00000009575,ENSMUSG00000010609,ENSMUSG00000015880,ENSMUSG00000017421,ENSMUSG00000017843,ENSMUSG00000018654,ENSMUSG00000018666,ENSMUSG00000018841,ENSMUSG00000019907,ENSMUSG00000020107,ENSMUSG00000020608,ENSMUSG00000020745,ENSMUSG00000020778,ENSMUSG00000020898,ENSMUSG00000021611,ENSMUSG00000021714,…
GO:BP	regulation of translation	GO:0006417	FALSE	1.60899e-13	12.7934	397	2287	87	27205	ENSMUSG00000001729,ENSMUSG00000003235,ENSMUSG00000005102,ENSMUSG00000005506,ENSMUSG00000007670,ENSMUSG00000008682,ENSMUSG00000015165,ENSMUSG00000015176,ENSMUSG00000019763,ENSMUSG00000019977,ENSMUSG00000020166,ENSMUSG00000020190,ENSMUSG00000020454,ENSMUSG00000020516,ENSMUSG00000020594,ENSMUSG00000020743,ENSMUSG00000020893,ENSMUSG00000021532,ENSMUSG00000022412,ENSMUSG00000022672,ENSMUSG00000024120,…
GO:BP	cytosolic transport	GO:0016482	TRUE	1.89667e-13	12.722	165	2287	51	27205	ENSMUSG00000000374,ENSMUSG00000001376,ENSMUSG00000004936,ENSMUSG00000005656,ENSMUSG00000010392,ENSMUSG00000014353,ENSMUSG00000017288,ENSMUSG00000019518,ENSMUSG00000019951,ENSMUSG00000020128,ENSMUSG00000020132,ENSMUSG00000020821,ENSMUSG00000021936,ENSMUSG00000022125,ENSMUSG00000022749,ENSMUSG00000023923,ENSMUSG00000024104,ENSMUSG00000024127,ENSMUSG00000024983,ENSMUSG00000024993,ENSMUSG00000026737,…
GO:BP	methylation	GO:0032259	FALSE	2.28366e-13	12.6414	357	2287	81	27205	ENSMUSG00000002028,ENSMUSG00000002221,ENSMUSG00000003437,ENSMUSG00000004099,ENSMUSG00000004127,ENSMUSG00000004561,ENSMUSG00000006732,ENSMUSG00000007610,ENSMUSG00000014030,ENSMUSG00000015697,ENSMUSG00000017146,ENSMUSG00000017548,ENSMUSG00000019039,ENSMUSG00000020063,ENSMUSG00000021488,ENSMUSG00000021951,ENSMUSG00000022721,ENSMUSG00000022992,ENSMUSG00000023994,ENSMUSG00000024067,ENSMUSG00000024513,…
GO:BP	macroautophagy	GO:0016236	FALSE	4.98781e-13	12.3021	254	2287	65	27205	ENSMUSG00000001750,ENSMUSG00000002820,ENSMUSG00000002845,ENSMUSG00000004264,ENSMUSG00000004567,ENSMUSG00000008604,ENSMUSG00000009995,ENSMUSG00000016534,ENSMUSG00000019518,ENSMUSG00000020038,ENSMUSG00000020063,ENSMUSG00000020220,ENSMUSG00000020634,ENSMUSG00000021109,ENSMUSG00000021143,ENSMUSG00000022270,ENSMUSG00000022663,ENSMUSG00000022808,ENSMUSG00000023923,ENSMUSG00000024773,ENSMUSG00000024983,…
GO:BP	macromolecule methylation	GO:0043414	FALSE	5.563e-13	12.2547	314	2287	74	27205	ENSMUSG00000002028,ENSMUSG00000002221,ENSMUSG00000003437,ENSMUSG00000004099,ENSMUSG00000004127,ENSMUSG00000006732,ENSMUSG00000007610,ENSMUSG00000014030,ENSMUSG00000015697,ENSMUSG00000017146,ENSMUSG00000017548,ENSMUSG00000019039,ENSMUSG00000020063,ENSMUSG00000021951,ENSMUSG00000022721,ENSMUSG00000022992,ENSMUSG00000023994,ENSMUSG00000024067,ENSMUSG00000024513,ENSMUSG00000024515,ENSMUSG00000025001,…
GO:CC	ribonucleoprotein granule	GO:0035770	FALSE	7.77694e-13	12.1092	261	2275	64	27262	ENSMUSG00000000732,ENSMUSG00000004980,ENSMUSG00000005506,ENSMUSG00000006699,ENSMUSG00000007050,ENSMUSG00000007670,ENSMUSG00000009585,ENSMUSG00000015165,ENSMUSG00000018583,ENSMUSG00000020166,ENSMUSG00000020454,ENSMUSG00000020580,ENSMUSG00000020594,ENSMUSG00000021532,ENSMUSG00000023118,ENSMUSG00000025239,ENSMUSG00000025583,ENSMUSG00000026196,ENSMUSG00000026254,ENSMUSG00000026667,ENSMUSG00000027361,…
GO:BP	protein acylation	GO:0043543	FALSE	2.87584e-12	11.5412	256	2287	64	27205	ENSMUSG00000001844,ENSMUSG00000002748,ENSMUSG00000003778,ENSMUSG00000004789,ENSMUSG00000015542,ENSMUSG00000017146,ENSMUSG00000017291,ENSMUSG00000017774,ENSMUSG00000018651,ENSMUSG00000020063,ENSMUSG00000020167,ENSMUSG00000020456,ENSMUSG00000020893,ENSMUSG00000021377,ENSMUSG00000021555,ENSMUSG00000021738,ENSMUSG00000021767,ENSMUSG00000021969,ENSMUSG00000022338,ENSMUSG00000022521,ENSMUSG00000022536,…
GO:CC	spindle	GO:0005819	FALSE	6.87297e-12	11.1629	423	2275	85	27262	ENSMUSG00000001134,ENSMUSG00000001729,ENSMUSG00000002058,ENSMUSG00000002546,ENSMUSG00000004462,ENSMUSG00000006699,ENSMUSG00000015149,ENSMUSG00000017421,ENSMUSG00000018501,ENSMUSG00000018651,ENSMUSG00000018666,ENSMUSG00000020608,ENSMUSG00000020687,ENSMUSG00000020745,ENSMUSG00000020776,ENSMUSG00000021365,ENSMUSG00000021693,ENSMUSG00000021958,ENSMUSG00000022070,ENSMUSG00000022177,ENSMUSG00000022391,…
GO:CC	early endosome	GO:0005769	FALSE	1.38394e-11	10.8589	413	2275	83	27262	ENSMUSG00000000194,ENSMUSG00000000605,ENSMUSG00000001173,ENSMUSG00000004317,ENSMUSG00000004319,ENSMUSG00000004936,ENSMUSG00000005656,ENSMUSG00000009090,ENSMUSG00000010609,ENSMUSG00000016206,ENSMUSG00000018442,ENSMUSG00000019518,ENSMUSG00000019951,ENSMUSG00000020132,ENSMUSG00000020476,ENSMUSG00000020590,ENSMUSG00000020740,ENSMUSG00000021224,ENSMUSG00000021686,ENSMUSG00000021824,ENSMUSG00000021910,…
GO:CC	cytoplasmic ribonucleoprotein granule	GO:0036464	FALSE	1.84501e-11	10.734	244	2275	59	27262	ENSMUSG00000000732,ENSMUSG00000004980,ENSMUSG00000005506,ENSMUSG00000006699,ENSMUSG00000007050,ENSMUSG00000007670,ENSMUSG00000009585,ENSMUSG00000018583,ENSMUSG00000020166,ENSMUSG00000020454,ENSMUSG00000020580,ENSMUSG00000020594,ENSMUSG00000025239,ENSMUSG00000025583,ENSMUSG00000026196,ENSMUSG00000026254,ENSMUSG00000026667,ENSMUSG00000027361,ENSMUSG00000027763,ENSMUSG00000028495,ENSMUSG00000028580,…
GO:BP	non-membrane-bounded organelle assembly	GO:0140694	FALSE	3.48502e-11	10.4578	381	2287	80	27205	ENSMUSG00000002546,ENSMUSG00000005583,ENSMUSG00000008682,ENSMUSG00000015605,ENSMUSG00000017421,ENSMUSG00000018501,ENSMUSG00000018583,ENSMUSG00000020166,ENSMUSG00000020454,ENSMUSG00000020476,ENSMUSG00000020594,ENSMUSG00000020612,ENSMUSG00000021693,ENSMUSG00000021714,ENSMUSG00000021936,ENSMUSG00000022177,ENSMUSG00000022604,ENSMUSG00000022672,ENSMUSG00000023066,ENSMUSG00000024454,ENSMUSG00000024515,…
GO:BP	DNA replication	GO:0006260	FALSE	3.78563e-11	10.4219	276	2287	65	27205	ENSMUSG00000000028,ENSMUSG00000006699,ENSMUSG00000017146,ENSMUSG00000018449,ENSMUSG00000019214,ENSMUSG00000019841,ENSMUSG00000020718,ENSMUSG00000020752,ENSMUSG00000020898,ENSMUSG00000021149,ENSMUSG00000021276,ENSMUSG00000021936,ENSMUSG00000022960,ENSMUSG00000023953,ENSMUSG00000024137,ENSMUSG00000024854,ENSMUSG00000024906,ENSMUSG00000025134,ENSMUSG00000025144,ENSMUSG00000026037,ENSMUSG00000026196,…
GO:BP	production of molecular mediator of immune response	GO:0002440	FALSE	5.04369e-11	10.2973	231	2287	58	27205	ENSMUSG00000000732,ENSMUSG00000002221,ENSMUSG00000002944,ENSMUSG00000004264,ENSMUSG00000005465,ENSMUSG00000017652,ENSMUSG00000019842,ENSMUSG00000020063,ENSMUSG00000020167,ENSMUSG00000020474,ENSMUSG00000020641,ENSMUSG00000021457,ENSMUSG00000022508,ENSMUSG00000022672,ENSMUSG00000023010,ENSMUSG00000024610,ENSMUSG00000025340,ENSMUSG00000025573,ENSMUSG00000026395,ENSMUSG00000026399,ENSMUSG00000027164,…
GO:MF	histone modifying activity	GO:0140993	FALSE	5.52716e-11	10.2575	174	2287	50	25177	ENSMUSG00000002028,ENSMUSG00000002748,ENSMUSG00000008855,ENSMUSG00000015149,ENSMUSG00000017548,ENSMUSG00000018651,ENSMUSG00000020063,ENSMUSG00000020647,ENSMUSG00000021488,ENSMUSG00000021767,ENSMUSG00000022521,ENSMUSG00000022698,ENSMUSG00000024201,ENSMUSG00000024454,ENSMUSG00000025060,ENSMUSG00000025220,ENSMUSG00000026603,ENSMUSG00000027104,ENSMUSG00000028053,ENSMUSG00000028397,ENSMUSG00000028886,…
GO:BP	chromatin remodeling	GO:0006338	FALSE	9.21991e-11	10.0353	470	2287	91	27205	ENSMUSG00000000085,ENSMUSG00000002028,ENSMUSG00000002748,ENSMUSG00000003199,ENSMUSG00000004099,ENSMUSG00000007880,ENSMUSG00000008855,ENSMUSG00000017146,ENSMUSG00000017264,ENSMUSG00000017548,ENSMUSG00000017774,ENSMUSG00000018651,ENSMUSG00000019857,ENSMUSG00000020063,ENSMUSG00000020196,ENSMUSG00000020232,ENSMUSG00000020246,ENSMUSG00000021377,ENSMUSG00000021470,ENSMUSG00000021767,ENSMUSG00000021811,…
GO:BP	negative regulation of catabolic process	GO:0009895	FALSE	1.14809e-10	9.94002	324	2287	71	27205	ENSMUSG00000001729,ENSMUSG00000002546,ENSMUSG00000002845,ENSMUSG00000006019,ENSMUSG00000006362,ENSMUSG00000006676,ENSMUSG00000008604,ENSMUSG00000013973,ENSMUSG00000015149,ENSMUSG00000018501,ENSMUSG00000019842,ENSMUSG00000019843,ENSMUSG00000020454,ENSMUSG00000020576,ENSMUSG00000020680,ENSMUSG00000020694,ENSMUSG00000022607,ENSMUSG00000023944,ENSMUSG00000024120,ENSMUSG00000024142,ENSMUSG00000024219,…
GO:BP	regulation of chromosome organization	GO:0033044	FALSE	1.22113e-10	9.91324	242	2287	59	27205	ENSMUSG00000001415,ENSMUSG00000002748,ENSMUSG00000004099,ENSMUSG00000004980,ENSMUSG00000005871,ENSMUSG00000007880,ENSMUSG00000008690,ENSMUSG00000015880,ENSMUSG00000017264,ENSMUSG00000017421,ENSMUSG00000020687,ENSMUSG00000020778,ENSMUSG00000020898,ENSMUSG00000021244,ENSMUSG00000021569,ENSMUSG00000021958,ENSMUSG00000024174,ENSMUSG00000024190,ENSMUSG00000024542,ENSMUSG00000024826,ENSMUSG00000024943,…
GO:CC	endosome membrane	GO:0010008	FALSE	1.4958e-10	9.82513	446	2275	85	27262	ENSMUSG00000000605,ENSMUSG00000001173,ENSMUSG00000001588,ENSMUSG00000001924,ENSMUSG00000003948,ENSMUSG00000004317,ENSMUSG00000004319,ENSMUSG00000004567,ENSMUSG00000005656,ENSMUSG00000011008,ENSMUSG00000016534,ENSMUSG00000017288,ENSMUSG00000018340,ENSMUSG00000018774,ENSMUSG00000018800,ENSMUSG00000019818,ENSMUSG00000019868,ENSMUSG00000020100,ENSMUSG00000020132,ENSMUSG00000020590,ENSMUSG00000020740,…
GO:BP	endosomal transport	GO:0016197	FALSE	1.54139e-10	9.81209	230	2287	57	27205	ENSMUSG00000000374,ENSMUSG00000001376,ENSMUSG00000002365,ENSMUSG00000002668,ENSMUSG00000004567,ENSMUSG00000005656,ENSMUSG00000006699,ENSMUSG00000010392,ENSMUSG00000014353,ENSMUSG00000015243,ENSMUSG00000017288,ENSMUSG00000019868,ENSMUSG00000019951,ENSMUSG00000020128,ENSMUSG00000020740,ENSMUSG00000022125,ENSMUSG00000022749,ENSMUSG00000022789,ENSMUSG00000022808,ENSMUSG00000023923,ENSMUSG00000024067,…
GO:BP	positive regulation of DNA metabolic process	GO:0051054	FALSE	1.58688e-10	9.79946	326	2287	71	27205	ENSMUSG00000001729,ENSMUSG00000002221,ENSMUSG00000002342,ENSMUSG00000003778,ENSMUSG00000004980,ENSMUSG00000006699,ENSMUSG00000007880,ENSMUSG00000017146,ENSMUSG00000017652,ENSMUSG00000018293,ENSMUSG00000019214,ENSMUSG00000020063,ENSMUSG00000020718,ENSMUSG00000020898,ENSMUSG00000021694,ENSMUSG00000021936,ENSMUSG00000021948,ENSMUSG00000022672,ENSMUSG00000023944,ENSMUSG00000024174,ENSMUSG00000024240,…
GO:BP	proteasome-mediated ubiquitin-dependent protein catabolic process	GO:0043161	FALSE	1.92997e-10	9.71445	430	2287	85	27205	ENSMUSG00000001054,ENSMUSG00000001127,ENSMUSG00000001366,ENSMUSG00000001729,ENSMUSG00000005625,ENSMUSG00000006362,ENSMUSG00000006676,ENSMUSG00000008604,ENSMUSG00000009092,ENSMUSG00000015095,ENSMUSG00000015149,ENSMUSG00000016552,ENSMUSG00000017843,ENSMUSG00000018442,ENSMUSG00000019732,ENSMUSG00000020063,ENSMUSG00000020412,ENSMUSG00000020634,ENSMUSG00000020642,ENSMUSG00000020687,ENSMUSG00000020694,…
GO:CC	late endosome	GO:0005770	FALSE	2.07318e-10	9.68336	271	2275	61	27262	ENSMUSG00000000605,ENSMUSG00000001750,ENSMUSG00000003948,ENSMUSG00000004319,ENSMUSG00000004567,ENSMUSG00000004936,ENSMUSG00000016534,ENSMUSG00000018340,ENSMUSG00000018442,ENSMUSG00000018774,ENSMUSG00000018800,ENSMUSG00000019868,ENSMUSG00000020100,ENSMUSG00000020612,ENSMUSG00000020946,ENSMUSG00000022094,ENSMUSG00000022533,ENSMUSG00000023830,ENSMUSG00000024410,ENSMUSG00000024610,ENSMUSG00000024983,…
GO:CC	Golgi apparatus subcompartment	GO:0098791	FALSE	2.58046e-10	9.5883	359	2275	73	27262	ENSMUSG00000001173,ENSMUSG00000002365,ENSMUSG00000002546,ENSMUSG00000004846,ENSMUSG00000005823,ENSMUSG00000005899,ENSMUSG00000009090,ENSMUSG00000010392,ENSMUSG00000013846,ENSMUSG00000014959,ENSMUSG00000016534,ENSMUSG00000017288,ENSMUSG00000019518,ENSMUSG00000020128,ENSMUSG00000020132,ENSMUSG00000020386,ENSMUSG00000020740,ENSMUSG00000021686,ENSMUSG00000022749,ENSMUSG00000022885,ENSMUSG00000023143,…
GO:MF	small GTPase binding	GO:0031267	FALSE	3.82559e-10	9.4173	283	2287	66	25177	ENSMUSG00000001062,ENSMUSG00000001173,ENSMUSG00000004677,ENSMUSG00000004936,ENSMUSG00000005469,ENSMUSG00000007050,ENSMUSG00000008450,ENSMUSG00000011832,ENSMUSG00000015243,ENSMUSG00000015291,ENSMUSG00000015766,ENSMUSG00000017774,ENSMUSG00000018293,ENSMUSG00000020340,ENSMUSG00000020580,ENSMUSG00000020740,ENSMUSG00000021824,ENSMUSG00000022378,ENSMUSG00000022391,ENSMUSG00000022789,ENSMUSG00000023008,…
GO:MF	histone binding	GO:0042393	FALSE	6.03883e-10	9.21905	299	2287	68	25177	ENSMUSG00000000085,ENSMUSG00000001785,ENSMUSG00000002028,ENSMUSG00000002748,ENSMUSG00000003199,ENSMUSG00000009575,ENSMUSG00000017548,ENSMUSG00000018666,ENSMUSG00000019857,ENSMUSG00000020063,ENSMUSG00000020124,ENSMUSG00000021377,ENSMUSG00000021767,ENSMUSG00000021811,ENSMUSG00000022360,ENSMUSG00000022536,ENSMUSG00000024002,ENSMUSG00000024826,ENSMUSG00000024921,ENSMUSG00000025059,ENSMUSG00000025246,…
GO:CC	chromosome, centromeric region	GO:0000775	FALSE	9.51665e-10	9.02152	266	2275	59	27262	ENSMUSG00000002748,ENSMUSG00000004099,ENSMUSG00000005871,ENSMUSG00000009575,ENSMUSG00000010609,ENSMUSG00000015880,ENSMUSG00000017421,ENSMUSG00000017843,ENSMUSG00000018654,ENSMUSG00000018666,ENSMUSG00000019907,ENSMUSG00000020107,ENSMUSG00000020608,ENSMUSG00000020745,ENSMUSG00000021714,ENSMUSG00000021958,ENSMUSG00000022369,ENSMUSG00000022391,ENSMUSG00000024201,ENSMUSG00000024943,ENSMUSG00000025001,…
GO:CC	nuclear speck	GO:0016607	FALSE	1.07917e-09	8.96691	462	2275	85	27262	ENSMUSG00000001741,ENSMUSG00000002455,ENSMUSG00000004815,ENSMUSG00000005469,ENSMUSG00000005583,ENSMUSG00000005687,ENSMUSG00000008855,ENSMUSG00000010608,ENSMUSG00000017478,ENSMUSG00000020412,ENSMUSG00000020454,ENSMUSG00000020608,ENSMUSG00000021012,ENSMUSG00000021109,ENSMUSG00000021244,ENSMUSG00000021413,ENSMUSG00000021495,ENSMUSG00000021500,ENSMUSG00000021611,ENSMUSG00000021639,ENSMUSG00000021709,…
GO:MF	S-adenosylmethionine-dependent methyltransferase activity	GO:0008757	FALSE	2.08069e-09	8.68179	154	2287	44	25177	ENSMUSG00000002028,ENSMUSG00000004099,ENSMUSG00000004127,ENSMUSG00000006732,ENSMUSG00000021488,ENSMUSG00000021951,ENSMUSG00000022721,ENSMUSG00000024726,ENSMUSG00000026603,ENSMUSG00000027478,ENSMUSG00000028053,ENSMUSG00000028706,ENSMUSG00000029004,ENSMUSG00000029687,ENSMUSG00000030264,ENSMUSG00000030505,ENSMUSG00000030960,ENSMUSG00000031171,ENSMUSG00000031671,ENSMUSG00000032185,ENSMUSG00000032579,…
GO:MF	GTPase binding	GO:0051020	FALSE	2.3209e-09	8.63434	321	2287	70	25177	ENSMUSG00000001062,ENSMUSG00000001173,ENSMUSG00000004677,ENSMUSG00000004936,ENSMUSG00000005469,ENSMUSG00000007050,ENSMUSG00000008450,ENSMUSG00000011832,ENSMUSG00000015243,ENSMUSG00000015291,ENSMUSG00000015766,ENSMUSG00000017774,ENSMUSG00000018293,ENSMUSG00000020340,ENSMUSG00000020580,ENSMUSG00000020740,ENSMUSG00000021824,ENSMUSG00000022378,ENSMUSG00000022391,ENSMUSG00000022789,ENSMUSG00000023008,…
GO:BP	DNA-templated DNA replication	GO:0006261	FALSE	2.45347e-09	8.61022	148	2287	42	27205	ENSMUSG00000000028,ENSMUSG00000017146,ENSMUSG00000018449,ENSMUSG00000019214,ENSMUSG00000020718,ENSMUSG00000020752,ENSMUSG00000022960,ENSMUSG00000024854,ENSMUSG00000024906,ENSMUSG00000025134,ENSMUSG00000025144,ENSMUSG00000026196,ENSMUSG00000026309,ENSMUSG00000026761,ENSMUSG00000027639,ENSMUSG00000028455,ENSMUSG00000029283,ENSMUSG00000031229,ENSMUSG00000031583,ENSMUSG00000031928,ENSMUSG00000032185,…
GO:BP	telomere organization	GO:0032200	FALSE	3.14141e-09	8.50288	149	2287	42	27205	ENSMUSG00000001415,ENSMUSG00000004980,ENSMUSG00000006281,ENSMUSG00000017264,ENSMUSG00000018841,ENSMUSG00000020608,ENSMUSG00000020778,ENSMUSG00000020898,ENSMUSG00000021244,ENSMUSG00000021611,ENSMUSG00000021958,ENSMUSG00000022672,ENSMUSG00000023944,ENSMUSG00000024174,ENSMUSG00000024943,ENSMUSG00000025374,ENSMUSG00000026222,ENSMUSG00000026393,ENSMUSG00000026648,ENSMUSG00000029454,ENSMUSG00000029687,…
GO:BP	telomere maintenance	GO:0000723	FALSE	4.04038e-09	8.39358	144	2287	41	27205	ENSMUSG00000001415,ENSMUSG00000004980,ENSMUSG00000006281,ENSMUSG00000017264,ENSMUSG00000018841,ENSMUSG00000020608,ENSMUSG00000020778,ENSMUSG00000020898,ENSMUSG00000021244,ENSMUSG00000021611,ENSMUSG00000021958,ENSMUSG00000022672,ENSMUSG00000023944,ENSMUSG00000024174,ENSMUSG00000024943,ENSMUSG00000025374,ENSMUSG00000026222,ENSMUSG00000026393,ENSMUSG00000026648,ENSMUSG00000029454,ENSMUSG00000030655,…
GO:BP	protein acetylation	GO:0006473	FALSE	4.34953e-09	8.36156	214	2287	52	27205	ENSMUSG00000002748,ENSMUSG00000003778,ENSMUSG00000015542,ENSMUSG00000017146,ENSMUSG00000017291,ENSMUSG00000017774,ENSMUSG00000018651,ENSMUSG00000020063,ENSMUSG00000020167,ENSMUSG00000020893,ENSMUSG00000021377,ENSMUSG00000021555,ENSMUSG00000021738,ENSMUSG00000021767,ENSMUSG00000022338,ENSMUSG00000022521,ENSMUSG00000022536,ENSMUSG00000022698,ENSMUSG00000022992,ENSMUSG00000023994,ENSMUSG00000024002,…
GO:BP	small GTPase mediated signal transduction	GO:0007264	TRUE	4.4186e-09	8.35472	431	2287	82	27205	ENSMUSG00000004099,ENSMUSG00000004568,ENSMUSG00000004677,ENSMUSG00000004936,ENSMUSG00000006699,ENSMUSG00000015243,ENSMUSG00000015291,ENSMUSG00000015766,ENSMUSG00000017132,ENSMUSG00000018008,ENSMUSG00000018334,ENSMUSG00000020132,ENSMUSG00000020476,ENSMUSG00000020580,ENSMUSG00000020716,ENSMUSG00000020717,ENSMUSG00000021027,ENSMUSG00000021182,ENSMUSG00000021709,ENSMUSG00000021910,ENSMUSG00000022378,…
GO:MF	ATP-dependent activity, acting on DNA	GO:0008094	FALSE	4.55653e-09	8.34137	123	2287	38	25177	ENSMUSG00000007880,ENSMUSG00000018583,ENSMUSG00000018841,ENSMUSG00000019214,ENSMUSG00000020608,ENSMUSG00000020752,ENSMUSG00000021470,ENSMUSG00000022141,ENSMUSG00000024831,ENSMUSG00000024921,ENSMUSG00000025001,ENSMUSG00000026098,ENSMUSG00000028089,ENSMUSG00000029191,ENSMUSG00000029505,ENSMUSG00000029920,ENSMUSG00000031229,ENSMUSG00000031583,ENSMUSG00000031715,ENSMUSG00000031928,ENSMUSG00000032187,…
GO:MF	ubiquitin-like protein transferase activity	GO:0019787	FALSE	4.63876e-09	8.3336	440	2287	86	25177	ENSMUSG00000001054,ENSMUSG00000004018,ENSMUSG00000006418,ENSMUSG00000006699,ENSMUSG00000013878,ENSMUSG00000014470,ENSMUSG00000017146,ENSMUSG00000018160,ENSMUSG00000019842,ENSMUSG00000020064,ENSMUSG00000020376,ENSMUSG00000020397,ENSMUSG00000020642,ENSMUSG00000021694,ENSMUSG00000022124,ENSMUSG00000022517,ENSMUSG00000022552,ENSMUSG00000022663,ENSMUSG00000022771,ENSMUSG00000024073,ENSMUSG00000024317,…
GO:BP	regulation of response to biotic stimulus	GO:0002831	FALSE	5.13568e-09	8.2894	479	2287	88	27205	ENSMUSG00000000244,ENSMUSG00000000791,ENSMUSG00000002944,ENSMUSG00000004264,ENSMUSG00000005102,ENSMUSG00000005823,ENSMUSG00000009585,ENSMUSG00000015149,ENSMUSG00000015314,ENSMUSG00000016206,ENSMUSG00000017652,ENSMUSG00000018160,ENSMUSG00000019842,ENSMUSG00000020124,ENSMUSG00000020594,ENSMUSG00000020641,ENSMUSG00000020919,ENSMUSG00000021022,ENSMUSG00000021277,ENSMUSG00000021457,ENSMUSG00000021686,…
GO:BP	heterocycle catabolic process	GO:0046700	FALSE	5.18093e-09	8.28559	440	2287	83	27205	ENSMUSG00000000673,ENSMUSG00000001415,ENSMUSG00000005506,ENSMUSG00000006019,ENSMUSG00000007050,ENSMUSG00000007670,ENSMUSG00000009585,ENSMUSG00000017264,ENSMUSG00000017478,ENSMUSG00000017718,ENSMUSG00000019088,ENSMUSG00000019842,ENSMUSG00000020128,ENSMUSG00000020166,ENSMUSG00000020346,ENSMUSG00000020454,ENSMUSG00000020576,ENSMUSG00000020594,ENSMUSG00000020680,ENSMUSG00000021012,ENSMUSG00000021532,…
GO:BP	regulation of autophagy	GO:0010506	FALSE	5.43109e-09	8.26511	284	2287	62	27205	ENSMUSG00000001729,ENSMUSG00000002546,ENSMUSG00000002845,ENSMUSG00000004936,ENSMUSG00000008604,ENSMUSG00000015149,ENSMUSG00000020063,ENSMUSG00000020220,ENSMUSG00000021109,ENSMUSG00000021306,ENSMUSG00000022255,ENSMUSG00000022607,ENSMUSG00000022789,ENSMUSG00000022808,ENSMUSG00000024142,ENSMUSG00000024410,ENSMUSG00000024773,ENSMUSG00000024958,ENSMUSG00000025241,ENSMUSG00000025759,ENSMUSG00000026737,…
GO:BP	regulation of cell cycle phase transition	GO:1901987	FALSE	5.4866e-09	8.2607	425	2287	81	27205	ENSMUSG00000001729,ENSMUSG00000002221,ENSMUSG00000002871,ENSMUSG00000003437,ENSMUSG00000004264,ENSMUSG00000005102,ENSMUSG00000005871,ENSMUSG00000007812,ENSMUSG00000007880,ENSMUSG00000017146,ENSMUSG00000017291,ENSMUSG00000017421,ENSMUSG00000017843,ENSMUSG00000020038,ENSMUSG00000020167,ENSMUSG00000020326,ENSMUSG00000020687,ENSMUSG00000020898,ENSMUSG00000021548,ENSMUSG00000021569,ENSMUSG00000021611,…
GO:BP	RNA catabolic process	GO:0006401	FALSE	6.38056e-09	8.19514	285	2287	62	27205	ENSMUSG00000001415,ENSMUSG00000005506,ENSMUSG00000006019,ENSMUSG00000007050,ENSMUSG00000007670,ENSMUSG00000017264,ENSMUSG00000017478,ENSMUSG00000019842,ENSMUSG00000020166,ENSMUSG00000020454,ENSMUSG00000020576,ENSMUSG00000020594,ENSMUSG00000020680,ENSMUSG00000021012,ENSMUSG00000021532,ENSMUSG00000021819,ENSMUSG00000023495,ENSMUSG00000023952,ENSMUSG00000024120,ENSMUSG00000026728,ENSMUSG00000027201,…
GO:BP	cellular nitrogen compound catabolic process	GO:0044270	FALSE	6.63944e-09	8.17787	442	2287	83	27205	ENSMUSG00000000673,ENSMUSG00000001415,ENSMUSG00000005506,ENSMUSG00000006019,ENSMUSG00000007050,ENSMUSG00000007670,ENSMUSG00000009585,ENSMUSG00000017264,ENSMUSG00000017478,ENSMUSG00000017718,ENSMUSG00000019088,ENSMUSG00000019842,ENSMUSG00000020128,ENSMUSG00000020166,ENSMUSG00000020346,ENSMUSG00000020454,ENSMUSG00000020576,ENSMUSG00000020594,ENSMUSG00000020680,ENSMUSG00000021012,ENSMUSG00000021532,…
GO:BP	regulation of GTPase activity	GO:0043087	FALSE	6.90428e-09	8.16088	351	2287	71	27205	ENSMUSG00000001173,ENSMUSG00000002365,ENSMUSG00000004936,ENSMUSG00000011832,ENSMUSG00000017652,ENSMUSG00000020590,ENSMUSG00000020716,ENSMUSG00000020717,ENSMUSG00000020745,ENSMUSG00000021027,ENSMUSG00000021306,ENSMUSG00000021365,ENSMUSG00000022391,ENSMUSG00000022508,ENSMUSG00000023923,ENSMUSG00000024142,ENSMUSG00000024174,ENSMUSG00000024381,ENSMUSG00000026024,ENSMUSG00000026594,ENSMUSG00000026721,…
GO:CC	histone deacetylase complex	GO:0000118	TRUE	7.11728e-09	8.14769	80	2275	28	27262	ENSMUSG00000003778,ENSMUSG00000008855,ENSMUSG00000009575,ENSMUSG00000012076,ENSMUSG00000018501,ENSMUSG00000024260,ENSMUSG00000024454,ENSMUSG00000024513,ENSMUSG00000025246,ENSMUSG00000027630,ENSMUSG00000029004,ENSMUSG00000029478,ENSMUSG00000029505,ENSMUSG00000031161,ENSMUSG00000034269,ENSMUSG00000036180,ENSMUSG00000037395,ENSMUSG00000037876,ENSMUSG00000039219,ENSMUSG00000039852,ENSMUSG00000039985,…
GO:BP	Golgi vesicle transport	GO:0048193	FALSE	7.61662e-09	8.11824	279	2287	61	27205	ENSMUSG00000000374,ENSMUSG00000001143,ENSMUSG00000002546,ENSMUSG00000010392,ENSMUSG00000014748,ENSMUSG00000019518,ENSMUSG00000019951,ENSMUSG00000020088,ENSMUSG00000020128,ENSMUSG00000020386,ENSMUSG00000020576,ENSMUSG00000020650,ENSMUSG00000020740,ENSMUSG00000020821,ENSMUSG00000020946,ENSMUSG00000024091,ENSMUSG00000024127,ENSMUSG00000024533,ENSMUSG00000024941,ENSMUSG00000024983,ENSMUSG00000025607,…
GO:MF	catalytic activity, acting on RNA	GO:0140098	FALSE	8.02001e-09	8.09582	386	2287	78	25177	ENSMUSG00000004127,ENSMUSG00000004233,ENSMUSG00000006732,ENSMUSG00000007029,ENSMUSG00000017264,ENSMUSG00000018583,ENSMUSG00000018858,ENSMUSG00000019039,ENSMUSG00000019863,ENSMUSG00000020076,ENSMUSG00000020166,ENSMUSG00000020630,ENSMUSG00000020648,ENSMUSG00000021420,ENSMUSG00000021500,ENSMUSG00000021611,ENSMUSG00000022191,ENSMUSG00000022476,ENSMUSG00000022704,ENSMUSG00000022721,ENSMUSG00000022884,…
GO:CC	nuclear membrane	GO:0031965	FALSE	8.405e-09	8.07546	309	2275	63	27262	ENSMUSG00000001082,ENSMUSG00000005899,ENSMUSG00000006476,ENSMUSG00000008450,ENSMUSG00000010609,ENSMUSG00000017801,ENSMUSG00000018068,ENSMUSG00000020063,ENSMUSG00000020189,ENSMUSG00000020594,ENSMUSG00000020745,ENSMUSG00000021149,ENSMUSG00000021709,ENSMUSG00000022255,ENSMUSG00000022391,ENSMUSG00000023206,ENSMUSG00000024091,ENSMUSG00000024120,ENSMUSG00000024240,ENSMUSG00000024639,ENSMUSG00000024891,…
GO:MF	methyltransferase activity	GO:0008168	FALSE	8.70749e-09	8.06011	203	2287	51	25177	ENSMUSG00000002028,ENSMUSG00000004099,ENSMUSG00000004127,ENSMUSG00000004561,ENSMUSG00000006732,ENSMUSG00000015697,ENSMUSG00000017548,ENSMUSG00000021488,ENSMUSG00000021951,ENSMUSG00000022721,ENSMUSG00000024726,ENSMUSG00000025899,ENSMUSG00000026603,ENSMUSG00000027478,ENSMUSG00000028053,ENSMUSG00000028706,ENSMUSG00000029004,ENSMUSG00000029687,ENSMUSG00000030264,ENSMUSG00000030505,ENSMUSG00000030960,…
GO:BP	ncRNA processing	GO:0034470	FALSE	9.34965e-09	8.0292	437	2287	82	27205	ENSMUSG00000001785,ENSMUSG00000004127,ENSMUSG00000004356,ENSMUSG00000004980,ENSMUSG00000006732,ENSMUSG00000007610,ENSMUSG00000015289,ENSMUSG00000017264,ENSMUSG00000018068,ENSMUSG00000018433,ENSMUSG00000018921,ENSMUSG00000019039,ENSMUSG00000020594,ENSMUSG00000020648,ENSMUSG00000021149,ENSMUSG00000021420,ENSMUSG00000021611,ENSMUSG00000022191,ENSMUSG00000022672,ENSMUSG00000022704,ENSMUSG00000022721,…
GO:MF	ubiquitin-protein transferase activity	GO:0004842	FALSE	1.33326e-08	7.87508	419	2287	82	25177	ENSMUSG00000001054,ENSMUSG00000004018,ENSMUSG00000006418,ENSMUSG00000006699,ENSMUSG00000013878,ENSMUSG00000014470,ENSMUSG00000017146,ENSMUSG00000018160,ENSMUSG00000019842,ENSMUSG00000020064,ENSMUSG00000020376,ENSMUSG00000020397,ENSMUSG00000020642,ENSMUSG00000021694,ENSMUSG00000022124,ENSMUSG00000022517,ENSMUSG00000022552,ENSMUSG00000022771,ENSMUSG00000024073,ENSMUSG00000024317,ENSMUSG00000024457,…
GO:BP	chromosome segregation	GO:0007059	FALSE	1.35267e-08	7.86881	409	2287	78	27205	ENSMUSG00000002546,ENSMUSG00000002748,ENSMUSG00000005871,ENSMUSG00000006699,ENSMUSG00000007880,ENSMUSG00000008690,ENSMUSG00000015149,ENSMUSG00000015880,ENSMUSG00000017146,ENSMUSG00000017421,ENSMUSG00000018501,ENSMUSG00000020594,ENSMUSG00000020608,ENSMUSG00000020687,ENSMUSG00000020694,ENSMUSG00000020752,ENSMUSG00000021569,ENSMUSG00000021693,ENSMUSG00000021714,ENSMUSG00000021958,ENSMUSG00000022141,…
GO:CC	heterochromatin	GO:0000792	TRUE	1.35505e-08	7.86805	104	2275	32	27262	ENSMUSG00000001924,ENSMUSG00000002748,ENSMUSG00000004099,ENSMUSG00000009575,ENSMUSG00000015149,ENSMUSG00000017548,ENSMUSG00000018654,ENSMUSG00000018666,ENSMUSG00000020063,ENSMUSG00000024201,ENSMUSG00000024513,ENSMUSG00000025001,ENSMUSG00000026037,ENSMUSG00000027478,ENSMUSG00000028397,ENSMUSG00000028796,ENSMUSG00000029177,ENSMUSG00000029687,ENSMUSG00000029920,ENSMUSG00000031229,ENSMUSG00000031715,…
GO:BP	protein modification by small protein removal	GO:0070646	FALSE	1.56181e-08	7.80637	162	2287	43	27205	ENSMUSG00000006676,ENSMUSG00000017146,ENSMUSG00000020124,ENSMUSG00000021738,ENSMUSG00000022111,ENSMUSG00000022338,ENSMUSG00000022772,ENSMUSG00000024776,ENSMUSG00000025616,ENSMUSG00000025878,ENSMUSG00000026196,ENSMUSG00000026203,ENSMUSG00000026767,ENSMUSG00000026914,ENSMUSG00000027206,ENSMUSG00000027598,ENSMUSG00000027751,ENSMUSG00000028514,ENSMUSG00000028899,ENSMUSG00000030714,ENSMUSG00000030967,…
GO:MF	helicase activity	GO:0004386	FALSE	1.67048e-08	7.77716	151	2287	42	25177	ENSMUSG00000006019,ENSMUSG00000018583,ENSMUSG00000019214,ENSMUSG00000020076,ENSMUSG00000020752,ENSMUSG00000021470,ENSMUSG00000021500,ENSMUSG00000022884,ENSMUSG00000024831,ENSMUSG00000024921,ENSMUSG00000025001,ENSMUSG00000027655,ENSMUSG00000028089,ENSMUSG00000029169,ENSMUSG00000029505,ENSMUSG00000029599,ENSMUSG00000029920,ENSMUSG00000031229,ENSMUSG00000031583,ENSMUSG00000031715,ENSMUSG00000031928,…
GO:MF	protein serine/threonine kinase activity	GO:0004674	FALSE	2.53908e-08	7.59532	439	2287	84	25177	ENSMUSG00000001034,ENSMUSG00000001127,ENSMUSG00000001630,ENSMUSG00000001729,ENSMUSG00000002007,ENSMUSG00000002205,ENSMUSG00000004936,ENSMUSG00000005102,ENSMUSG00000005469,ENSMUSG00000006494,ENSMUSG00000009828,ENSMUSG00000015133,ENSMUSG00000017291,ENSMUSG00000018334,ENSMUSG00000019699,ENSMUSG00000020190,ENSMUSG00000020516,ENSMUSG00000020580,ENSMUSG00000020694,ENSMUSG00000021044,ENSMUSG00000021408,…
GO:BP	peptidyl-lysine methylation	GO:0018022	FALSE	2.87482e-08	7.54139	122	2287	36	27205	ENSMUSG00000002028,ENSMUSG00000002221,ENSMUSG00000014030,ENSMUSG00000015697,ENSMUSG00000017146,ENSMUSG00000017548,ENSMUSG00000020063,ENSMUSG00000021951,ENSMUSG00000022992,ENSMUSG00000023994,ENSMUSG00000024067,ENSMUSG00000024515,ENSMUSG00000026603,ENSMUSG00000026743,ENSMUSG00000026873,ENSMUSG00000027304,ENSMUSG00000028053,ENSMUSG00000029267,ENSMUSG00000029687,ENSMUSG00000030960,ENSMUSG00000031229,…
GO:BP	nucleobase-containing compound catabolic process	GO:0034655	FALSE	3.15228e-08	7.50137	408	2287	77	27205	ENSMUSG00000001415,ENSMUSG00000005506,ENSMUSG00000006019,ENSMUSG00000007050,ENSMUSG00000007670,ENSMUSG00000009585,ENSMUSG00000017264,ENSMUSG00000017478,ENSMUSG00000019088,ENSMUSG00000019842,ENSMUSG00000020128,ENSMUSG00000020166,ENSMUSG00000020346,ENSMUSG00000020454,ENSMUSG00000020576,ENSMUSG00000020594,ENSMUSG00000020680,ENSMUSG00000021012,ENSMUSG00000021532,ENSMUSG00000021809,ENSMUSG00000021819,…
GO:BP	regulation of immune effector process	GO:0002697	FALSE	3.15228e-08	7.50137	408	2287	77	27205	ENSMUSG00000002221,ENSMUSG00000002944,ENSMUSG00000004264,ENSMUSG00000005465,ENSMUSG00000005540,ENSMUSG00000015314,ENSMUSG00000016206,ENSMUSG00000016481,ENSMUSG00000017652,ENSMUSG00000020063,ENSMUSG00000020641,ENSMUSG00000020919,ENSMUSG00000021457,ENSMUSG00000021816,ENSMUSG00000022378,ENSMUSG00000022508,ENSMUSG00000022672,ENSMUSG00000022808,ENSMUSG00000023010,ENSMUSG00000024122,ENSMUSG00000024402,…
GO:MF	aminoacyltransferase activity	GO:0016755	FALSE	3.24419e-08	7.48889	456	2287	86	25177	ENSMUSG00000001054,ENSMUSG00000004018,ENSMUSG00000006418,ENSMUSG00000006699,ENSMUSG00000013878,ENSMUSG00000014470,ENSMUSG00000017146,ENSMUSG00000018160,ENSMUSG00000019842,ENSMUSG00000020064,ENSMUSG00000020376,ENSMUSG00000020397,ENSMUSG00000020642,ENSMUSG00000021694,ENSMUSG00000022124,ENSMUSG00000022517,ENSMUSG00000022552,ENSMUSG00000022663,ENSMUSG00000022771,ENSMUSG00000024073,ENSMUSG00000024317,…
GO:BP	regulation of DNA repair	GO:0006282	FALSE	3.55983e-08	7.44857	205	2287	49	27205	ENSMUSG00000002342,ENSMUSG00000003778,ENSMUSG00000007880,ENSMUSG00000008604,ENSMUSG00000017146,ENSMUSG00000020063,ENSMUSG00000020752,ENSMUSG00000021377,ENSMUSG00000021694,ENSMUSG00000021738,ENSMUSG00000022338,ENSMUSG00000022672,ENSMUSG00000024174,ENSMUSG00000024240,ENSMUSG00000024533,ENSMUSG00000024826,ENSMUSG00000025646,ENSMUSG00000025878,ENSMUSG00000026196,ENSMUSG00000027751,ENSMUSG00000028886,…
GO:BP	recombinational repair	GO:0000725	FALSE	4.04427e-08	7.39316	160	2287	42	27205	ENSMUSG00000000028,ENSMUSG00000003778,ENSMUSG00000008604,ENSMUSG00000014243,ENSMUSG00000017146,ENSMUSG00000018841,ENSMUSG00000019841,ENSMUSG00000020608,ENSMUSG00000020752,ENSMUSG00000022141,ENSMUSG00000024240,ENSMUSG00000024317,ENSMUSG00000024906,ENSMUSG00000024943,ENSMUSG00000025374,ENSMUSG00000026914,ENSMUSG00000027639,ENSMUSG00000029283,ENSMUSG00000029505,ENSMUSG00000030166,ENSMUSG00000031583,…
GO:BP	mRNA catabolic process	GO:0006402	FALSE	4.12355e-08	7.38473	240	2287	54	27205	ENSMUSG00000001415,ENSMUSG00000005506,ENSMUSG00000006019,ENSMUSG00000007050,ENSMUSG00000007670,ENSMUSG00000017264,ENSMUSG00000019842,ENSMUSG00000020166,ENSMUSG00000020454,ENSMUSG00000020576,ENSMUSG00000020594,ENSMUSG00000020680,ENSMUSG00000021012,ENSMUSG00000021532,ENSMUSG00000023495,ENSMUSG00000023952,ENSMUSG00000026728,ENSMUSG00000027201,ENSMUSG00000027300,ENSMUSG00000028580,ENSMUSG00000028842,…
GO:MF	GTPase activator activity	GO:0005096	FALSE	4.1419e-08	7.3828	244	2287	56	25177	ENSMUSG00000001173,ENSMUSG00000001588,ENSMUSG00000004677,ENSMUSG00000005732,ENSMUSG00000011832,ENSMUSG00000015291,ENSMUSG00000019790,ENSMUSG00000020716,ENSMUSG00000020782,ENSMUSG00000021027,ENSMUSG00000022391,ENSMUSG00000023353,ENSMUSG00000023923,ENSMUSG00000024639,ENSMUSG00000026024,ENSMUSG00000026159,ENSMUSG00000026721,ENSMUSG00000026867,ENSMUSG00000027247,ENSMUSG00000027523,ENSMUSG00000027575,…
GO:BP	Ras protein signal transduction	GO:0007265	FALSE	4.466e-08	7.35008	342	2287	68	27205	ENSMUSG00000004099,ENSMUSG00000004568,ENSMUSG00000004677,ENSMUSG00000004936,ENSMUSG00000006699,ENSMUSG00000015243,ENSMUSG00000015291,ENSMUSG00000015766,ENSMUSG00000017132,ENSMUSG00000018008,ENSMUSG00000018334,ENSMUSG00000020132,ENSMUSG00000020476,ENSMUSG00000020580,ENSMUSG00000020716,ENSMUSG00000020717,ENSMUSG00000021709,ENSMUSG00000021910,ENSMUSG00000022508,ENSMUSG00000024976,ENSMUSG00000025340,…
GO:CC	coated vesicle	GO:0030135	FALSE	4.5515e-08	7.34185	240	2275	52	27262	ENSMUSG00000000194,ENSMUSG00000000826,ENSMUSG00000001143,ENSMUSG00000001173,ENSMUSG00000002365,ENSMUSG00000002546,ENSMUSG00000002668,ENSMUSG00000006273,ENSMUSG00000009090,ENSMUSG00000014748,ENSMUSG00000020088,ENSMUSG00000020386,ENSMUSG00000020476,ENSMUSG00000020946,ENSMUSG00000021224,ENSMUSG00000021686,ENSMUSG00000022463,ENSMUSG00000022841,ENSMUSG00000023830,ENSMUSG00000023923,ENSMUSG00000024941,…
GO:MF	transcription coactivator activity	GO:0003713	FALSE	4.7337e-08	7.3248	265	2287	59	25177	ENSMUSG00000002455,ENSMUSG00000003199,ENSMUSG00000003778,ENSMUSG00000005886,ENSMUSG00000007817,ENSMUSG00000017146,ENSMUSG00000018160,ENSMUSG00000018651,ENSMUSG00000019947,ENSMUSG00000020063,ENSMUSG00000020074,ENSMUSG00000020246,ENSMUSG00000020647,ENSMUSG00000021767,ENSMUSG00000022255,ENSMUSG00000022338,ENSMUSG00000022521,ENSMUSG00000023984,ENSMUSG00000024002,ENSMUSG00000024052,ENSMUSG00000024218,…
GO:CC	chromosome, telomeric region	GO:0000781	FALSE	5.34204e-08	7.27229	121	2275	34	27262	ENSMUSG00000004980,ENSMUSG00000006281,ENSMUSG00000009575,ENSMUSG00000018666,ENSMUSG00000018841,ENSMUSG00000020608,ENSMUSG00000020778,ENSMUSG00000020898,ENSMUSG00000021611,ENSMUSG00000021958,ENSMUSG00000024174,ENSMUSG00000024943,ENSMUSG00000025134,ENSMUSG00000025374,ENSMUSG00000026037,ENSMUSG00000026761,ENSMUSG00000029687,ENSMUSG00000031229,ENSMUSG00000031583,ENSMUSG00000031928,ENSMUSG00000033762,…
GO:CC	nuclear envelope	GO:0005635	FALSE	6.87625e-08	7.16265	483	2275	83	27262	ENSMUSG00000001082,ENSMUSG00000001855,ENSMUSG00000004018,ENSMUSG00000005732,ENSMUSG00000005899,ENSMUSG00000006476,ENSMUSG00000008450,ENSMUSG00000010609,ENSMUSG00000017747,ENSMUSG00000017801,ENSMUSG00000018068,ENSMUSG00000019732,ENSMUSG00000020063,ENSMUSG00000020074,ENSMUSG00000020189,ENSMUSG00000020594,ENSMUSG00000020745,ENSMUSG00000021149,ENSMUSG00000021709,ENSMUSG00000021952,ENSMUSG00000022255,…
GO:BP	lymphocyte differentiation	GO:0030098	FALSE	7.01357e-08	7.15406	446	2287	81	27205	ENSMUSG00000000861,ENSMUSG00000001750,ENSMUSG00000002028,ENSMUSG00000006705,ENSMUSG00000007817,ENSMUSG00000007880,ENSMUSG00000008193,ENSMUSG00000008496,ENSMUSG00000008690,ENSMUSG00000013846,ENSMUSG00000015314,ENSMUSG00000015605,ENSMUSG00000018168,ENSMUSG00000018654,ENSMUSG00000019842,ENSMUSG00000020167,ENSMUSG00000020453,ENSMUSG00000020474,ENSMUSG00000020641,ENSMUSG00000020919,ENSMUSG00000021022,…
GO:BP	positive regulation of immune effector process	GO:0002699	FALSE	7.49822e-08	7.12504	272	2287	58	27205	ENSMUSG00000002221,ENSMUSG00000002944,ENSMUSG00000004264,ENSMUSG00000005540,ENSMUSG00000015314,ENSMUSG00000016206,ENSMUSG00000017652,ENSMUSG00000020063,ENSMUSG00000020641,ENSMUSG00000020919,ENSMUSG00000021457,ENSMUSG00000022378,ENSMUSG00000022808,ENSMUSG00000024122,ENSMUSG00000024402,ENSMUSG00000024610,ENSMUSG00000025340,ENSMUSG00000025573,ENSMUSG00000026395,ENSMUSG00000026399,ENSMUSG00000026471,…
GO:MF	transferase activity, transferring one-carbon groups	GO:0016741	FALSE	8.3008e-08	7.08088	215	2287	51	25177	ENSMUSG00000002028,ENSMUSG00000004099,ENSMUSG00000004127,ENSMUSG00000004561,ENSMUSG00000006732,ENSMUSG00000015697,ENSMUSG00000017548,ENSMUSG00000021488,ENSMUSG00000021951,ENSMUSG00000022721,ENSMUSG00000024726,ENSMUSG00000025899,ENSMUSG00000026603,ENSMUSG00000027478,ENSMUSG00000028053,ENSMUSG00000028706,ENSMUSG00000029004,ENSMUSG00000029687,ENSMUSG00000030264,ENSMUSG00000030505,ENSMUSG00000030960,…
GO:BP	double-strand break repair via homologous recombination	GO:0000724	FALSE	8.37337e-08	7.0771	157	2287	41	27205	ENSMUSG00000000028,ENSMUSG00000003778,ENSMUSG00000008604,ENSMUSG00000014243,ENSMUSG00000017146,ENSMUSG00000018841,ENSMUSG00000019841,ENSMUSG00000020608,ENSMUSG00000020752,ENSMUSG00000022141,ENSMUSG00000024240,ENSMUSG00000024317,ENSMUSG00000024906,ENSMUSG00000024943,ENSMUSG00000025374,ENSMUSG00000026914,ENSMUSG00000027639,ENSMUSG00000029283,ENSMUSG00000029505,ENSMUSG00000030166,ENSMUSG00000031583,…
GO:MF	protein serine kinase activity	GO:0106310	FALSE	8.8879e-08	7.0512	332	2287	68	25177	ENSMUSG00000001034,ENSMUSG00000001127,ENSMUSG00000001630,ENSMUSG00000001729,ENSMUSG00000002007,ENSMUSG00000004936,ENSMUSG00000005102,ENSMUSG00000005469,ENSMUSG00000009828,ENSMUSG00000015133,ENSMUSG00000017291,ENSMUSG00000018334,ENSMUSG00000019699,ENSMUSG00000020190,ENSMUSG00000020516,ENSMUSG00000020580,ENSMUSG00000020694,ENSMUSG00000021408,ENSMUSG00000021413,ENSMUSG00000021918,ENSMUSG00000021936,…
GO:BP	aromatic compound catabolic process	GO:0019439	FALSE	8.89515e-08	7.05085	464	2287	83	27205	ENSMUSG00000000673,ENSMUSG00000001415,ENSMUSG00000005506,ENSMUSG00000006019,ENSMUSG00000007050,ENSMUSG00000007670,ENSMUSG00000009585,ENSMUSG00000017264,ENSMUSG00000017478,ENSMUSG00000017718,ENSMUSG00000019088,ENSMUSG00000019842,ENSMUSG00000020128,ENSMUSG00000020166,ENSMUSG00000020346,ENSMUSG00000020454,ENSMUSG00000020576,ENSMUSG00000020594,ENSMUSG00000020680,ENSMUSG00000021012,ENSMUSG00000021532,…
GO:CC	mitotic spindle	GO:0072686	FALSE	9.71894e-08	7.01238	175	2275	42	27262	ENSMUSG00000002546,ENSMUSG00000006699,ENSMUSG00000015149,ENSMUSG00000018501,ENSMUSG00000018651,ENSMUSG00000020608,ENSMUSG00000020687,ENSMUSG00000021365,ENSMUSG00000022177,ENSMUSG00000022391,ENSMUSG00000024426,ENSMUSG00000024454,ENSMUSG00000025246,ENSMUSG00000025862,ENSMUSG00000026991,ENSMUSG00000027115,ENSMUSG00000027285,ENSMUSG00000027630,ENSMUSG00000027883,ENSMUSG00000028030,ENSMUSG00000028906,…
GO:BP	regulation of mitotic cell cycle	GO:0007346	FALSE	1.09471e-07	6.9607	490	2287	86	27205	ENSMUSG00000001729,ENSMUSG00000002871,ENSMUSG00000004264,ENSMUSG00000005871,ENSMUSG00000006699,ENSMUSG00000007812,ENSMUSG00000007880,ENSMUSG00000015095,ENSMUSG00000017146,ENSMUSG00000017291,ENSMUSG00000017421,ENSMUSG00000017843,ENSMUSG00000018697,ENSMUSG00000020063,ENSMUSG00000020167,ENSMUSG00000020326,ENSMUSG00000020516,ENSMUSG00000020687,ENSMUSG00000020745,ENSMUSG00000020898,ENSMUSG00000020919,…
GO:BP	regulation of production of molecular mediator of immune response	GO:0002700	FALSE	1.1885e-07	6.925	198	2287	47	27205	ENSMUSG00000002221,ENSMUSG00000002944,ENSMUSG00000004264,ENSMUSG00000005465,ENSMUSG00000017652,ENSMUSG00000020063,ENSMUSG00000020641,ENSMUSG00000021457,ENSMUSG00000022508,ENSMUSG00000022672,ENSMUSG00000023010,ENSMUSG00000024610,ENSMUSG00000025340,ENSMUSG00000025573,ENSMUSG00000026395,ENSMUSG00000026399,ENSMUSG00000027164,ENSMUSG00000028277,ENSMUSG00000028284,ENSMUSG00000029053,ENSMUSG00000030067,…
GO:BP	nuclear transport	GO:0051169	FALSE	1.20512e-07	6.91897	357	2287	69	27205	ENSMUSG00000001729,ENSMUSG00000001855,ENSMUSG00000002944,ENSMUSG00000004264,ENSMUSG00000004980,ENSMUSG00000005469,ENSMUSG00000005732,ENSMUSG00000008450,ENSMUSG00000015176,ENSMUSG00000017146,ENSMUSG00000018160,ENSMUSG00000018449,ENSMUSG00000019842,ENSMUSG00000019907,ENSMUSG00000020454,ENSMUSG00000020716,ENSMUSG00000021457,ENSMUSG00000021948,ENSMUSG00000021952,ENSMUSG00000022338,ENSMUSG00000022391,…
GO:BP	nucleocytoplasmic transport	GO:0006913	FALSE	1.20512e-07	6.91897	357	2287	69	27205	ENSMUSG00000001729,ENSMUSG00000001855,ENSMUSG00000002944,ENSMUSG00000004264,ENSMUSG00000004980,ENSMUSG00000005469,ENSMUSG00000005732,ENSMUSG00000008450,ENSMUSG00000015176,ENSMUSG00000017146,ENSMUSG00000018160,ENSMUSG00000018449,ENSMUSG00000019842,ENSMUSG00000019907,ENSMUSG00000020454,ENSMUSG00000020716,ENSMUSG00000021457,ENSMUSG00000021948,ENSMUSG00000021952,ENSMUSG00000022338,ENSMUSG00000022391,…
GO:BP	protein alkylation	GO:0008213	FALSE	1.35886e-07	6.86682	192	2287	46	27205	ENSMUSG00000002028,ENSMUSG00000002221,ENSMUSG00000003437,ENSMUSG00000014030,ENSMUSG00000015697,ENSMUSG00000017146,ENSMUSG00000017548,ENSMUSG00000020063,ENSMUSG00000021951,ENSMUSG00000022992,ENSMUSG00000023994,ENSMUSG00000024067,ENSMUSG00000024515,ENSMUSG00000026603,ENSMUSG00000026743,ENSMUSG00000026873,ENSMUSG00000027304,ENSMUSG00000028053,ENSMUSG00000029267,ENSMUSG00000029687,ENSMUSG00000030505,…
GO:BP	protein methylation	GO:0006479	FALSE	1.35886e-07	6.86682	192	2287	46	27205	ENSMUSG00000002028,ENSMUSG00000002221,ENSMUSG00000003437,ENSMUSG00000014030,ENSMUSG00000015697,ENSMUSG00000017146,ENSMUSG00000017548,ENSMUSG00000020063,ENSMUSG00000021951,ENSMUSG00000022992,ENSMUSG00000023994,ENSMUSG00000024067,ENSMUSG00000024515,ENSMUSG00000026603,ENSMUSG00000026743,ENSMUSG00000026873,ENSMUSG00000027304,ENSMUSG00000028053,ENSMUSG00000029267,ENSMUSG00000029687,ENSMUSG00000030505,…
GO:BP	establishment of protein localization to organelle	GO:0072594	FALSE	1.39379e-07	6.8558	452	2287	81	27205	ENSMUSG00000001729,ENSMUSG00000001855,ENSMUSG00000002944,ENSMUSG00000004264,ENSMUSG00000008450,ENSMUSG00000014504,ENSMUSG00000015176,ENSMUSG00000016534,ENSMUSG00000017146,ENSMUSG00000017288,ENSMUSG00000018160,ENSMUSG00000018449,ENSMUSG00000018774,ENSMUSG00000019518,ENSMUSG00000019842,ENSMUSG00000020128,ENSMUSG00000020220,ENSMUSG00000020454,ENSMUSG00000020716,ENSMUSG00000020740,ENSMUSG00000021457,…
GO:MF	ubiquitin-like protein ligase activity	GO:0061659	FALSE	1.56825e-07	6.80458	329	2287	67	25177	ENSMUSG00000001054,ENSMUSG00000004018,ENSMUSG00000006418,ENSMUSG00000006699,ENSMUSG00000013878,ENSMUSG00000014470,ENSMUSG00000018160,ENSMUSG00000019842,ENSMUSG00000020064,ENSMUSG00000020376,ENSMUSG00000020397,ENSMUSG00000020642,ENSMUSG00000022517,ENSMUSG00000022771,ENSMUSG00000024317,ENSMUSG00000024457,ENSMUSG00000025217,ENSMUSG00000025261,ENSMUSG00000025326,ENSMUSG00000025340,ENSMUSG00000025860,…
GO:CC	trans-Golgi network	GO:0005802	FALSE	1.58212e-07	6.80076	248	2275	52	27262	ENSMUSG00000001173,ENSMUSG00000002365,ENSMUSG00000004846,ENSMUSG00000005823,ENSMUSG00000005899,ENSMUSG00000009090,ENSMUSG00000013846,ENSMUSG00000016534,ENSMUSG00000017288,ENSMUSG00000019518,ENSMUSG00000020128,ENSMUSG00000020132,ENSMUSG00000020740,ENSMUSG00000021686,ENSMUSG00000022749,ENSMUSG00000023830,ENSMUSG00000024067,ENSMUSG00000024073,ENSMUSG00000024127,ENSMUSG00000024566,ENSMUSG00000025377,…
GO:BP	immunoglobulin production	GO:0002377	FALSE	1.68659e-07	6.77299	117	2287	34	27205	ENSMUSG00000000732,ENSMUSG00000002221,ENSMUSG00000004264,ENSMUSG00000005465,ENSMUSG00000017652,ENSMUSG00000019842,ENSMUSG00000020167,ENSMUSG00000020474,ENSMUSG00000022508,ENSMUSG00000022672,ENSMUSG00000023010,ENSMUSG00000025573,ENSMUSG00000026395,ENSMUSG00000027164,ENSMUSG00000027639,ENSMUSG00000029687,ENSMUSG00000030067,ENSMUSG00000030468,ENSMUSG00000030577,ENSMUSG00000030748,ENSMUSG00000030798,…
GO:MF	ubiquitin protein ligase activity	GO:0061630	FALSE	2.14848e-07	6.66787	317	2287	65	25177	ENSMUSG00000001054,ENSMUSG00000004018,ENSMUSG00000006418,ENSMUSG00000006699,ENSMUSG00000013878,ENSMUSG00000014470,ENSMUSG00000018160,ENSMUSG00000019842,ENSMUSG00000020064,ENSMUSG00000020376,ENSMUSG00000020397,ENSMUSG00000020642,ENSMUSG00000022517,ENSMUSG00000022771,ENSMUSG00000024317,ENSMUSG00000024457,ENSMUSG00000025217,ENSMUSG00000025261,ENSMUSG00000025326,ENSMUSG00000025340,ENSMUSG00000025860,…
GO:BP	retrograde transport, endosome to Golgi	GO:0042147	FALSE	2.2616e-07	6.64558	84	2287	28	27205	ENSMUSG00000000374,ENSMUSG00000001376,ENSMUSG00000005656,ENSMUSG00000010392,ENSMUSG00000014353,ENSMUSG00000017288,ENSMUSG00000019951,ENSMUSG00000020128,ENSMUSG00000022125,ENSMUSG00000022749,ENSMUSG00000023923,ENSMUSG00000024104,ENSMUSG00000024127,ENSMUSG00000024983,ENSMUSG00000027522,ENSMUSG00000028468,ENSMUSG00000029192,ENSMUSG00000029462,ENSMUSG00000029560,ENSMUSG00000034006,ENSMUSG00000034484,…
GO:BP	peptidyl-lysine acetylation	GO:0018394	FALSE	2.57308e-07	6.58955	182	2287	44	27205	ENSMUSG00000002748,ENSMUSG00000003778,ENSMUSG00000017146,ENSMUSG00000017774,ENSMUSG00000018651,ENSMUSG00000020063,ENSMUSG00000020167,ENSMUSG00000020893,ENSMUSG00000021377,ENSMUSG00000021738,ENSMUSG00000021767,ENSMUSG00000022338,ENSMUSG00000022521,ENSMUSG00000022536,ENSMUSG00000022698,ENSMUSG00000022992,ENSMUSG00000023994,ENSMUSG00000024002,ENSMUSG00000024240,ENSMUSG00000024392,ENSMUSG00000024426,…
GO:BP	cell cycle checkpoint signaling	GO:0000075	FALSE	2.57308e-07	6.58955	182	2287	44	27205	ENSMUSG00000005102,ENSMUSG00000005871,ENSMUSG00000017146,ENSMUSG00000017291,ENSMUSG00000017421,ENSMUSG00000017843,ENSMUSG00000020038,ENSMUSG00000020326,ENSMUSG00000021569,ENSMUSG00000022672,ENSMUSG00000022960,ENSMUSG00000024002,ENSMUSG00000024190,ENSMUSG00000024542,ENSMUSG00000024906,ENSMUSG00000025374,ENSMUSG00000025646,ENSMUSG00000025878,ENSMUSG00000026196,ENSMUSG00000027104,ENSMUSG00000029554,…
GO:BP	internal peptidyl-lysine acetylation	GO:0018393	FALSE	2.67629e-07	6.57247	169	2287	42	27205	ENSMUSG00000002748,ENSMUSG00000003778,ENSMUSG00000017146,ENSMUSG00000017774,ENSMUSG00000018651,ENSMUSG00000020167,ENSMUSG00000020893,ENSMUSG00000021377,ENSMUSG00000021738,ENSMUSG00000021767,ENSMUSG00000022338,ENSMUSG00000022521,ENSMUSG00000022536,ENSMUSG00000022698,ENSMUSG00000022992,ENSMUSG00000023994,ENSMUSG00000024002,ENSMUSG00000024240,ENSMUSG00000024392,ENSMUSG00000024426,ENSMUSG00000024515,…
GO:BP	internal protein amino acid acetylation	GO:0006475	FALSE	2.67629e-07	6.57247	169	2287	42	27205	ENSMUSG00000002748,ENSMUSG00000003778,ENSMUSG00000017146,ENSMUSG00000017774,ENSMUSG00000018651,ENSMUSG00000020167,ENSMUSG00000020893,ENSMUSG00000021377,ENSMUSG00000021738,ENSMUSG00000021767,ENSMUSG00000022338,ENSMUSG00000022521,ENSMUSG00000022536,ENSMUSG00000022698,ENSMUSG00000022992,ENSMUSG00000023994,ENSMUSG00000024002,ENSMUSG00000024240,ENSMUSG00000024392,ENSMUSG00000024426,ENSMUSG00000024515,…
GO:CC	mitochondrial matrix	GO:0005759	FALSE	3.27655e-07	6.48458	360	2275	66	27262	ENSMUSG00000002010,ENSMUSG00000002660,ENSMUSG00000002820,ENSMUSG00000003299,ENSMUSG00000004233,ENSMUSG00000004561,ENSMUSG00000004789,ENSMUSG00000006494,ENSMUSG00000009566,ENSMUSG00000017146,ENSMUSG00000018858,ENSMUSG00000019797,ENSMUSG00000020718,ENSMUSG00000021193,ENSMUSG00000021420,ENSMUSG00000021532,ENSMUSG00000021611,ENSMUSG00000022412,ENSMUSG00000023967,ENSMUSG00000024120,ENSMUSG00000024414,…
GO:BP	regulation of adaptive immune response	GO:0002819	FALSE	3.4286e-07	6.46488	197	2287	46	27205	ENSMUSG00000000791,ENSMUSG00000002221,ENSMUSG00000005102,ENSMUSG00000005465,ENSMUSG00000005540,ENSMUSG00000005583,ENSMUSG00000015355,ENSMUSG00000016206,ENSMUSG00000016481,ENSMUSG00000017652,ENSMUSG00000020063,ENSMUSG00000020641,ENSMUSG00000021816,ENSMUSG00000022378,ENSMUSG00000022508,ENSMUSG00000024402,ENSMUSG00000024610,ENSMUSG00000025498,ENSMUSG00000025573,ENSMUSG00000026395,ENSMUSG00000026399,…
GO:MF	ATP hydrolysis activity	GO:0016887	FALSE	3.87113e-07	6.41216	365	2287	71	25177	ENSMUSG00000004677,ENSMUSG00000006019,ENSMUSG00000015243,ENSMUSG00000018583,ENSMUSG00000018800,ENSMUSG00000019214,ENSMUSG00000020076,ENSMUSG00000020527,ENSMUSG00000020752,ENSMUSG00000020788,ENSMUSG00000020821,ENSMUSG00000021240,ENSMUSG00000021500,ENSMUSG00000021569,ENSMUSG00000021693,ENSMUSG00000022360,ENSMUSG00000022533,ENSMUSG00000022884,ENSMUSG00000023088,ENSMUSG00000023944,ENSMUSG00000024527,…
GO:MF	modification-dependent protein binding	GO:0140030	FALSE	4.11034e-07	6.38612	231	2287	52	25177	ENSMUSG00000001785,ENSMUSG00000002028,ENSMUSG00000005625,ENSMUSG00000008604,ENSMUSG00000009575,ENSMUSG00000017548,ENSMUSG00000018666,ENSMUSG00000020124,ENSMUSG00000022536,ENSMUSG00000022552,ENSMUSG00000024002,ENSMUSG00000024392,ENSMUSG00000024826,ENSMUSG00000025646,ENSMUSG00000025878,ENSMUSG00000026203,ENSMUSG00000026873,ENSMUSG00000028089,ENSMUSG00000028426,ENSMUSG00000028552,ENSMUSG00000029004,…
GO:BP	signal transduction in response to DNA damage	GO:0042770	FALSE	4.28477e-07	6.36807	178	2287	43	27205	ENSMUSG00000002221,ENSMUSG00000005087,ENSMUSG00000005102,ENSMUSG00000017146,ENSMUSG00000017291,ENSMUSG00000017843,ENSMUSG00000020038,ENSMUSG00000020063,ENSMUSG00000020326,ENSMUSG00000022672,ENSMUSG00000022960,ENSMUSG00000024002,ENSMUSG00000024610,ENSMUSG00000024906,ENSMUSG00000025646,ENSMUSG00000025878,ENSMUSG00000026196,ENSMUSG00000026222,ENSMUSG00000026603,ENSMUSG00000026842,ENSMUSG00000026977,…
GO:BP	protein deubiquitination	GO:0016579	FALSE	5.15146e-07	6.28807	140	2287	37	27205	ENSMUSG00000006676,ENSMUSG00000017146,ENSMUSG00000020124,ENSMUSG00000021738,ENSMUSG00000022111,ENSMUSG00000022338,ENSMUSG00000024776,ENSMUSG00000025616,ENSMUSG00000025878,ENSMUSG00000026196,ENSMUSG00000026203,ENSMUSG00000026767,ENSMUSG00000026914,ENSMUSG00000027598,ENSMUSG00000027751,ENSMUSG00000028514,ENSMUSG00000028899,ENSMUSG00000030714,ENSMUSG00000030967,ENSMUSG00000031010,ENSMUSG00000031826,…
GO:BP	protein polyubiquitination	GO:0000209	FALSE	5.60795e-07	6.2512	249	2287	53	27205	ENSMUSG00000006418,ENSMUSG00000014470,ENSMUSG00000017146,ENSMUSG00000019842,ENSMUSG00000020642,ENSMUSG00000020687,ENSMUSG00000021277,ENSMUSG00000021694,ENSMUSG00000022517,ENSMUSG00000022552,ENSMUSG00000022771,ENSMUSG00000025217,ENSMUSG00000025261,ENSMUSG00000025326,ENSMUSG00000025860,ENSMUSG00000026196,ENSMUSG00000026792,ENSMUSG00000026875,ENSMUSG00000026946,ENSMUSG00000026977,ENSMUSG00000027164,…
GO:BP	negative regulation of immune system process	GO:0002683	FALSE	6.02518e-07	6.22003	498	2287	85	27205	ENSMUSG00000000244,ENSMUSG00000001729,ENSMUSG00000005465,ENSMUSG00000005823,ENSMUSG00000016481,ENSMUSG00000018774,ENSMUSG00000020124,ENSMUSG00000020612,ENSMUSG00000020716,ENSMUSG00000021709,ENSMUSG00000021816,ENSMUSG00000022508,ENSMUSG00000022672,ENSMUSG00000022770,ENSMUSG00000023010,ENSMUSG00000024122,ENSMUSG00000024190,ENSMUSG00000024404,ENSMUSG00000024610,ENSMUSG00000024696,ENSMUSG00000024778,…
GO:CC	transferase complex, transferring phosphorus-containing groups	GO:0061695	FALSE	7.22344e-07	6.14126	281	2275	55	27262	ENSMUSG00000002997,ENSMUSG00000003437,ENSMUSG00000005469,ENSMUSG00000014767,ENSMUSG00000019841,ENSMUSG00000020326,ENSMUSG00000020612,ENSMUSG00000020718,ENSMUSG00000020752,ENSMUSG00000021548,ENSMUSG00000021611,ENSMUSG00000021639,ENSMUSG00000021738,ENSMUSG00000022338,ENSMUSG00000022476,ENSMUSG00000022672,ENSMUSG00000023923,ENSMUSG00000024002,ENSMUSG00000024218,ENSMUSG00000024854,ENSMUSG00000025742,…
GO:MF	protein methyltransferase activity	GO:0008276	FALSE	8.03604e-07	6.09496	92	2287	29	25177	ENSMUSG00000002028,ENSMUSG00000017548,ENSMUSG00000021488,ENSMUSG00000021951,ENSMUSG00000026603,ENSMUSG00000028053,ENSMUSG00000029004,ENSMUSG00000029687,ENSMUSG00000030505,ENSMUSG00000030960,ENSMUSG00000031671,ENSMUSG00000032185,ENSMUSG00000032579,ENSMUSG00000034269,ENSMUSG00000038056,ENSMUSG00000039065,ENSMUSG00000039345,ENSMUSG00000044442,ENSMUSG00000044791,ENSMUSG00000045098,ENSMUSG00000048154,…
GO:BP	negative regulation of cell cycle process	GO:0010948	FALSE	9.14585e-07	6.03878	289	2287	58	27205	ENSMUSG00000002748,ENSMUSG00000002871,ENSMUSG00000005102,ENSMUSG00000005871,ENSMUSG00000007812,ENSMUSG00000017146,ENSMUSG00000017291,ENSMUSG00000017421,ENSMUSG00000017843,ENSMUSG00000020038,ENSMUSG00000020326,ENSMUSG00000021569,ENSMUSG00000021958,ENSMUSG00000022369,ENSMUSG00000022672,ENSMUSG00000022770,ENSMUSG00000022960,ENSMUSG00000024002,ENSMUSG00000024190,ENSMUSG00000024542,ENSMUSG00000024906,…
GO:BP	viral process	GO:0016032	FALSE	9.32144e-07	6.03052	350	2287	66	27205	ENSMUSG00000001280,ENSMUSG00000002845,ENSMUSG00000005102,ENSMUSG00000009585,ENSMUSG00000009741,ENSMUSG00000018293,ENSMUSG00000019868,ENSMUSG00000020641,ENSMUSG00000020689,ENSMUSG00000021917,ENSMUSG00000021969,ENSMUSG00000022504,ENSMUSG00000022587,ENSMUSG00000023830,ENSMUSG00000023944,ENSMUSG00000024002,ENSMUSG00000024091,ENSMUSG00000024218,ENSMUSG00000024457,ENSMUSG00000024610,ENSMUSG00000026222,…
GO:BP	mitochondrion disassembly	GO:0061726	FALSE	1.23613e-06	5.90794	84	2287	27	27205	ENSMUSG00000002820,ENSMUSG00000004264,ENSMUSG00000009995,ENSMUSG00000020220,ENSMUSG00000021109,ENSMUSG00000022270,ENSMUSG00000022663,ENSMUSG00000022789,ENSMUSG00000024259,ENSMUSG00000024773,ENSMUSG00000025261,ENSMUSG00000026270,ENSMUSG00000028086,ENSMUSG00000029020,ENSMUSG00000029104,ENSMUSG00000031161,ENSMUSG00000033124,ENSMUSG00000033918,ENSMUSG00000035284,ENSMUSG00000038160,ENSMUSG00000039382,…
GO:BP	autophagy of mitochondrion	GO:0000422	FALSE	1.23613e-06	5.90794	84	2287	27	27205	ENSMUSG00000002820,ENSMUSG00000004264,ENSMUSG00000009995,ENSMUSG00000020220,ENSMUSG00000021109,ENSMUSG00000022270,ENSMUSG00000022663,ENSMUSG00000022789,ENSMUSG00000024259,ENSMUSG00000024773,ENSMUSG00000025261,ENSMUSG00000026270,ENSMUSG00000028086,ENSMUSG00000029020,ENSMUSG00000029104,ENSMUSG00000031161,ENSMUSG00000033124,ENSMUSG00000033918,ENSMUSG00000035284,ENSMUSG00000038160,ENSMUSG00000039382,…
GO:BP	organic cyclic compound catabolic process	GO:1901361	FALSE	1.29024e-06	5.88933	489	2287	83	27205	ENSMUSG00000000673,ENSMUSG00000001415,ENSMUSG00000005506,ENSMUSG00000006019,ENSMUSG00000007050,ENSMUSG00000007670,ENSMUSG00000009585,ENSMUSG00000017264,ENSMUSG00000017478,ENSMUSG00000017718,ENSMUSG00000019088,ENSMUSG00000019842,ENSMUSG00000020128,ENSMUSG00000020166,ENSMUSG00000020346,ENSMUSG00000020454,ENSMUSG00000020576,ENSMUSG00000020594,ENSMUSG00000020680,ENSMUSG00000021012,ENSMUSG00000021532,…
GO:BP	T cell differentiation	GO:0030217	FALSE	1.368e-06	5.86391	307	2287	60	27205	ENSMUSG00000000861,ENSMUSG00000001750,ENSMUSG00000002028,ENSMUSG00000006705,ENSMUSG00000007817,ENSMUSG00000007880,ENSMUSG00000008690,ENSMUSG00000015314,ENSMUSG00000015605,ENSMUSG00000018168,ENSMUSG00000019842,ENSMUSG00000020167,ENSMUSG00000020453,ENSMUSG00000020641,ENSMUSG00000020919,ENSMUSG00000021457,ENSMUSG00000021686,ENSMUSG00000021816,ENSMUSG00000022191,ENSMUSG00000022508,ENSMUSG00000022672,…
GO:BP	regulation of protein stability	GO:0031647	FALSE	1.56187e-06	5.80636	308	2287	60	27205	ENSMUSG00000002031,ENSMUSG00000004264,ENSMUSG00000006676,ENSMUSG00000014243,ENSMUSG00000016534,ENSMUSG00000017421,ENSMUSG00000018293,ENSMUSG00000018651,ENSMUSG00000019863,ENSMUSG00000020063,ENSMUSG00000020132,ENSMUSG00000020167,ENSMUSG00000020740,ENSMUSG00000021149,ENSMUSG00000021182,ENSMUSG00000021548,ENSMUSG00000021611,ENSMUSG00000021958,ENSMUSG00000022024,ENSMUSG00000022124,ENSMUSG00000022521,…
GO:BP	regulation of mitotic cell cycle phase transition	GO:1901990	FALSE	1.57291e-06	5.8033	331	2287	63	27205	ENSMUSG00000001729,ENSMUSG00000002871,ENSMUSG00000004264,ENSMUSG00000005871,ENSMUSG00000007812,ENSMUSG00000007880,ENSMUSG00000017146,ENSMUSG00000017291,ENSMUSG00000017421,ENSMUSG00000017843,ENSMUSG00000020167,ENSMUSG00000020326,ENSMUSG00000020687,ENSMUSG00000020898,ENSMUSG00000021548,ENSMUSG00000021569,ENSMUSG00000021611,ENSMUSG00000021958,ENSMUSG00000022369,ENSMUSG00000022672,ENSMUSG00000022770,…
GO:CC	ubiquitin ligase complex	GO:0000151	FALSE	1.623e-06	5.78968	334	2275	61	27262	ENSMUSG00000001054,ENSMUSG00000001366,ENSMUSG00000009092,ENSMUSG00000015095,ENSMUSG00000017146,ENSMUSG00000018160,ENSMUSG00000018442,ENSMUSG00000020107,ENSMUSG00000020114,ENSMUSG00000020397,ENSMUSG00000020642,ENSMUSG00000020687,ENSMUSG00000020883,ENSMUSG00000021694,ENSMUSG00000021819,ENSMUSG00000022124,ENSMUSG00000022552,ENSMUSG00000022663,ENSMUSG00000024231,ENSMUSG00000025217,ENSMUSG00000025609,…
GO:BP	regulation of organelle assembly	GO:1902115	FALSE	1.6261e-06	5.78885	220	2287	48	27205	ENSMUSG00000002031,ENSMUSG00000002845,ENSMUSG00000011832,ENSMUSG00000018583,ENSMUSG00000020166,ENSMUSG00000021936,ENSMUSG00000022604,ENSMUSG00000022663,ENSMUSG00000022808,ENSMUSG00000024515,ENSMUSG00000024542,ENSMUSG00000024773,ENSMUSG00000026504,ENSMUSG00000026737,ENSMUSG00000026790,ENSMUSG00000026792,ENSMUSG00000026927,ENSMUSG00000027883,ENSMUSG00000028059,ENSMUSG00000028256,ENSMUSG00000029020,…
GO:BP	negative regulation of organelle organization	GO:0010639	FALSE	1.78861e-06	5.74748	371	2287	68	27205	ENSMUSG00000001729,ENSMUSG00000002748,ENSMUSG00000002845,ENSMUSG00000004568,ENSMUSG00000005871,ENSMUSG00000011832,ENSMUSG00000015766,ENSMUSG00000017264,ENSMUSG00000017291,ENSMUSG00000017421,ENSMUSG00000018293,ENSMUSG00000020717,ENSMUSG00000020778,ENSMUSG00000020898,ENSMUSG00000021044,ENSMUSG00000021569,ENSMUSG00000021738,ENSMUSG00000021948,ENSMUSG00000021958,ENSMUSG00000022369,ENSMUSG00000022378,…
GO:MF	ubiquitin-like protein peptidase activity	GO:0019783	TRUE	1.87939e-06	5.72598	118	2287	33	25177	ENSMUSG00000002820,ENSMUSG00000006676,ENSMUSG00000020124,ENSMUSG00000022111,ENSMUSG00000022772,ENSMUSG00000024776,ENSMUSG00000025616,ENSMUSG00000026767,ENSMUSG00000026914,ENSMUSG00000028514,ENSMUSG00000030967,ENSMUSG00000031010,ENSMUSG00000031634,ENSMUSG00000031826,ENSMUSG00000032267,ENSMUSG00000032612,ENSMUSG00000033075,ENSMUSG00000033909,ENSMUSG00000034235,ENSMUSG00000034252,ENSMUSG00000036712,…
GO:BP	immune system development	GO:0002520	FALSE	2.67902e-06	5.57202	216	2287	47	27205	ENSMUSG00000000732,ENSMUSG00000002028,ENSMUSG00000002221,ENSMUSG00000004936,ENSMUSG00000005465,ENSMUSG00000015605,ENSMUSG00000017652,ENSMUSG00000019842,ENSMUSG00000020167,ENSMUSG00000020474,ENSMUSG00000020898,ENSMUSG00000020919,ENSMUSG00000021022,ENSMUSG00000022508,ENSMUSG00000022672,ENSMUSG00000024402,ENSMUSG00000024778,ENSMUSG00000026395,ENSMUSG00000026648,ENSMUSG00000026842,ENSMUSG00000026977,…
GO:CC	phagocytic vesicle	GO:0045335	FALSE	2.70851e-06	5.56727	113	2275	30	27262	ENSMUSG00000001173,ENSMUSG00000001750,ENSMUSG00000004319,ENSMUSG00000004567,ENSMUSG00000006699,ENSMUSG00000015243,ENSMUSG00000016534,ENSMUSG00000017774,ENSMUSG00000021457,ENSMUSG00000024308,ENSMUSG00000026728,ENSMUSG00000026797,ENSMUSG00000026878,ENSMUSG00000029860,ENSMUSG00000030707,ENSMUSG00000031488,ENSMUSG00000033335,ENSMUSG00000033628,ENSMUSG00000036943,ENSMUSG00000037321,ENSMUSG00000038844,…
GO:BP	histone acetylation	GO:0016573	FALSE	2.72076e-06	5.56531	161	2287	39	27205	ENSMUSG00000002748,ENSMUSG00000003778,ENSMUSG00000017146,ENSMUSG00000017774,ENSMUSG00000018651,ENSMUSG00000020167,ENSMUSG00000020893,ENSMUSG00000021377,ENSMUSG00000021738,ENSMUSG00000021767,ENSMUSG00000022338,ENSMUSG00000022521,ENSMUSG00000022536,ENSMUSG00000022698,ENSMUSG00000022992,ENSMUSG00000023994,ENSMUSG00000024002,ENSMUSG00000024240,ENSMUSG00000024515,ENSMUSG00000027104,ENSMUSG00000027751,…
GO:BP	homeostasis of number of cells	GO:0048872	FALSE	2.78264e-06	5.55554	359	2287	66	27205	ENSMUSG00000001280,ENSMUSG00000001729,ENSMUSG00000001750,ENSMUSG00000002028,ENSMUSG00000005583,ENSMUSG00000006705,ENSMUSG00000015605,ENSMUSG00000018160,ENSMUSG00000018654,ENSMUSG00000019699,ENSMUSG00000019842,ENSMUSG00000020128,ENSMUSG00000020167,ENSMUSG00000020716,ENSMUSG00000020919,ENSMUSG00000021022,ENSMUSG00000021048,ENSMUSG00000021109,ENSMUSG00000021461,ENSMUSG00000021686,ENSMUSG00000021816,…
GO:MF	guanyl-nucleotide exchange factor activity	GO:0005085	FALSE	2.97316e-06	5.52678	223	2287	49	25177	ENSMUSG00000001062,ENSMUSG00000002668,ENSMUSG00000003235,ENSMUSG00000004568,ENSMUSG00000015377,ENSMUSG00000017132,ENSMUSG00000018008,ENSMUSG00000021182,ENSMUSG00000024993,ENSMUSG00000025188,ENSMUSG00000025340,ENSMUSG00000025967,ENSMUSG00000026024,ENSMUSG00000026594,ENSMUSG00000026867,ENSMUSG00000026979,ENSMUSG00000027347,ENSMUSG00000028059,ENSMUSG00000028468,ENSMUSG00000028683,ENSMUSG00000031093,…
GO:BP	establishment of organelle localization	GO:0051656	FALSE	3.40836e-06	5.46745	441	2287	76	27205	ENSMUSG00000000374,ENSMUSG00000001750,ENSMUSG00000004936,ENSMUSG00000006699,ENSMUSG00000017774,ENSMUSG00000020024,ENSMUSG00000020386,ENSMUSG00000020437,ENSMUSG00000020527,ENSMUSG00000020745,ENSMUSG00000020782,ENSMUSG00000020792,ENSMUSG00000020821,ENSMUSG00000021109,ENSMUSG00000021375,ENSMUSG00000021457,ENSMUSG00000021557,ENSMUSG00000021686,ENSMUSG00000021824,ENSMUSG00000021936,ENSMUSG00000021958,…
GO:BP	replication fork processing	GO:0031297	FALSE	3.69388e-06	5.43252	46	2287	19	27205	ENSMUSG00000017146,ENSMUSG00000024906,ENSMUSG00000025134,ENSMUSG00000025144,ENSMUSG00000026196,ENSMUSG00000027639,ENSMUSG00000031229,ENSMUSG00000031583,ENSMUSG00000031928,ENSMUSG00000032185,ENSMUSG00000033596,ENSMUSG00000035842,ENSMUSG00000036875,ENSMUSG00000038685,ENSMUSG00000039354,ENSMUSG00000041238,ENSMUSG00000045751,ENSMUSG00000051278,ENSMUSG00000061755
GO:CC	pericentric heterochromatin	GO:0005721	FALSE	4.15365e-06	5.38157	37	2275	16	27262	ENSMUSG00000002748,ENSMUSG00000004099,ENSMUSG00000009575,ENSMUSG00000018654,ENSMUSG00000018666,ENSMUSG00000024201,ENSMUSG00000025001,ENSMUSG00000028397,ENSMUSG00000029177,ENSMUSG00000029687,ENSMUSG00000031229,ENSMUSG00000031715,ENSMUSG00000033326,ENSMUSG00000034748,ENSMUSG00000035021,ENSMUSG00000059851
GO:BP	ribosome biogenesis	GO:0042254	FALSE	4.21709e-06	5.37499	308	2287	59	27205	ENSMUSG00000001785,ENSMUSG00000004356,ENSMUSG00000004561,ENSMUSG00000008682,ENSMUSG00000016503,ENSMUSG00000017264,ENSMUSG00000018433,ENSMUSG00000018697,ENSMUSG00000018921,ENSMUSG00000021149,ENSMUSG00000021276,ENSMUSG00000021958,ENSMUSG00000022191,ENSMUSG00000022672,ENSMUSG00000024404,ENSMUSG00000025264,ENSMUSG00000025290,ENSMUSG00000025591,ENSMUSG00000026020,ENSMUSG00000026127,ENSMUSG00000027722,…
GO:CC	lysosomal membrane	GO:0005765	FALSE	4.31571e-06	5.36495	264	2275	51	27262	ENSMUSG00000000605,ENSMUSG00000001924,ENSMUSG00000002320,ENSMUSG00000003948,ENSMUSG00000004319,ENSMUSG00000004567,ENSMUSG00000007038,ENSMUSG00000009090,ENSMUSG00000016534,ENSMUSG00000018340,ENSMUSG00000018774,ENSMUSG00000018800,ENSMUSG00000019818,ENSMUSG00000020100,ENSMUSG00000021240,ENSMUSG00000021306,ENSMUSG00000022094,ENSMUSG00000022125,ENSMUSG00000023944,ENSMUSG00000024410,ENSMUSG00000024958,…
GO:CC	lytic vacuole membrane	GO:0098852	FALSE	4.31571e-06	5.36495	264	2275	51	27262	ENSMUSG00000000605,ENSMUSG00000001924,ENSMUSG00000002320,ENSMUSG00000003948,ENSMUSG00000004319,ENSMUSG00000004567,ENSMUSG00000007038,ENSMUSG00000009090,ENSMUSG00000016534,ENSMUSG00000018340,ENSMUSG00000018774,ENSMUSG00000018800,ENSMUSG00000019818,ENSMUSG00000020100,ENSMUSG00000021240,ENSMUSG00000021306,ENSMUSG00000022094,ENSMUSG00000022125,ENSMUSG00000023944,ENSMUSG00000024410,ENSMUSG00000024958,…
GO:BP	histone lysine methylation	GO:0034968	FALSE	4.37888e-06	5.35864	106	2287	30	27205	ENSMUSG00000002028,ENSMUSG00000002221,ENSMUSG00000014030,ENSMUSG00000015697,ENSMUSG00000017146,ENSMUSG00000017548,ENSMUSG00000020063,ENSMUSG00000022992,ENSMUSG00000023994,ENSMUSG00000024067,ENSMUSG00000024515,ENSMUSG00000026603,ENSMUSG00000026743,ENSMUSG00000026873,ENSMUSG00000027304,ENSMUSG00000028053,ENSMUSG00000029267,ENSMUSG00000029687,ENSMUSG00000031229,ENSMUSG00000038056,ENSMUSG00000038116,…
GO:BP	organelle fission	GO:0048285	FALSE	4.52417e-06	5.34446	485	2287	81	27205	ENSMUSG00000002546,ENSMUSG00000002748,ENSMUSG00000003154,ENSMUSG00000004264,ENSMUSG00000005732,ENSMUSG00000005871,ENSMUSG00000006699,ENSMUSG00000008690,ENSMUSG00000015095,ENSMUSG00000015149,ENSMUSG00000015766,ENSMUSG00000015880,ENSMUSG00000017421,ENSMUSG00000018841,ENSMUSG00000020527,ENSMUSG00000020687,ENSMUSG00000021569,ENSMUSG00000021686,ENSMUSG00000021693,ENSMUSG00000021714,ENSMUSG00000021958,…
GO:CC	vacuolar membrane	GO:0005774	FALSE	4.54362e-06	5.3426	319	2275	58	27262	ENSMUSG00000000605,ENSMUSG00000001750,ENSMUSG00000001924,ENSMUSG00000002320,ENSMUSG00000003948,ENSMUSG00000004319,ENSMUSG00000004567,ENSMUSG00000006273,ENSMUSG00000007038,ENSMUSG00000009090,ENSMUSG00000016534,ENSMUSG00000018340,ENSMUSG00000018774,ENSMUSG00000018800,ENSMUSG00000019818,ENSMUSG00000020100,ENSMUSG00000021240,ENSMUSG00000021306,ENSMUSG00000022094,ENSMUSG00000022125,ENSMUSG00000023944,…
GO:MF	protein-lysine N-methyltransferase activity	GO:0016279	FALSE	4.64025e-06	5.33346	56	2287	21	25177	ENSMUSG00000002028,ENSMUSG00000021488,ENSMUSG00000021951,ENSMUSG00000026603,ENSMUSG00000028053,ENSMUSG00000029004,ENSMUSG00000029687,ENSMUSG00000030960,ENSMUSG00000031671,ENSMUSG00000034269,ENSMUSG00000038056,ENSMUSG00000039065,ENSMUSG00000044791,ENSMUSG00000045098,ENSMUSG00000048154,ENSMUSG00000049882,ENSMUSG00000051977,ENSMUSG00000054823,ENSMUSG00000056770,ENSMUSG00000057406,ENSMUSG00000059851
GO:MF	lysine N-methyltransferase activity	GO:0016278	FALSE	4.64025e-06	5.33346	56	2287	21	25177	ENSMUSG00000002028,ENSMUSG00000021488,ENSMUSG00000021951,ENSMUSG00000026603,ENSMUSG00000028053,ENSMUSG00000029004,ENSMUSG00000029687,ENSMUSG00000030960,ENSMUSG00000031671,ENSMUSG00000034269,ENSMUSG00000038056,ENSMUSG00000039065,ENSMUSG00000044791,ENSMUSG00000045098,ENSMUSG00000048154,ENSMUSG00000049882,ENSMUSG00000051977,ENSMUSG00000054823,ENSMUSG00000056770,ENSMUSG00000057406,ENSMUSG00000059851
GO:BP	regulation of small GTPase mediated signal transduction	GO:0051056	FALSE	4.70613e-06	5.32734	234	2287	49	27205	ENSMUSG00000004568,ENSMUSG00000004677,ENSMUSG00000004936,ENSMUSG00000015243,ENSMUSG00000015766,ENSMUSG00000017132,ENSMUSG00000018008,ENSMUSG00000020716,ENSMUSG00000021027,ENSMUSG00000021709,ENSMUSG00000022378,ENSMUSG00000022508,ENSMUSG00000024976,ENSMUSG00000025340,ENSMUSG00000026594,ENSMUSG00000026842,ENSMUSG00000026979,ENSMUSG00000027347,ENSMUSG00000027575,ENSMUSG00000027652,ENSMUSG00000028059,…
GO:BP	tRNA modification	GO:0006400	TRUE	5.23376e-06	5.28119	89	2287	27	27205	ENSMUSG00000004127,ENSMUSG00000006732,ENSMUSG00000007610,ENSMUSG00000019039,ENSMUSG00000020648,ENSMUSG00000022704,ENSMUSG00000022721,ENSMUSG00000025899,ENSMUSG00000026096,ENSMUSG00000028653,ENSMUSG00000028706,ENSMUSG00000029507,ENSMUSG00000030264,ENSMUSG00000031171,ENSMUSG00000031901,ENSMUSG00000031960,ENSMUSG00000033439,ENSMUSG00000034442,ENSMUSG00000047909,ENSMUSG00000049482,ENSMUSG00000050312,…
GO:MF	RNA polymerase II-specific DNA-binding transcription factor binding	GO:0061629	FALSE	5.52049e-06	5.25802	380	2287	70	25177	ENSMUSG00000001280,ENSMUSG00000001419,ENSMUSG00000001627,ENSMUSG00000002250,ENSMUSG00000002455,ENSMUSG00000003778,ENSMUSG00000004099,ENSMUSG00000005583,ENSMUSG00000005886,ENSMUSG00000007880,ENSMUSG00000008855,ENSMUSG00000014767,ENSMUSG00000015605,ENSMUSG00000017801,ENSMUSG00000018160,ENSMUSG00000018501,ENSMUSG00000020038,ENSMUSG00000020063,ENSMUSG00000020167,ENSMUSG00000020647,ENSMUSG00000020919,…
GO:BP	negative regulation of cell cycle	GO:0045786	FALSE	7.89693e-06	5.10254	368	2287	66	27205	ENSMUSG00000002748,ENSMUSG00000002871,ENSMUSG00000005102,ENSMUSG00000005469,ENSMUSG00000005871,ENSMUSG00000007812,ENSMUSG00000017146,ENSMUSG00000017291,ENSMUSG00000017421,ENSMUSG00000017843,ENSMUSG00000020038,ENSMUSG00000020063,ENSMUSG00000020326,ENSMUSG00000021569,ENSMUSG00000021958,ENSMUSG00000022369,ENSMUSG00000022672,ENSMUSG00000022770,ENSMUSG00000022960,ENSMUSG00000024002,ENSMUSG00000024190,…
GO:BP	defense response to virus	GO:0051607	FALSE	7.92824e-06	5.10082	313	2287	59	27205	ENSMUSG00000000244,ENSMUSG00000000791,ENSMUSG00000004264,ENSMUSG00000005102,ENSMUSG00000009585,ENSMUSG00000017652,ENSMUSG00000017707,ENSMUSG00000018583,ENSMUSG00000019842,ENSMUSG00000020641,ENSMUSG00000021277,ENSMUSG00000021709,ENSMUSG00000022476,ENSMUSG00000022965,ENSMUSG00000022971,ENSMUSG00000024404,ENSMUSG00000024457,ENSMUSG00000025498,ENSMUSG00000026395,ENSMUSG00000027514,ENSMUSG00000027598,…
GO:BP	RNA modification	GO:0009451	FALSE	8.00204e-06	5.0968	160	2287	38	27205	ENSMUSG00000004127,ENSMUSG00000006732,ENSMUSG00000007610,ENSMUSG00000009585,ENSMUSG00000019039,ENSMUSG00000020648,ENSMUSG00000022704,ENSMUSG00000022721,ENSMUSG00000025899,ENSMUSG00000026096,ENSMUSG00000027951,ENSMUSG00000028653,ENSMUSG00000028706,ENSMUSG00000029507,ENSMUSG00000030264,ENSMUSG00000031171,ENSMUSG00000031901,ENSMUSG00000031960,ENSMUSG00000032423,ENSMUSG00000033439,ENSMUSG00000034442,…
GO:CC	nuclear chromosome	GO:0000228	FALSE	8.07092e-06	5.09308	316	2275	57	27262	ENSMUSG00000000028,ENSMUSG00000002748,ENSMUSG00000003778,ENSMUSG00000005687,ENSMUSG00000006310,ENSMUSG00000008690,ENSMUSG00000012076,ENSMUSG00000015880,ENSMUSG00000017146,ENSMUSG00000020232,ENSMUSG00000021958,ENSMUSG00000024002,ENSMUSG00000024120,ENSMUSG00000024260,ENSMUSG00000024854,ENSMUSG00000024906,ENSMUSG00000025026,ENSMUSG00000026037,ENSMUSG00000026761,ENSMUSG00000028312,ENSMUSG00000028842,…
GO:BP	somatic diversification of immune receptors	GO:0002200	FALSE	8.49404e-06	5.07089	85	2287	26	27205	ENSMUSG00000000732,ENSMUSG00000002221,ENSMUSG00000005465,ENSMUSG00000017652,ENSMUSG00000020167,ENSMUSG00000020474,ENSMUSG00000022508,ENSMUSG00000022672,ENSMUSG00000026395,ENSMUSG00000026648,ENSMUSG00000027639,ENSMUSG00000027951,ENSMUSG00000027985,ENSMUSG00000029687,ENSMUSG00000030067,ENSMUSG00000031536,ENSMUSG00000034206,ENSMUSG00000034218,ENSMUSG00000040899,ENSMUSG00000041471,ENSMUSG00000042208,…
GO:MF	ATP-dependent chromatin remodeler activity	GO:0140658	FALSE	8.68415e-06	5.06127	39	2287	17	25177	ENSMUSG00000007880,ENSMUSG00000021470,ENSMUSG00000024921,ENSMUSG00000025001,ENSMUSG00000028089,ENSMUSG00000029505,ENSMUSG00000029920,ENSMUSG00000031229,ENSMUSG00000031715,ENSMUSG00000032187,ENSMUSG00000034154,ENSMUSG00000039354,ENSMUSG00000040565,ENSMUSG00000056608,ENSMUSG00000057133,ENSMUSG00000059518,ENSMUSG00000090112
GO:BP	defense response to symbiont	GO:0140546	FALSE	8.9751e-06	5.04696	314	2287	59	27205	ENSMUSG00000000244,ENSMUSG00000000791,ENSMUSG00000004264,ENSMUSG00000005102,ENSMUSG00000009585,ENSMUSG00000017652,ENSMUSG00000017707,ENSMUSG00000018583,ENSMUSG00000019842,ENSMUSG00000020641,ENSMUSG00000021277,ENSMUSG00000021709,ENSMUSG00000022476,ENSMUSG00000022965,ENSMUSG00000022971,ENSMUSG00000024404,ENSMUSG00000024457,ENSMUSG00000025498,ENSMUSG00000026395,ENSMUSG00000027514,ENSMUSG00000027598,…
GO:MF	catalytic activity, acting on a tRNA	GO:0140101	FALSE	9.73089e-06	5.01185	144	2287	36	25177	ENSMUSG00000004127,ENSMUSG00000004233,ENSMUSG00000006732,ENSMUSG00000007029,ENSMUSG00000018858,ENSMUSG00000019039,ENSMUSG00000019863,ENSMUSG00000020648,ENSMUSG00000021420,ENSMUSG00000022704,ENSMUSG00000022721,ENSMUSG00000024446,ENSMUSG00000025899,ENSMUSG00000028107,ENSMUSG00000028292,ENSMUSG00000028653,ENSMUSG00000028706,ENSMUSG00000029173,ENSMUSG00000029507,ENSMUSG00000030264,ENSMUSG00000030871,…
GO:CC	condensed chromosome, centromeric region	GO:0000779	FALSE	1.0743e-05	4.96887	167	2275	37	27262	ENSMUSG00000005871,ENSMUSG00000009575,ENSMUSG00000010609,ENSMUSG00000015880,ENSMUSG00000017421,ENSMUSG00000019907,ENSMUSG00000020107,ENSMUSG00000020745,ENSMUSG00000021714,ENSMUSG00000021958,ENSMUSG00000022369,ENSMUSG00000022391,ENSMUSG00000025144,ENSMUSG00000026037,ENSMUSG00000027115,ENSMUSG00000028549,ENSMUSG00000029177,ENSMUSG00000029554,ENSMUSG00000029910,ENSMUSG00000031229,ENSMUSG00000032187,…
GO:BP	regulation of mRNA metabolic process	GO:1903311	FALSE	1.11522e-05	4.95264	308	2287	58	27205	ENSMUSG00000002007,ENSMUSG00000002107,ENSMUSG00000003437,ENSMUSG00000004980,ENSMUSG00000005506,ENSMUSG00000006019,ENSMUSG00000007670,ENSMUSG00000010608,ENSMUSG00000015165,ENSMUSG00000019842,ENSMUSG00000020166,ENSMUSG00000020454,ENSMUSG00000020576,ENSMUSG00000020594,ENSMUSG00000020680,ENSMUSG00000021012,ENSMUSG00000021532,ENSMUSG00000022139,ENSMUSG00000022185,ENSMUSG00000023495,ENSMUSG00000026728,…
GO:BP	regulation of intracellular transport	GO:0032386	FALSE	1.21449e-05	4.91561	340	2287	62	27205	ENSMUSG00000001855,ENSMUSG00000002944,ENSMUSG00000004936,ENSMUSG00000005469,ENSMUSG00000006699,ENSMUSG00000008450,ENSMUSG00000009092,ENSMUSG00000015176,ENSMUSG00000015291,ENSMUSG00000017146,ENSMUSG00000017774,ENSMUSG00000018442,ENSMUSG00000019843,ENSMUSG00000019907,ENSMUSG00000020132,ENSMUSG00000020386,ENSMUSG00000020716,ENSMUSG00000021936,ENSMUSG00000021948,ENSMUSG00000021952,ENSMUSG00000022391,…
GO:MF	N-methyltransferase activity	GO:0008170	FALSE	1.27175e-05	4.8956	91	2287	27	25177	ENSMUSG00000002028,ENSMUSG00000021488,ENSMUSG00000021951,ENSMUSG00000026603,ENSMUSG00000028053,ENSMUSG00000029004,ENSMUSG00000029687,ENSMUSG00000030264,ENSMUSG00000030505,ENSMUSG00000030960,ENSMUSG00000031671,ENSMUSG00000032185,ENSMUSG00000034269,ENSMUSG00000038056,ENSMUSG00000039065,ENSMUSG00000044442,ENSMUSG00000044791,ENSMUSG00000045098,ENSMUSG00000048154,ENSMUSG00000049882,ENSMUSG00000051730,…
GO:BP	mitotic cell cycle phase transition	GO:0044772	FALSE	1.31589e-05	4.88078	446	2287	75	27205	ENSMUSG00000001729,ENSMUSG00000002871,ENSMUSG00000004264,ENSMUSG00000005871,ENSMUSG00000007812,ENSMUSG00000007880,ENSMUSG00000015766,ENSMUSG00000017146,ENSMUSG00000017291,ENSMUSG00000017421,ENSMUSG00000017843,ENSMUSG00000018983,ENSMUSG00000020167,ENSMUSG00000020326,ENSMUSG00000020516,ENSMUSG00000020687,ENSMUSG00000020898,ENSMUSG00000021548,ENSMUSG00000021569,ENSMUSG00000021611,ENSMUSG00000021958,…
GO:BP	response to ionizing radiation	GO:0010212	TRUE	1.38838e-05	4.85749	163	2287	38	27205	ENSMUSG00000000148,ENSMUSG00000002221,ENSMUSG00000017146,ENSMUSG00000020063,ENSMUSG00000020694,ENSMUSG00000021694,ENSMUSG00000022141,ENSMUSG00000022672,ENSMUSG00000025374,ENSMUSG00000025878,ENSMUSG00000026196,ENSMUSG00000026395,ENSMUSG00000026648,ENSMUSG00000027478,ENSMUSG00000028886,ENSMUSG00000030609,ENSMUSG00000031536,ENSMUSG00000031583,ENSMUSG00000032267,ENSMUSG00000032409,ENSMUSG00000032555,…
GO:BP	negative regulation of cell cycle phase transition	GO:1901988	FALSE	1.4234e-05	4.84667	249	2287	50	27205	ENSMUSG00000002871,ENSMUSG00000005102,ENSMUSG00000005871,ENSMUSG00000007812,ENSMUSG00000017146,ENSMUSG00000017291,ENSMUSG00000017421,ENSMUSG00000017843,ENSMUSG00000020038,ENSMUSG00000020326,ENSMUSG00000021569,ENSMUSG00000021958,ENSMUSG00000022672,ENSMUSG00000022770,ENSMUSG00000022960,ENSMUSG00000024002,ENSMUSG00000024190,ENSMUSG00000024542,ENSMUSG00000024906,ENSMUSG00000025374,ENSMUSG00000025646,…
GO:CC	endocytic vesicle	GO:0030139	FALSE	1.43958e-05	4.84176	205	2275	42	27262	ENSMUSG00000001062,ENSMUSG00000001173,ENSMUSG00000001750,ENSMUSG00000004319,ENSMUSG00000004567,ENSMUSG00000006699,ENSMUSG00000015243,ENSMUSG00000016534,ENSMUSG00000017774,ENSMUSG00000021457,ENSMUSG00000022841,ENSMUSG00000023830,ENSMUSG00000023923,ENSMUSG00000024308,ENSMUSG00000025340,ENSMUSG00000026728,ENSMUSG00000026797,ENSMUSG00000026867,ENSMUSG00000026878,ENSMUSG00000028552,ENSMUSG00000029860,…
GO:BP	regulation of intracellular protein transport	GO:0033157	FALSE	1.45819e-05	4.83619	227	2287	47	27205	ENSMUSG00000002944,ENSMUSG00000005469,ENSMUSG00000006699,ENSMUSG00000008450,ENSMUSG00000009092,ENSMUSG00000015176,ENSMUSG00000015291,ENSMUSG00000017146,ENSMUSG00000017774,ENSMUSG00000018442,ENSMUSG00000019843,ENSMUSG00000020386,ENSMUSG00000020716,ENSMUSG00000021948,ENSMUSG00000021952,ENSMUSG00000022391,ENSMUSG00000022412,ENSMUSG00000023944,ENSMUSG00000024454,ENSMUSG00000026196,ENSMUSG00000026222,…
GO:BP	protein localization to nucleus	GO:0034504	FALSE	1.49264e-05	4.82604	326	2287	60	27205	ENSMUSG00000001729,ENSMUSG00000001855,ENSMUSG00000002944,ENSMUSG00000003437,ENSMUSG00000004264,ENSMUSG00000008450,ENSMUSG00000015176,ENSMUSG00000017146,ENSMUSG00000018160,ENSMUSG00000018449,ENSMUSG00000019842,ENSMUSG00000019843,ENSMUSG00000020063,ENSMUSG00000020189,ENSMUSG00000020454,ENSMUSG00000020716,ENSMUSG00000021457,ENSMUSG00000021611,ENSMUSG00000021948,ENSMUSG00000021958,ENSMUSG00000022391,…
GO:BP	mononuclear cell proliferation	GO:0032943	FALSE	1.53228e-05	4.81466	342	2287	62	27205	ENSMUSG00000000244,ENSMUSG00000000732,ENSMUSG00000000791,ENSMUSG00000005465,ENSMUSG00000005583,ENSMUSG00000006310,ENSMUSG00000015314,ENSMUSG00000017652,ENSMUSG00000018168,ENSMUSG00000019843,ENSMUSG00000020167,ENSMUSG00000020612,ENSMUSG00000020919,ENSMUSG00000021457,ENSMUSG00000021948,ENSMUSG00000022508,ENSMUSG00000022770,ENSMUSG00000022885,ENSMUSG00000022971,ENSMUSG00000022999,ENSMUSG00000024610,…
GO:MF	phosphatidylinositol binding	GO:0035091	TRUE	1.63483e-05	4.78653	292	2287	57	25177	ENSMUSG00000001729,ENSMUSG00000002365,ENSMUSG00000002668,ENSMUSG00000005656,ENSMUSG00000017679,ENSMUSG00000018293,ENSMUSG00000020189,ENSMUSG00000020437,ENSMUSG00000020590,ENSMUSG00000020740,ENSMUSG00000020792,ENSMUSG00000020876,ENSMUSG00000021171,ENSMUSG00000021411,ENSMUSG00000021669,ENSMUSG00000021910,ENSMUSG00000022808,ENSMUSG00000024104,ENSMUSG00000024236,ENSMUSG00000024773,ENSMUSG00000024851,…
GO:BP	response to virus	GO:0009615	FALSE	1.66275e-05	4.77917	399	2287	69	27205	ENSMUSG00000000244,ENSMUSG00000000791,ENSMUSG00000004264,ENSMUSG00000005102,ENSMUSG00000008496,ENSMUSG00000009585,ENSMUSG00000017652,ENSMUSG00000017707,ENSMUSG00000018583,ENSMUSG00000019842,ENSMUSG00000020641,ENSMUSG00000021109,ENSMUSG00000021277,ENSMUSG00000021709,ENSMUSG00000022476,ENSMUSG00000022965,ENSMUSG00000022971,ENSMUSG00000023150,ENSMUSG00000024404,ENSMUSG00000024457,ENSMUSG00000025498,…
GO:BP	leukocyte proliferation	GO:0070661	FALSE	1.71934e-05	4.76464	375	2287	66	27205	ENSMUSG00000000244,ENSMUSG00000000732,ENSMUSG00000000791,ENSMUSG00000001750,ENSMUSG00000005465,ENSMUSG00000005583,ENSMUSG00000006310,ENSMUSG00000015314,ENSMUSG00000017652,ENSMUSG00000018168,ENSMUSG00000019843,ENSMUSG00000020167,ENSMUSG00000020612,ENSMUSG00000020716,ENSMUSG00000020919,ENSMUSG00000021457,ENSMUSG00000021948,ENSMUSG00000022508,ENSMUSG00000022607,ENSMUSG00000022770,ENSMUSG00000022885,…
GO:BP	negative regulation of cellular catabolic process	GO:0031330	FALSE	1.72037e-05	4.76438	178	2287	40	27205	ENSMUSG00000001729,ENSMUSG00000002546,ENSMUSG00000002845,ENSMUSG00000006019,ENSMUSG00000008604,ENSMUSG00000015149,ENSMUSG00000019842,ENSMUSG00000020454,ENSMUSG00000020576,ENSMUSG00000020680,ENSMUSG00000022607,ENSMUSG00000024120,ENSMUSG00000024142,ENSMUSG00000029192,ENSMUSG00000030655,ENSMUSG00000031918,ENSMUSG00000032089,ENSMUSG00000032423,ENSMUSG00000032913,ENSMUSG00000033326,ENSMUSG00000033499,…
GO:BP	epigenetic regulation of gene expression	GO:0040029	FALSE	1.91078e-05	4.71879	207	2287	44	27205	ENSMUSG00000000085,ENSMUSG00000002028,ENSMUSG00000004099,ENSMUSG00000008855,ENSMUSG00000017146,ENSMUSG00000017264,ENSMUSG00000017548,ENSMUSG00000020063,ENSMUSG00000022992,ENSMUSG00000024067,ENSMUSG00000024240,ENSMUSG00000024513,ENSMUSG00000025001,ENSMUSG00000027104,ENSMUSG00000027478,ENSMUSG00000027523,ENSMUSG00000029687,ENSMUSG00000030180,ENSMUSG00000031161,ENSMUSG00000031229,ENSMUSG00000031715,…
GO:BP	histone deacetylation	GO:0016575	FALSE	1.96407e-05	4.70684	94	2287	27	27205	ENSMUSG00000008855,ENSMUSG00000012076,ENSMUSG00000015149,ENSMUSG00000018651,ENSMUSG00000020063,ENSMUSG00000020893,ENSMUSG00000022141,ENSMUSG00000022508,ENSMUSG00000024454,ENSMUSG00000024513,ENSMUSG00000025246,ENSMUSG00000026436,ENSMUSG00000027630,ENSMUSG00000029478,ENSMUSG00000029920,ENSMUSG00000030714,ENSMUSG00000031161,ENSMUSG00000031715,ENSMUSG00000034748,ENSMUSG00000036180,ENSMUSG00000036273,…
GO:BP	regulation of protein modification by small protein conjugation or removal	GO:1903320	FALSE	2.15463e-05	4.66663	252	2287	50	27205	ENSMUSG00000001729,ENSMUSG00000002221,ENSMUSG00000007817,ENSMUSG00000017146,ENSMUSG00000019843,ENSMUSG00000020038,ENSMUSG00000020232,ENSMUSG00000020634,ENSMUSG00000021109,ENSMUSG00000021149,ENSMUSG00000021936,ENSMUSG00000021958,ENSMUSG00000022369,ENSMUSG00000023150,ENSMUSG00000023944,ENSMUSG00000024454,ENSMUSG00000024927,ENSMUSG00000025217,ENSMUSG00000025261,ENSMUSG00000025326,ENSMUSG00000025860,…
GO:BP	mitochondrial gene expression	GO:0140053	FALSE	2.30788e-05	4.63679	159	2287	37	27205	ENSMUSG00000003299,ENSMUSG00000004233,ENSMUSG00000018858,ENSMUSG00000019763,ENSMUSG00000019797,ENSMUSG00000019863,ENSMUSG00000021532,ENSMUSG00000021666,ENSMUSG00000022412,ENSMUSG00000024120,ENSMUSG00000024414,ENSMUSG00000024683,ENSMUSG00000028292,ENSMUSG00000028653,ENSMUSG00000028706,ENSMUSG00000028861,ENSMUSG00000029066,ENSMUSG00000030037,ENSMUSG00000030871,ENSMUSG00000032563,ENSMUSG00000034211,…
GO:BP	histone methylation	GO:0016571	FALSE	2.37303e-05	4.6247	139	2287	34	27205	ENSMUSG00000002028,ENSMUSG00000002221,ENSMUSG00000003437,ENSMUSG00000014030,ENSMUSG00000015697,ENSMUSG00000017146,ENSMUSG00000017548,ENSMUSG00000020063,ENSMUSG00000022992,ENSMUSG00000023994,ENSMUSG00000024067,ENSMUSG00000024515,ENSMUSG00000026603,ENSMUSG00000026743,ENSMUSG00000026873,ENSMUSG00000027304,ENSMUSG00000028053,ENSMUSG00000029267,ENSMUSG00000029687,ENSMUSG00000031229,ENSMUSG00000031715,…
GO:BP	organelle disassembly	GO:1903008	FALSE	2.40653e-05	4.61861	126	2287	32	27205	ENSMUSG00000002546,ENSMUSG00000002820,ENSMUSG00000004264,ENSMUSG00000009995,ENSMUSG00000020220,ENSMUSG00000021109,ENSMUSG00000021365,ENSMUSG00000021666,ENSMUSG00000022270,ENSMUSG00000022663,ENSMUSG00000022789,ENSMUSG00000024259,ENSMUSG00000024773,ENSMUSG00000024843,ENSMUSG00000025261,ENSMUSG00000026270,ENSMUSG00000028086,ENSMUSG00000029020,ENSMUSG00000029104,ENSMUSG00000031161,ENSMUSG00000033124,…
GO:BP	facultative heterochromatin formation	GO:0140718	FALSE	2.50382e-05	4.6014	41	2287	17	27205	ENSMUSG00000004099,ENSMUSG00000017548,ENSMUSG00000020063,ENSMUSG00000024513,ENSMUSG00000025001,ENSMUSG00000027478,ENSMUSG00000029687,ENSMUSG00000030180,ENSMUSG00000031715,ENSMUSG00000032187,ENSMUSG00000032712,ENSMUSG00000034543,ENSMUSG00000039089,ENSMUSG00000040613,ENSMUSG00000040651,ENSMUSG00000041229,ENSMUSG00000079184
GO:BP	regulation of adaptive immune response based on somatic recombination of immune receptors built from immunoglobulin superfamily domains	GO:0002822	FALSE	2.84458e-05	4.54598	181	2287	40	27205	ENSMUSG00000000791,ENSMUSG00000002221,ENSMUSG00000005465,ENSMUSG00000005540,ENSMUSG00000005583,ENSMUSG00000016206,ENSMUSG00000016481,ENSMUSG00000017652,ENSMUSG00000020641,ENSMUSG00000021816,ENSMUSG00000022378,ENSMUSG00000022508,ENSMUSG00000024402,ENSMUSG00000025573,ENSMUSG00000026395,ENSMUSG00000026399,ENSMUSG00000026471,ENSMUSG00000027164,ENSMUSG00000028042,ENSMUSG00000028284,ENSMUSG00000029053,…
GO:BP	DNA-templated DNA replication maintenance of fidelity	GO:0045005	FALSE	2.8588e-05	4.54382	51	2287	19	27205	ENSMUSG00000017146,ENSMUSG00000024906,ENSMUSG00000025134,ENSMUSG00000025144,ENSMUSG00000026196,ENSMUSG00000027639,ENSMUSG00000031229,ENSMUSG00000031583,ENSMUSG00000031928,ENSMUSG00000032185,ENSMUSG00000033596,ENSMUSG00000035842,ENSMUSG00000036875,ENSMUSG00000038685,ENSMUSG00000039354,ENSMUSG00000041238,ENSMUSG00000045751,ENSMUSG00000051278,ENSMUSG00000061755
KEGG	Autophagy - animal	KEGG:04140	FALSE	3.03018e-05	4.51853	142	970	37	8947	ENSMUSG00000001729,ENSMUSG00000002820,ENSMUSG00000004936,ENSMUSG00000005102,ENSMUSG00000005469,ENSMUSG00000016534,ENSMUSG00000019699,ENSMUSG00000020516,ENSMUSG00000021109,ENSMUSG00000021936,ENSMUSG00000021948,ENSMUSG00000022663,ENSMUSG00000024122,ENSMUSG00000024142,ENSMUSG00000024773,ENSMUSG00000025583,ENSMUSG00000027164,ENSMUSG00000027751,ENSMUSG00000028284,ENSMUSG00000029471,ENSMUSG00000030102,…
GO:MF	tRNA binding	GO:0000049	TRUE	3.06592e-05	4.51344	72	2287	23	25177	ENSMUSG00000004127,ENSMUSG00000005102,ENSMUSG00000006732,ENSMUSG00000019039,ENSMUSG00000019797,ENSMUSG00000021420,ENSMUSG00000021611,ENSMUSG00000024831,ENSMUSG00000025899,ENSMUSG00000027810,ENSMUSG00000028706,ENSMUSG00000029173,ENSMUSG00000029507,ENSMUSG00000030264,ENSMUSG00000030871,ENSMUSG00000031901,ENSMUSG00000031960,ENSMUSG00000037742,ENSMUSG00000049482,ENSMUSG00000050312,ENSMUSG00000063179,…
GO:BP	DNA damage checkpoint signaling	GO:0000077	FALSE	3.53579e-05	4.45151	115	2287	30	27205	ENSMUSG00000005102,ENSMUSG00000017146,ENSMUSG00000017291,ENSMUSG00000017843,ENSMUSG00000020038,ENSMUSG00000020326,ENSMUSG00000022672,ENSMUSG00000022960,ENSMUSG00000024002,ENSMUSG00000024906,ENSMUSG00000025646,ENSMUSG00000025878,ENSMUSG00000026196,ENSMUSG00000027104,ENSMUSG00000029863,ENSMUSG00000031928,ENSMUSG00000032267,ENSMUSG00000032409,ENSMUSG00000032534,ENSMUSG00000032555,ENSMUSG00000033596,…
GO:CC	membrane coat	GO:0030117	FALSE	3.56653e-05	4.44775	93	2275	25	27262	ENSMUSG00000009090,ENSMUSG00000019518,ENSMUSG00000020088,ENSMUSG00000020386,ENSMUSG00000021686,ENSMUSG00000021824,ENSMUSG00000022841,ENSMUSG00000022973,ENSMUSG00000023830,ENSMUSG00000023923,ENSMUSG00000024941,ENSMUSG00000025377,ENSMUSG00000025607,ENSMUSG00000026455,ENSMUSG00000027291,ENSMUSG00000028552,ENSMUSG00000030058,ENSMUSG00000032127,ENSMUSG00000034940,ENSMUSG00000035203,ENSMUSG00000035325,…
GO:CC	coated membrane	GO:0048475	FALSE	3.56653e-05	4.44775	93	2275	25	27262	ENSMUSG00000009090,ENSMUSG00000019518,ENSMUSG00000020088,ENSMUSG00000020386,ENSMUSG00000021686,ENSMUSG00000021824,ENSMUSG00000022841,ENSMUSG00000022973,ENSMUSG00000023830,ENSMUSG00000023923,ENSMUSG00000024941,ENSMUSG00000025377,ENSMUSG00000025607,ENSMUSG00000026455,ENSMUSG00000027291,ENSMUSG00000028552,ENSMUSG00000030058,ENSMUSG00000032127,ENSMUSG00000034940,ENSMUSG00000035203,ENSMUSG00000035325,…
GO:BP	mitochondrial translation	GO:0032543	FALSE	3.63107e-05	4.43997	128	2287	32	27205	ENSMUSG00000003299,ENSMUSG00000004233,ENSMUSG00000018858,ENSMUSG00000019763,ENSMUSG00000019863,ENSMUSG00000021532,ENSMUSG00000021666,ENSMUSG00000022412,ENSMUSG00000024120,ENSMUSG00000024414,ENSMUSG00000024683,ENSMUSG00000028292,ENSMUSG00000028706,ENSMUSG00000028861,ENSMUSG00000029066,ENSMUSG00000030037,ENSMUSG00000030871,ENSMUSG00000032563,ENSMUSG00000034211,ENSMUSG00000036860,ENSMUSG00000037772,…
GO:BP	positive regulation of chromosome organization	GO:2001252	FALSE	3.78693e-05	4.42171	109	2287	29	27205	ENSMUSG00000004099,ENSMUSG00000004980,ENSMUSG00000008690,ENSMUSG00000015880,ENSMUSG00000024174,ENSMUSG00000024943,ENSMUSG00000025374,ENSMUSG00000026393,ENSMUSG00000028312,ENSMUSG00000029454,ENSMUSG00000029554,ENSMUSG00000031229,ENSMUSG00000031928,ENSMUSG00000032712,ENSMUSG00000034024,ENSMUSG00000034154,ENSMUSG00000034218,ENSMUSG00000034543,ENSMUSG00000034748,ENSMUSG00000034906,ENSMUSG00000035842,…
GO:BP	DNA integrity checkpoint signaling	GO:0031570	FALSE	4.01524e-05	4.39629	122	2287	31	27205	ENSMUSG00000005102,ENSMUSG00000017146,ENSMUSG00000017291,ENSMUSG00000017843,ENSMUSG00000020038,ENSMUSG00000020326,ENSMUSG00000022672,ENSMUSG00000022960,ENSMUSG00000024002,ENSMUSG00000024906,ENSMUSG00000025646,ENSMUSG00000025878,ENSMUSG00000026196,ENSMUSG00000027104,ENSMUSG00000029863,ENSMUSG00000031928,ENSMUSG00000032267,ENSMUSG00000032409,ENSMUSG00000032534,ENSMUSG00000032555,ENSMUSG00000033596,…
GO:BP	regulation of innate immune response	GO:0045088	FALSE	4.04394e-05	4.3932	383	2287	66	27205	ENSMUSG00000002944,ENSMUSG00000004264,ENSMUSG00000005823,ENSMUSG00000015314,ENSMUSG00000016206,ENSMUSG00000017652,ENSMUSG00000018160,ENSMUSG00000020124,ENSMUSG00000020594,ENSMUSG00000020641,ENSMUSG00000020919,ENSMUSG00000021277,ENSMUSG00000021457,ENSMUSG00000021686,ENSMUSG00000021709,ENSMUSG00000022672,ENSMUSG00000024122,ENSMUSG00000024404,ENSMUSG00000024610,ENSMUSG00000024927,ENSMUSG00000025017,…
GO:BP	intrinsic apoptotic signaling pathway	GO:0097193	FALSE	4.12856e-05	4.3842	311	2287	57	27205	ENSMUSG00000001034,ENSMUSG00000001729,ENSMUSG00000002342,ENSMUSG00000004936,ENSMUSG00000005087,ENSMUSG00000006360,ENSMUSG00000006494,ENSMUSG00000006673,ENSMUSG00000017146,ENSMUSG00000017707,ENSMUSG00000017843,ENSMUSG00000018983,ENSMUSG00000020063,ENSMUSG00000020124,ENSMUSG00000020788,ENSMUSG00000021109,ENSMUSG00000022074,ENSMUSG00000022672,ENSMUSG00000022789,ENSMUSG00000023010,ENSMUSG00000023150,…
GO:CC	P-body	GO:0000932	FALSE	4.47608e-05	4.3491	94	2275	25	27262	ENSMUSG00000007050,ENSMUSG00000009585,ENSMUSG00000020166,ENSMUSG00000020454,ENSMUSG00000025239,ENSMUSG00000026254,ENSMUSG00000028580,ENSMUSG00000028842,ENSMUSG00000029647,ENSMUSG00000030921,ENSMUSG00000031601,ENSMUSG00000032097,ENSMUSG00000032410,ENSMUSG00000036270,ENSMUSG00000036550,ENSMUSG00000038884,ENSMUSG00000040028,ENSMUSG00000047213,ENSMUSG00000047888,ENSMUSG00000057596,ENSMUSG00000066258,…
GO:CC	cytoplasmic stress granule	GO:0010494	FALSE	4.73637e-05	4.32455	88	2275	24	27262	ENSMUSG00000005506,ENSMUSG00000007670,ENSMUSG00000018583,ENSMUSG00000020594,ENSMUSG00000025583,ENSMUSG00000027763,ENSMUSG00000028580,ENSMUSG00000030846,ENSMUSG00000032097,ENSMUSG00000032637,ENSMUSG00000033499,ENSMUSG00000037331,ENSMUSG00000039850,ENSMUSG00000040028,ENSMUSG00000040225,ENSMUSG00000041459,ENSMUSG00000042520,ENSMUSG00000045193,ENSMUSG00000045983,ENSMUSG00000047213,ENSMUSG00000056076,…
GO:BP	lymphocyte proliferation	GO:0046651	FALSE	4.7418e-05	4.32406	336	2287	60	27205	ENSMUSG00000000244,ENSMUSG00000000732,ENSMUSG00000000791,ENSMUSG00000005465,ENSMUSG00000005583,ENSMUSG00000006310,ENSMUSG00000015314,ENSMUSG00000017652,ENSMUSG00000018168,ENSMUSG00000019843,ENSMUSG00000020167,ENSMUSG00000020612,ENSMUSG00000020919,ENSMUSG00000021457,ENSMUSG00000021948,ENSMUSG00000022508,ENSMUSG00000022770,ENSMUSG00000022971,ENSMUSG00000022999,ENSMUSG00000024610,ENSMUSG00000025001,…
GO:MF	transcription corepressor activity	GO:0003714	FALSE	4.77493e-05	4.32103	186	2287	41	25177	ENSMUSG00000000861,ENSMUSG00000001134,ENSMUSG00000006310,ENSMUSG00000006362,ENSMUSG00000018160,ENSMUSG00000018501,ENSMUSG00000020063,ENSMUSG00000020074,ENSMUSG00000022521,ENSMUSG00000024454,ENSMUSG00000024498,ENSMUSG00000025239,ENSMUSG00000025246,ENSMUSG00000027206,ENSMUSG00000027478,ENSMUSG00000027630,ENSMUSG00000029478,ENSMUSG00000029599,ENSMUSG00000029655,ENSMUSG00000029687,ENSMUSG00000031601,…
GO:BP	positive regulation of adaptive immune response	GO:0002821	FALSE	4.93939e-05	4.30633	123	2287	31	27205	ENSMUSG00000000791,ENSMUSG00000002221,ENSMUSG00000005102,ENSMUSG00000005465,ENSMUSG00000005540,ENSMUSG00000016206,ENSMUSG00000017652,ENSMUSG00000020063,ENSMUSG00000020641,ENSMUSG00000022378,ENSMUSG00000024402,ENSMUSG00000024610,ENSMUSG00000025573,ENSMUSG00000026395,ENSMUSG00000026399,ENSMUSG00000026471,ENSMUSG00000027164,ENSMUSG00000028284,ENSMUSG00000029053,ENSMUSG00000032175,ENSMUSG00000032688,…
GO:BP	positive regulation of innate immune response	GO:0045089	FALSE	5.14837e-05	4.28833	305	2287	56	27205	ENSMUSG00000002944,ENSMUSG00000004264,ENSMUSG00000005823,ENSMUSG00000015314,ENSMUSG00000016206,ENSMUSG00000017652,ENSMUSG00000018160,ENSMUSG00000020124,ENSMUSG00000020594,ENSMUSG00000020641,ENSMUSG00000020919,ENSMUSG00000021277,ENSMUSG00000021457,ENSMUSG00000021686,ENSMUSG00000021709,ENSMUSG00000022672,ENSMUSG00000024122,ENSMUSG00000024404,ENSMUSG00000024610,ENSMUSG00000024927,ENSMUSG00000025017,…
GO:CC	protein acetyltransferase complex	GO:0031248	FALSE	5.14941e-05	4.28824	101	2275	26	27262	ENSMUSG00000003778,ENSMUSG00000018651,ENSMUSG00000021555,ENSMUSG00000021738,ENSMUSG00000021767,ENSMUSG00000022338,ENSMUSG00000022521,ENSMUSG00000022698,ENSMUSG00000022992,ENSMUSG00000024240,ENSMUSG00000024571,ENSMUSG00000026004,ENSMUSG00000027104,ENSMUSG00000027751,ENSMUSG00000028284,ENSMUSG00000028899,ENSMUSG00000029505,ENSMUSG00000029629,ENSMUSG00000030714,ENSMUSG00000031388,ENSMUSG00000036980,…
GO:BP	positive regulation of cell cycle	GO:0045787	FALSE	5.2906e-05	4.2765	345	2287	61	27205	ENSMUSG00000001729,ENSMUSG00000003437,ENSMUSG00000004264,ENSMUSG00000005732,ENSMUSG00000006676,ENSMUSG00000006699,ENSMUSG00000008690,ENSMUSG00000015149,ENSMUSG00000015880,ENSMUSG00000017146,ENSMUSG00000018160,ENSMUSG00000020167,ENSMUSG00000020516,ENSMUSG00000020580,ENSMUSG00000020608,ENSMUSG00000020687,ENSMUSG00000020745,ENSMUSG00000020919,ENSMUSG00000021611,ENSMUSG00000022369,ENSMUSG00000024002,…
GO:BP	regulation of telomere maintenance	GO:0032204	FALSE	5.34798e-05	4.27181	92	2287	26	27205	ENSMUSG00000001415,ENSMUSG00000004980,ENSMUSG00000017264,ENSMUSG00000020778,ENSMUSG00000020898,ENSMUSG00000021244,ENSMUSG00000021958,ENSMUSG00000024174,ENSMUSG00000025374,ENSMUSG00000026393,ENSMUSG00000029454,ENSMUSG00000030655,ENSMUSG00000031229,ENSMUSG00000031928,ENSMUSG00000034024,ENSMUSG00000034154,ENSMUSG00000034218,ENSMUSG00000034748,ENSMUSG00000038000,ENSMUSG00000038685,ENSMUSG00000039630,…
KEGG	B cell receptor signaling pathway	KEGG:04662	FALSE	5.52905e-05	4.25735	79	970	25	8947	ENSMUSG00000001729,ENSMUSG00000004936,ENSMUSG00000019699,ENSMUSG00000021457,ENSMUSG00000021816,ENSMUSG00000022092,ENSMUSG00000024927,ENSMUSG00000025017,ENSMUSG00000026616,ENSMUSG00000026656,ENSMUSG00000027544,ENSMUSG00000028159,ENSMUSG00000028163,ENSMUSG00000030577,ENSMUSG00000030595,ENSMUSG00000030724,ENSMUSG00000031902,ENSMUSG00000032688,ENSMUSG00000034801,ENSMUSG00000037922,ENSMUSG00000039936,…
GO:BP	glycerophospholipid metabolic process	GO:0006650	FALSE	5.5733e-05	4.25389	290	2287	54	27205	ENSMUSG00000000276,ENSMUSG00000001173,ENSMUSG00000004264,ENSMUSG00000004565,ENSMUSG00000004815,ENSMUSG00000005899,ENSMUSG00000009995,ENSMUSG00000015214,ENSMUSG00000017707,ENSMUSG00000017715,ENSMUSG00000017721,ENSMUSG00000022973,ENSMUSG00000023791,ENSMUSG00000024145,ENSMUSG00000024843,ENSMUSG00000025240,ENSMUSG00000025357,ENSMUSG00000025728,ENSMUSG00000025745,ENSMUSG00000026113,ENSMUSG00000026737,…
GO:BP	positive regulation of amide metabolic process	GO:0034250	FALSE	5.57421e-05	4.25382	171	2287	38	27205	ENSMUSG00000001280,ENSMUSG00000003235,ENSMUSG00000005102,ENSMUSG00000015165,ENSMUSG00000019763,ENSMUSG00000020516,ENSMUSG00000020580,ENSMUSG00000020743,ENSMUSG00000021532,ENSMUSG00000021948,ENSMUSG00000022412,ENSMUSG00000022672,ENSMUSG00000024927,ENSMUSG00000025616,ENSMUSG00000026667,ENSMUSG00000026728,ENSMUSG00000028706,ENSMUSG00000032294,ENSMUSG00000032423,ENSMUSG00000033499,ENSMUSG00000035139,…
GO:BP	maintenance of location	GO:0051235	FALSE	5.72221e-05	4.24244	370	2287	64	27205	ENSMUSG00000001729,ENSMUSG00000002250,ENSMUSG00000002944,ENSMUSG00000003721,ENSMUSG00000004462,ENSMUSG00000004567,ENSMUSG00000004846,ENSMUSG00000005417,ENSMUSG00000005540,ENSMUSG00000006731,ENSMUSG00000011008,ENSMUSG00000018293,ENSMUSG00000018340,ENSMUSG00000020038,ENSMUSG00000020063,ENSMUSG00000020189,ENSMUSG00000020220,ENSMUSG00000020689,ENSMUSG00000020745,ENSMUSG00000020919,ENSMUSG00000022391,…
GO:BP	mitotic nuclear division	GO:0140014	FALSE	5.72836e-05	4.24197	267	2287	51	27205	ENSMUSG00000002546,ENSMUSG00000002748,ENSMUSG00000004264,ENSMUSG00000005732,ENSMUSG00000005871,ENSMUSG00000006699,ENSMUSG00000008690,ENSMUSG00000015095,ENSMUSG00000015766,ENSMUSG00000015880,ENSMUSG00000017421,ENSMUSG00000020687,ENSMUSG00000021569,ENSMUSG00000021693,ENSMUSG00000021714,ENSMUSG00000021958,ENSMUSG00000022070,ENSMUSG00000022141,ENSMUSG00000022369,ENSMUSG00000022604,ENSMUSG00000024190,…
GO:CC	SWI/SNF superfamily-type complex	GO:0070603	FALSE	5.97515e-05	4.22365	89	2275	24	27262	ENSMUSG00000000861,ENSMUSG00000002748,ENSMUSG00000003778,ENSMUSG00000007880,ENSMUSG00000017774,ENSMUSG00000021377,ENSMUSG00000024513,ENSMUSG00000024826,ENSMUSG00000024921,ENSMUSG00000029438,ENSMUSG00000029505,ENSMUSG00000029681,ENSMUSG00000031715,ENSMUSG00000032187,ENSMUSG00000034154,ENSMUSG00000035021,ENSMUSG00000036180,ENSMUSG00000037013,ENSMUSG00000040481,ENSMUSG00000042185,ENSMUSG00000042323,…
GO:BP	vacuole organization	GO:0007033	FALSE	5.98206e-05	4.22315	200	2287	42	27205	ENSMUSG00000001750,ENSMUSG00000002820,ENSMUSG00000002845,ENSMUSG00000015243,ENSMUSG00000019518,ENSMUSG00000020128,ENSMUSG00000020634,ENSMUSG00000021143,ENSMUSG00000021686,ENSMUSG00000022125,ENSMUSG00000022663,ENSMUSG00000022808,ENSMUSG00000024773,ENSMUSG00000025759,ENSMUSG00000026737,ENSMUSG00000026792,ENSMUSG00000026878,ENSMUSG00000027104,ENSMUSG00000027411,ENSMUSG00000029020,ENSMUSG00000029192,…
GO:BP	regulation of chromosome segregation	GO:0051983	FALSE	6.05985e-05	4.21754	124	2287	31	27205	ENSMUSG00000005871,ENSMUSG00000007880,ENSMUSG00000008690,ENSMUSG00000015149,ENSMUSG00000015880,ENSMUSG00000017421,ENSMUSG00000020594,ENSMUSG00000020608,ENSMUSG00000020687,ENSMUSG00000021569,ENSMUSG00000024190,ENSMUSG00000024542,ENSMUSG00000024826,ENSMUSG00000024943,ENSMUSG00000026851,ENSMUSG00000028312,ENSMUSG00000028580,ENSMUSG00000029438,ENSMUSG00000029554,ENSMUSG00000029681,ENSMUSG00000029910,…
GO:CC	replication fork	GO:0005657	FALSE	6.2804e-05	4.20201	71	2275	21	27262	ENSMUSG00000002748,ENSMUSG00000004099,ENSMUSG00000005687,ENSMUSG00000018841,ENSMUSG00000022508,ENSMUSG00000022960,ENSMUSG00000023953,ENSMUSG00000024854,ENSMUSG00000024906,ENSMUSG00000029191,ENSMUSG00000029920,ENSMUSG00000030254,ENSMUSG00000031583,ENSMUSG00000031715,ENSMUSG00000031928,ENSMUSG00000032185,ENSMUSG00000039354,ENSMUSG00000041164,ENSMUSG00000043909,ENSMUSG00000045751,ENSMUSG00000057469
GO:MF	histone H3 methyltransferase activity	GO:0140938	FALSE	6.55766e-05	4.18325	39	2287	16	25177	ENSMUSG00000002028,ENSMUSG00000021488,ENSMUSG00000026603,ENSMUSG00000028053,ENSMUSG00000029004,ENSMUSG00000029687,ENSMUSG00000032185,ENSMUSG00000034269,ENSMUSG00000038056,ENSMUSG00000044791,ENSMUSG00000048154,ENSMUSG00000051977,ENSMUSG00000054823,ENSMUSG00000056770,ENSMUSG00000057406,ENSMUSG00000090266
GO:BP	negative regulation of mRNA metabolic process	GO:1903312	FALSE	6.83305e-05	4.16539	93	2287	26	27205	ENSMUSG00000004980,ENSMUSG00000006019,ENSMUSG00000015165,ENSMUSG00000019842,ENSMUSG00000020454,ENSMUSG00000020576,ENSMUSG00000020680,ENSMUSG00000021012,ENSMUSG00000022185,ENSMUSG00000028382,ENSMUSG00000028676,ENSMUSG00000032423,ENSMUSG00000033499,ENSMUSG00000034681,ENSMUSG00000035139,ENSMUSG00000037331,ENSMUSG00000038398,ENSMUSG00000039630,ENSMUSG00000040028,ENSMUSG00000040613,ENSMUSG00000041459,…
GO:MF	ubiquitin protein ligase binding	GO:0031625	FALSE	6.89552e-05	4.16143	319	2287	59	25177	ENSMUSG00000001415,ENSMUSG00000002365,ENSMUSG00000002997,ENSMUSG00000004018,ENSMUSG00000005469,ENSMUSG00000005871,ENSMUSG00000006676,ENSMUSG00000017146,ENSMUSG00000017652,ENSMUSG00000019188,ENSMUSG00000020453,ENSMUSG00000020608,ENSMUSG00000020612,ENSMUSG00000020893,ENSMUSG00000021109,ENSMUSG00000021277,ENSMUSG00000021408,ENSMUSG00000021457,ENSMUSG00000021661,ENSMUSG00000022285,ENSMUSG00000022391,…
GO:BP	positive regulation of production of molecular mediator of immune response	GO:0002702	FALSE	7.04554e-05	4.15209	138	2287	33	27205	ENSMUSG00000002221,ENSMUSG00000002944,ENSMUSG00000004264,ENSMUSG00000017652,ENSMUSG00000020063,ENSMUSG00000020641,ENSMUSG00000021457,ENSMUSG00000024610,ENSMUSG00000025573,ENSMUSG00000026395,ENSMUSG00000026399,ENSMUSG00000027164,ENSMUSG00000028284,ENSMUSG00000029053,ENSMUSG00000030067,ENSMUSG00000030748,ENSMUSG00000030798,ENSMUSG00000032688,ENSMUSG00000033538,ENSMUSG00000037012,ENSMUSG00000038264,…
GO:CC	ribosomal subunit	GO:0044391	TRUE	7.19946e-05	4.1427	209	2275	41	27262	ENSMUSG00000000740,ENSMUSG00000003299,ENSMUSG00000008682,ENSMUSG00000018858,ENSMUSG00000022412,ENSMUSG00000023967,ENSMUSG00000024414,ENSMUSG00000024683,ENSMUSG00000025290,ENSMUSG00000025362,ENSMUSG00000027810,ENSMUSG00000028495,ENSMUSG00000028706,ENSMUSG00000028861,ENSMUSG00000029066,ENSMUSG00000030037,ENSMUSG00000032518,ENSMUSG00000032563,ENSMUSG00000034211,ENSMUSG00000034729,ENSMUSG00000036860,…
GO:BP	cellular component disassembly	GO:0022411	FALSE	7.2943e-05	4.13702	447	2287	73	27205	ENSMUSG00000002546,ENSMUSG00000002820,ENSMUSG00000002845,ENSMUSG00000004264,ENSMUSG00000004567,ENSMUSG00000005871,ENSMUSG00000007880,ENSMUSG00000008604,ENSMUSG00000009995,ENSMUSG00000015766,ENSMUSG00000016534,ENSMUSG00000017291,ENSMUSG00000018858,ENSMUSG00000020128,ENSMUSG00000020220,ENSMUSG00000020745,ENSMUSG00000021109,ENSMUSG00000021365,ENSMUSG00000021666,ENSMUSG00000021738,ENSMUSG00000022185,…
GO:BP	regulation of chromatin organization	GO:1902275	FALSE	7.68531e-05	4.11434	59	2287	20	27205	ENSMUSG00000004099,ENSMUSG00000020694,ENSMUSG00000022992,ENSMUSG00000024240,ENSMUSG00000032712,ENSMUSG00000034269,ENSMUSG00000034543,ENSMUSG00000035021,ENSMUSG00000038116,ENSMUSG00000039089,ENSMUSG00000039630,ENSMUSG00000040613,ENSMUSG00000040651,ENSMUSG00000041229,ENSMUSG00000041997,ENSMUSG00000042557,ENSMUSG00000055660,ENSMUSG00000079184,ENSMUSG00000086370,ENSMUSG00000097571
GO:BP	positive regulation of GTPase activity	GO:0043547	FALSE	7.71988e-05	4.11239	254	2287	49	27205	ENSMUSG00000002365,ENSMUSG00000004936,ENSMUSG00000011832,ENSMUSG00000017652,ENSMUSG00000020590,ENSMUSG00000020716,ENSMUSG00000021027,ENSMUSG00000021365,ENSMUSG00000022391,ENSMUSG00000023923,ENSMUSG00000024381,ENSMUSG00000026024,ENSMUSG00000026594,ENSMUSG00000026721,ENSMUSG00000026991,ENSMUSG00000027347,ENSMUSG00000027523,ENSMUSG00000028468,ENSMUSG00000029174,ENSMUSG00000029687,ENSMUSG00000030583,…
GO:BP	nuclear division	GO:0000280	FALSE	8.65083e-05	4.06294	432	2287	71	27205	ENSMUSG00000002546,ENSMUSG00000002748,ENSMUSG00000003154,ENSMUSG00000004264,ENSMUSG00000005732,ENSMUSG00000005871,ENSMUSG00000006699,ENSMUSG00000008690,ENSMUSG00000015095,ENSMUSG00000015149,ENSMUSG00000015766,ENSMUSG00000015880,ENSMUSG00000017421,ENSMUSG00000018841,ENSMUSG00000020687,ENSMUSG00000021569,ENSMUSG00000021693,ENSMUSG00000021714,ENSMUSG00000021958,ENSMUSG00000022070,ENSMUSG00000022141,…
GO:BP	positive regulation of response to biotic stimulus	GO:0002833	FALSE	9.25507e-05	4.03362	334	2287	59	27205	ENSMUSG00000002944,ENSMUSG00000004264,ENSMUSG00000005823,ENSMUSG00000015314,ENSMUSG00000016206,ENSMUSG00000017652,ENSMUSG00000018160,ENSMUSG00000020124,ENSMUSG00000020594,ENSMUSG00000020641,ENSMUSG00000020919,ENSMUSG00000021277,ENSMUSG00000021457,ENSMUSG00000021686,ENSMUSG00000021709,ENSMUSG00000022672,ENSMUSG00000024122,ENSMUSG00000024404,ENSMUSG00000024610,ENSMUSG00000024927,ENSMUSG00000025017,…
GO:BP	response to radiation	GO:0009314	FALSE	9.25921e-05	4.03343	475	2287	76	27205	ENSMUSG00000000148,ENSMUSG00000001729,ENSMUSG00000002028,ENSMUSG00000002221,ENSMUSG00000002342,ENSMUSG00000005102,ENSMUSG00000006360,ENSMUSG00000017146,ENSMUSG00000018449,ENSMUSG00000020038,ENSMUSG00000020063,ENSMUSG00000020689,ENSMUSG00000020694,ENSMUSG00000020716,ENSMUSG00000020893,ENSMUSG00000021109,ENSMUSG00000021694,ENSMUSG00000021936,ENSMUSG00000021948,ENSMUSG00000022124,ENSMUSG00000022141,…
GO:BP	I-kappaB kinase/NF-kappaB signaling	GO:0007249	FALSE	9.54558e-05	4.0202	248	2287	48	27205	ENSMUSG00000001729,ENSMUSG00000002944,ENSMUSG00000017652,ENSMUSG00000019842,ENSMUSG00000019843,ENSMUSG00000020063,ENSMUSG00000020580,ENSMUSG00000020893,ENSMUSG00000021277,ENSMUSG00000021408,ENSMUSG00000022255,ENSMUSG00000022552,ENSMUSG00000024002,ENSMUSG00000024122,ENSMUSG00000024404,ENSMUSG00000024610,ENSMUSG00000024927,ENSMUSG00000025217,ENSMUSG00000025736,ENSMUSG00000026842,ENSMUSG00000026875,…
GO:BP	myeloid cell differentiation	GO:0030099	FALSE	9.64883e-05	4.01553	450	2287	73	27205	ENSMUSG00000001280,ENSMUSG00000001750,ENSMUSG00000003437,ENSMUSG00000005583,ENSMUSG00000006362,ENSMUSG00000006705,ENSMUSG00000008193,ENSMUSG00000015133,ENSMUSG00000015605,ENSMUSG00000016087,ENSMUSG00000018160,ENSMUSG00000018654,ENSMUSG00000020063,ENSMUSG00000020128,ENSMUSG00000020167,ENSMUSG00000020689,ENSMUSG00000020716,ENSMUSG00000020745,ENSMUSG00000020919,ENSMUSG00000021109,ENSMUSG00000021365,…
GO:BP	activation of innate immune response	GO:0002218	FALSE	9.74274e-05	4.01132	233	2287	46	27205	ENSMUSG00000002944,ENSMUSG00000004264,ENSMUSG00000005823,ENSMUSG00000017652,ENSMUSG00000020124,ENSMUSG00000020594,ENSMUSG00000020641,ENSMUSG00000021277,ENSMUSG00000021457,ENSMUSG00000021686,ENSMUSG00000021709,ENSMUSG00000022672,ENSMUSG00000024122,ENSMUSG00000024404,ENSMUSG00000024927,ENSMUSG00000025017,ENSMUSG00000025498,ENSMUSG00000026946,ENSMUSG00000027514,ENSMUSG00000028580,ENSMUSG00000030615,…
GO:CC	late endosome membrane	GO:0031902	FALSE	9.83481e-05	4.00723	138	2275	31	27262	ENSMUSG00000000605,ENSMUSG00000003948,ENSMUSG00000004319,ENSMUSG00000004567,ENSMUSG00000016534,ENSMUSG00000018340,ENSMUSG00000018774,ENSMUSG00000018800,ENSMUSG00000020100,ENSMUSG00000020946,ENSMUSG00000022094,ENSMUSG00000022533,ENSMUSG00000024410,ENSMUSG00000024983,ENSMUSG00000026471,ENSMUSG00000027291,ENSMUSG00000027411,ENSMUSG00000029016,ENSMUSG00000030534,ENSMUSG00000032127,ENSMUSG00000032182,…
GO:BP	mitotic cell cycle checkpoint signaling	GO:0007093	FALSE	0.000102325	3.99002	140	2287	33	27205	ENSMUSG00000005871,ENSMUSG00000017146,ENSMUSG00000017291,ENSMUSG00000017421,ENSMUSG00000017843,ENSMUSG00000020326,ENSMUSG00000021569,ENSMUSG00000022672,ENSMUSG00000022960,ENSMUSG00000024190,ENSMUSG00000024542,ENSMUSG00000024906,ENSMUSG00000025374,ENSMUSG00000025878,ENSMUSG00000026196,ENSMUSG00000027104,ENSMUSG00000029554,ENSMUSG00000029863,ENSMUSG00000029910,ENSMUSG00000031928,ENSMUSG00000032555,…
GO:BP	regulation of I-kappaB kinase/NF-kappaB signaling	GO:0043122	FALSE	0.000102822	3.98791	211	2287	43	27205	ENSMUSG00000002944,ENSMUSG00000017652,ENSMUSG00000019842,ENSMUSG00000019843,ENSMUSG00000020063,ENSMUSG00000020893,ENSMUSG00000021277,ENSMUSG00000021408,ENSMUSG00000022255,ENSMUSG00000022552,ENSMUSG00000024002,ENSMUSG00000024122,ENSMUSG00000024404,ENSMUSG00000024610,ENSMUSG00000024927,ENSMUSG00000025217,ENSMUSG00000025736,ENSMUSG00000026842,ENSMUSG00000026875,ENSMUSG00000027164,ENSMUSG00000028053,…
GO:BP	regulation of protein ubiquitination	GO:0031396	FALSE	0.000111599	3.95234	219	2287	44	27205	ENSMUSG00000001729,ENSMUSG00000002221,ENSMUSG00000017146,ENSMUSG00000019843,ENSMUSG00000020038,ENSMUSG00000020634,ENSMUSG00000021149,ENSMUSG00000021936,ENSMUSG00000021958,ENSMUSG00000022369,ENSMUSG00000023150,ENSMUSG00000023944,ENSMUSG00000024454,ENSMUSG00000025217,ENSMUSG00000025261,ENSMUSG00000025326,ENSMUSG00000025860,ENSMUSG00000026203,ENSMUSG00000026771,ENSMUSG00000026842,ENSMUSG00000026946,…
GO:BP	lymphocyte activation involved in immune response	GO:0002285	FALSE	0.000111599	3.95234	219	2287	44	27205	ENSMUSG00000000732,ENSMUSG00000002028,ENSMUSG00000002221,ENSMUSG00000005102,ENSMUSG00000005465,ENSMUSG00000013846,ENSMUSG00000015314,ENSMUSG00000016206,ENSMUSG00000017652,ENSMUSG00000022508,ENSMUSG00000024610,ENSMUSG00000025573,ENSMUSG00000026395,ENSMUSG00000026786,ENSMUSG00000026842,ENSMUSG00000027985,ENSMUSG00000028042,ENSMUSG00000028495,ENSMUSG00000029053,ENSMUSG00000029570,ENSMUSG00000029629,…
GO:BP	regulation of leukocyte mediated immunity	GO:0002703	FALSE	0.000113532	3.94488	257	2287	49	27205	ENSMUSG00000002221,ENSMUSG00000005465,ENSMUSG00000005540,ENSMUSG00000015314,ENSMUSG00000016206,ENSMUSG00000016481,ENSMUSG00000017652,ENSMUSG00000020641,ENSMUSG00000020919,ENSMUSG00000021457,ENSMUSG00000021816,ENSMUSG00000022378,ENSMUSG00000022508,ENSMUSG00000022808,ENSMUSG00000024122,ENSMUSG00000024402,ENSMUSG00000025340,ENSMUSG00000025573,ENSMUSG00000026395,ENSMUSG00000026399,ENSMUSG00000026471,…
GO:MF	ubiquitin-like protein ligase binding	GO:0044389	FALSE	0.000115939	3.93577	339	2287	61	25177	ENSMUSG00000001415,ENSMUSG00000002365,ENSMUSG00000002997,ENSMUSG00000004018,ENSMUSG00000005469,ENSMUSG00000005871,ENSMUSG00000006676,ENSMUSG00000017146,ENSMUSG00000017652,ENSMUSG00000019188,ENSMUSG00000020453,ENSMUSG00000020608,ENSMUSG00000020612,ENSMUSG00000020893,ENSMUSG00000021109,ENSMUSG00000021277,ENSMUSG00000021408,ENSMUSG00000021457,ENSMUSG00000021661,ENSMUSG00000022285,ENSMUSG00000022391,…
GO:BP	Golgi organization	GO:0007030	FALSE	0.000117429	3.93022	134	2287	32	27205	ENSMUSG00000002546,ENSMUSG00000004936,ENSMUSG00000006699,ENSMUSG00000014959,ENSMUSG00000020634,ENSMUSG00000022285,ENSMUSG00000024983,ENSMUSG00000025261,ENSMUSG00000026577,ENSMUSG00000026924,ENSMUSG00000029104,ENSMUSG00000029125,ENSMUSG00000029516,ENSMUSG00000030643,ENSMUSG00000032180,ENSMUSG00000033335,ENSMUSG00000033382,ENSMUSG00000034893,ENSMUSG00000034951,ENSMUSG00000035840,ENSMUSG00000036273,…
GO:CC	acetyltransferase complex	GO:1902493	FALSE	0.000117975	3.92821	105	2275	26	27262	ENSMUSG00000003778,ENSMUSG00000018651,ENSMUSG00000021555,ENSMUSG00000021738,ENSMUSG00000021767,ENSMUSG00000022338,ENSMUSG00000022521,ENSMUSG00000022698,ENSMUSG00000022992,ENSMUSG00000024240,ENSMUSG00000024571,ENSMUSG00000026004,ENSMUSG00000027104,ENSMUSG00000027751,ENSMUSG00000028284,ENSMUSG00000028899,ENSMUSG00000029505,ENSMUSG00000029629,ENSMUSG00000030714,ENSMUSG00000031388,ENSMUSG00000036980,…
GO:MF	histone deacetylase binding	GO:0042826	FALSE	0.000118577	3.926	138	2287	33	25177	ENSMUSG00000001280,ENSMUSG00000001415,ENSMUSG00000001419,ENSMUSG00000004099,ENSMUSG00000005583,ENSMUSG00000008855,ENSMUSG00000009575,ENSMUSG00000012076,ENSMUSG00000015149,ENSMUSG00000015605,ENSMUSG00000018168,ENSMUSG00000018501,ENSMUSG00000020038,ENSMUSG00000021109,ENSMUSG00000021661,ENSMUSG00000021936,ENSMUSG00000022141,ENSMUSG00000023944,ENSMUSG00000024454,ENSMUSG00000024927,ENSMUSG00000027164,…
GO:BP	regulation of apoptotic signaling pathway	GO:2001233	FALSE	0.00012392	3.90686	394	2287	66	27205	ENSMUSG00000001034,ENSMUSG00000001729,ENSMUSG00000002342,ENSMUSG00000004936,ENSMUSG00000005087,ENSMUSG00000017146,ENSMUSG00000017707,ENSMUSG00000018697,ENSMUSG00000019843,ENSMUSG00000020063,ENSMUSG00000020124,ENSMUSG00000020516,ENSMUSG00000020716,ENSMUSG00000021109,ENSMUSG00000021408,ENSMUSG00000021611,ENSMUSG00000021936,ENSMUSG00000021948,ENSMUSG00000022789,ENSMUSG00000023010,ENSMUSG00000023150,…
GO:BP	leukocyte activation involved in immune response	GO:0002366	FALSE	0.000129794	3.88674	313	2287	56	27205	ENSMUSG00000000732,ENSMUSG00000002028,ENSMUSG00000002221,ENSMUSG00000005102,ENSMUSG00000005465,ENSMUSG00000013846,ENSMUSG00000015314,ENSMUSG00000016206,ENSMUSG00000017652,ENSMUSG00000021457,ENSMUSG00000022285,ENSMUSG00000022508,ENSMUSG00000022808,ENSMUSG00000024122,ENSMUSG00000024610,ENSMUSG00000025340,ENSMUSG00000025573,ENSMUSG00000026395,ENSMUSG00000026786,ENSMUSG00000026797,ENSMUSG00000026842,…
GO:CC	histone methyltransferase complex	GO:0035097	FALSE	0.000136097	3.86615	74	2275	21	27262	ENSMUSG00000002028,ENSMUSG00000002221,ENSMUSG00000009575,ENSMUSG00000017548,ENSMUSG00000018921,ENSMUSG00000020063,ENSMUSG00000020246,ENSMUSG00000024067,ENSMUSG00000026873,ENSMUSG00000029267,ENSMUSG00000029687,ENSMUSG00000036980,ENSMUSG00000037369,ENSMUSG00000038056,ENSMUSG00000038116,ENSMUSG00000038369,ENSMUSG00000039834,ENSMUSG00000048154,ENSMUSG00000057421,ENSMUSG00000057469,ENSMUSG00000061755
GO:BP	regulation of T cell activation	GO:0050863	FALSE	0.000136644	3.86441	362	2287	62	27205	ENSMUSG00000000244,ENSMUSG00000000732,ENSMUSG00000000791,ENSMUSG00000005465,ENSMUSG00000007817,ENSMUSG00000007880,ENSMUSG00000020612,ENSMUSG00000020919,ENSMUSG00000021457,ENSMUSG00000021686,ENSMUSG00000022191,ENSMUSG00000022378,ENSMUSG00000022508,ENSMUSG00000022770,ENSMUSG00000024238,ENSMUSG00000024610,ENSMUSG00000024778,ENSMUSG00000026395,ENSMUSG00000026399,ENSMUSG00000026842,ENSMUSG00000026977,…
GO:MF	phospholipid binding	GO:0005543	FALSE	0.000145288	3.83777	476	2287	78	25177	ENSMUSG00000001729,ENSMUSG00000002365,ENSMUSG00000002668,ENSMUSG00000005656,ENSMUSG00000015243,ENSMUSG00000017679,ENSMUSG00000017774,ENSMUSG00000018293,ENSMUSG00000018340,ENSMUSG00000020189,ENSMUSG00000020437,ENSMUSG00000020590,ENSMUSG00000020716,ENSMUSG00000020740,ENSMUSG00000020792,ENSMUSG00000020876,ENSMUSG00000021171,ENSMUSG00000021411,ENSMUSG00000021669,ENSMUSG00000021910,ENSMUSG00000022808,…
GO:BP	positive regulation of translation	GO:0045727	FALSE	0.000147322	3.83173	142	2287	33	27205	ENSMUSG00000003235,ENSMUSG00000005102,ENSMUSG00000015165,ENSMUSG00000019763,ENSMUSG00000020516,ENSMUSG00000020743,ENSMUSG00000021532,ENSMUSG00000022412,ENSMUSG00000022672,ENSMUSG00000025616,ENSMUSG00000026667,ENSMUSG00000026728,ENSMUSG00000028706,ENSMUSG00000032294,ENSMUSG00000032423,ENSMUSG00000033499,ENSMUSG00000035139,ENSMUSG00000036606,ENSMUSG00000037331,ENSMUSG00000038398,ENSMUSG00000039630,…
GO:MF	histone methyltransferase activity	GO:0042054	FALSE	0.000153175	3.81481	56	2287	19	25177	ENSMUSG00000002028,ENSMUSG00000017548,ENSMUSG00000021488,ENSMUSG00000026603,ENSMUSG00000028053,ENSMUSG00000029004,ENSMUSG00000029687,ENSMUSG00000032185,ENSMUSG00000034269,ENSMUSG00000038056,ENSMUSG00000044791,ENSMUSG00000045098,ENSMUSG00000048154,ENSMUSG00000051977,ENSMUSG00000054823,ENSMUSG00000056770,ENSMUSG00000057406,ENSMUSG00000059851,ENSMUSG00000090266
GO:MF	mRNA binding	GO:0003729	TRUE	0.000161065	3.793	389	2287	67	25177	ENSMUSG00000002107,ENSMUSG00000004980,ENSMUSG00000005506,ENSMUSG00000007670,ENSMUSG00000010608,ENSMUSG00000015165,ENSMUSG00000018583,ENSMUSG00000020454,ENSMUSG00000020594,ENSMUSG00000020680,ENSMUSG00000021460,ENSMUSG00000023495,ENSMUSG00000024120,ENSMUSG00000024188,ENSMUSG00000024513,ENSMUSG00000024588,ENSMUSG00000025134,ENSMUSG00000025362,ENSMUSG00000026843,ENSMUSG00000027201,ENSMUSG00000027810,…
GO:BP	regulation of macroautophagy	GO:0016241	FALSE	0.000168921	3.77232	116	2287	29	27205	ENSMUSG00000002845,ENSMUSG00000008604,ENSMUSG00000020063,ENSMUSG00000020220,ENSMUSG00000021109,ENSMUSG00000022808,ENSMUSG00000024773,ENSMUSG00000025241,ENSMUSG00000026737,ENSMUSG00000026792,ENSMUSG00000028284,ENSMUSG00000029104,ENSMUSG00000030655,ENSMUSG00000031161,ENSMUSG00000033628,ENSMUSG00000033909,ENSMUSG00000035284,ENSMUSG00000035629,ENSMUSG00000036273,ENSMUSG00000037062,ENSMUSG00000037331,…
GO:BP	protein deacetylation	GO:0006476	FALSE	0.000168921	3.77232	116	2287	29	27205	ENSMUSG00000008855,ENSMUSG00000012076,ENSMUSG00000015149,ENSMUSG00000018651,ENSMUSG00000020063,ENSMUSG00000020893,ENSMUSG00000022141,ENSMUSG00000022508,ENSMUSG00000024454,ENSMUSG00000024513,ENSMUSG00000025246,ENSMUSG00000026436,ENSMUSG00000027630,ENSMUSG00000029478,ENSMUSG00000029920,ENSMUSG00000030714,ENSMUSG00000031161,ENSMUSG00000031715,ENSMUSG00000034748,ENSMUSG00000036180,ENSMUSG00000036273,…
GO:BP	regulation of mRNA catabolic process	GO:0061013	FALSE	0.00017238	3.76351	178	2287	38	27205	ENSMUSG00000005506,ENSMUSG00000006019,ENSMUSG00000007670,ENSMUSG00000019842,ENSMUSG00000020166,ENSMUSG00000020454,ENSMUSG00000020576,ENSMUSG00000020594,ENSMUSG00000020680,ENSMUSG00000021012,ENSMUSG00000021532,ENSMUSG00000023495,ENSMUSG00000026728,ENSMUSG00000027201,ENSMUSG00000027300,ENSMUSG00000028580,ENSMUSG00000028842,ENSMUSG00000029647,ENSMUSG00000031601,ENSMUSG00000032423,ENSMUSG00000033499,…
GO:BP	intracellular receptor signaling pathway	GO:0030522	TRUE	0.000177513	3.75077	284	2287	52	27205	ENSMUSG00000002250,ENSMUSG00000004264,ENSMUSG00000005886,ENSMUSG00000005893,ENSMUSG00000007817,ENSMUSG00000007880,ENSMUSG00000017146,ENSMUSG00000018160,ENSMUSG00000018501,ENSMUSG00000020038,ENSMUSG00000020063,ENSMUSG00000020124,ENSMUSG00000020166,ENSMUSG00000020594,ENSMUSG00000020641,ENSMUSG00000020647,ENSMUSG00000020893,ENSMUSG00000021709,ENSMUSG00000024404,ENSMUSG00000024927,ENSMUSG00000025017,…
GO:BP	cell activation involved in immune response	GO:0002263	FALSE	0.000181485	3.74116	316	2287	56	27205	ENSMUSG00000000732,ENSMUSG00000002028,ENSMUSG00000002221,ENSMUSG00000005102,ENSMUSG00000005465,ENSMUSG00000013846,ENSMUSG00000015314,ENSMUSG00000016206,ENSMUSG00000017652,ENSMUSG00000021457,ENSMUSG00000022285,ENSMUSG00000022508,ENSMUSG00000022808,ENSMUSG00000024122,ENSMUSG00000024610,ENSMUSG00000025340,ENSMUSG00000025573,ENSMUSG00000026395,ENSMUSG00000026786,ENSMUSG00000026797,ENSMUSG00000026842,…
GO:MF	single-stranded DNA binding	GO:0003697	FALSE	0.000182468	3.73881	121	2287	30	25177	ENSMUSG00000000028,ENSMUSG00000004980,ENSMUSG00000018841,ENSMUSG00000020608,ENSMUSG00000020778,ENSMUSG00000020898,ENSMUSG00000024120,ENSMUSG00000024174,ENSMUSG00000024317,ENSMUSG00000024831,ENSMUSG00000024943,ENSMUSG00000025134,ENSMUSG00000025374,ENSMUSG00000026843,ENSMUSG00000027201,ENSMUSG00000027304,ENSMUSG00000027639,ENSMUSG00000028312,ENSMUSG00000030166,ENSMUSG00000030254,ENSMUSG00000033762,…
GO:CC	midbody	GO:0030496	FALSE	0.000204234	3.68987	217	2275	41	27262	ENSMUSG00000001741,ENSMUSG00000002107,ENSMUSG00000006699,ENSMUSG00000015149,ENSMUSG00000015291,ENSMUSG00000020792,ENSMUSG00000021375,ENSMUSG00000024073,ENSMUSG00000024236,ENSMUSG00000024851,ENSMUSG00000024989,ENSMUSG00000026927,ENSMUSG00000026966,ENSMUSG00000026991,ENSMUSG00000028030,ENSMUSG00000029165,ENSMUSG00000029516,ENSMUSG00000031729,ENSMUSG00000032624,ENSMUSG00000032633,ENSMUSG00000033055,…
GO:MF	nuclear receptor coactivator activity	GO:0030374	FALSE	0.000224757	3.64829	52	2287	18	25177	ENSMUSG00000003778,ENSMUSG00000005886,ENSMUSG00000007817,ENSMUSG00000018160,ENSMUSG00000020074,ENSMUSG00000020647,ENSMUSG00000022338,ENSMUSG00000026571,ENSMUSG00000029221,ENSMUSG00000029507,ENSMUSG00000032185,ENSMUSG00000037013,ENSMUSG00000038369,ENSMUSG00000039656,ENSMUSG00000041164,ENSMUSG00000055491,ENSMUSG00000057672,ENSMUSG00000059995
GO:BP	autophagosome organization	GO:1905037	FALSE	0.000229927	3.63841	111	2287	28	27205	ENSMUSG00000001750,ENSMUSG00000002820,ENSMUSG00000002845,ENSMUSG00000019518,ENSMUSG00000020634,ENSMUSG00000021143,ENSMUSG00000022663,ENSMUSG00000022808,ENSMUSG00000024773,ENSMUSG00000026737,ENSMUSG00000026792,ENSMUSG00000029020,ENSMUSG00000029192,ENSMUSG00000032308,ENSMUSG00000033124,ENSMUSG00000033382,ENSMUSG00000033628,ENSMUSG00000034354,ENSMUSG00000036273,ENSMUSG00000037062,ENSMUSG00000038160,…
GO:BP	sister chromatid segregation	GO:0000819	FALSE	0.000238207	3.62305	217	2287	43	27205	ENSMUSG00000002546,ENSMUSG00000002748,ENSMUSG00000005871,ENSMUSG00000007880,ENSMUSG00000008690,ENSMUSG00000015880,ENSMUSG00000017421,ENSMUSG00000020687,ENSMUSG00000021569,ENSMUSG00000021693,ENSMUSG00000021714,ENSMUSG00000021958,ENSMUSG00000022141,ENSMUSG00000022604,ENSMUSG00000024190,ENSMUSG00000024542,ENSMUSG00000024826,ENSMUSG00000025862,ENSMUSG00000027115,ENSMUSG00000028312,ENSMUSG00000029438,…
GO:BP	regulation of leukocyte proliferation	GO:0070663	FALSE	0.000245016	3.61081	271	2287	50	27205	ENSMUSG00000000244,ENSMUSG00000000732,ENSMUSG00000000791,ENSMUSG00000005465,ENSMUSG00000005583,ENSMUSG00000017652,ENSMUSG00000018168,ENSMUSG00000020167,ENSMUSG00000020612,ENSMUSG00000020716,ENSMUSG00000020919,ENSMUSG00000021457,ENSMUSG00000022508,ENSMUSG00000022607,ENSMUSG00000022770,ENSMUSG00000022885,ENSMUSG00000024610,ENSMUSG00000026395,ENSMUSG00000026399,ENSMUSG00000026977,ENSMUSG00000027164,…
GO:BP	lipoprotein biosynthetic process	GO:0042158	FALSE	0.000252649	3.59748	105	2287	27	27205	ENSMUSG00000001844,ENSMUSG00000015243,ENSMUSG00000017721,ENSMUSG00000021969,ENSMUSG00000023791,ENSMUSG00000024145,ENSMUSG00000025157,ENSMUSG00000025728,ENSMUSG00000025786,ENSMUSG00000026643,ENSMUSG00000028403,ENSMUSG00000030471,ENSMUSG00000030990,ENSMUSG00000031381,ENSMUSG00000033628,ENSMUSG00000035798,ENSMUSG00000036304,ENSMUSG00000038160,ENSMUSG00000039382,ENSMUSG00000040613,ENSMUSG00000043257,…
GO:BP	glycerolipid metabolic process	GO:0046486	FALSE	0.00025344	3.59613	393	2287	65	27205	ENSMUSG00000000276,ENSMUSG00000001173,ENSMUSG00000003721,ENSMUSG00000004264,ENSMUSG00000004565,ENSMUSG00000004815,ENSMUSG00000005899,ENSMUSG00000009995,ENSMUSG00000015214,ENSMUSG00000017707,ENSMUSG00000017715,ENSMUSG00000017721,ENSMUSG00000020063,ENSMUSG00000022555,ENSMUSG00000022973,ENSMUSG00000023791,ENSMUSG00000024052,ENSMUSG00000024145,ENSMUSG00000024843,ENSMUSG00000025059,ENSMUSG00000025240,…
GO:BP	regulation of mononuclear cell proliferation	GO:0032944	FALSE	0.0002553	3.59295	248	2287	47	27205	ENSMUSG00000000244,ENSMUSG00000000732,ENSMUSG00000000791,ENSMUSG00000005465,ENSMUSG00000005583,ENSMUSG00000017652,ENSMUSG00000018168,ENSMUSG00000020167,ENSMUSG00000020612,ENSMUSG00000020919,ENSMUSG00000021457,ENSMUSG00000022508,ENSMUSG00000022770,ENSMUSG00000022885,ENSMUSG00000024610,ENSMUSG00000026395,ENSMUSG00000026399,ENSMUSG00000026977,ENSMUSG00000027164,ENSMUSG00000027544,ENSMUSG00000027598,…
GO:BP	regulation of leukocyte differentiation	GO:1902105	FALSE	0.000274147	3.56202	336	2287	58	27205	ENSMUSG00000007817,ENSMUSG00000007880,ENSMUSG00000018168,ENSMUSG00000020689,ENSMUSG00000020716,ENSMUSG00000020919,ENSMUSG00000021022,ENSMUSG00000021365,ENSMUSG00000021408,ENSMUSG00000021457,ENSMUSG00000021686,ENSMUSG00000022185,ENSMUSG00000022191,ENSMUSG00000022508,ENSMUSG00000022672,ENSMUSG00000022952,ENSMUSG00000023206,ENSMUSG00000024238,ENSMUSG00000024610,ENSMUSG00000024778,ENSMUSG00000024958,…
KEGG	Fanconi anemia pathway	KEGG:03460	FALSE	0.000284529	3.54587	50	970	18	8947	ENSMUSG00000004018,ENSMUSG00000007570,ENSMUSG00000017146,ENSMUSG00000019841,ENSMUSG00000021461,ENSMUSG00000023953,ENSMUSG00000024906,ENSMUSG00000025144,ENSMUSG00000025646,ENSMUSG00000026082,ENSMUSG00000028453,ENSMUSG00000030493,ENSMUSG00000032409,ENSMUSG00000032815,ENSMUSG00000034023,ENSMUSG00000034329,ENSMUSG00000039738,ENSMUSG00000045102
GO:BP	regulation of leukocyte cell-cell adhesion	GO:1903037	FALSE	0.000285603	3.54424	361	2287	61	27205	ENSMUSG00000000244,ENSMUSG00000000732,ENSMUSG00000000791,ENSMUSG00000001729,ENSMUSG00000005087,ENSMUSG00000005465,ENSMUSG00000007817,ENSMUSG00000007880,ENSMUSG00000020612,ENSMUSG00000020919,ENSMUSG00000021457,ENSMUSG00000021686,ENSMUSG00000022378,ENSMUSG00000022508,ENSMUSG00000022770,ENSMUSG00000024610,ENSMUSG00000024927,ENSMUSG00000026395,ENSMUSG00000026399,ENSMUSG00000026842,ENSMUSG00000026977,…
GO:BP	somatic diversification of immunoglobulins	GO:0016445	FALSE	0.000306866	3.51305	75	2287	22	27205	ENSMUSG00000000732,ENSMUSG00000002221,ENSMUSG00000005465,ENSMUSG00000017652,ENSMUSG00000020167,ENSMUSG00000020474,ENSMUSG00000022508,ENSMUSG00000022672,ENSMUSG00000026395,ENSMUSG00000027639,ENSMUSG00000029687,ENSMUSG00000030067,ENSMUSG00000031536,ENSMUSG00000034206,ENSMUSG00000040899,ENSMUSG00000041471,ENSMUSG00000042208,ENSMUSG00000043909,ENSMUSG00000045098,ENSMUSG00000057406,ENSMUSG00000059851,…
GO:CC	site of DNA damage	GO:0090734	FALSE	0.000310356	3.50814	110	2275	26	27262	ENSMUSG00000008604,ENSMUSG00000009575,ENSMUSG00000018666,ENSMUSG00000020608,ENSMUSG00000023953,ENSMUSG00000024317,ENSMUSG00000024943,ENSMUSG00000025374,ENSMUSG00000027104,ENSMUSG00000027639,ENSMUSG00000028089,ENSMUSG00000029920,ENSMUSG00000030254,ENSMUSG00000031715,ENSMUSG00000031928,ENSMUSG00000033596,ENSMUSG00000034748,ENSMUSG00000035266,ENSMUSG00000038005,ENSMUSG00000038544,ENSMUSG00000039354,…
GO:CC	coated vesicle membrane	GO:0030662	FALSE	0.000320079	3.49474	117	2275	27	27262	ENSMUSG00000000826,ENSMUSG00000006273,ENSMUSG00000009090,ENSMUSG00000020088,ENSMUSG00000020386,ENSMUSG00000020476,ENSMUSG00000020946,ENSMUSG00000021686,ENSMUSG00000022463,ENSMUSG00000022841,ENSMUSG00000023923,ENSMUSG00000024941,ENSMUSG00000024983,ENSMUSG00000025377,ENSMUSG00000025607,ENSMUSG00000026455,ENSMUSG00000026924,ENSMUSG00000028552,ENSMUSG00000030058,ENSMUSG00000033379,ENSMUSG00000034940,…
GO:MF	deubiquitinase activity	GO:0101005	FALSE	0.000336431	3.4731	99	2287	26	25177	ENSMUSG00000006676,ENSMUSG00000020124,ENSMUSG00000022111,ENSMUSG00000024776,ENSMUSG00000025616,ENSMUSG00000026767,ENSMUSG00000026914,ENSMUSG00000028514,ENSMUSG00000030967,ENSMUSG00000031010,ENSMUSG00000031826,ENSMUSG00000032267,ENSMUSG00000032612,ENSMUSG00000033909,ENSMUSG00000034235,ENSMUSG00000036712,ENSMUSG00000038495,ENSMUSG00000038695,ENSMUSG00000039531,ENSMUSG00000041718,ENSMUSG00000043411,…
GO:BP	response to endoplasmic reticulum stress	GO:0034976	FALSE	0.000336865	3.47254	258	2287	48	27205	ENSMUSG00000003235,ENSMUSG00000005102,ENSMUSG00000006673,ENSMUSG00000006676,ENSMUSG00000009092,ENSMUSG00000014959,ENSMUSG00000016552,ENSMUSG00000017707,ENSMUSG00000018442,ENSMUSG00000019188,ENSMUSG00000019732,ENSMUSG00000020063,ENSMUSG00000020788,ENSMUSG00000021669,ENSMUSG00000022074,ENSMUSG00000022789,ENSMUSG00000023010,ENSMUSG00000024350,ENSMUSG00000024392,ENSMUSG00000025873,ENSMUSG00000026203,…
GO:BP	protein lipidation	GO:0006497	FALSE	0.000340441	3.46796	100	2287	26	27205	ENSMUSG00000001844,ENSMUSG00000015243,ENSMUSG00000017721,ENSMUSG00000021969,ENSMUSG00000023791,ENSMUSG00000024145,ENSMUSG00000025157,ENSMUSG00000025728,ENSMUSG00000025786,ENSMUSG00000026643,ENSMUSG00000028403,ENSMUSG00000030471,ENSMUSG00000030990,ENSMUSG00000031381,ENSMUSG00000033628,ENSMUSG00000035798,ENSMUSG00000036304,ENSMUSG00000038160,ENSMUSG00000039382,ENSMUSG00000043257,ENSMUSG00000046879,…
GO:BP	histone H3 acetylation	GO:0043966	FALSE	0.00035796	3.44617	64	2287	20	27205	ENSMUSG00000017146,ENSMUSG00000018651,ENSMUSG00000020167,ENSMUSG00000020893,ENSMUSG00000021738,ENSMUSG00000021767,ENSMUSG00000022338,ENSMUSG00000024002,ENSMUSG00000024515,ENSMUSG00000027751,ENSMUSG00000027936,ENSMUSG00000027985,ENSMUSG00000028284,ENSMUSG00000028899,ENSMUSG00000030714,ENSMUSG00000032187,ENSMUSG00000036980,ENSMUSG00000039068,ENSMUSG00000059995,ENSMUSG00000067567
GO:BP	regulation of protein catabolic process	GO:0042176	FALSE	0.000385434	3.41405	364	2287	61	27205	ENSMUSG00000001127,ENSMUSG00000001729,ENSMUSG00000002365,ENSMUSG00000005469,ENSMUSG00000005871,ENSMUSG00000006362,ENSMUSG00000006676,ENSMUSG00000008604,ENSMUSG00000013973,ENSMUSG00000015149,ENSMUSG00000019843,ENSMUSG00000020634,ENSMUSG00000020642,ENSMUSG00000020694,ENSMUSG00000020740,ENSMUSG00000020883,ENSMUSG00000021936,ENSMUSG00000023944,ENSMUSG00000024392,ENSMUSG00000024515,ENSMUSG00000024927,…
GO:BP	peptidyl-serine phosphorylation	GO:0018105	FALSE	0.000387573	3.41165	323	2287	56	27205	ENSMUSG00000001034,ENSMUSG00000001127,ENSMUSG00000001630,ENSMUSG00000001729,ENSMUSG00000001785,ENSMUSG00000002205,ENSMUSG00000004815,ENSMUSG00000005087,ENSMUSG00000005469,ENSMUSG00000006494,ENSMUSG00000019699,ENSMUSG00000020190,ENSMUSG00000020516,ENSMUSG00000020580,ENSMUSG00000020694,ENSMUSG00000021408,ENSMUSG00000021457,ENSMUSG00000021488,ENSMUSG00000021936,ENSMUSG00000021948,ENSMUSG00000022672,…
GO:BP	nuclear chromosome segregation	GO:0098813	FALSE	0.00039223	3.40646	315	2287	55	27205	ENSMUSG00000002546,ENSMUSG00000002748,ENSMUSG00000005871,ENSMUSG00000006699,ENSMUSG00000007880,ENSMUSG00000008690,ENSMUSG00000015149,ENSMUSG00000015880,ENSMUSG00000017421,ENSMUSG00000020687,ENSMUSG00000021569,ENSMUSG00000021693,ENSMUSG00000021714,ENSMUSG00000021958,ENSMUSG00000022141,ENSMUSG00000022604,ENSMUSG00000024190,ENSMUSG00000024392,ENSMUSG00000024542,ENSMUSG00000024826,ENSMUSG00000024906,…
GO:BP	regulation of double-strand break repair	GO:2000779	FALSE	0.00039328	3.4053	127	2287	30	27205	ENSMUSG00000003778,ENSMUSG00000007880,ENSMUSG00000008604,ENSMUSG00000020752,ENSMUSG00000021377,ENSMUSG00000022672,ENSMUSG00000024174,ENSMUSG00000024240,ENSMUSG00000024533,ENSMUSG00000024826,ENSMUSG00000025646,ENSMUSG00000029438,ENSMUSG00000029505,ENSMUSG00000029681,ENSMUSG00000032187,ENSMUSG00000034206,ENSMUSG00000034748,ENSMUSG00000035266,ENSMUSG00000035842,ENSMUSG00000038685,ENSMUSG00000041238,…
GO:BP	positive regulation of defense response	GO:0031349	FALSE	0.000393464	3.40509	440	2287	70	27205	ENSMUSG00000001741,ENSMUSG00000002944,ENSMUSG00000004264,ENSMUSG00000005583,ENSMUSG00000005823,ENSMUSG00000015314,ENSMUSG00000016206,ENSMUSG00000017652,ENSMUSG00000018160,ENSMUSG00000020124,ENSMUSG00000020594,ENSMUSG00000020641,ENSMUSG00000020919,ENSMUSG00000021277,ENSMUSG00000021408,ENSMUSG00000021457,ENSMUSG00000021686,ENSMUSG00000021709,ENSMUSG00000022672,ENSMUSG00000022808,ENSMUSG00000023088,…
GO:BP	negative regulation of intracellular protein transport	GO:0090317	FALSE	0.000396189	3.4021	48	2287	17	27205	ENSMUSG00000002944,ENSMUSG00000009092,ENSMUSG00000015291,ENSMUSG00000018442,ENSMUSG00000020716,ENSMUSG00000022391,ENSMUSG00000024454,ENSMUSG00000026196,ENSMUSG00000026222,ENSMUSG00000028277,ENSMUSG00000034748,ENSMUSG00000035268,ENSMUSG00000036273,ENSMUSG00000040462,ENSMUSG00000041390,ENSMUSG00000041765,ENSMUSG00000079363
GO:BP	regulation of lymphocyte mediated immunity	GO:0002706	FALSE	0.000405935	3.39154	191	2287	39	27205	ENSMUSG00000002221,ENSMUSG00000005465,ENSMUSG00000005540,ENSMUSG00000015314,ENSMUSG00000016206,ENSMUSG00000016481,ENSMUSG00000017652,ENSMUSG00000020641,ENSMUSG00000020919,ENSMUSG00000021816,ENSMUSG00000022378,ENSMUSG00000022508,ENSMUSG00000024402,ENSMUSG00000025573,ENSMUSG00000026395,ENSMUSG00000026399,ENSMUSG00000026471,ENSMUSG00000027164,ENSMUSG00000027347,ENSMUSG00000028284,ENSMUSG00000029053,…
GO:BP	regulation of lymphocyte proliferation	GO:0050670	FALSE	0.000407226	3.39016	244	2287	46	27205	ENSMUSG00000000244,ENSMUSG00000000732,ENSMUSG00000000791,ENSMUSG00000005465,ENSMUSG00000005583,ENSMUSG00000017652,ENSMUSG00000018168,ENSMUSG00000020167,ENSMUSG00000020612,ENSMUSG00000020919,ENSMUSG00000021457,ENSMUSG00000022508,ENSMUSG00000022770,ENSMUSG00000024610,ENSMUSG00000026395,ENSMUSG00000026399,ENSMUSG00000026977,ENSMUSG00000027164,ENSMUSG00000027544,ENSMUSG00000027598,ENSMUSG00000028042,…
GO:CC	methyltransferase complex	GO:0034708	FALSE	0.000432122	3.36439	105	2275	25	27262	ENSMUSG00000002028,ENSMUSG00000002221,ENSMUSG00000006732,ENSMUSG00000009575,ENSMUSG00000017548,ENSMUSG00000018921,ENSMUSG00000020063,ENSMUSG00000020246,ENSMUSG00000024067,ENSMUSG00000026873,ENSMUSG00000029267,ENSMUSG00000029687,ENSMUSG00000036980,ENSMUSG00000037369,ENSMUSG00000038056,ENSMUSG00000038116,ENSMUSG00000038369,ENSMUSG00000039834,ENSMUSG00000040720,ENSMUSG00000044442,ENSMUSG00000048154,…
GO:CC	early endosome membrane	GO:0031901	FALSE	0.000478396	3.32021	170	2275	34	27262	ENSMUSG00000000605,ENSMUSG00000001173,ENSMUSG00000004319,ENSMUSG00000005656,ENSMUSG00000020132,ENSMUSG00000020590,ENSMUSG00000020740,ENSMUSG00000022094,ENSMUSG00000022533,ENSMUSG00000022808,ENSMUSG00000024104,ENSMUSG00000026471,ENSMUSG00000026878,ENSMUSG00000027598,ENSMUSG00000028552,ENSMUSG00000029560,ENSMUSG00000030534,ENSMUSG00000031153,ENSMUSG00000031918,ENSMUSG00000034484,ENSMUSG00000034560,…
GO:BP	heterochromatin formation	GO:0031507	FALSE	0.000505545	3.29624	83	2287	23	27205	ENSMUSG00000000085,ENSMUSG00000004099,ENSMUSG00000017548,ENSMUSG00000020063,ENSMUSG00000024513,ENSMUSG00000025001,ENSMUSG00000027478,ENSMUSG00000029687,ENSMUSG00000030180,ENSMUSG00000031229,ENSMUSG00000031715,ENSMUSG00000032187,ENSMUSG00000032712,ENSMUSG00000034543,ENSMUSG00000034748,ENSMUSG00000035021,ENSMUSG00000039089,ENSMUSG00000040613,ENSMUSG00000040651,ENSMUSG00000041229,ENSMUSG00000042557,…
GO:BP	positive regulation of cellular catabolic process	GO:0031331	FALSE	0.000531299	3.27466	326	2287	56	27205	ENSMUSG00000002365,ENSMUSG00000004936,ENSMUSG00000005506,ENSMUSG00000007670,ENSMUSG00000017478,ENSMUSG00000020063,ENSMUSG00000020166,ENSMUSG00000020220,ENSMUSG00000020454,ENSMUSG00000021109,ENSMUSG00000021819,ENSMUSG00000021948,ENSMUSG00000022255,ENSMUSG00000022708,ENSMUSG00000022808,ENSMUSG00000024142,ENSMUSG00000024773,ENSMUSG00000025241,ENSMUSG00000026737,ENSMUSG00000026792,ENSMUSG00000027381,…
GO:CC	condensed chromosome	GO:0000793	FALSE	0.000533749	3.27266	357	2275	57	27262	ENSMUSG00000002748,ENSMUSG00000005871,ENSMUSG00000008690,ENSMUSG00000009575,ENSMUSG00000010609,ENSMUSG00000015880,ENSMUSG00000017146,ENSMUSG00000017421,ENSMUSG00000019907,ENSMUSG00000020107,ENSMUSG00000020232,ENSMUSG00000020608,ENSMUSG00000020745,ENSMUSG00000021714,ENSMUSG00000021958,ENSMUSG00000022369,ENSMUSG00000022391,ENSMUSG00000024002,ENSMUSG00000024120,ENSMUSG00000024943,ENSMUSG00000025026,…
GO:BP	regulation of protein-containing complex assembly	GO:0043254	FALSE	0.000538916	3.26848	435	2287	69	27205	ENSMUSG00000002365,ENSMUSG00000002944,ENSMUSG00000006699,ENSMUSG00000014444,ENSMUSG00000015149,ENSMUSG00000015243,ENSMUSG00000015711,ENSMUSG00000015766,ENSMUSG00000016534,ENSMUSG00000017774,ENSMUSG00000018293,ENSMUSG00000019790,ENSMUSG00000020114,ENSMUSG00000020340,ENSMUSG00000020386,ENSMUSG00000020476,ENSMUSG00000020717,ENSMUSG00000021457,ENSMUSG00000021661,ENSMUSG00000021936,ENSMUSG00000021948,…
GO:MF	mRNA 3'-UTR binding	GO:0003730	FALSE	0.000551684	3.25831	114	2287	28	25177	ENSMUSG00000002107,ENSMUSG00000004980,ENSMUSG00000005506,ENSMUSG00000007670,ENSMUSG00000015165,ENSMUSG00000020594,ENSMUSG00000020680,ENSMUSG00000021460,ENSMUSG00000023495,ENSMUSG00000024120,ENSMUSG00000028199,ENSMUSG00000028580,ENSMUSG00000030846,ENSMUSG00000032178,ENSMUSG00000032423,ENSMUSG00000033499,ENSMUSG00000034022,ENSMUSG00000034681,ENSMUSG00000035139,ENSMUSG00000037331,ENSMUSG00000039630,…
GO:BP	viral life cycle	GO:0019058	FALSE	0.000555031	3.25568	278	2287	50	27205	ENSMUSG00000002845,ENSMUSG00000005102,ENSMUSG00000009585,ENSMUSG00000019868,ENSMUSG00000020641,ENSMUSG00000020689,ENSMUSG00000021917,ENSMUSG00000022504,ENSMUSG00000022587,ENSMUSG00000023944,ENSMUSG00000024091,ENSMUSG00000024457,ENSMUSG00000024610,ENSMUSG00000026399,ENSMUSG00000026792,ENSMUSG00000027667,ENSMUSG00000027951,ENSMUSG00000028552,ENSMUSG00000029561,ENSMUSG00000030921,ENSMUSG00000031601,…
GO:BP	mitotic sister chromatid segregation	GO:0000070	FALSE	0.000602726	3.21988	179	2287	37	27205	ENSMUSG00000002546,ENSMUSG00000002748,ENSMUSG00000005871,ENSMUSG00000008690,ENSMUSG00000015880,ENSMUSG00000017421,ENSMUSG00000020687,ENSMUSG00000021569,ENSMUSG00000021693,ENSMUSG00000021714,ENSMUSG00000021958,ENSMUSG00000022141,ENSMUSG00000022604,ENSMUSG00000024190,ENSMUSG00000024542,ENSMUSG00000025862,ENSMUSG00000027115,ENSMUSG00000028312,ENSMUSG00000029554,ENSMUSG00000029910,ENSMUSG00000031715,…
GO:BP	tRNA methylation	GO:0030488	FALSE	0.000604078	3.21891	39	2287	15	27205	ENSMUSG00000004127,ENSMUSG00000006732,ENSMUSG00000007610,ENSMUSG00000019039,ENSMUSG00000022721,ENSMUSG00000025899,ENSMUSG00000028706,ENSMUSG00000030264,ENSMUSG00000031171,ENSMUSG00000033439,ENSMUSG00000034442,ENSMUSG00000050312,ENSMUSG00000060950,ENSMUSG00000067369,ENSMUSG00000090290
GO:BP	positive regulation of adaptive immune response based on somatic recombination of immune receptors built from immunoglobulin superfamily domains	GO:0002824	FALSE	0.000621846	3.20632	116	2287	28	27205	ENSMUSG00000000791,ENSMUSG00000002221,ENSMUSG00000005465,ENSMUSG00000005540,ENSMUSG00000016206,ENSMUSG00000017652,ENSMUSG00000020641,ENSMUSG00000022378,ENSMUSG00000024402,ENSMUSG00000025573,ENSMUSG00000026395,ENSMUSG00000026399,ENSMUSG00000026471,ENSMUSG00000027164,ENSMUSG00000028284,ENSMUSG00000029053,ENSMUSG00000032175,ENSMUSG00000032688,ENSMUSG00000039217,ENSMUSG00000039264,ENSMUSG00000041471,…
GO:CC	autophagosome	GO:0005776	FALSE	0.000626476	3.2031	107	2275	25	27262	ENSMUSG00000001248,ENSMUSG00000002320,ENSMUSG00000008604,ENSMUSG00000016534,ENSMUSG00000023923,ENSMUSG00000024983,ENSMUSG00000025241,ENSMUSG00000026737,ENSMUSG00000027341,ENSMUSG00000029104,ENSMUSG00000029192,ENSMUSG00000032127,ENSMUSG00000032308,ENSMUSG00000033124,ENSMUSG00000033628,ENSMUSG00000036273,ENSMUSG00000037062,ENSMUSG00000038160,ENSMUSG00000038534,ENSMUSG00000039201,ENSMUSG00000040506,…
GO:BP	regulation of miRNA metabolic process	GO:2000628	FALSE	0.000641095	3.19308	84	2287	23	27205	ENSMUSG00000000823,ENSMUSG00000002250,ENSMUSG00000007670,ENSMUSG00000015605,ENSMUSG00000018501,ENSMUSG00000021109,ENSMUSG00000021611,ENSMUSG00000021819,ENSMUSG00000022191,ENSMUSG00000022463,ENSMUSG00000024515,ENSMUSG00000024927,ENSMUSG00000028163,ENSMUSG00000029478,ENSMUSG00000031902,ENSMUSG00000032187,ENSMUSG00000037992,ENSMUSG00000042167,ENSMUSG00000042292,ENSMUSG00000060601,ENSMUSG00000062593,…
GO:MF	double-stranded RNA binding	GO:0003725	TRUE	0.000680516	3.16716	84	2287	23	25177	ENSMUSG00000022191,ENSMUSG00000022201,ENSMUSG00000022255,ENSMUSG00000023944,ENSMUSG00000026728,ENSMUSG00000027514,ENSMUSG00000027763,ENSMUSG00000027951,ENSMUSG00000028842,ENSMUSG00000029169,ENSMUSG00000029561,ENSMUSG00000031901,ENSMUSG00000032178,ENSMUSG00000032661,ENSMUSG00000034908,ENSMUSG00000037921,ENSMUSG00000039630,ENSMUSG00000040028,ENSMUSG00000040296,ENSMUSG00000041827,ENSMUSG00000044583,…
GO:MF	cysteine-type peptidase activity	GO:0008234	FALSE	0.000689229	3.16164	183	2287	38	25177	ENSMUSG00000002820,ENSMUSG00000006676,ENSMUSG00000020124,ENSMUSG00000021893,ENSMUSG00000022111,ENSMUSG00000022772,ENSMUSG00000025616,ENSMUSG00000026270,ENSMUSG00000026767,ENSMUSG00000028514,ENSMUSG00000029863,ENSMUSG00000030967,ENSMUSG00000031010,ENSMUSG00000031634,ENSMUSG00000031826,ENSMUSG00000032267,ENSMUSG00000032359,ENSMUSG00000032612,ENSMUSG00000032688,ENSMUSG00000033075,ENSMUSG00000033538,…
GO:MF	ribonucleoprotein complex binding	GO:0043021	FALSE	0.000689229	3.16164	183	2287	38	25177	ENSMUSG00000002455,ENSMUSG00000004561,ENSMUSG00000009092,ENSMUSG00000009575,ENSMUSG00000014504,ENSMUSG00000015176,ENSMUSG00000018442,ENSMUSG00000019797,ENSMUSG00000021149,ENSMUSG00000021276,ENSMUSG00000021917,ENSMUSG00000024392,ENSMUSG00000024831,ENSMUSG00000025591,ENSMUSG00000025816,ENSMUSG00000026667,ENSMUSG00000027598,ENSMUSG00000027722,ENSMUSG00000027810,ENSMUSG00000029687,ENSMUSG00000030505,…
GO:CC	kinetochore	GO:0000776	FALSE	0.000725558	3.13933	158	2275	32	27262	ENSMUSG00000005871,ENSMUSG00000009575,ENSMUSG00000010609,ENSMUSG00000017421,ENSMUSG00000019907,ENSMUSG00000020107,ENSMUSG00000020745,ENSMUSG00000021714,ENSMUSG00000021958,ENSMUSG00000022369,ENSMUSG00000022391,ENSMUSG00000025144,ENSMUSG00000026037,ENSMUSG00000027115,ENSMUSG00000028549,ENSMUSG00000029554,ENSMUSG00000029910,ENSMUSG00000032187,ENSMUSG00000036672,ENSMUSG00000039509,ENSMUSG00000039630,…
GO:CC	spliceosomal complex	GO:0005681	FALSE	0.000763584	3.11714	220	2275	40	27262	ENSMUSG00000002455,ENSMUSG00000004980,ENSMUSG00000005687,ENSMUSG00000007050,ENSMUSG00000021413,ENSMUSG00000021431,ENSMUSG00000021713,ENSMUSG00000022771,ENSMUSG00000024188,ENSMUSG00000025134,ENSMUSG00000025200,ENSMUSG00000026851,ENSMUSG00000027014,ENSMUSG00000027201,ENSMUSG00000027593,ENSMUSG00000027628,ENSMUSG00000027655,ENSMUSG00000027951,ENSMUSG00000028134,ENSMUSG00000028809,ENSMUSG00000028902,…
GO:MF	tRNA methyltransferase activity	GO:0008175	FALSE	0.000773511	3.11153	31	2287	13	25177	ENSMUSG00000004127,ENSMUSG00000006732,ENSMUSG00000022721,ENSMUSG00000025899,ENSMUSG00000028706,ENSMUSG00000030264,ENSMUSG00000031171,ENSMUSG00000033439,ENSMUSG00000034442,ENSMUSG00000050312,ENSMUSG00000060950,ENSMUSG00000067369,ENSMUSG00000090290
GO:BP	negative regulation of mitotic cell cycle	GO:0045930	FALSE	0.000778971	3.10848	226	2287	43	27205	ENSMUSG00000002871,ENSMUSG00000005871,ENSMUSG00000007812,ENSMUSG00000017146,ENSMUSG00000017291,ENSMUSG00000017421,ENSMUSG00000017843,ENSMUSG00000020326,ENSMUSG00000021569,ENSMUSG00000021958,ENSMUSG00000022369,ENSMUSG00000022672,ENSMUSG00000022770,ENSMUSG00000022960,ENSMUSG00000024190,ENSMUSG00000024542,ENSMUSG00000024906,ENSMUSG00000025374,ENSMUSG00000025878,ENSMUSG00000026196,ENSMUSG00000026842,…
GO:BP	autophagosome assembly	GO:0000045	FALSE	0.000788241	3.10334	104	2287	26	27205	ENSMUSG00000001750,ENSMUSG00000002820,ENSMUSG00000002845,ENSMUSG00000019518,ENSMUSG00000020634,ENSMUSG00000021143,ENSMUSG00000022663,ENSMUSG00000022808,ENSMUSG00000024773,ENSMUSG00000026737,ENSMUSG00000026792,ENSMUSG00000029020,ENSMUSG00000029192,ENSMUSG00000033124,ENSMUSG00000033382,ENSMUSG00000033628,ENSMUSG00000034354,ENSMUSG00000036273,ENSMUSG00000037062,ENSMUSG00000038160,ENSMUSG00000039382,…
GO:BP	negative regulation of mitotic cell cycle phase transition	GO:1901991	FALSE	0.000849608	3.07078	174	2287	36	27205	ENSMUSG00000002871,ENSMUSG00000005871,ENSMUSG00000007812,ENSMUSG00000017146,ENSMUSG00000017291,ENSMUSG00000017421,ENSMUSG00000017843,ENSMUSG00000020326,ENSMUSG00000021569,ENSMUSG00000021958,ENSMUSG00000022672,ENSMUSG00000022770,ENSMUSG00000022960,ENSMUSG00000024190,ENSMUSG00000024542,ENSMUSG00000025374,ENSMUSG00000025878,ENSMUSG00000026196,ENSMUSG00000029022,ENSMUSG00000029554,ENSMUSG00000029687,…
GO:BP	interstrand cross-link repair	GO:0036297	FALSE	0.000857017	3.06701	35	2287	14	27205	ENSMUSG00000004018,ENSMUSG00000007570,ENSMUSG00000018841,ENSMUSG00000021461,ENSMUSG00000021470,ENSMUSG00000025144,ENSMUSG00000026648,ENSMUSG00000028453,ENSMUSG00000030493,ENSMUSG00000032815,ENSMUSG00000033596,ENSMUSG00000034023,ENSMUSG00000039738,ENSMUSG00000045102
GO:BP	tRNA metabolic process	GO:0006399	FALSE	0.000875379	3.0578	204	2287	40	27205	ENSMUSG00000004127,ENSMUSG00000004233,ENSMUSG00000006732,ENSMUSG00000007029,ENSMUSG00000007610,ENSMUSG00000015289,ENSMUSG00000017264,ENSMUSG00000019039,ENSMUSG00000019863,ENSMUSG00000020648,ENSMUSG00000021420,ENSMUSG00000022704,ENSMUSG00000022721,ENSMUSG00000024446,ENSMUSG00000025899,ENSMUSG00000026096,ENSMUSG00000028107,ENSMUSG00000028292,ENSMUSG00000028653,ENSMUSG00000028706,ENSMUSG00000029507,…
GO:BP	B cell differentiation	GO:0030183	FALSE	0.00088817	3.0515	167	2287	35	27205	ENSMUSG00000000861,ENSMUSG00000001750,ENSMUSG00000008193,ENSMUSG00000008496,ENSMUSG00000013846,ENSMUSG00000018168,ENSMUSG00000019842,ENSMUSG00000020167,ENSMUSG00000020474,ENSMUSG00000020919,ENSMUSG00000021022,ENSMUSG00000021457,ENSMUSG00000022508,ENSMUSG00000022672,ENSMUSG00000024673,ENSMUSG00000024778,ENSMUSG00000025573,ENSMUSG00000026395,ENSMUSG00000026648,ENSMUSG00000026842,ENSMUSG00000029570,…
GO:BP	phospholipid metabolic process	GO:0006644	FALSE	0.000920013	3.03621	373	2287	61	27205	ENSMUSG00000000276,ENSMUSG00000001173,ENSMUSG00000002250,ENSMUSG00000004264,ENSMUSG00000004565,ENSMUSG00000004815,ENSMUSG00000005899,ENSMUSG00000009995,ENSMUSG00000015214,ENSMUSG00000017707,ENSMUSG00000017715,ENSMUSG00000017721,ENSMUSG00000019139,ENSMUSG00000021302,ENSMUSG00000021948,ENSMUSG00000022973,ENSMUSG00000023791,ENSMUSG00000024091,ENSMUSG00000024145,ENSMUSG00000024843,ENSMUSG00000025240,…
GO:BP	vesicle-mediated transport to the plasma membrane	GO:0098876	FALSE	0.000964189	3.01584	146	2287	32	27205	ENSMUSG00000001376,ENSMUSG00000002668,ENSMUSG00000009894,ENSMUSG00000017288,ENSMUSG00000020740,ENSMUSG00000022808,ENSMUSG00000024127,ENSMUSG00000024983,ENSMUSG00000025240,ENSMUSG00000026577,ENSMUSG00000026878,ENSMUSG00000026924,ENSMUSG00000026927,ENSMUSG00000027247,ENSMUSG00000027291,ENSMUSG00000027522,ENSMUSG00000028552,ENSMUSG00000029462,ENSMUSG00000031153,ENSMUSG00000031889,ENSMUSG00000032312,…
GO:MF	transcription coregulator binding	GO:0001221	FALSE	0.000990305	3.00423	137	2287	31	25177	ENSMUSG00000001280,ENSMUSG00000002250,ENSMUSG00000006215,ENSMUSG00000008855,ENSMUSG00000017548,ENSMUSG00000018160,ENSMUSG00000020166,ENSMUSG00000020893,ENSMUSG00000021109,ENSMUSG00000021611,ENSMUSG00000022508,ENSMUSG00000022521,ENSMUSG00000023994,ENSMUSG00000024454,ENSMUSG00000024515,ENSMUSG00000024927,ENSMUSG00000025958,ENSMUSG00000027985,ENSMUSG00000028163,ENSMUSG00000028466,ENSMUSG00000029267,…
GO:BP	regulation of immunoglobulin production	GO:0002637	FALSE	0.00101755	2.99244	86	2287	23	27205	ENSMUSG00000002221,ENSMUSG00000004264,ENSMUSG00000005465,ENSMUSG00000017652,ENSMUSG00000022508,ENSMUSG00000022672,ENSMUSG00000023010,ENSMUSG00000025573,ENSMUSG00000026395,ENSMUSG00000027164,ENSMUSG00000030067,ENSMUSG00000030468,ENSMUSG00000030577,ENSMUSG00000030748,ENSMUSG00000030798,ENSMUSG00000041471,ENSMUSG00000043909,ENSMUSG00000045098,ENSMUSG00000057406,ENSMUSG00000057672,ENSMUSG00000059851,…
GO:MF	polyubiquitin modification-dependent protein binding	GO:0031593	FALSE	0.0010505	2.97861	57	2287	18	25177	ENSMUSG00000005625,ENSMUSG00000008604,ENSMUSG00000022552,ENSMUSG00000024392,ENSMUSG00000025646,ENSMUSG00000025878,ENSMUSG00000026203,ENSMUSG00000028426,ENSMUSG00000028552,ENSMUSG00000030254,ENSMUSG00000030967,ENSMUSG00000031161,ENSMUSG00000033400,ENSMUSG00000035234,ENSMUSG00000038495,ENSMUSG00000047098,ENSMUSG00000063268,ENSMUSG00000064061
GO:CC	RNA polymerase II transcription regulator complex	GO:0090575	FALSE	0.00107086	2.97027	239	2275	42	27262	ENSMUSG00000002325,ENSMUSG00000005774,ENSMUSG00000005886,ENSMUSG00000012114,ENSMUSG00000014767,ENSMUSG00000018160,ENSMUSG00000018983,ENSMUSG00000020167,ENSMUSG00000020397,ENSMUSG00000020412,ENSMUSG00000020647,ENSMUSG00000021109,ENSMUSG00000021548,ENSMUSG00000021639,ENSMUSG00000021738,ENSMUSG00000022338,ENSMUSG00000023994,ENSMUSG00000024218,ENSMUSG00000024515,ENSMUSG00000025958,ENSMUSG00000027104,…
GO:BP	protein deacylation	GO:0035601	FALSE	0.00112846	2.94751	126	2287	29	27205	ENSMUSG00000008855,ENSMUSG00000012076,ENSMUSG00000015149,ENSMUSG00000018651,ENSMUSG00000020063,ENSMUSG00000020893,ENSMUSG00000022141,ENSMUSG00000022508,ENSMUSG00000024454,ENSMUSG00000024513,ENSMUSG00000025246,ENSMUSG00000026436,ENSMUSG00000027630,ENSMUSG00000029478,ENSMUSG00000029920,ENSMUSG00000030714,ENSMUSG00000031161,ENSMUSG00000031715,ENSMUSG00000034748,ENSMUSG00000036180,ENSMUSG00000036273,…
GO:CC	histone acetyltransferase complex	GO:0000123	FALSE	0.00115485	2.93747	90	2275	22	27262	ENSMUSG00000003778,ENSMUSG00000018651,ENSMUSG00000021738,ENSMUSG00000021767,ENSMUSG00000022338,ENSMUSG00000022521,ENSMUSG00000022992,ENSMUSG00000024240,ENSMUSG00000026004,ENSMUSG00000027104,ENSMUSG00000027751,ENSMUSG00000028284,ENSMUSG00000028899,ENSMUSG00000029505,ENSMUSG00000029629,ENSMUSG00000030714,ENSMUSG00000036980,ENSMUSG00000038116,ENSMUSG00000039068,ENSMUSG00000059474,ENSMUSG00000059995,…
GO:CC	centriole	GO:0005814	FALSE	0.00118722	2.92547	154	2275	31	27262	ENSMUSG00000015149,ENSMUSG00000017858,ENSMUSG00000020024,ENSMUSG00000020776,ENSMUSG00000021671,ENSMUSG00000021693,ENSMUSG00000022604,ENSMUSG00000023066,ENSMUSG00000023072,ENSMUSG00000024118,ENSMUSG00000024542,ENSMUSG00000024989,ENSMUSG00000026504,ENSMUSG00000026790,ENSMUSG00000026966,ENSMUSG00000028218,ENSMUSG00000028256,ENSMUSG00000029104,ENSMUSG00000031592,ENSMUSG00000032534,ENSMUSG00000034601,…
GO:BP	stress-activated protein kinase signaling cascade	GO:0031098	FALSE	0.00118833	2.92506	245	2287	45	27205	ENSMUSG00000001729,ENSMUSG00000004936,ENSMUSG00000005893,ENSMUSG00000006699,ENSMUSG00000017291,ENSMUSG00000018501,ENSMUSG00000020745,ENSMUSG00000020893,ENSMUSG00000021182,ENSMUSG00000021277,ENSMUSG00000021408,ENSMUSG00000021936,ENSMUSG00000022607,ENSMUSG00000022770,ENSMUSG00000024163,ENSMUSG00000024190,ENSMUSG00000024454,ENSMUSG00000024778,ENSMUSG00000024948,ENSMUSG00000025860,ENSMUSG00000026875,…
GO:BP	pattern recognition receptor signaling pathway	GO:0002221	FALSE	0.00123746	2.90747	184	2287	37	27205	ENSMUSG00000002944,ENSMUSG00000004264,ENSMUSG00000005823,ENSMUSG00000017652,ENSMUSG00000020124,ENSMUSG00000020594,ENSMUSG00000020641,ENSMUSG00000021277,ENSMUSG00000021686,ENSMUSG00000021709,ENSMUSG00000024122,ENSMUSG00000024404,ENSMUSG00000024927,ENSMUSG00000025017,ENSMUSG00000025498,ENSMUSG00000026946,ENSMUSG00000028580,ENSMUSG00000030615,ENSMUSG00000030921,ENSMUSG00000031392,ENSMUSG00000032577,…
GO:BP	regulation of histone modification	GO:0031056	FALSE	0.00129679	2.88713	155	2287	33	27205	ENSMUSG00000002221,ENSMUSG00000002748,ENSMUSG00000003437,ENSMUSG00000014030,ENSMUSG00000017146,ENSMUSG00000017774,ENSMUSG00000018651,ENSMUSG00000020063,ENSMUSG00000021377,ENSMUSG00000022141,ENSMUSG00000022508,ENSMUSG00000022536,ENSMUSG00000022992,ENSMUSG00000023994,ENSMUSG00000024515,ENSMUSG00000026873,ENSMUSG00000027304,ENSMUSG00000029004,ENSMUSG00000029267,ENSMUSG00000029478,ENSMUSG00000030714,…
GO:CC	endocytic vesicle membrane	GO:0030666	FALSE	0.00132692	2.87715	65	2275	18	27262	ENSMUSG00000001173,ENSMUSG00000001750,ENSMUSG00000004567,ENSMUSG00000016534,ENSMUSG00000022841,ENSMUSG00000023923,ENSMUSG00000024308,ENSMUSG00000028552,ENSMUSG00000030707,ENSMUSG00000031488,ENSMUSG00000033335,ENSMUSG00000036943,ENSMUSG00000037321,ENSMUSG00000039844,ENSMUSG00000044827,ENSMUSG00000046879,ENSMUSG00000060550,ENSMUSG00000061232
GO:CC	COPII-coated ER to Golgi transport vesicle	GO:0030134	FALSE	0.00135193	2.86905	59	2275	17	27262	ENSMUSG00000001143,ENSMUSG00000002546,ENSMUSG00000014748,ENSMUSG00000020088,ENSMUSG00000020386,ENSMUSG00000020946,ENSMUSG00000022463,ENSMUSG00000024983,ENSMUSG00000026455,ENSMUSG00000026556,ENSMUSG00000026924,ENSMUSG00000032180,ENSMUSG00000035325,ENSMUSG00000036391,ENSMUSG00000050812,ENSMUSG00000061313,ENSMUSG00000063406
GO:BP	TOR signaling	GO:0031929	FALSE	0.00135884	2.86683	134	2287	30	27205	ENSMUSG00000001127,ENSMUSG00000001366,ENSMUSG00000004815,ENSMUSG00000019699,ENSMUSG00000020063,ENSMUSG00000020516,ENSMUSG00000021109,ENSMUSG00000021306,ENSMUSG00000024142,ENSMUSG00000024454,ENSMUSG00000024958,ENSMUSG00000025583,ENSMUSG00000025759,ENSMUSG00000027650,ENSMUSG00000028030,ENSMUSG00000028495,ENSMUSG00000029454,ENSMUSG00000030655,ENSMUSG00000031010,ENSMUSG00000032633,ENSMUSG00000034218,…
GO:BP	nucleic acid phosphodiester bond hydrolysis	GO:0090305	FALSE	0.00136154	2.86597	262	2287	47	27205	ENSMUSG00000017264,ENSMUSG00000018583,ENSMUSG00000019088,ENSMUSG00000020166,ENSMUSG00000020630,ENSMUSG00000022191,ENSMUSG00000024446,ENSMUSG00000024906,ENSMUSG00000025077,ENSMUSG00000025937,ENSMUSG00000026648,ENSMUSG00000027639,ENSMUSG00000028842,ENSMUSG00000029227,ENSMUSG00000029647,ENSMUSG00000030609,ENSMUSG00000030924,ENSMUSG00000030929,ENSMUSG00000031256,ENSMUSG00000031583,ENSMUSG00000031601,…
GO:BP	import into nucleus	GO:0051170	FALSE	0.00142306	2.84678	185	2287	37	27205	ENSMUSG00000001729,ENSMUSG00000001855,ENSMUSG00000002944,ENSMUSG00000004264,ENSMUSG00000008450,ENSMUSG00000015176,ENSMUSG00000017146,ENSMUSG00000018160,ENSMUSG00000018449,ENSMUSG00000019842,ENSMUSG00000020454,ENSMUSG00000020716,ENSMUSG00000021457,ENSMUSG00000021948,ENSMUSG00000023944,ENSMUSG00000024454,ENSMUSG00000027104,ENSMUSG00000027284,ENSMUSG00000027951,ENSMUSG00000031691,ENSMUSG00000034748,…
GO:CC	recycling endosome	GO:0055037	FALSE	0.00144726	2.83945	186	2275	35	27262	ENSMUSG00000000605,ENSMUSG00000001376,ENSMUSG00000001588,ENSMUSG00000004319,ENSMUSG00000011008,ENSMUSG00000015377,ENSMUSG00000017288,ENSMUSG00000020740,ENSMUSG00000021910,ENSMUSG00000022533,ENSMUSG00000025340,ENSMUSG00000025915,ENSMUSG00000026878,ENSMUSG00000026927,ENSMUSG00000027341,ENSMUSG00000027411,ENSMUSG00000027523,ENSMUSG00000027692,ENSMUSG00000029192,ENSMUSG00000030534,ENSMUSG00000030577,…
GO:BP	regulation of hemopoiesis	GO:1903706	FALSE	0.0015031	2.82301	421	2287	66	27205	ENSMUSG00000003437,ENSMUSG00000005583,ENSMUSG00000007817,ENSMUSG00000007880,ENSMUSG00000018160,ENSMUSG00000018168,ENSMUSG00000020689,ENSMUSG00000020716,ENSMUSG00000020919,ENSMUSG00000021022,ENSMUSG00000021109,ENSMUSG00000021365,ENSMUSG00000021408,ENSMUSG00000021457,ENSMUSG00000021686,ENSMUSG00000021767,ENSMUSG00000022185,ENSMUSG00000022191,ENSMUSG00000022508,ENSMUSG00000022672,ENSMUSG00000022952,…
GO:BP	negative regulation of miRNA metabolic process	GO:2000629	FALSE	0.00151042	2.8209	27	2287	12	27205	ENSMUSG00000000823,ENSMUSG00000002250,ENSMUSG00000015605,ENSMUSG00000018501,ENSMUSG00000024927,ENSMUSG00000029478,ENSMUSG00000031902,ENSMUSG00000037992,ENSMUSG00000042167,ENSMUSG00000062593,ENSMUSG00000112023,ENSMUSG00000112148
GO:BP	stress granule assembly	GO:0034063	FALSE	0.00151042	2.8209	27	2287	12	27205	ENSMUSG00000018583,ENSMUSG00000020594,ENSMUSG00000032097,ENSMUSG00000032637,ENSMUSG00000040225,ENSMUSG00000042520,ENSMUSG00000045193,ENSMUSG00000047213,ENSMUSG00000050697,ENSMUSG00000066568,ENSMUSG00000068823,ENSMUSG00000071337
GO:MF	cysteine-type deubiquitinase activity	GO:0004843	FALSE	0.00157083	2.80387	94	2287	24	25177	ENSMUSG00000006676,ENSMUSG00000020124,ENSMUSG00000022111,ENSMUSG00000025616,ENSMUSG00000026767,ENSMUSG00000028514,ENSMUSG00000030967,ENSMUSG00000031010,ENSMUSG00000031826,ENSMUSG00000032267,ENSMUSG00000032612,ENSMUSG00000033909,ENSMUSG00000034235,ENSMUSG00000036712,ENSMUSG00000038495,ENSMUSG00000038695,ENSMUSG00000039531,ENSMUSG00000041718,ENSMUSG00000043411,ENSMUSG00000046034,ENSMUSG00000053483,…
GO:BP	regulation of cytokine production involved in immune response	GO:0002718	FALSE	0.00157177	2.80361	121	2287	28	27205	ENSMUSG00000002944,ENSMUSG00000020063,ENSMUSG00000020641,ENSMUSG00000021457,ENSMUSG00000022508,ENSMUSG00000024610,ENSMUSG00000025340,ENSMUSG00000026399,ENSMUSG00000027164,ENSMUSG00000028277,ENSMUSG00000028284,ENSMUSG00000029053,ENSMUSG00000032688,ENSMUSG00000033124,ENSMUSG00000033538,ENSMUSG00000037012,ENSMUSG00000038160,ENSMUSG00000038264,ENSMUSG00000039217,ENSMUSG00000039264,ENSMUSG00000040296,…
GO:BP	cytokine production involved in immune response	GO:0002367	FALSE	0.00157177	2.80361	121	2287	28	27205	ENSMUSG00000002944,ENSMUSG00000020063,ENSMUSG00000020641,ENSMUSG00000021457,ENSMUSG00000022508,ENSMUSG00000024610,ENSMUSG00000025340,ENSMUSG00000026399,ENSMUSG00000027164,ENSMUSG00000028277,ENSMUSG00000028284,ENSMUSG00000029053,ENSMUSG00000032688,ENSMUSG00000033124,ENSMUSG00000033538,ENSMUSG00000037012,ENSMUSG00000038160,ENSMUSG00000038264,ENSMUSG00000039217,ENSMUSG00000039264,ENSMUSG00000040296,…
GO:BP	positive regulation of lymphocyte mediated immunity	GO:0002708	FALSE	0.00157177	2.80361	121	2287	28	27205	ENSMUSG00000002221,ENSMUSG00000005540,ENSMUSG00000015314,ENSMUSG00000016206,ENSMUSG00000017652,ENSMUSG00000020641,ENSMUSG00000020919,ENSMUSG00000022378,ENSMUSG00000024402,ENSMUSG00000025573,ENSMUSG00000026395,ENSMUSG00000026399,ENSMUSG00000026471,ENSMUSG00000027164,ENSMUSG00000027347,ENSMUSG00000028284,ENSMUSG00000029053,ENSMUSG00000032688,ENSMUSG00000039217,ENSMUSG00000039264,ENSMUSG00000041471,…
GO:BP	selective autophagy	GO:0061912	FALSE	0.00158834	2.79906	88	2287	23	27205	ENSMUSG00000002820,ENSMUSG00000004264,ENSMUSG00000009995,ENSMUSG00000020038,ENSMUSG00000020220,ENSMUSG00000022270,ENSMUSG00000024773,ENSMUSG00000025261,ENSMUSG00000026792,ENSMUSG00000029020,ENSMUSG00000029104,ENSMUSG00000031161,ENSMUSG00000034218,ENSMUSG00000035284,ENSMUSG00000038160,ENSMUSG00000040374,ENSMUSG00000040506,ENSMUSG00000041341,ENSMUSG00000041935,ENSMUSG00000047098,ENSMUSG00000068328,…
GO:BP	positive regulation of lymphocyte differentiation	GO:0045621	FALSE	0.00160795	2.79373	135	2287	30	27205	ENSMUSG00000007817,ENSMUSG00000007880,ENSMUSG00000020919,ENSMUSG00000021022,ENSMUSG00000021457,ENSMUSG00000021686,ENSMUSG00000022508,ENSMUSG00000022672,ENSMUSG00000023206,ENSMUSG00000024610,ENSMUSG00000026395,ENSMUSG00000027347,ENSMUSG00000027985,ENSMUSG00000028042,ENSMUSG00000029053,ENSMUSG00000030748,ENSMUSG00000032187,ENSMUSG00000032688,ENSMUSG00000036712,ENSMUSG00000037992,ENSMUSG00000039217,…
GO:BP	regulation of Ras protein signal transduction	GO:0046578	FALSE	0.00161015	2.79313	201	2287	39	27205	ENSMUSG00000004568,ENSMUSG00000004677,ENSMUSG00000004936,ENSMUSG00000015243,ENSMUSG00000015766,ENSMUSG00000017132,ENSMUSG00000018008,ENSMUSG00000020716,ENSMUSG00000021709,ENSMUSG00000022508,ENSMUSG00000024976,ENSMUSG00000025340,ENSMUSG00000026594,ENSMUSG00000026842,ENSMUSG00000026979,ENSMUSG00000027347,ENSMUSG00000027575,ENSMUSG00000028059,ENSMUSG00000029020,ENSMUSG00000030220,ENSMUSG00000030766,…
GO:BP	regulation of lymphocyte differentiation	GO:0045619	FALSE	0.00168701	2.77288	209	2287	40	27205	ENSMUSG00000007817,ENSMUSG00000007880,ENSMUSG00000018168,ENSMUSG00000020919,ENSMUSG00000021022,ENSMUSG00000021457,ENSMUSG00000021686,ENSMUSG00000022191,ENSMUSG00000022508,ENSMUSG00000022672,ENSMUSG00000023206,ENSMUSG00000024238,ENSMUSG00000024610,ENSMUSG00000024778,ENSMUSG00000026395,ENSMUSG00000026842,ENSMUSG00000027347,ENSMUSG00000027985,ENSMUSG00000028042,ENSMUSG00000029053,ENSMUSG00000029603,…
GO:BP	regulation of mRNA stability	GO:0043488	FALSE	0.00176327	2.75368	157	2287	33	27205	ENSMUSG00000005506,ENSMUSG00000007670,ENSMUSG00000019842,ENSMUSG00000020166,ENSMUSG00000020454,ENSMUSG00000020594,ENSMUSG00000020680,ENSMUSG00000021012,ENSMUSG00000021532,ENSMUSG00000023495,ENSMUSG00000026728,ENSMUSG00000027201,ENSMUSG00000027300,ENSMUSG00000028580,ENSMUSG00000028842,ENSMUSG00000029647,ENSMUSG00000031601,ENSMUSG00000032423,ENSMUSG00000033499,ENSMUSG00000034610,ENSMUSG00000036550,…
GO:BP	miRNA metabolic process	GO:0010586	FALSE	0.00179674	2.74552	95	2287	24	27205	ENSMUSG00000000823,ENSMUSG00000002250,ENSMUSG00000007670,ENSMUSG00000015605,ENSMUSG00000018501,ENSMUSG00000021109,ENSMUSG00000021611,ENSMUSG00000021819,ENSMUSG00000022191,ENSMUSG00000022463,ENSMUSG00000024515,ENSMUSG00000024927,ENSMUSG00000028163,ENSMUSG00000029478,ENSMUSG00000031902,ENSMUSG00000032187,ENSMUSG00000034610,ENSMUSG00000037992,ENSMUSG00000042167,ENSMUSG00000042292,ENSMUSG00000060601,…
GO:BP	negative regulation of protein modification by small protein conjugation or removal	GO:1903321	FALSE	0.00179674	2.74552	95	2287	24	27205	ENSMUSG00000001729,ENSMUSG00000019843,ENSMUSG00000020038,ENSMUSG00000020232,ENSMUSG00000021149,ENSMUSG00000021958,ENSMUSG00000023150,ENSMUSG00000024927,ENSMUSG00000026203,ENSMUSG00000026771,ENSMUSG00000026842,ENSMUSG00000026977,ENSMUSG00000029674,ENSMUSG00000029910,ENSMUSG00000030505,ENSMUSG00000031652,ENSMUSG00000032612,ENSMUSG00000038160,ENSMUSG00000040084,ENSMUSG00000049502,ENSMUSG00000060216,…
GO:BP	negative regulation of chromosome organization	GO:2001251	FALSE	0.00179674	2.74552	95	2287	24	27205	ENSMUSG00000002748,ENSMUSG00000005871,ENSMUSG00000017264,ENSMUSG00000017421,ENSMUSG00000020778,ENSMUSG00000020898,ENSMUSG00000021569,ENSMUSG00000021958,ENSMUSG00000024174,ENSMUSG00000024190,ENSMUSG00000024542,ENSMUSG00000029554,ENSMUSG00000029910,ENSMUSG00000031229,ENSMUSG00000031388,ENSMUSG00000031715,ENSMUSG00000034218,ENSMUSG00000038000,ENSMUSG00000038685,ENSMUSG00000039630,ENSMUSG00000039738,…
GO:BP	stress-activated MAPK cascade	GO:0051403	FALSE	0.00184729	2.73346	233	2287	43	27205	ENSMUSG00000001729,ENSMUSG00000004936,ENSMUSG00000005893,ENSMUSG00000006699,ENSMUSG00000017291,ENSMUSG00000018501,ENSMUSG00000020745,ENSMUSG00000020893,ENSMUSG00000021277,ENSMUSG00000021408,ENSMUSG00000021936,ENSMUSG00000022607,ENSMUSG00000022770,ENSMUSG00000024163,ENSMUSG00000024190,ENSMUSG00000024454,ENSMUSG00000024778,ENSMUSG00000024948,ENSMUSG00000025860,ENSMUSG00000026875,ENSMUSG00000027104,…
GO:BP	regulation of RNA stability	GO:0043487	FALSE	0.00185452	2.73177	172	2287	35	27205	ENSMUSG00000005506,ENSMUSG00000007670,ENSMUSG00000017478,ENSMUSG00000019842,ENSMUSG00000020166,ENSMUSG00000020454,ENSMUSG00000020594,ENSMUSG00000020680,ENSMUSG00000021012,ENSMUSG00000021532,ENSMUSG00000023495,ENSMUSG00000026728,ENSMUSG00000027201,ENSMUSG00000027300,ENSMUSG00000028580,ENSMUSG00000028842,ENSMUSG00000029647,ENSMUSG00000031601,ENSMUSG00000032423,ENSMUSG00000033499,ENSMUSG00000034610,…
GO:BP	positive regulation of DNA repair	GO:0045739	FALSE	0.00190196	2.7208	129	2287	29	27205	ENSMUSG00000002342,ENSMUSG00000003778,ENSMUSG00000007880,ENSMUSG00000017146,ENSMUSG00000020063,ENSMUSG00000021694,ENSMUSG00000022672,ENSMUSG00000024240,ENSMUSG00000024533,ENSMUSG00000024826,ENSMUSG00000025878,ENSMUSG00000028886,ENSMUSG00000029438,ENSMUSG00000029505,ENSMUSG00000029681,ENSMUSG00000032187,ENSMUSG00000034154,ENSMUSG00000034748,ENSMUSG00000035234,ENSMUSG00000035266,ENSMUSG00000035842,…
GO:BP	positive regulation of cell cycle process	GO:0090068	FALSE	0.00190699	2.71965	257	2287	46	27205	ENSMUSG00000001729,ENSMUSG00000003437,ENSMUSG00000004264,ENSMUSG00000005732,ENSMUSG00000006676,ENSMUSG00000006699,ENSMUSG00000008690,ENSMUSG00000015149,ENSMUSG00000015880,ENSMUSG00000018160,ENSMUSG00000020580,ENSMUSG00000020608,ENSMUSG00000020687,ENSMUSG00000021611,ENSMUSG00000022369,ENSMUSG00000024002,ENSMUSG00000024236,ENSMUSG00000024943,ENSMUSG00000025583,ENSMUSG00000026991,ENSMUSG00000027883,…
GO:BP	leukocyte cell-cell adhesion	GO:0007159	FALSE	0.00191208	2.71849	398	2287	63	27205	ENSMUSG00000000244,ENSMUSG00000000732,ENSMUSG00000000791,ENSMUSG00000001729,ENSMUSG00000005087,ENSMUSG00000005465,ENSMUSG00000007817,ENSMUSG00000007880,ENSMUSG00000020612,ENSMUSG00000020717,ENSMUSG00000020919,ENSMUSG00000021457,ENSMUSG00000021686,ENSMUSG00000022378,ENSMUSG00000022508,ENSMUSG00000022770,ENSMUSG00000024610,ENSMUSG00000024927,ENSMUSG00000026395,ENSMUSG00000026399,ENSMUSG00000026581,…
GO:CC	clathrin-coated vesicle	GO:0030136	FALSE	0.00194055	2.71207	150	2275	30	27262	ENSMUSG00000000194,ENSMUSG00000000826,ENSMUSG00000001173,ENSMUSG00000002365,ENSMUSG00000002668,ENSMUSG00000006273,ENSMUSG00000009090,ENSMUSG00000020476,ENSMUSG00000021224,ENSMUSG00000021686,ENSMUSG00000022841,ENSMUSG00000023830,ENSMUSG00000023923,ENSMUSG00000024983,ENSMUSG00000026878,ENSMUSG00000028552,ENSMUSG00000030534,ENSMUSG00000030660,ENSMUSG00000032127,ENSMUSG00000032202,ENSMUSG00000033335,…
KEGG	Herpes simplex virus 1 infection	KEGG:05168	FALSE	0.00195618	2.70859	444	970	77	8947	ENSMUSG00000001729,ENSMUSG00000002325,ENSMUSG00000003235,ENSMUSG00000005102,ENSMUSG00000008496,ENSMUSG00000011427,ENSMUSG00000012640,ENSMUSG00000016206,ENSMUSG00000019699,ENSMUSG00000020246,ENSMUSG00000020689,ENSMUSG00000021277,ENSMUSG00000021457,ENSMUSG00000022965,ENSMUSG00000022971,ENSMUSG00000024298,ENSMUSG00000024308,ENSMUSG00000024402,ENSMUSG00000024610,ENSMUSG00000024778,ENSMUSG00000024927,…
GO:BP	innate immune response-activating signaling pathway	GO:0002758	FALSE	0.00198953	2.70125	195	2287	38	27205	ENSMUSG00000002944,ENSMUSG00000004264,ENSMUSG00000005823,ENSMUSG00000017652,ENSMUSG00000020124,ENSMUSG00000020594,ENSMUSG00000020641,ENSMUSG00000021277,ENSMUSG00000021457,ENSMUSG00000021686,ENSMUSG00000021709,ENSMUSG00000024122,ENSMUSG00000024404,ENSMUSG00000024927,ENSMUSG00000025017,ENSMUSG00000025498,ENSMUSG00000026946,ENSMUSG00000028580,ENSMUSG00000030615,ENSMUSG00000030921,ENSMUSG00000031392,…
GO:BP	positive regulation of leukocyte differentiation	GO:1902107	FALSE	0.0020902	2.67981	203	2287	39	27205	ENSMUSG00000007817,ENSMUSG00000007880,ENSMUSG00000020689,ENSMUSG00000020919,ENSMUSG00000021022,ENSMUSG00000021365,ENSMUSG00000021408,ENSMUSG00000021457,ENSMUSG00000021686,ENSMUSG00000022185,ENSMUSG00000022508,ENSMUSG00000022672,ENSMUSG00000022952,ENSMUSG00000023206,ENSMUSG00000024610,ENSMUSG00000025958,ENSMUSG00000026395,ENSMUSG00000026815,ENSMUSG00000027164,ENSMUSG00000027347,ENSMUSG00000027523,…
GO:BP	positive regulation of hemopoiesis	GO:1903708	FALSE	0.0020902	2.67981	203	2287	39	27205	ENSMUSG00000007817,ENSMUSG00000007880,ENSMUSG00000020689,ENSMUSG00000020919,ENSMUSG00000021022,ENSMUSG00000021365,ENSMUSG00000021408,ENSMUSG00000021457,ENSMUSG00000021686,ENSMUSG00000022185,ENSMUSG00000022508,ENSMUSG00000022672,ENSMUSG00000022952,ENSMUSG00000023206,ENSMUSG00000024610,ENSMUSG00000025958,ENSMUSG00000026395,ENSMUSG00000026815,ENSMUSG00000027164,ENSMUSG00000027347,ENSMUSG00000027523,…
GO:BP	positive regulation of protein kinase activity	GO:0045860	FALSE	0.00220435	2.65672	374	2287	60	27205	ENSMUSG00000001729,ENSMUSG00000002058,ENSMUSG00000002365,ENSMUSG00000003948,ENSMUSG00000004264,ENSMUSG00000004936,ENSMUSG00000005583,ENSMUSG00000010538,ENSMUSG00000017652,ENSMUSG00000020063,ENSMUSG00000020189,ENSMUSG00000020689,ENSMUSG00000021022,ENSMUSG00000021365,ENSMUSG00000021457,ENSMUSG00000021948,ENSMUSG00000022070,ENSMUSG00000022607,ENSMUSG00000022770,ENSMUSG00000023944,ENSMUSG00000024122,…
GO:BP	negative regulation of gene expression, epigenetic	GO:0045814	FALSE	0.00220611	2.65637	96	2287	24	27205	ENSMUSG00000000085,ENSMUSG00000004099,ENSMUSG00000017548,ENSMUSG00000020063,ENSMUSG00000024240,ENSMUSG00000024513,ENSMUSG00000025001,ENSMUSG00000027478,ENSMUSG00000029687,ENSMUSG00000030180,ENSMUSG00000031229,ENSMUSG00000031715,ENSMUSG00000032187,ENSMUSG00000032712,ENSMUSG00000034543,ENSMUSG00000034748,ENSMUSG00000035021,ENSMUSG00000039089,ENSMUSG00000040613,ENSMUSG00000040651,ENSMUSG00000041229,…
KEGG	Lysine degradation	KEGG:00310	FALSE	0.00223053	2.65159	62	970	19	8947	ENSMUSG00000002028,ENSMUSG00000004789,ENSMUSG00000004846,ENSMUSG00000015697,ENSMUSG00000021488,ENSMUSG00000025745,ENSMUSG00000026603,ENSMUSG00000027984,ENSMUSG00000028053,ENSMUSG00000029004,ENSMUSG00000029687,ENSMUSG00000038056,ENSMUSG00000044791,ENSMUSG00000045098,ENSMUSG00000048154,ENSMUSG00000051977,ENSMUSG00000054823,ENSMUSG00000057406,ENSMUSG00000059851
GO:BP	somatic cell DNA recombination	GO:0016444	FALSE	0.00224958	2.6479	77	2287	21	27205	ENSMUSG00000000732,ENSMUSG00000002221,ENSMUSG00000005465,ENSMUSG00000017652,ENSMUSG00000020167,ENSMUSG00000022508,ENSMUSG00000022672,ENSMUSG00000026395,ENSMUSG00000026648,ENSMUSG00000027985,ENSMUSG00000029687,ENSMUSG00000030067,ENSMUSG00000031536,ENSMUSG00000034218,ENSMUSG00000040899,ENSMUSG00000041471,ENSMUSG00000042208,ENSMUSG00000043909,ENSMUSG00000045098,ENSMUSG00000057406,ENSMUSG00000059851
GO:BP	somatic diversification of immune receptors via germline recombination within a single locus	GO:0002562	FALSE	0.00224958	2.6479	77	2287	21	27205	ENSMUSG00000000732,ENSMUSG00000002221,ENSMUSG00000005465,ENSMUSG00000017652,ENSMUSG00000020167,ENSMUSG00000022508,ENSMUSG00000022672,ENSMUSG00000026395,ENSMUSG00000026648,ENSMUSG00000027985,ENSMUSG00000029687,ENSMUSG00000030067,ENSMUSG00000031536,ENSMUSG00000034218,ENSMUSG00000040899,ENSMUSG00000041471,ENSMUSG00000042208,ENSMUSG00000043909,ENSMUSG00000045098,ENSMUSG00000057406,ENSMUSG00000059851
GO:BP	macromolecule deacylation	GO:0098732	FALSE	0.00225333	2.64718	130	2287	29	27205	ENSMUSG00000008855,ENSMUSG00000012076,ENSMUSG00000015149,ENSMUSG00000018651,ENSMUSG00000020063,ENSMUSG00000020893,ENSMUSG00000022141,ENSMUSG00000022508,ENSMUSG00000024454,ENSMUSG00000024513,ENSMUSG00000025246,ENSMUSG00000026436,ENSMUSG00000027630,ENSMUSG00000029478,ENSMUSG00000029920,ENSMUSG00000030714,ENSMUSG00000031161,ENSMUSG00000031715,ENSMUSG00000034748,ENSMUSG00000036180,ENSMUSG00000036273,…
GO:CC	vesicle coat	GO:0030120	FALSE	0.00225353	2.64714	55	2275	16	27262	ENSMUSG00000009090,ENSMUSG00000020088,ENSMUSG00000020386,ENSMUSG00000022841,ENSMUSG00000023923,ENSMUSG00000024941,ENSMUSG00000025607,ENSMUSG00000026455,ENSMUSG00000028552,ENSMUSG00000030058,ENSMUSG00000034940,ENSMUSG00000035203,ENSMUSG00000035325,ENSMUSG00000036391,ENSMUSG00000040701,ENSMUSG00000054702
GO:BP	regulation of DNA-binding transcription factor activity	GO:0051090	FALSE	0.00230069	2.63814	426	2287	66	27205	ENSMUSG00000001627,ENSMUSG00000001729,ENSMUSG00000002221,ENSMUSG00000002944,ENSMUSG00000004264,ENSMUSG00000005102,ENSMUSG00000008855,ENSMUSG00000015605,ENSMUSG00000017652,ENSMUSG00000018983,ENSMUSG00000019947,ENSMUSG00000020063,ENSMUSG00000020167,ENSMUSG00000021277,ENSMUSG00000021408,ENSMUSG00000021457,ENSMUSG00000021709,ENSMUSG00000022255,ENSMUSG00000024454,ENSMUSG00000024457,ENSMUSG00000024927,…
GO:MF	DNA polymerase activity	GO:0034061	FALSE	0.00237079	2.62511	29	2287	12	25177	ENSMUSG00000006281,ENSMUSG00000019841,ENSMUSG00000020474,ENSMUSG00000020718,ENSMUSG00000021611,ENSMUSG00000023953,ENSMUSG00000024854,ENSMUSG00000026082,ENSMUSG00000031536,ENSMUSG00000034206,ENSMUSG00000039176,ENSMUSG00000045102
GO:CC	vesicle tethering complex	GO:0099023	FALSE	0.002444	2.6119	74	2275	19	27262	ENSMUSG00000000374,ENSMUSG00000006699,ENSMUSG00000017288,ENSMUSG00000020128,ENSMUSG00000020576,ENSMUSG00000020792,ENSMUSG00000027291,ENSMUSG00000027411,ENSMUSG00000030534,ENSMUSG00000031667,ENSMUSG00000032127,ENSMUSG00000033382,ENSMUSG00000033653,ENSMUSG00000034893,ENSMUSG00000034951,ENSMUSG00000036948,ENSMUSG00000047921,ENSMUSG00000061244,ENSMUSG00000116048
KEGG	NOD-like receptor signaling pathway	KEGG:04621	FALSE	0.00253085	2.59673	208	970	43	8947	ENSMUSG00000002325,ENSMUSG00000018507,ENSMUSG00000021277,ENSMUSG00000021408,ENSMUSG00000021709,ENSMUSG00000021936,ENSMUSG00000021948,ENSMUSG00000022024,ENSMUSG00000022552,ENSMUSG00000022789,ENSMUSG00000022971,ENSMUSG00000023944,ENSMUSG00000024927,ENSMUSG00000025498,ENSMUSG00000025860,ENSMUSG00000026393,ENSMUSG00000027164,ENSMUSG00000028163,ENSMUSG00000028284,ENSMUSG00000029020,ENSMUSG00000029605,…
GO:BP	cytoskeleton-dependent intracellular transport	GO:0030705	FALSE	0.00258804	2.58703	197	2287	38	27205	ENSMUSG00000002031,ENSMUSG00000004936,ENSMUSG00000006699,ENSMUSG00000009828,ENSMUSG00000014232,ENSMUSG00000017774,ENSMUSG00000017858,ENSMUSG00000020132,ENSMUSG00000020437,ENSMUSG00000020527,ENSMUSG00000020745,ENSMUSG00000020821,ENSMUSG00000021109,ENSMUSG00000021182,ENSMUSG00000021375,ENSMUSG00000021557,ENSMUSG00000021686,ENSMUSG00000021824,ENSMUSG00000024163,ENSMUSG00000025241,ENSMUSG00000025340,…
GO:BP	peptidyl-serine modification	GO:0018209	FALSE	0.00260301	2.58452	342	2287	56	27205	ENSMUSG00000001034,ENSMUSG00000001127,ENSMUSG00000001630,ENSMUSG00000001729,ENSMUSG00000001785,ENSMUSG00000002205,ENSMUSG00000004815,ENSMUSG00000005087,ENSMUSG00000005469,ENSMUSG00000006494,ENSMUSG00000019699,ENSMUSG00000020190,ENSMUSG00000020516,ENSMUSG00000020580,ENSMUSG00000020694,ENSMUSG00000021408,ENSMUSG00000021457,ENSMUSG00000021488,ENSMUSG00000021936,ENSMUSG00000021948,ENSMUSG00000022672,…
GO:BP	transport along microtubule	GO:0010970	FALSE	0.00261681	2.58223	167	2287	34	27205	ENSMUSG00000002031,ENSMUSG00000004936,ENSMUSG00000006699,ENSMUSG00000009828,ENSMUSG00000014232,ENSMUSG00000017858,ENSMUSG00000020132,ENSMUSG00000020745,ENSMUSG00000020821,ENSMUSG00000021109,ENSMUSG00000021375,ENSMUSG00000021557,ENSMUSG00000021686,ENSMUSG00000021824,ENSMUSG00000024163,ENSMUSG00000025241,ENSMUSG00000025340,ENSMUSG00000025607,ENSMUSG00000026966,ENSMUSG00000027012,ENSMUSG00000027347,…
GO:BP	B cell activation involved in immune response	GO:0002312	FALSE	0.00269952	2.56871	97	2287	24	27205	ENSMUSG00000000732,ENSMUSG00000002221,ENSMUSG00000005465,ENSMUSG00000013846,ENSMUSG00000017652,ENSMUSG00000022508,ENSMUSG00000025573,ENSMUSG00000026395,ENSMUSG00000026842,ENSMUSG00000029570,ENSMUSG00000029629,ENSMUSG00000030724,ENSMUSG00000031093,ENSMUSG00000040899,ENSMUSG00000041471,ENSMUSG00000041515,ENSMUSG00000042208,ENSMUSG00000043909,ENSMUSG00000045098,ENSMUSG00000051212,ENSMUSG00000057406,…
GO:BP	regulation of mitochondrial gene expression	GO:0062125	FALSE	0.00276878	2.55771	33	2287	13	27205	ENSMUSG00000019763,ENSMUSG00000019797,ENSMUSG00000021532,ENSMUSG00000022412,ENSMUSG00000024120,ENSMUSG00000028706,ENSMUSG00000039069,ENSMUSG00000050312,ENSMUSG00000050697,ENSMUSG00000051169,ENSMUSG00000055660,ENSMUSG00000061979,ENSMUSG00000079036
GO:CC	phagocytic vesicle membrane	GO:0030670	FALSE	0.00286959	2.54218	50	2275	15	27262	ENSMUSG00000001173,ENSMUSG00000001750,ENSMUSG00000004567,ENSMUSG00000016534,ENSMUSG00000024308,ENSMUSG00000030707,ENSMUSG00000031488,ENSMUSG00000033335,ENSMUSG00000036943,ENSMUSG00000037321,ENSMUSG00000039844,ENSMUSG00000044827,ENSMUSG00000046879,ENSMUSG00000060550,ENSMUSG00000061232
GO:CC	organellar ribosome	GO:0000313	FALSE	0.0029658	2.52786	95	2275	22	27262	ENSMUSG00000003299,ENSMUSG00000018858,ENSMUSG00000022412,ENSMUSG00000023967,ENSMUSG00000024414,ENSMUSG00000024683,ENSMUSG00000028706,ENSMUSG00000028861,ENSMUSG00000029066,ENSMUSG00000030037,ENSMUSG00000032563,ENSMUSG00000034211,ENSMUSG00000034729,ENSMUSG00000036860,ENSMUSG00000037772,ENSMUSG00000039069,ENSMUSG00000041881,ENSMUSG00000050312,ENSMUSG00000062981,ENSMUSG00000063884,ENSMUSG00000065990,…
GO:CC	mitochondrial ribosome	GO:0005761	FALSE	0.0029658	2.52786	95	2275	22	27262	ENSMUSG00000003299,ENSMUSG00000018858,ENSMUSG00000022412,ENSMUSG00000023967,ENSMUSG00000024414,ENSMUSG00000024683,ENSMUSG00000028706,ENSMUSG00000028861,ENSMUSG00000029066,ENSMUSG00000030037,ENSMUSG00000032563,ENSMUSG00000034211,ENSMUSG00000034729,ENSMUSG00000036860,ENSMUSG00000037772,ENSMUSG00000039069,ENSMUSG00000041881,ENSMUSG00000050312,ENSMUSG00000062981,ENSMUSG00000063884,ENSMUSG00000065990,…
GO:BP	microtubule organizing center organization	GO:0031023	FALSE	0.00300281	2.52247	146	2287	31	27205	ENSMUSG00000001134,ENSMUSG00000001774,ENSMUSG00000002546,ENSMUSG00000005732,ENSMUSG00000015095,ENSMUSG00000017146,ENSMUSG00000019907,ENSMUSG00000020063,ENSMUSG00000020580,ENSMUSG00000020745,ENSMUSG00000021936,ENSMUSG00000022177,ENSMUSG00000023066,ENSMUSG00000024542,ENSMUSG00000026504,ENSMUSG00000026790,ENSMUSG00000027285,ENSMUSG00000029068,ENSMUSG00000031592,ENSMUSG00000032534,ENSMUSG00000036403,…
GO:BP	cellular response to nutrient levels	GO:0031669	FALSE	0.00333949	2.47632	254	2287	45	27205	ENSMUSG00000001280,ENSMUSG00000005102,ENSMUSG00000015165,ENSMUSG00000015605,ENSMUSG00000016534,ENSMUSG00000018160,ENSMUSG00000018774,ENSMUSG00000020063,ENSMUSG00000020647,ENSMUSG00000021936,ENSMUSG00000022463,ENSMUSG00000022789,ENSMUSG00000024142,ENSMUSG00000024778,ENSMUSG00000024843,ENSMUSG00000025583,ENSMUSG00000027104,ENSMUSG00000029833,ENSMUSG00000031583,ENSMUSG00000032309,ENSMUSG00000032633,…
GO:BP	negative regulation of viral process	GO:0048525	FALSE	0.00350502	2.45531	105	2287	25	27205	ENSMUSG00000009585,ENSMUSG00000009741,ENSMUSG00000020641,ENSMUSG00000022504,ENSMUSG00000022587,ENSMUSG00000024457,ENSMUSG00000024610,ENSMUSG00000026222,ENSMUSG00000029561,ENSMUSG00000030921,ENSMUSG00000031652,ENSMUSG00000031928,ENSMUSG00000032178,ENSMUSG00000032661,ENSMUSG00000032712,ENSMUSG00000034543,ENSMUSG00000038884,ENSMUSG00000039236,ENSMUSG00000040651,ENSMUSG00000041827,ENSMUSG00000043263,…
GO:BP	translational elongation	GO:0006414	FALSE	0.00355869	2.44871	79	2287	21	27205	ENSMUSG00000019797,ENSMUSG00000019977,ENSMUSG00000020412,ENSMUSG00000023952,ENSMUSG00000025616,ENSMUSG00000025967,ENSMUSG00000026511,ENSMUSG00000029173,ENSMUSG00000031960,ENSMUSG00000035139,ENSMUSG00000037742,ENSMUSG00000038774,ENSMUSG00000038884,ENSMUSG00000052299,ENSMUSG00000057147,ENSMUSG00000063179,ENSMUSG00000068739,ENSMUSG00000073838,ENSMUSG00000078789,ENSMUSG00000078812,ENSMUSG00000079036
KEGG	Ubiquitin mediated proteolysis	KEGG:04120	FALSE	0.00358448	2.44557	146	970	33	8947	ENSMUSG00000001924,ENSMUSG00000004018,ENSMUSG00000017146,ENSMUSG00000020064,ENSMUSG00000020107,ENSMUSG00000020687,ENSMUSG00000021694,ENSMUSG00000022517,ENSMUSG00000022771,ENSMUSG00000024073,ENSMUSG00000024231,ENSMUSG00000025217,ENSMUSG00000025261,ENSMUSG00000025326,ENSMUSG00000025860,ENSMUSG00000027164,ENSMUSG00000027300,ENSMUSG00000027598,ENSMUSG00000028086,ENSMUSG00000028277,ENSMUSG00000029577,…
GO:BP	heterochromatin organization	GO:0070828	FALSE	0.00369382	2.43252	92	2287	23	27205	ENSMUSG00000000085,ENSMUSG00000004099,ENSMUSG00000017548,ENSMUSG00000020063,ENSMUSG00000024513,ENSMUSG00000025001,ENSMUSG00000027478,ENSMUSG00000029687,ENSMUSG00000030180,ENSMUSG00000031229,ENSMUSG00000031715,ENSMUSG00000032187,ENSMUSG00000032712,ENSMUSG00000034543,ENSMUSG00000034748,ENSMUSG00000035021,ENSMUSG00000039089,ENSMUSG00000040613,ENSMUSG00000040651,ENSMUSG00000041229,ENSMUSG00000042557,…
GO:BP	negative regulation of apoptotic signaling pathway	GO:2001234	FALSE	0.0037295	2.42835	239	2287	43	27205	ENSMUSG00000001034,ENSMUSG00000001729,ENSMUSG00000002342,ENSMUSG00000004936,ENSMUSG00000005087,ENSMUSG00000017146,ENSMUSG00000018697,ENSMUSG00000019843,ENSMUSG00000020063,ENSMUSG00000020516,ENSMUSG00000021109,ENSMUSG00000021408,ENSMUSG00000021611,ENSMUSG00000023010,ENSMUSG00000023150,ENSMUSG00000024073,ENSMUSG00000024610,ENSMUSG00000024927,ENSMUSG00000025001,ENSMUSG00000025915,ENSMUSG00000026977,…
GO:BP	endoplasmic reticulum to Golgi vesicle-mediated transport	GO:0006888	FALSE	0.00373631	2.42756	126	2287	28	27205	ENSMUSG00000000374,ENSMUSG00000001143,ENSMUSG00000002546,ENSMUSG00000010392,ENSMUSG00000014748,ENSMUSG00000020088,ENSMUSG00000020386,ENSMUSG00000020650,ENSMUSG00000024091,ENSMUSG00000024983,ENSMUSG00000025607,ENSMUSG00000026455,ENSMUSG00000026924,ENSMUSG00000029125,ENSMUSG00000029616,ENSMUSG00000030058,ENSMUSG00000032115,ENSMUSG00000032180,ENSMUSG00000033382,ENSMUSG00000034893,ENSMUSG00000035325,…
GO:BP	negative regulation of intracellular transport	GO:0032387	FALSE	0.003847	2.41488	67	2287	19	27205	ENSMUSG00000002944,ENSMUSG00000009092,ENSMUSG00000015291,ENSMUSG00000018442,ENSMUSG00000020716,ENSMUSG00000022391,ENSMUSG00000024454,ENSMUSG00000026196,ENSMUSG00000026222,ENSMUSG00000027247,ENSMUSG00000028277,ENSMUSG00000034748,ENSMUSG00000035268,ENSMUSG00000036273,ENSMUSG00000040462,ENSMUSG00000041390,ENSMUSG00000041765,ENSMUSG00000074513,ENSMUSG00000079363
GO:BP	DNA modification	GO:0006304	FALSE	0.00400218	2.3977	99	2287	24	27205	ENSMUSG00000002028,ENSMUSG00000004099,ENSMUSG00000009585,ENSMUSG00000017146,ENSMUSG00000024513,ENSMUSG00000025001,ENSMUSG00000027478,ENSMUSG00000027523,ENSMUSG00000029004,ENSMUSG00000029687,ENSMUSG00000031010,ENSMUSG00000031715,ENSMUSG00000032187,ENSMUSG00000032423,ENSMUSG00000038774,ENSMUSG00000040174,ENSMUSG00000040613,ENSMUSG00000040943,ENSMUSG00000044442,ENSMUSG00000055660,ENSMUSG00000079036,…
GO:BP	negative regulation of amide metabolic process	GO:0034249	FALSE	0.00403394	2.39427	216	2287	40	27205	ENSMUSG00000005102,ENSMUSG00000005506,ENSMUSG00000007670,ENSMUSG00000020166,ENSMUSG00000020454,ENSMUSG00000020740,ENSMUSG00000024381,ENSMUSG00000025571,ENSMUSG00000026254,ENSMUSG00000026511,ENSMUSG00000027810,ENSMUSG00000028580,ENSMUSG00000028842,ENSMUSG00000029647,ENSMUSG00000031601,ENSMUSG00000032097,ENSMUSG00000032178,ENSMUSG00000032410,ENSMUSG00000032423,ENSMUSG00000034610,ENSMUSG00000034974,…
GO:BP	tRNA processing	GO:0008033	FALSE	0.00407731	2.38963	148	2287	31	27205	ENSMUSG00000004127,ENSMUSG00000006732,ENSMUSG00000007610,ENSMUSG00000015289,ENSMUSG00000019039,ENSMUSG00000020648,ENSMUSG00000021420,ENSMUSG00000022704,ENSMUSG00000022721,ENSMUSG00000024446,ENSMUSG00000025899,ENSMUSG00000026096,ENSMUSG00000028653,ENSMUSG00000028706,ENSMUSG00000029507,ENSMUSG00000030264,ENSMUSG00000031171,ENSMUSG00000031901,ENSMUSG00000031960,ENSMUSG00000033439,ENSMUSG00000034442,…
GO:BP	negative regulation of translation	GO:0017148	FALSE	0.00415394	2.38154	193	2287	37	27205	ENSMUSG00000005102,ENSMUSG00000005506,ENSMUSG00000007670,ENSMUSG00000020166,ENSMUSG00000020454,ENSMUSG00000025571,ENSMUSG00000026254,ENSMUSG00000026511,ENSMUSG00000027810,ENSMUSG00000028580,ENSMUSG00000028842,ENSMUSG00000029647,ENSMUSG00000031601,ENSMUSG00000032097,ENSMUSG00000032178,ENSMUSG00000032410,ENSMUSG00000032423,ENSMUSG00000034610,ENSMUSG00000034974,ENSMUSG00000036550,ENSMUSG00000037331,…
GO:BP	positive regulation of kinase activity	GO:0033674	FALSE	0.00418094	2.37873	442	2287	67	27205	ENSMUSG00000001729,ENSMUSG00000002058,ENSMUSG00000002365,ENSMUSG00000003948,ENSMUSG00000004264,ENSMUSG00000004936,ENSMUSG00000005583,ENSMUSG00000006699,ENSMUSG00000010538,ENSMUSG00000017652,ENSMUSG00000020063,ENSMUSG00000020189,ENSMUSG00000020689,ENSMUSG00000021022,ENSMUSG00000021365,ENSMUSG00000021457,ENSMUSG00000021948,ENSMUSG00000022070,ENSMUSG00000022607,ENSMUSG00000022770,ENSMUSG00000023944,…
GO:BP	regulation of T cell differentiation	GO:0045580	FALSE	0.00427538	2.36903	178	2287	35	27205	ENSMUSG00000007817,ENSMUSG00000007880,ENSMUSG00000020919,ENSMUSG00000021457,ENSMUSG00000021686,ENSMUSG00000022191,ENSMUSG00000022508,ENSMUSG00000024238,ENSMUSG00000024610,ENSMUSG00000024778,ENSMUSG00000026395,ENSMUSG00000026842,ENSMUSG00000027347,ENSMUSG00000027985,ENSMUSG00000028042,ENSMUSG00000029053,ENSMUSG00000029603,ENSMUSG00000030748,ENSMUSG00000032187,ENSMUSG00000032688,ENSMUSG00000032815,…
GO:BP	cellular response to extracellular stimulus	GO:0031668	FALSE	0.00434345	2.36216	289	2287	49	27205	ENSMUSG00000001280,ENSMUSG00000005102,ENSMUSG00000015165,ENSMUSG00000015605,ENSMUSG00000016534,ENSMUSG00000018160,ENSMUSG00000018774,ENSMUSG00000020063,ENSMUSG00000020647,ENSMUSG00000021936,ENSMUSG00000022463,ENSMUSG00000022789,ENSMUSG00000024142,ENSMUSG00000024778,ENSMUSG00000024843,ENSMUSG00000025583,ENSMUSG00000026395,ENSMUSG00000027104,ENSMUSG00000029833,ENSMUSG00000031583,ENSMUSG00000032309,…
GO:BP	JNK cascade	GO:0007254	FALSE	0.00459424	2.33779	171	2287	34	27205	ENSMUSG00000001729,ENSMUSG00000006699,ENSMUSG00000017291,ENSMUSG00000018501,ENSMUSG00000020745,ENSMUSG00000020893,ENSMUSG00000021277,ENSMUSG00000021408,ENSMUSG00000021936,ENSMUSG00000022607,ENSMUSG00000024163,ENSMUSG00000024454,ENSMUSG00000024948,ENSMUSG00000025860,ENSMUSG00000026875,ENSMUSG00000027104,ENSMUSG00000027164,ENSMUSG00000027347,ENSMUSG00000027598,ENSMUSG00000027692,ENSMUSG00000028163,…
GO:CC	spindle pole	GO:0000922	FALSE	0.0046515	2.33241	172	2275	32	27262	ENSMUSG00000001134,ENSMUSG00000002058,ENSMUSG00000002546,ENSMUSG00000004462,ENSMUSG00000020608,ENSMUSG00000020776,ENSMUSG00000021365,ENSMUSG00000021693,ENSMUSG00000023072,ENSMUSG00000024073,ENSMUSG00000025862,ENSMUSG00000026393,ENSMUSG00000026790,ENSMUSG00000026991,ENSMUSG00000027883,ENSMUSG00000029554,ENSMUSG00000029910,ENSMUSG00000032534,ENSMUSG00000032555,ENSMUSG00000035842,ENSMUSG00000036678,…
GO:BP	regulation of cellular component size	GO:0032535	FALSE	0.00476965	2.32151	400	2287	62	27205	ENSMUSG00000000861,ENSMUSG00000001627,ENSMUSG00000001729,ENSMUSG00000002365,ENSMUSG00000004319,ENSMUSG00000015291,ENSMUSG00000015342,ENSMUSG00000015605,ENSMUSG00000015766,ENSMUSG00000017774,ENSMUSG00000018293,ENSMUSG00000018507,ENSMUSG00000019699,ENSMUSG00000020132,ENSMUSG00000020340,ENSMUSG00000020476,ENSMUSG00000020717,ENSMUSG00000020745,ENSMUSG00000021948,ENSMUSG00000022378,ENSMUSG00000022770,…
GO:BP	protein import into nucleus	GO:0006606	FALSE	0.00489017	2.31068	179	2287	35	27205	ENSMUSG00000001729,ENSMUSG00000001855,ENSMUSG00000002944,ENSMUSG00000004264,ENSMUSG00000008450,ENSMUSG00000015176,ENSMUSG00000017146,ENSMUSG00000018160,ENSMUSG00000018449,ENSMUSG00000019842,ENSMUSG00000020454,ENSMUSG00000020716,ENSMUSG00000021457,ENSMUSG00000021948,ENSMUSG00000023944,ENSMUSG00000024454,ENSMUSG00000027104,ENSMUSG00000027951,ENSMUSG00000031691,ENSMUSG00000034748,ENSMUSG00000035268,…
GO:BP	negative regulation of miRNA transcription	GO:1902894	FALSE	0.00505348	2.29641	25	2287	11	27205	ENSMUSG00000000823,ENSMUSG00000002250,ENSMUSG00000015605,ENSMUSG00000018501,ENSMUSG00000024927,ENSMUSG00000029478,ENSMUSG00000031902,ENSMUSG00000037992,ENSMUSG00000062593,ENSMUSG00000112023,ENSMUSG00000112148
GO:BP	centrosome cycle	GO:0007098	FALSE	0.00509427	2.29292	135	2287	29	27205	ENSMUSG00000001134,ENSMUSG00000001774,ENSMUSG00000002546,ENSMUSG00000005732,ENSMUSG00000015095,ENSMUSG00000017146,ENSMUSG00000019907,ENSMUSG00000020063,ENSMUSG00000020580,ENSMUSG00000021936,ENSMUSG00000022177,ENSMUSG00000023066,ENSMUSG00000024542,ENSMUSG00000026504,ENSMUSG00000026790,ENSMUSG00000027285,ENSMUSG00000029068,ENSMUSG00000031592,ENSMUSG00000032534,ENSMUSG00000036403,ENSMUSG00000037443,…
GO:BP	histone deubiquitination	GO:0016578	FALSE	0.00510267	2.2922	45	2287	15	27205	ENSMUSG00000017146,ENSMUSG00000020124,ENSMUSG00000021738,ENSMUSG00000022338,ENSMUSG00000025616,ENSMUSG00000025878,ENSMUSG00000026196,ENSMUSG00000027751,ENSMUSG00000028899,ENSMUSG00000030714,ENSMUSG00000033909,ENSMUSG00000035234,ENSMUSG00000036980,ENSMUSG00000059995,ENSMUSG00000090115
GO:BP	maintenance of location in cell	GO:0051651	FALSE	0.00523405	2.28116	242	2287	43	27205	ENSMUSG00000001729,ENSMUSG00000003721,ENSMUSG00000004462,ENSMUSG00000004567,ENSMUSG00000005417,ENSMUSG00000011008,ENSMUSG00000018293,ENSMUSG00000018340,ENSMUSG00000020220,ENSMUSG00000020689,ENSMUSG00000020745,ENSMUSG00000022391,ENSMUSG00000024122,ENSMUSG00000024454,ENSMUSG00000026196,ENSMUSG00000026222,ENSMUSG00000026395,ENSMUSG00000026842,ENSMUSG00000027883,ENSMUSG00000029104,ENSMUSG00000030102,…
GO:CC	site of double-strand break	GO:0035861	FALSE	0.00554415	2.25617	78	2275	19	27262	ENSMUSG00000020608,ENSMUSG00000023953,ENSMUSG00000024317,ENSMUSG00000024943,ENSMUSG00000025374,ENSMUSG00000027104,ENSMUSG00000027639,ENSMUSG00000028089,ENSMUSG00000029920,ENSMUSG00000030254,ENSMUSG00000031715,ENSMUSG00000031928,ENSMUSG00000033596,ENSMUSG00000034748,ENSMUSG00000038544,ENSMUSG00000039354,ENSMUSG00000041238,ENSMUSG00000041471,ENSMUSG00000043909
GO:CC	Golgi cisterna	GO:0031985	FALSE	0.00567799	2.24581	113	2275	24	27262	ENSMUSG00000002546,ENSMUSG00000010392,ENSMUSG00000013846,ENSMUSG00000014959,ENSMUSG00000020132,ENSMUSG00000020386,ENSMUSG00000022885,ENSMUSG00000023143,ENSMUSG00000024851,ENSMUSG00000025575,ENSMUSG00000027522,ENSMUSG00000028413,ENSMUSG00000029516,ENSMUSG00000030643,ENSMUSG00000031684,ENSMUSG00000032182,ENSMUSG00000034109,ENSMUSG00000035778,ENSMUSG00000038822,ENSMUSG00000040451,ENSMUSG00000042042,…
GO:BP	peptidyl-lysine trimethylation	GO:0018023	FALSE	0.00573275	2.24164	40	2287	14	27205	ENSMUSG00000002028,ENSMUSG00000020063,ENSMUSG00000023994,ENSMUSG00000027304,ENSMUSG00000031229,ENSMUSG00000039065,ENSMUSG00000039219,ENSMUSG00000039834,ENSMUSG00000044791,ENSMUSG00000045098,ENSMUSG00000048154,ENSMUSG00000049882,ENSMUSG00000056770,ENSMUSG00000059851
GO:BP	T cell proliferation	GO:0042098	FALSE	0.00582932	2.23438	227	2287	41	27205	ENSMUSG00000000244,ENSMUSG00000000732,ENSMUSG00000000791,ENSMUSG00000005465,ENSMUSG00000006310,ENSMUSG00000019843,ENSMUSG00000020612,ENSMUSG00000020919,ENSMUSG00000021457,ENSMUSG00000022508,ENSMUSG00000022770,ENSMUSG00000022971,ENSMUSG00000022999,ENSMUSG00000026395,ENSMUSG00000026399,ENSMUSG00000026842,ENSMUSG00000026977,ENSMUSG00000027164,ENSMUSG00000027347,ENSMUSG00000027598,ENSMUSG00000028042,…
GO:CC	AP-type membrane coat adaptor complex	GO:0030119	FALSE	0.00584956	2.23288	41	2275	13	27262	ENSMUSG00000009090,ENSMUSG00000019518,ENSMUSG00000021686,ENSMUSG00000021824,ENSMUSG00000022841,ENSMUSG00000023923,ENSMUSG00000025377,ENSMUSG00000027291,ENSMUSG00000028552,ENSMUSG00000032127,ENSMUSG00000039623,ENSMUSG00000040701,ENSMUSG00000054702
GO:CC	large ribosomal subunit	GO:0015934	FALSE	0.00595232	2.22531	128	2275	26	27262	ENSMUSG00000000740,ENSMUSG00000003299,ENSMUSG00000008682,ENSMUSG00000018858,ENSMUSG00000022412,ENSMUSG00000023967,ENSMUSG00000024414,ENSMUSG00000024683,ENSMUSG00000028706,ENSMUSG00000029066,ENSMUSG00000030037,ENSMUSG00000032563,ENSMUSG00000036860,ENSMUSG00000037772,ENSMUSG00000046364,ENSMUSG00000049751,ENSMUSG00000050312,ENSMUSG00000057113,ENSMUSG00000058546,ENSMUSG00000059070,ENSMUSG00000062328,…
GO:BP	regulation of cell-cell adhesion	GO:0022407	FALSE	0.00597804	2.22344	482	2287	71	27205	ENSMUSG00000000244,ENSMUSG00000000732,ENSMUSG00000000791,ENSMUSG00000001034,ENSMUSG00000001729,ENSMUSG00000004936,ENSMUSG00000005087,ENSMUSG00000005465,ENSMUSG00000007817,ENSMUSG00000007880,ENSMUSG00000014444,ENSMUSG00000020612,ENSMUSG00000020919,ENSMUSG00000021149,ENSMUSG00000021457,ENSMUSG00000021686,ENSMUSG00000021948,ENSMUSG00000022378,ENSMUSG00000022508,ENSMUSG00000022607,ENSMUSG00000022770,…
KEGG	Human T-cell leukemia virus 1 infection	KEGG:05166	FALSE	0.00634975	2.19724	243	970	47	8947	ENSMUSG00000001729,ENSMUSG00000004936,ENSMUSG00000005469,ENSMUSG00000005732,ENSMUSG00000014767,ENSMUSG00000015605,ENSMUSG00000016206,ENSMUSG00000017652,ENSMUSG00000018983,ENSMUSG00000019699,ENSMUSG00000020107,ENSMUSG00000020167,ENSMUSG00000020687,ENSMUSG00000020919,ENSMUSG00000021611,ENSMUSG00000021816,ENSMUSG00000021936,ENSMUSG00000022092,ENSMUSG00000022521,ENSMUSG00000022770,ENSMUSG00000023206,…
GO:MF	damaged DNA binding	GO:0003684	FALSE	0.00657436	2.18215	64	2287	18	25177	ENSMUSG00000017146,ENSMUSG00000020608,ENSMUSG00000022521,ENSMUSG00000023953,ENSMUSG00000024174,ENSMUSG00000026082,ENSMUSG00000026648,ENSMUSG00000028426,ENSMUSG00000031095,ENSMUSG00000031536,ENSMUSG00000031583,ENSMUSG00000032298,ENSMUSG00000033762,ENSMUSG00000034748,ENSMUSG00000041238,ENSMUSG00000043909,ENSMUSG00000070425,ENSMUSG00000099481
GO:BP	regulation of mitochondrion organization	GO:0010821	FALSE	0.00668593	2.17484	144	2287	30	27205	ENSMUSG00000001729,ENSMUSG00000020220,ENSMUSG00000020527,ENSMUSG00000021044,ENSMUSG00000021109,ENSMUSG00000022378,ENSMUSG00000022412,ENSMUSG00000022789,ENSMUSG00000024533,ENSMUSG00000024778,ENSMUSG00000025261,ENSMUSG00000027381,ENSMUSG00000028086,ENSMUSG00000028455,ENSMUSG00000029020,ENSMUSG00000029104,ENSMUSG00000031161,ENSMUSG00000032633,ENSMUSG00000033918,ENSMUSG00000035069,ENSMUSG00000035284,…
GO:MF	phosphatase binding	GO:0019902	FALSE	0.00691248	2.16037	231	2287	42	25177	ENSMUSG00000001415,ENSMUSG00000001729,ENSMUSG00000002205,ENSMUSG00000020038,ENSMUSG00000020196,ENSMUSG00000020516,ENSMUSG00000020687,ENSMUSG00000020717,ENSMUSG00000021277,ENSMUSG00000021457,ENSMUSG00000021686,ENSMUSG00000021816,ENSMUSG00000021936,ENSMUSG00000022607,ENSMUSG00000022770,ENSMUSG00000024542,ENSMUSG00000024908,ENSMUSG00000024976,ENSMUSG00000026728,ENSMUSG00000027540,ENSMUSG00000027544,…
GO:CC	cis-Golgi network	GO:0005801	FALSE	0.00698052	2.15611	66	2275	17	27262	ENSMUSG00000002546,ENSMUSG00000005823,ENSMUSG00000010392,ENSMUSG00000016206,ENSMUSG00000020634,ENSMUSG00000022270,ENSMUSG00000024941,ENSMUSG00000030643,ENSMUSG00000031684,ENSMUSG00000034893,ENSMUSG00000037646,ENSMUSG00000040407,ENSMUSG00000060550,ENSMUSG00000061232,ENSMUSG00000062526,ENSMUSG00000063406,ENSMUSG00000073409
GO:BP	rRNA metabolic process	GO:0016072	FALSE	0.00721614	2.1417	253	2287	44	27205	ENSMUSG00000001785,ENSMUSG00000004356,ENSMUSG00000013973,ENSMUSG00000017264,ENSMUSG00000018433,ENSMUSG00000018921,ENSMUSG00000021149,ENSMUSG00000022191,ENSMUSG00000022672,ENSMUSG00000024404,ENSMUSG00000025264,ENSMUSG00000025290,ENSMUSG00000026127,ENSMUSG00000028495,ENSMUSG00000028706,ENSMUSG00000029599,ENSMUSG00000030929,ENSMUSG00000032187,ENSMUSG00000032410,ENSMUSG00000033909,ENSMUSG00000034321,…
GO:MF	nuclease activity	GO:0004518	FALSE	0.00741379	2.12996	224	2287	41	25177	ENSMUSG00000017264,ENSMUSG00000018583,ENSMUSG00000019088,ENSMUSG00000020166,ENSMUSG00000020630,ENSMUSG00000022191,ENSMUSG00000024446,ENSMUSG00000024906,ENSMUSG00000025077,ENSMUSG00000025937,ENSMUSG00000026648,ENSMUSG00000027639,ENSMUSG00000028842,ENSMUSG00000029647,ENSMUSG00000030609,ENSMUSG00000030924,ENSMUSG00000030929,ENSMUSG00000031583,ENSMUSG00000031601,ENSMUSG00000031652,ENSMUSG00000031928,…
KEGG	Epstein-Barr virus infection	KEGG:05169	FALSE	0.00749497	2.12523	224	970	44	8947	ENSMUSG00000001729,ENSMUSG00000002325,ENSMUSG00000005087,ENSMUSG00000005540,ENSMUSG00000005625,ENSMUSG00000016206,ENSMUSG00000017652,ENSMUSG00000018983,ENSMUSG00000019699,ENSMUSG00000021277,ENSMUSG00000021408,ENSMUSG00000021457,ENSMUSG00000021936,ENSMUSG00000022971,ENSMUSG00000024308,ENSMUSG00000024778,ENSMUSG00000024927,ENSMUSG00000025498,ENSMUSG00000026616,ENSMUSG00000026728,ENSMUSG00000026914,…
GO:BP	regulation of RNA splicing	GO:0043484	FALSE	0.00755759	2.12162	190	2287	36	27205	ENSMUSG00000002107,ENSMUSG00000004980,ENSMUSG00000005506,ENSMUSG00000010608,ENSMUSG00000015165,ENSMUSG00000020069,ENSMUSG00000021738,ENSMUSG00000022139,ENSMUSG00000022185,ENSMUSG00000022338,ENSMUSG00000023010,ENSMUSG00000025362,ENSMUSG00000027620,ENSMUSG00000027751,ENSMUSG00000027763,ENSMUSG00000028134,ENSMUSG00000028382,ENSMUSG00000028676,ENSMUSG00000028899,ENSMUSG00000029068,ENSMUSG00000029290,…
GO:CC	Golgi stack	GO:0005795	FALSE	0.00773035	2.1118	145	2275	28	27262	ENSMUSG00000002546,ENSMUSG00000010392,ENSMUSG00000013846,ENSMUSG00000014959,ENSMUSG00000020132,ENSMUSG00000020386,ENSMUSG00000022885,ENSMUSG00000023143,ENSMUSG00000024851,ENSMUSG00000025575,ENSMUSG00000026878,ENSMUSG00000027522,ENSMUSG00000028413,ENSMUSG00000029516,ENSMUSG00000030643,ENSMUSG00000031684,ENSMUSG00000031835,ENSMUSG00000032182,ENSMUSG00000033192,ENSMUSG00000034109,ENSMUSG00000035778,…
GO:BP	positive regulation of leukocyte mediated immunity	GO:0002705	FALSE	0.00775966	2.11016	145	2287	30	27205	ENSMUSG00000002221,ENSMUSG00000005540,ENSMUSG00000015314,ENSMUSG00000016206,ENSMUSG00000017652,ENSMUSG00000020641,ENSMUSG00000020919,ENSMUSG00000022378,ENSMUSG00000024402,ENSMUSG00000025573,ENSMUSG00000026395,ENSMUSG00000026399,ENSMUSG00000026471,ENSMUSG00000027164,ENSMUSG00000027347,ENSMUSG00000028284,ENSMUSG00000029053,ENSMUSG00000029254,ENSMUSG00000032688,ENSMUSG00000039217,ENSMUSG00000039264,…
GO:BP	DNA biosynthetic process	GO:0071897	FALSE	0.0077964	2.10811	198	2287	37	27205	ENSMUSG00000004980,ENSMUSG00000006281,ENSMUSG00000017264,ENSMUSG00000019214,ENSMUSG00000019841,ENSMUSG00000020063,ENSMUSG00000020474,ENSMUSG00000020718,ENSMUSG00000020778,ENSMUSG00000020898,ENSMUSG00000021611,ENSMUSG00000021958,ENSMUSG00000023944,ENSMUSG00000023953,ENSMUSG00000024174,ENSMUSG00000024190,ENSMUSG00000024854,ENSMUSG00000026082,ENSMUSG00000026393,ENSMUSG00000029454,ENSMUSG00000030733,…
GO:CC	endoplasmic reticulum exit site	GO:0070971	FALSE	0.00786099	2.10452	31	2275	11	27262	ENSMUSG00000020386,ENSMUSG00000026924,ENSMUSG00000035325,ENSMUSG00000036273,ENSMUSG00000036391,ENSMUSG00000056050,ENSMUSG00000060550,ENSMUSG00000061232,ENSMUSG00000062526,ENSMUSG00000063406,ENSMUSG00000073409
KEGG	Phosphatidylinositol signaling system	KEGG:04070	FALSE	0.00808502	2.09232	96	970	24	8947	ENSMUSG00000000276,ENSMUSG00000001173,ENSMUSG00000004815,ENSMUSG00000015214,ENSMUSG00000022973,ENSMUSG00000025240,ENSMUSG00000025357,ENSMUSG00000026113,ENSMUSG00000026737,ENSMUSG00000030102,ENSMUSG00000030269,ENSMUSG00000030660,ENSMUSG00000031918,ENSMUSG00000033526,ENSMUSG00000033628,ENSMUSG00000034354,ENSMUSG00000037940,ENSMUSG00000038861,ENSMUSG00000039936,ENSMUSG00000040061,ENSMUSG00000040479,…
GO:MF	nuclear receptor binding	GO:0016922	FALSE	0.00811591	2.09066	158	2287	32	25177	ENSMUSG00000002455,ENSMUSG00000003778,ENSMUSG00000004099,ENSMUSG00000005886,ENSMUSG00000007880,ENSMUSG00000018160,ENSMUSG00000018501,ENSMUSG00000020038,ENSMUSG00000020063,ENSMUSG00000020647,ENSMUSG00000020919,ENSMUSG00000021109,ENSMUSG00000021488,ENSMUSG00000024218,ENSMUSG00000027985,ENSMUSG00000028397,ENSMUSG00000029221,ENSMUSG00000029478,ENSMUSG00000029599,ENSMUSG00000029833,ENSMUSG00000030061,…
GO:BP	negative regulation of G2/M transition of mitotic cell cycle	GO:0010972	FALSE	0.00818918	2.08676	64	2287	18	27205	ENSMUSG00000017146,ENSMUSG00000017291,ENSMUSG00000020326,ENSMUSG00000021958,ENSMUSG00000022960,ENSMUSG00000025374,ENSMUSG00000025878,ENSMUSG00000026196,ENSMUSG00000029022,ENSMUSG00000031928,ENSMUSG00000032555,ENSMUSG00000034218,ENSMUSG00000035234,ENSMUSG00000038544,ENSMUSG00000041238,ENSMUSG00000045409,ENSMUSG00000061288,ENSMUSG00000068580
GO:CC	catalytic step 2 spliceosome	GO:0071013	FALSE	0.00830463	2.08068	101	2275	22	27262	ENSMUSG00000002455,ENSMUSG00000004980,ENSMUSG00000005687,ENSMUSG00000007050,ENSMUSG00000021413,ENSMUSG00000021713,ENSMUSG00000022771,ENSMUSG00000025134,ENSMUSG00000027014,ENSMUSG00000027593,ENSMUSG00000027655,ENSMUSG00000028809,ENSMUSG00000028902,ENSMUSG00000029427,ENSMUSG00000030512,ENSMUSG00000032423,ENSMUSG00000034889,ENSMUSG00000039218,ENSMUSG00000039630,ENSMUSG00000042079,ENSMUSG00000060373,…
GO:BP	regulation of DNA recombination	GO:0000018	FALSE	0.00839885	2.07578	131	2287	28	27205	ENSMUSG00000002221,ENSMUSG00000003778,ENSMUSG00000005465,ENSMUSG00000008604,ENSMUSG00000017652,ENSMUSG00000020752,ENSMUSG00000022508,ENSMUSG00000024174,ENSMUSG00000024240,ENSMUSG00000025134,ENSMUSG00000026395,ENSMUSG00000029505,ENSMUSG00000029920,ENSMUSG00000030254,ENSMUSG00000034206,ENSMUSG00000034748,ENSMUSG00000035266,ENSMUSG00000038685,ENSMUSG00000041238,ENSMUSG00000041471,ENSMUSG00000043909,…
GO:BP	lymphocyte homeostasis	GO:0002260	FALSE	0.00844659	2.07332	83	2287	21	27205	ENSMUSG00000001729,ENSMUSG00000001750,ENSMUSG00000005583,ENSMUSG00000019842,ENSMUSG00000020919,ENSMUSG00000021022,ENSMUSG00000021109,ENSMUSG00000021816,ENSMUSG00000024610,ENSMUSG00000024778,ENSMUSG00000026842,ENSMUSG00000027381,ENSMUSG00000028495,ENSMUSG00000030707,ENSMUSG00000031093,ENSMUSG00000034801,ENSMUSG00000039264,ENSMUSG00000039936,ENSMUSG00000043505,ENSMUSG00000057672,ENSMUSG00000058818
GO:CC	ruffle	GO:0001726	FALSE	0.0084728	2.07197	185	2275	33	27262	ENSMUSG00000002365,ENSMUSG00000004677,ENSMUSG00000005871,ENSMUSG00000006273,ENSMUSG00000015766,ENSMUSG00000017774,ENSMUSG00000018334,ENSMUSG00000020476,ENSMUSG00000020689,ENSMUSG00000020717,ENSMUSG00000025609,ENSMUSG00000026024,ENSMUSG00000026383,ENSMUSG00000026842,ENSMUSG00000026979,ENSMUSG00000027115,ENSMUSG00000027247,ENSMUSG00000027523,ENSMUSG00000028059,ENSMUSG00000030269,ENSMUSG00000030279,…
GO:BP	nuclear-transcribed mRNA catabolic process	GO:0000956	FALSE	0.00869552	2.0607	117	2287	26	27205	ENSMUSG00000001415,ENSMUSG00000006019,ENSMUSG00000017264,ENSMUSG00000020166,ENSMUSG00000020454,ENSMUSG00000020576,ENSMUSG00000023952,ENSMUSG00000029647,ENSMUSG00000030655,ENSMUSG00000031601,ENSMUSG00000032410,ENSMUSG00000032423,ENSMUSG00000033991,ENSMUSG00000034218,ENSMUSG00000034681,ENSMUSG00000035139,ENSMUSG00000035649,ENSMUSG00000036270,ENSMUSG00000036550,ENSMUSG00000038398,ENSMUSG00000039630,…
GO:BP	positive regulation of cell projection organization	GO:0031346	FALSE	0.00966266	2.0149	435	2287	65	27205	ENSMUSG00000000861,ENSMUSG00000002546,ENSMUSG00000004936,ENSMUSG00000005732,ENSMUSG00000005871,ENSMUSG00000006699,ENSMUSG00000007038,ENSMUSG00000015291,ENSMUSG00000015605,ENSMUSG00000015766,ENSMUSG00000018293,ENSMUSG00000018507,ENSMUSG00000019843,ENSMUSG00000020063,ENSMUSG00000020132,ENSMUSG00000020476,ENSMUSG00000020716,ENSMUSG00000020745,ENSMUSG00000021224,ENSMUSG00000021365,ENSMUSG00000022789,…
GO:BP	regulation of response to cytokine stimulus	GO:0060759	FALSE	0.00979211	2.00912	154	2287	31	27205	ENSMUSG00000001034,ENSMUSG00000018160,ENSMUSG00000020745,ENSMUSG00000021109,ENSMUSG00000021408,ENSMUSG00000021457,ENSMUSG00000022552,ENSMUSG00000024610,ENSMUSG00000025340,ENSMUSG00000025498,ENSMUSG00000025860,ENSMUSG00000026395,ENSMUSG00000027514,ENSMUSG00000027639,ENSMUSG00000027951,ENSMUSG00000029254,ENSMUSG00000031392,ENSMUSG00000031601,ENSMUSG00000032661,ENSMUSG00000033538,ENSMUSG00000034889,…
GO:BP	response to UV	GO:0009411	TRUE	0.00979211	2.00912	154	2287	31	27205	ENSMUSG00000001729,ENSMUSG00000002342,ENSMUSG00000005102,ENSMUSG00000006360,ENSMUSG00000018449,ENSMUSG00000020063,ENSMUSG00000021694,ENSMUSG00000021936,ENSMUSG00000021948,ENSMUSG00000022521,ENSMUSG00000023953,ENSMUSG00000024242,ENSMUSG00000024588,ENSMUSG00000024927,ENSMUSG00000026082,ENSMUSG00000028086,ENSMUSG00000030254,ENSMUSG00000031095,ENSMUSG00000031583,ENSMUSG00000031652,ENSMUSG00000032267,…
GO:BP	regulation of miRNA transcription	GO:1902893	FALSE	0.00996187	2.00166	71	2287	19	27205	ENSMUSG00000000823,ENSMUSG00000002250,ENSMUSG00000015605,ENSMUSG00000018501,ENSMUSG00000021109,ENSMUSG00000021611,ENSMUSG00000022463,ENSMUSG00000024515,ENSMUSG00000024927,ENSMUSG00000028163,ENSMUSG00000029478,ENSMUSG00000031902,ENSMUSG00000032187,ENSMUSG00000037992,ENSMUSG00000042292,ENSMUSG00000060601,ENSMUSG00000062593,ENSMUSG00000112023,ENSMUSG00000112148
GO:BP	leukocyte homeostasis	GO:0001776	FALSE	0.0101008	1.99564	125	2287	27	27205	ENSMUSG00000001729,ENSMUSG00000001750,ENSMUSG00000005583,ENSMUSG00000019842,ENSMUSG00000020716,ENSMUSG00000020919,ENSMUSG00000021022,ENSMUSG00000021048,ENSMUSG00000021109,ENSMUSG00000021816,ENSMUSG00000024610,ENSMUSG00000024778,ENSMUSG00000026842,ENSMUSG00000027381,ENSMUSG00000028495,ENSMUSG00000030707,ENSMUSG00000031093,ENSMUSG00000034801,ENSMUSG00000039217,ENSMUSG00000039264,ENSMUSG00000039936,…
GO:BP	negative regulation of protein ubiquitination	GO:0031397	FALSE	0.0103766	1.98394	84	2287	21	27205	ENSMUSG00000001729,ENSMUSG00000019843,ENSMUSG00000020038,ENSMUSG00000021149,ENSMUSG00000021958,ENSMUSG00000023150,ENSMUSG00000026771,ENSMUSG00000026842,ENSMUSG00000026977,ENSMUSG00000029674,ENSMUSG00000029910,ENSMUSG00000030505,ENSMUSG00000031652,ENSMUSG00000032612,ENSMUSG00000038160,ENSMUSG00000040084,ENSMUSG00000049502,ENSMUSG00000060216,ENSMUSG00000063268,ENSMUSG00000067567,ENSMUSG00000079363
GO:MF	lipid kinase activity	GO:0001727	FALSE	0.0110681	1.95593	38	2287	13	25177	ENSMUSG00000000276,ENSMUSG00000004815,ENSMUSG00000025357,ENSMUSG00000026737,ENSMUSG00000029916,ENSMUSG00000030660,ENSMUSG00000033628,ENSMUSG00000034218,ENSMUSG00000035891,ENSMUSG00000038861,ENSMUSG00000039936,ENSMUSG00000040479,ENSMUSG00000075256
GO:CC	fibrillar center	GO:0001650	FALSE	0.0113995	1.94311	148	2275	28	27262	ENSMUSG00000003154,ENSMUSG00000009828,ENSMUSG00000014030,ENSMUSG00000015176,ENSMUSG00000018449,ENSMUSG00000020063,ENSMUSG00000020064,ENSMUSG00000020250,ENSMUSG00000020532,ENSMUSG00000020641,ENSMUSG00000021500,ENSMUSG00000022255,ENSMUSG00000025077,ENSMUSG00000025862,ENSMUSG00000026020,ENSMUSG00000026127,ENSMUSG00000031697,ENSMUSG00000031715,ENSMUSG00000032187,ENSMUSG00000032688,ENSMUSG00000033326,…
GO:BP	negative regulation of protein localization	GO:1903828	FALSE	0.0114438	1.94143	233	2287	41	27205	ENSMUSG00000002944,ENSMUSG00000009092,ENSMUSG00000015291,ENSMUSG00000018442,ENSMUSG00000020063,ENSMUSG00000020580,ENSMUSG00000020641,ENSMUSG00000020716,ENSMUSG00000021224,ENSMUSG00000022338,ENSMUSG00000022391,ENSMUSG00000022841,ENSMUSG00000024454,ENSMUSG00000025245,ENSMUSG00000026196,ENSMUSG00000026222,ENSMUSG00000027984,ENSMUSG00000028277,ENSMUSG00000029174,ENSMUSG00000029440,ENSMUSG00000029616,…
KEGG	Glucagon signaling pathway	KEGG:04922	FALSE	0.0114568	1.94094	104	970	25	8947	ENSMUSG00000001729,ENSMUSG00000005469,ENSMUSG00000019699,ENSMUSG00000020063,ENSMUSG00000020532,ENSMUSG00000021816,ENSMUSG00000022092,ENSMUSG00000022521,ENSMUSG00000024639,ENSMUSG00000025958,ENSMUSG00000027104,ENSMUSG00000027523,ENSMUSG00000027936,ENSMUSG00000028466,ENSMUSG00000030102,ENSMUSG00000030815,ENSMUSG00000031295,ENSMUSG00000032294,ENSMUSG00000034055,ENSMUSG00000036879,ENSMUSG00000037112,…
GO:MF	kinase regulator activity	GO:0019207	TRUE	0.0116208	1.93476	275	2287	47	25177	ENSMUSG00000001729,ENSMUSG00000002997,ENSMUSG00000004815,ENSMUSG00000004936,ENSMUSG00000005871,ENSMUSG00000010538,ENSMUSG00000017291,ENSMUSG00000020167,ENSMUSG00000020326,ENSMUSG00000020612,ENSMUSG00000021548,ENSMUSG00000021981,ENSMUSG00000023944,ENSMUSG00000024122,ENSMUSG00000024142,ENSMUSG00000024639,ENSMUSG00000025147,ENSMUSG00000025583,ENSMUSG00000026024,ENSMUSG00000027523,ENSMUSG00000028252,…
GO:CC	DNA repair complex	GO:1990391	FALSE	0.0118067	1.92787	22	2275	9	27262	ENSMUSG00000017146,ENSMUSG00000020412,ENSMUSG00000022672,ENSMUSG00000026648,ENSMUSG00000034023,ENSMUSG00000034218,ENSMUSG00000038774,ENSMUSG00000043909,ENSMUSG00000058318
GO:CC	SWI/SNF complex	GO:0016514	TRUE	0.0120661	1.91843	27	2275	10	27262	ENSMUSG00000000861,ENSMUSG00000007880,ENSMUSG00000024826,ENSMUSG00000024921,ENSMUSG00000029438,ENSMUSG00000029681,ENSMUSG00000032187,ENSMUSG00000037013,ENSMUSG00000042323,ENSMUSG00000070808
GO:BP	protein targeting	GO:0006605	FALSE	0.0122617	1.91145	308	2287	50	27205	ENSMUSG00000001844,ENSMUSG00000014504,ENSMUSG00000015291,ENSMUSG00000016534,ENSMUSG00000017288,ENSMUSG00000017774,ENSMUSG00000019518,ENSMUSG00000019843,ENSMUSG00000020128,ENSMUSG00000020220,ENSMUSG00000020740,ENSMUSG00000021686,ENSMUSG00000021709,ENSMUSG00000021884,ENSMUSG00000021917,ENSMUSG00000021969,ENSMUSG00000022285,ENSMUSG00000022412,ENSMUSG00000024392,ENSMUSG00000025220,ENSMUSG00000025340,…
GO:BP	miRNA transcription	GO:0061614	FALSE	0.0124734	1.90401	72	2287	19	27205	ENSMUSG00000000823,ENSMUSG00000002250,ENSMUSG00000015605,ENSMUSG00000018501,ENSMUSG00000021109,ENSMUSG00000021611,ENSMUSG00000022463,ENSMUSG00000024515,ENSMUSG00000024927,ENSMUSG00000028163,ENSMUSG00000029478,ENSMUSG00000031902,ENSMUSG00000032187,ENSMUSG00000037992,ENSMUSG00000042292,ENSMUSG00000060601,ENSMUSG00000062593,ENSMUSG00000112023,ENSMUSG00000112148
GO:BP	mitophagy	GO:0000423	FALSE	0.0124949	1.90327	37	2287	13	27205	ENSMUSG00000002820,ENSMUSG00000004264,ENSMUSG00000009995,ENSMUSG00000020220,ENSMUSG00000022270,ENSMUSG00000025261,ENSMUSG00000029020,ENSMUSG00000031161,ENSMUSG00000035284,ENSMUSG00000040506,ENSMUSG00000041935,ENSMUSG00000068329,ENSMUSG00000068663
GO:BP	DNA methylation-dependent heterochromatin formation	GO:0006346	FALSE	0.0126184	1.899	27	2287	11	27205	ENSMUSG00000004099,ENSMUSG00000024513,ENSMUSG00000025001,ENSMUSG00000027478,ENSMUSG00000032187,ENSMUSG00000032712,ENSMUSG00000034543,ENSMUSG00000039089,ENSMUSG00000040613,ENSMUSG00000040651,ENSMUSG00000079184
GO:BP	negative regulation of cell-cell adhesion	GO:0022408	FALSE	0.0126372	1.89835	202	2287	37	27205	ENSMUSG00000000244,ENSMUSG00000001034,ENSMUSG00000001729,ENSMUSG00000004936,ENSMUSG00000020612,ENSMUSG00000021149,ENSMUSG00000021948,ENSMUSG00000022508,ENSMUSG00000022607,ENSMUSG00000022770,ENSMUSG00000024610,ENSMUSG00000026383,ENSMUSG00000026842,ENSMUSG00000026977,ENSMUSG00000027508,ENSMUSG00000027598,ENSMUSG00000027985,ENSMUSG00000028042,ENSMUSG00000029554,ENSMUSG00000029603,ENSMUSG00000030748,…
GO:BP	regulation of binding	GO:0051098	FALSE	0.0126891	1.89657	412	2287	62	27205	ENSMUSG00000001729,ENSMUSG00000002546,ENSMUSG00000006699,ENSMUSG00000008855,ENSMUSG00000015149,ENSMUSG00000015165,ENSMUSG00000020063,ENSMUSG00000020788,ENSMUSG00000021149,ENSMUSG00000021488,ENSMUSG00000021611,ENSMUSG00000021936,ENSMUSG00000021958,ENSMUSG00000022125,ENSMUSG00000023010,ENSMUSG00000023118,ENSMUSG00000023944,ENSMUSG00000024002,ENSMUSG00000024513,ENSMUSG00000024515,ENSMUSG00000025158,…
GO:MF	exonuclease activity	GO:0004527	FALSE	0.0127568	1.89426	73	2287	19	25177	ENSMUSG00000017264,ENSMUSG00000020166,ENSMUSG00000025077,ENSMUSG00000026648,ENSMUSG00000029647,ENSMUSG00000030609,ENSMUSG00000030924,ENSMUSG00000030929,ENSMUSG00000031583,ENSMUSG00000031601,ENSMUSG00000031928,ENSMUSG00000032410,ENSMUSG00000036550,ENSMUSG00000039176,ENSMUSG00000039236,ENSMUSG00000040482,ENSMUSG00000042787,ENSMUSG00000050891,ENSMUSG00000052160
GO:BP	negative regulation of cell cycle G2/M phase transition	GO:1902750	FALSE	0.0132341	1.8783	66	2287	18	27205	ENSMUSG00000017146,ENSMUSG00000017291,ENSMUSG00000020326,ENSMUSG00000021958,ENSMUSG00000022960,ENSMUSG00000025374,ENSMUSG00000025878,ENSMUSG00000026196,ENSMUSG00000029022,ENSMUSG00000031928,ENSMUSG00000032555,ENSMUSG00000034218,ENSMUSG00000035234,ENSMUSG00000038544,ENSMUSG00000041238,ENSMUSG00000045409,ENSMUSG00000061288,ENSMUSG00000068580
GO:BP	regulation of nucleocytoplasmic transport	GO:0046822	FALSE	0.0133201	1.87549	134	2287	28	27205	ENSMUSG00000001855,ENSMUSG00000002944,ENSMUSG00000005469,ENSMUSG00000008450,ENSMUSG00000015176,ENSMUSG00000017146,ENSMUSG00000019907,ENSMUSG00000020716,ENSMUSG00000021948,ENSMUSG00000021952,ENSMUSG00000022391,ENSMUSG00000023944,ENSMUSG00000024454,ENSMUSG00000026196,ENSMUSG00000026222,ENSMUSG00000026667,ENSMUSG00000033411,ENSMUSG00000034748,ENSMUSG00000035268,ENSMUSG00000037940,ENSMUSG00000041390,…
GO:CC	PML body	GO:0016605	FALSE	0.0133864	1.87334	104	2275	22	27262	ENSMUSG00000001034,ENSMUSG00000009575,ENSMUSG00000018449,ENSMUSG00000020063,ENSMUSG00000020190,ENSMUSG00000020454,ENSMUSG00000020608,ENSMUSG00000021611,ENSMUSG00000022504,ENSMUSG00000024943,ENSMUSG00000026222,ENSMUSG00000029720,ENSMUSG00000031229,ENSMUSG00000031652,ENSMUSG00000031928,ENSMUSG00000032409,ENSMUSG00000032555,ENSMUSG00000033596,ENSMUSG00000034974,ENSMUSG00000039236,ENSMUSG00000039852,…
GO:BP	double-strand break repair via nonhomologous end joining	GO:0006303	FALSE	0.0136288	1.86554	60	2287	17	27205	ENSMUSG00000020474,ENSMUSG00000021377,ENSMUSG00000021694,ENSMUSG00000022672,ENSMUSG00000024174,ENSMUSG00000026648,ENSMUSG00000026914,ENSMUSG00000031536,ENSMUSG00000031928,ENSMUSG00000034206,ENSMUSG00000035266,ENSMUSG00000039354,ENSMUSG00000041471,ENSMUSG00000043909,ENSMUSG00000045098,ENSMUSG00000057406,ENSMUSG00000059851
GO:BP	viral genome replication	GO:0019079	FALSE	0.0138411	1.85883	127	2287	27	27205	ENSMUSG00000002845,ENSMUSG00000005102,ENSMUSG00000009585,ENSMUSG00000020641,ENSMUSG00000024091,ENSMUSG00000027951,ENSMUSG00000029561,ENSMUSG00000031601,ENSMUSG00000031652,ENSMUSG00000032178,ENSMUSG00000032661,ENSMUSG00000032712,ENSMUSG00000033628,ENSMUSG00000034543,ENSMUSG00000034653,ENSMUSG00000037331,ENSMUSG00000037742,ENSMUSG00000038160,ENSMUSG00000038884,ENSMUSG00000039236,ENSMUSG00000040651,…
GO:BP	negative regulation of intrinsic apoptotic signaling pathway	GO:2001243	FALSE	0.0141493	1.84926	99	2287	23	27205	ENSMUSG00000001034,ENSMUSG00000001729,ENSMUSG00000002342,ENSMUSG00000004936,ENSMUSG00000005087,ENSMUSG00000020063,ENSMUSG00000021109,ENSMUSG00000023010,ENSMUSG00000023150,ENSMUSG00000024610,ENSMUSG00000025001,ENSMUSG00000026977,ENSMUSG00000027540,ENSMUSG00000028466,ENSMUSG00000032115,ENSMUSG00000032534,ENSMUSG00000033918,ENSMUSG00000036273,ENSMUSG00000037062,ENSMUSG00000037369,ENSMUSG00000038084,…
GO:BP	positive regulation of T cell differentiation	GO:0045582	FALSE	0.0142246	1.84696	120	2287	26	27205	ENSMUSG00000007817,ENSMUSG00000007880,ENSMUSG00000020919,ENSMUSG00000021457,ENSMUSG00000021686,ENSMUSG00000022508,ENSMUSG00000024610,ENSMUSG00000026395,ENSMUSG00000027347,ENSMUSG00000027985,ENSMUSG00000028042,ENSMUSG00000029053,ENSMUSG00000030748,ENSMUSG00000032187,ENSMUSG00000032688,ENSMUSG00000036712,ENSMUSG00000037992,ENSMUSG00000039217,ENSMUSG00000039264,ENSMUSG00000040506,ENSMUSG00000042323,…
GO:BP	cytoplasmic translation	GO:0002181	FALSE	0.0148432	1.82847	157	2287	31	27205	ENSMUSG00000000740,ENSMUSG00000020743,ENSMUSG00000022884,ENSMUSG00000025290,ENSMUSG00000025362,ENSMUSG00000027170,ENSMUSG00000027236,ENSMUSG00000028495,ENSMUSG00000028683,ENSMUSG00000031171,ENSMUSG00000031960,ENSMUSG00000032294,ENSMUSG00000032423,ENSMUSG00000032518,ENSMUSG00000037563,ENSMUSG00000039630,ENSMUSG00000040952,ENSMUSG00000046364,ENSMUSG00000049751,ENSMUSG00000056076,ENSMUSG00000057147,…
GO:CC	euchromatin	GO:0000791	FALSE	0.0158555	1.79982	70	2275	17	27262	ENSMUSG00000001280,ENSMUSG00000006476,ENSMUSG00000014767,ENSMUSG00000017264,ENSMUSG00000018921,ENSMUSG00000020063,ENSMUSG00000020167,ENSMUSG00000021109,ENSMUSG00000025958,ENSMUSG00000029004,ENSMUSG00000029833,ENSMUSG00000032187,ENSMUSG00000032235,ENSMUSG00000033991,ENSMUSG00000034269,ENSMUSG00000059439,ENSMUSG00000079036
GO:CC	ciliary basal body	GO:0036064	FALSE	0.0168416	1.77362	175	2275	31	27262	ENSMUSG00000000028,ENSMUSG00000001039,ENSMUSG00000001729,ENSMUSG00000009828,ENSMUSG00000017858,ENSMUSG00000019986,ENSMUSG00000020776,ENSMUSG00000021365,ENSMUSG00000021918,ENSMUSG00000022364,ENSMUSG00000022607,ENSMUSG00000023066,ENSMUSG00000026504,ENSMUSG00000026790,ENSMUSG00000026927,ENSMUSG00000026966,ENSMUSG00000028256,ENSMUSG00000030323,ENSMUSG00000031161,ENSMUSG00000031592,ENSMUSG00000033257,…
GO:BP	activation of GTPase activity	GO:0090630	FALSE	0.0169271	1.77142	100	2287	23	27205	ENSMUSG00000011832,ENSMUSG00000021027,ENSMUSG00000021365,ENSMUSG00000022391,ENSMUSG00000023923,ENSMUSG00000026721,ENSMUSG00000027347,ENSMUSG00000029174,ENSMUSG00000030583,ENSMUSG00000035437,ENSMUSG00000035697,ENSMUSG00000036246,ENSMUSG00000036644,ENSMUSG00000037110,ENSMUSG00000039046,ENSMUSG00000039201,ENSMUSG00000039678,ENSMUSG00000039813,ENSMUSG00000039844,ENSMUSG00000040247,ENSMUSG00000042700,…
GO:BP	regulation of cell cycle G2/M phase transition	GO:1902749	FALSE	0.0170237	1.76895	114	2287	25	27205	ENSMUSG00000002221,ENSMUSG00000017146,ENSMUSG00000017291,ENSMUSG00000020326,ENSMUSG00000020898,ENSMUSG00000021958,ENSMUSG00000022960,ENSMUSG00000024002,ENSMUSG00000025374,ENSMUSG00000025878,ENSMUSG00000026196,ENSMUSG00000029022,ENSMUSG00000029283,ENSMUSG00000031928,ENSMUSG00000032555,ENSMUSG00000033862,ENSMUSG00000034218,ENSMUSG00000035234,ENSMUSG00000038544,ENSMUSG00000041238,ENSMUSG00000042557,…
GO:CC	centriolar satellite	GO:0034451	FALSE	0.0171465	1.76582	113	2275	23	27262	ENSMUSG00000018008,ENSMUSG00000020792,ENSMUSG00000022364,ENSMUSG00000026455,ENSMUSG00000026504,ENSMUSG00000027620,ENSMUSG00000028256,ENSMUSG00000030279,ENSMUSG00000030748,ENSMUSG00000031592,ENSMUSG00000033885,ENSMUSG00000035919,ENSMUSG00000036225,ENSMUSG00000036948,ENSMUSG00000037321,ENSMUSG00000042632,ENSMUSG00000047248,ENSMUSG00000056260,ENSMUSG00000056531,ENSMUSG00000057110,ENSMUSG00000061313,…
GO:CC	phagophore assembly site	GO:0000407	FALSE	0.0171695	1.76524	39	2275	12	27262	ENSMUSG00000024773,ENSMUSG00000031889,ENSMUSG00000032308,ENSMUSG00000033124,ENSMUSG00000033382,ENSMUSG00000033628,ENSMUSG00000038160,ENSMUSG00000039382,ENSMUSG00000041341,ENSMUSG00000047767,ENSMUSG00000059439,ENSMUSG00000109493
GO:BP	protein autoubiquitination	GO:0051865	FALSE	0.0174123	1.75914	80	2287	20	27205	ENSMUSG00000017146,ENSMUSG00000021694,ENSMUSG00000025326,ENSMUSG00000026196,ENSMUSG00000026792,ENSMUSG00000026977,ENSMUSG00000027164,ENSMUSG00000027598,ENSMUSG00000028423,ENSMUSG00000030254,ENSMUSG00000030921,ENSMUSG00000035247,ENSMUSG00000036273,ENSMUSG00000036503,ENSMUSG00000038876,ENSMUSG00000049502,ENSMUSG00000052299,ENSMUSG00000055850,ENSMUSG00000078578,ENSMUSG00000091896
GO:BP	protein autophosphorylation	GO:0046777	FALSE	0.0176183	1.75404	237	2287	41	27205	ENSMUSG00000001034,ENSMUSG00000005102,ENSMUSG00000005469,ENSMUSG00000017291,ENSMUSG00000019843,ENSMUSG00000020190,ENSMUSG00000021408,ENSMUSG00000021457,ENSMUSG00000021948,ENSMUSG00000022607,ENSMUSG00000024002,ENSMUSG00000025060,ENSMUSG00000026201,ENSMUSG00000026395,ENSMUSG00000026667,ENSMUSG00000026842,ENSMUSG00000027692,ENSMUSG00000029454,ENSMUSG00000029471,ENSMUSG00000029833,ENSMUSG00000030655,…
GO:BP	myeloid cell homeostasis	GO:0002262	FALSE	0.0177642	1.75046	197	2287	36	27205	ENSMUSG00000001280,ENSMUSG00000006705,ENSMUSG00000015605,ENSMUSG00000018160,ENSMUSG00000018654,ENSMUSG00000019842,ENSMUSG00000020167,ENSMUSG00000020716,ENSMUSG00000020919,ENSMUSG00000021048,ENSMUSG00000021109,ENSMUSG00000021461,ENSMUSG00000022185,ENSMUSG00000022508,ENSMUSG00000022672,ENSMUSG00000024588,ENSMUSG00000025290,ENSMUSG00000026815,ENSMUSG00000027381,ENSMUSG00000027951,ENSMUSG00000028382,…
GO:CC	nuclear periphery	GO:0034399	FALSE	0.0187252	1.72757	152	2275	28	27262	ENSMUSG00000002221,ENSMUSG00000004264,ENSMUSG00000004815,ENSMUSG00000004980,ENSMUSG00000006281,ENSMUSG00000006476,ENSMUSG00000021694,ENSMUSG00000021738,ENSMUSG00000021948,ENSMUSG00000025862,ENSMUSG00000026222,ENSMUSG00000026728,ENSMUSG00000026815,ENSMUSG00000029053,ENSMUSG00000029478,ENSMUSG00000032187,ENSMUSG00000034543,ENSMUSG00000037262,ENSMUSG00000037286,ENSMUSG00000038759,ENSMUSG00000039630,…
GO:BP	protein monoubiquitination	GO:0006513	FALSE	0.0188026	1.72578	87	2287	21	27205	ENSMUSG00000003437,ENSMUSG00000004018,ENSMUSG00000007570,ENSMUSG00000017146,ENSMUSG00000021461,ENSMUSG00000022517,ENSMUSG00000025261,ENSMUSG00000026196,ENSMUSG00000026455,ENSMUSG00000026977,ENSMUSG00000027598,ENSMUSG00000028453,ENSMUSG00000030254,ENSMUSG00000031095,ENSMUSG00000032815,ENSMUSG00000033623,ENSMUSG00000035890,ENSMUSG00000049502,ENSMUSG00000057367,ENSMUSG00000059995,ENSMUSG00000078578
GO:BP	maintenance of cell number	GO:0098727	FALSE	0.020128	1.6962	206	2287	37	27205	ENSMUSG00000003437,ENSMUSG00000007880,ENSMUSG00000012076,ENSMUSG00000012114,ENSMUSG00000020166,ENSMUSG00000020397,ENSMUSG00000020454,ENSMUSG00000021461,ENSMUSG00000021936,ENSMUSG00000022141,ENSMUSG00000024260,ENSMUSG00000024826,ENSMUSG00000024943,ENSMUSG00000025862,ENSMUSG00000026556,ENSMUSG00000026873,ENSMUSG00000027304,ENSMUSG00000028397,ENSMUSG00000029267,ENSMUSG00000029438,ENSMUSG00000029475,…
GO:BP	B cell activation	GO:0042113	FALSE	0.0202218	1.69418	418	2287	62	27205	ENSMUSG00000000732,ENSMUSG00000000861,ENSMUSG00000001750,ENSMUSG00000002221,ENSMUSG00000004264,ENSMUSG00000005465,ENSMUSG00000005583,ENSMUSG00000008193,ENSMUSG00000008496,ENSMUSG00000013846,ENSMUSG00000017652,ENSMUSG00000018168,ENSMUSG00000019842,ENSMUSG00000020167,ENSMUSG00000020474,ENSMUSG00000020919,ENSMUSG00000021022,ENSMUSG00000021457,ENSMUSG00000021948,ENSMUSG00000022508,ENSMUSG00000022672,…
GO:MF	general transcription initiation factor binding	GO:0140296	FALSE	0.0207359	1.68328	57	2287	16	25177	ENSMUSG00000014767,ENSMUSG00000015176,ENSMUSG00000018160,ENSMUSG00000020114,ENSMUSG00000024218,ENSMUSG00000024927,ENSMUSG00000025583,ENSMUSG00000026020,ENSMUSG00000028899,ENSMUSG00000030319,ENSMUSG00000033543,ENSMUSG00000039630,ENSMUSG00000040565,ENSMUSG00000042079,ENSMUSG00000049658,ENSMUSG00000053477
GO:BP	negative regulation of mRNA catabolic process	GO:1902373	FALSE	0.0209169	1.6795	68	2287	18	27205	ENSMUSG00000006019,ENSMUSG00000019842,ENSMUSG00000020454,ENSMUSG00000020576,ENSMUSG00000020680,ENSMUSG00000032423,ENSMUSG00000033499,ENSMUSG00000035139,ENSMUSG00000037331,ENSMUSG00000038398,ENSMUSG00000039630,ENSMUSG00000040028,ENSMUSG00000040613,ENSMUSG00000041459,ENSMUSG00000045193,ENSMUSG00000054065,ENSMUSG00000060373,ENSMUSG00000068823
GO:BP	somatic recombination of immunoglobulin gene segments	GO:0016447	FALSE	0.0209169	1.6795	68	2287	18	27205	ENSMUSG00000000732,ENSMUSG00000002221,ENSMUSG00000005465,ENSMUSG00000017652,ENSMUSG00000020167,ENSMUSG00000022508,ENSMUSG00000022672,ENSMUSG00000026395,ENSMUSG00000029687,ENSMUSG00000030067,ENSMUSG00000031536,ENSMUSG00000040899,ENSMUSG00000041471,ENSMUSG00000042208,ENSMUSG00000043909,ENSMUSG00000045098,ENSMUSG00000057406,ENSMUSG00000059851
GO:BP	negative regulation of RNA catabolic process	GO:1902369	FALSE	0.0213084	1.67145	81	2287	20	27205	ENSMUSG00000006019,ENSMUSG00000019842,ENSMUSG00000020454,ENSMUSG00000020576,ENSMUSG00000020680,ENSMUSG00000024120,ENSMUSG00000032423,ENSMUSG00000033499,ENSMUSG00000035139,ENSMUSG00000037331,ENSMUSG00000038398,ENSMUSG00000039630,ENSMUSG00000040028,ENSMUSG00000040613,ENSMUSG00000041459,ENSMUSG00000042167,ENSMUSG00000045193,ENSMUSG00000054065,ENSMUSG00000060373,ENSMUSG00000068823
GO:BP	positive regulation of cytokine production involved in immune response	GO:0002720	FALSE	0.0213084	1.67145	81	2287	20	27205	ENSMUSG00000002944,ENSMUSG00000020063,ENSMUSG00000020641,ENSMUSG00000021457,ENSMUSG00000024610,ENSMUSG00000026399,ENSMUSG00000027164,ENSMUSG00000028284,ENSMUSG00000029053,ENSMUSG00000032688,ENSMUSG00000033538,ENSMUSG00000037012,ENSMUSG00000038264,ENSMUSG00000039217,ENSMUSG00000039264,ENSMUSG00000040296,ENSMUSG00000042333,ENSMUSG00000043505,ENSMUSG00000044350,ENSMUSG00000044583
GO:BP	glycerophospholipid biosynthetic process	GO:0046474	FALSE	0.0217677	1.66219	183	2287	34	27205	ENSMUSG00000000276,ENSMUSG00000004815,ENSMUSG00000009995,ENSMUSG00000017715,ENSMUSG00000017721,ENSMUSG00000023791,ENSMUSG00000024145,ENSMUSG00000024843,ENSMUSG00000025357,ENSMUSG00000025728,ENSMUSG00000026113,ENSMUSG00000026737,ENSMUSG00000030655,ENSMUSG00000030660,ENSMUSG00000030990,ENSMUSG00000031381,ENSMUSG00000033192,ENSMUSG00000033628,ENSMUSG00000034218,ENSMUSG00000037062,ENSMUSG00000037940,…
GO:CC	protein kinase complex	GO:1902911	FALSE	0.0222075	1.6535	130	2275	25	27262	ENSMUSG00000002997,ENSMUSG00000005469,ENSMUSG00000020326,ENSMUSG00000020612,ENSMUSG00000021548,ENSMUSG00000021639,ENSMUSG00000022672,ENSMUSG00000023923,ENSMUSG00000024002,ENSMUSG00000028252,ENSMUSG00000028284,ENSMUSG00000029068,ENSMUSG00000029385,ENSMUSG00000030815,ENSMUSG00000031295,ENSMUSG00000033862,ENSMUSG00000034055,ENSMUSG00000036879,ENSMUSG00000038205,ENSMUSG00000042015,ENSMUSG00000050697,…
GO:MF	deacetylase activity	GO:0019213	FALSE	0.0227364	1.64328	35	2287	12	25177	ENSMUSG00000008855,ENSMUSG00000015149,ENSMUSG00000020063,ENSMUSG00000024454,ENSMUSG00000031161,ENSMUSG00000034748,ENSMUSG00000039308,ENSMUSG00000040771,ENSMUSG00000041774,ENSMUSG00000054021,ENSMUSG00000062906,ENSMUSG00000067567
GO:CC	clathrin coat	GO:0030118	FALSE	0.0227535	1.64295	46	2275	13	27262	ENSMUSG00000009090,ENSMUSG00000019518,ENSMUSG00000021686,ENSMUSG00000021824,ENSMUSG00000022841,ENSMUSG00000022973,ENSMUSG00000023830,ENSMUSG00000023923,ENSMUSG00000028552,ENSMUSG00000034940,ENSMUSG00000035203,ENSMUSG00000040701,ENSMUSG00000054702
KEGG	Neurotrophin signaling pathway	KEGG:04722	FALSE	0.0234683	1.62952	121	970	27	8947	ENSMUSG00000001034,ENSMUSG00000001729,ENSMUSG00000004936,ENSMUSG00000006699,ENSMUSG00000010609,ENSMUSG00000019699,ENSMUSG00000020170,ENSMUSG00000021936,ENSMUSG00000021948,ENSMUSG00000024122,ENSMUSG00000024927,ENSMUSG00000026842,ENSMUSG00000027164,ENSMUSG00000028163,ENSMUSG00000030220,ENSMUSG00000030595,ENSMUSG00000030733,ENSMUSG00000031392,ENSMUSG00000034801,ENSMUSG00000036333,ENSMUSG00000039844,…
GO:CC	ATPase complex	GO:1904949	FALSE	0.0235059	1.62882	146	2275	27	27262	ENSMUSG00000000861,ENSMUSG00000001750,ENSMUSG00000002748,ENSMUSG00000003778,ENSMUSG00000006273,ENSMUSG00000007880,ENSMUSG00000017774,ENSMUSG00000021377,ENSMUSG00000024513,ENSMUSG00000024826,ENSMUSG00000024921,ENSMUSG00000029438,ENSMUSG00000029505,ENSMUSG00000029681,ENSMUSG00000031715,ENSMUSG00000032187,ENSMUSG00000033379,ENSMUSG00000034154,ENSMUSG00000035021,ENSMUSG00000036180,ENSMUSG00000037013,…
KEGG	Tuberculosis	KEGG:05152	FALSE	0.0237166	1.62495	180	970	36	8947	ENSMUSG00000001729,ENSMUSG00000001750,ENSMUSG00000005774,ENSMUSG00000016481,ENSMUSG00000016534,ENSMUSG00000018334,ENSMUSG00000019699,ENSMUSG00000021457,ENSMUSG00000021816,ENSMUSG00000021936,ENSMUSG00000022092,ENSMUSG00000022504,ENSMUSG00000022521,ENSMUSG00000022965,ENSMUSG00000022969,ENSMUSG00000023994,ENSMUSG00000024610,ENSMUSG00000024927,ENSMUSG00000025958,ENSMUSG00000026656,ENSMUSG00000027164,…
GO:MF	phosphatidylinositol-3-phosphate binding	GO:0032266	TRUE	0.0238063	1.62331	46	2287	14	25177	ENSMUSG00000020590,ENSMUSG00000022808,ENSMUSG00000024104,ENSMUSG00000024773,ENSMUSG00000030231,ENSMUSG00000035392,ENSMUSG00000037646,ENSMUSG00000038844,ENSMUSG00000039382,ENSMUSG00000041341,ENSMUSG00000066440,ENSMUSG00000066621,ENSMUSG00000068580,ENSMUSG00000109493
GO:BP	regulation of intrinsic apoptotic signaling pathway	GO:2001242	FALSE	0.0239845	1.62007	176	2287	33	27205	ENSMUSG00000001034,ENSMUSG00000001729,ENSMUSG00000002342,ENSMUSG00000004936,ENSMUSG00000005087,ENSMUSG00000017707,ENSMUSG00000020063,ENSMUSG00000020124,ENSMUSG00000021109,ENSMUSG00000022789,ENSMUSG00000023010,ENSMUSG00000023150,ENSMUSG00000024610,ENSMUSG00000025001,ENSMUSG00000026977,ENSMUSG00000027381,ENSMUSG00000027540,ENSMUSG00000028086,ENSMUSG00000028466,ENSMUSG00000029616,ENSMUSG00000032115,…
GO:CC	nuclear matrix	GO:0016363	FALSE	0.0242258	1.61572	123	2275	24	27262	ENSMUSG00000002221,ENSMUSG00000004264,ENSMUSG00000004815,ENSMUSG00000004980,ENSMUSG00000006281,ENSMUSG00000006476,ENSMUSG00000021694,ENSMUSG00000021738,ENSMUSG00000021948,ENSMUSG00000025862,ENSMUSG00000026728,ENSMUSG00000026815,ENSMUSG00000029053,ENSMUSG00000029478,ENSMUSG00000032187,ENSMUSG00000034543,ENSMUSG00000037262,ENSMUSG00000037286,ENSMUSG00000039630,ENSMUSG00000042323,ENSMUSG00000046201,…
GO:BP	positive regulation of leukocyte cell-cell adhesion	GO:1903039	FALSE	0.024632	1.6085	265	2287	44	27205	ENSMUSG00000000732,ENSMUSG00000000791,ENSMUSG00000005087,ENSMUSG00000005465,ENSMUSG00000007817,ENSMUSG00000007880,ENSMUSG00000020919,ENSMUSG00000021457,ENSMUSG00000021686,ENSMUSG00000022378,ENSMUSG00000022508,ENSMUSG00000024610,ENSMUSG00000024927,ENSMUSG00000026395,ENSMUSG00000026399,ENSMUSG00000026842,ENSMUSG00000027164,ENSMUSG00000027347,ENSMUSG00000027985,ENSMUSG00000028042,ENSMUSG00000029053,…
GO:BP	endocytic recycling	GO:0032456	FALSE	0.0259731	1.58548	82	2287	20	27205	ENSMUSG00000001376,ENSMUSG00000002668,ENSMUSG00000017288,ENSMUSG00000020740,ENSMUSG00000022808,ENSMUSG00000024983,ENSMUSG00000026878,ENSMUSG00000026927,ENSMUSG00000027247,ENSMUSG00000027291,ENSMUSG00000027522,ENSMUSG00000028552,ENSMUSG00000029462,ENSMUSG00000031153,ENSMUSG00000034867,ENSMUSG00000035392,ENSMUSG00000036943,ENSMUSG00000037270,ENSMUSG00000037646,ENSMUSG00000039840
KEGG	T cell receptor signaling pathway	KEGG:04660	FALSE	0.0263067	1.57993	103	970	24	8947	ENSMUSG00000001729,ENSMUSG00000004936,ENSMUSG00000006699,ENSMUSG00000019699,ENSMUSG00000019843,ENSMUSG00000021816,ENSMUSG00000021936,ENSMUSG00000022092,ENSMUSG00000022770,ENSMUSG00000024122,ENSMUSG00000024927,ENSMUSG00000026395,ENSMUSG00000027347,ENSMUSG00000027544,ENSMUSG00000028163,ENSMUSG00000028284,ENSMUSG00000029217,ENSMUSG00000030595,ENSMUSG00000031902,ENSMUSG00000032688,ENSMUSG00000034801,…
GO:CC	Golgi medial cisterna	GO:0005797	FALSE	0.0266131	1.5749	24	2275	9	27262	ENSMUSG00000010392,ENSMUSG00000013846,ENSMUSG00000014959,ENSMUSG00000022885,ENSMUSG00000031684,ENSMUSG00000032182,ENSMUSG00000060550,ENSMUSG00000061232,ENSMUSG00000073409
GO:BP	positive regulation of T cell activation	GO:0050870	FALSE	0.0267491	1.57269	241	2287	41	27205	ENSMUSG00000000732,ENSMUSG00000000791,ENSMUSG00000005465,ENSMUSG00000007817,ENSMUSG00000007880,ENSMUSG00000020919,ENSMUSG00000021457,ENSMUSG00000021686,ENSMUSG00000022378,ENSMUSG00000022508,ENSMUSG00000024610,ENSMUSG00000026395,ENSMUSG00000026399,ENSMUSG00000026842,ENSMUSG00000027164,ENSMUSG00000027347,ENSMUSG00000027985,ENSMUSG00000028042,ENSMUSG00000029053,ENSMUSG00000030707,ENSMUSG00000030748,…
GO:BP	regulation of heterochromatin organization	GO:0120261	FALSE	0.026822	1.57151	24	2287	10	27205	ENSMUSG00000004099,ENSMUSG00000032712,ENSMUSG00000034543,ENSMUSG00000035021,ENSMUSG00000039089,ENSMUSG00000040613,ENSMUSG00000040651,ENSMUSG00000041229,ENSMUSG00000042557,ENSMUSG00000079184
GO:BP	regulation of heterochromatin formation	GO:0031445	FALSE	0.026822	1.57151	24	2287	10	27205	ENSMUSG00000004099,ENSMUSG00000032712,ENSMUSG00000034543,ENSMUSG00000035021,ENSMUSG00000039089,ENSMUSG00000040613,ENSMUSG00000040651,ENSMUSG00000041229,ENSMUSG00000042557,ENSMUSG00000079184
GO:BP	alpha-beta T cell activation	GO:0046631	FALSE	0.0271339	1.56649	177	2287	33	27205	ENSMUSG00000000791,ENSMUSG00000001750,ENSMUSG00000002028,ENSMUSG00000015314,ENSMUSG00000016206,ENSMUSG00000020641,ENSMUSG00000021457,ENSMUSG00000021686,ENSMUSG00000022508,ENSMUSG00000026395,ENSMUSG00000026399,ENSMUSG00000026842,ENSMUSG00000027104,ENSMUSG00000027598,ENSMUSG00000027985,ENSMUSG00000028042,ENSMUSG00000028455,ENSMUSG00000029053,ENSMUSG00000030067,ENSMUSG00000030748,ENSMUSG00000032175,…
GO:BP	glycerolipid biosynthetic process	GO:0045017	FALSE	0.0277347	1.55698	225	2287	39	27205	ENSMUSG00000000276,ENSMUSG00000004815,ENSMUSG00000009995,ENSMUSG00000017715,ENSMUSG00000017721,ENSMUSG00000022555,ENSMUSG00000023791,ENSMUSG00000024052,ENSMUSG00000024145,ENSMUSG00000024843,ENSMUSG00000025357,ENSMUSG00000025728,ENSMUSG00000026113,ENSMUSG00000026737,ENSMUSG00000030655,ENSMUSG00000030660,ENSMUSG00000030990,ENSMUSG00000031278,ENSMUSG00000031381,ENSMUSG00000031903,ENSMUSG00000033192,…
GO:BP	rRNA processing	GO:0006364	FALSE	0.0280504	1.55206	217	2287	38	27205	ENSMUSG00000001785,ENSMUSG00000004356,ENSMUSG00000017264,ENSMUSG00000018433,ENSMUSG00000018921,ENSMUSG00000021149,ENSMUSG00000022191,ENSMUSG00000022672,ENSMUSG00000024404,ENSMUSG00000025264,ENSMUSG00000025290,ENSMUSG00000026127,ENSMUSG00000028495,ENSMUSG00000028706,ENSMUSG00000029599,ENSMUSG00000030929,ENSMUSG00000033909,ENSMUSG00000034321,ENSMUSG00000035266,ENSMUSG00000037563,ENSMUSG00000038299,…
GO:BP	stem cell population maintenance	GO:0019827	FALSE	0.0282371	1.54918	201	2287	36	27205	ENSMUSG00000003437,ENSMUSG00000007880,ENSMUSG00000012076,ENSMUSG00000012114,ENSMUSG00000020166,ENSMUSG00000020397,ENSMUSG00000020454,ENSMUSG00000021461,ENSMUSG00000021936,ENSMUSG00000022141,ENSMUSG00000024260,ENSMUSG00000024826,ENSMUSG00000024943,ENSMUSG00000025862,ENSMUSG00000026556,ENSMUSG00000026873,ENSMUSG00000027304,ENSMUSG00000028397,ENSMUSG00000029267,ENSMUSG00000029438,ENSMUSG00000029475,…
KEGG	Salmonella infection	KEGG:05132	FALSE	0.0286608	1.54271	251	970	46	8947	ENSMUSG00000001729,ENSMUSG00000002365,ENSMUSG00000004936,ENSMUSG00000006699,ENSMUSG00000017132,ENSMUSG00000018008,ENSMUSG00000018293,ENSMUSG00000019699,ENSMUSG00000020340,ENSMUSG00000020580,ENSMUSG00000020792,ENSMUSG00000021408,ENSMUSG00000021936,ENSMUSG00000022074,ENSMUSG00000023944,ENSMUSG00000024927,ENSMUSG00000025241,ENSMUSG00000026395,ENSMUSG00000027012,ENSMUSG00000027164,ENSMUSG00000027291,…
GO:MF	histone H3K4 methyltransferase activity	GO:0042800	FALSE	0.0287291	1.54168	21	2287	9	25177	ENSMUSG00000002028,ENSMUSG00000026603,ENSMUSG00000028053,ENSMUSG00000029004,ENSMUSG00000038056,ENSMUSG00000048154,ENSMUSG00000051977,ENSMUSG00000054823,ENSMUSG00000056770
KEGG	Toxoplasmosis	KEGG:05145	FALSE	0.0296803	1.52753	110	970	25	8947	ENSMUSG00000001729,ENSMUSG00000017652,ENSMUSG00000019699,ENSMUSG00000021936,ENSMUSG00000022504,ENSMUSG00000022965,ENSMUSG00000022969,ENSMUSG00000024122,ENSMUSG00000024927,ENSMUSG00000025860,ENSMUSG00000026639,ENSMUSG00000027164,ENSMUSG00000028163,ENSMUSG00000028284,ENSMUSG00000030595,ENSMUSG00000031392,ENSMUSG00000032000,ENSMUSG00000032089,ENSMUSG00000032175,ENSMUSG00000041538,ENSMUSG00000046879,…
GO:MF	single-stranded RNA binding	GO:0003727	TRUE	0.0301166	1.52119	97	2287	22	25177	ENSMUSG00000017264,ENSMUSG00000021012,ENSMUSG00000022201,ENSMUSG00000024831,ENSMUSG00000025937,ENSMUSG00000028842,ENSMUSG00000029507,ENSMUSG00000029647,ENSMUSG00000032178,ENSMUSG00000032423,ENSMUSG00000035842,ENSMUSG00000037921,ENSMUSG00000039630,ENSMUSG00000039850,ENSMUSG00000040296,ENSMUSG00000042079,ENSMUSG00000044583,ENSMUSG00000045193,ENSMUSG00000053411,ENSMUSG00000060373,ENSMUSG00000066568,…
GO:BP	phospholipid biosynthetic process	GO:0008654	FALSE	0.0302911	1.51868	234	2287	40	27205	ENSMUSG00000000276,ENSMUSG00000002250,ENSMUSG00000004815,ENSMUSG00000009995,ENSMUSG00000017715,ENSMUSG00000017721,ENSMUSG00000019139,ENSMUSG00000021302,ENSMUSG00000023791,ENSMUSG00000024091,ENSMUSG00000024145,ENSMUSG00000024843,ENSMUSG00000025357,ENSMUSG00000025728,ENSMUSG00000026113,ENSMUSG00000026737,ENSMUSG00000030655,ENSMUSG00000030660,ENSMUSG00000030990,ENSMUSG00000031381,ENSMUSG00000033192,…
GO:BP	vesicle organization	GO:0016050	FALSE	0.0303696	1.51756	344	2287	53	27205	ENSMUSG00000000374,ENSMUSG00000004319,ENSMUSG00000006273,ENSMUSG00000009090,ENSMUSG00000009894,ENSMUSG00000010392,ENSMUSG00000015243,ENSMUSG00000020088,ENSMUSG00000020386,ENSMUSG00000020745,ENSMUSG00000020876,ENSMUSG00000020946,ENSMUSG00000021375,ENSMUSG00000021686,ENSMUSG00000021824,ENSMUSG00000022841,ENSMUSG00000022973,ENSMUSG00000024091,ENSMUSG00000024983,ENSMUSG00000025188,ENSMUSG00000025958,…
GO:MF	14-3-3 protein binding	GO:0071889	FALSE	0.0310883	1.5074	47	2287	14	25177	ENSMUSG00000001729,ENSMUSG00000018334,ENSMUSG00000019907,ENSMUSG00000025583,ENSMUSG00000027544,ENSMUSG00000029053,ENSMUSG00000036006,ENSMUSG00000038604,ENSMUSG00000038861,ENSMUSG00000060012,ENSMUSG00000060216,ENSMUSG00000060550,ENSMUSG00000061232,ENSMUSG00000073409
KEGG	Homologous recombination	KEGG:03440	FALSE	0.0322031	1.4921	41	970	13	8947	ENSMUSG00000017146,ENSMUSG00000018841,ENSMUSG00000024854,ENSMUSG00000024906,ENSMUSG00000025878,ENSMUSG00000026196,ENSMUSG00000030166,ENSMUSG00000031928,ENSMUSG00000032555,ENSMUSG00000034218,ENSMUSG00000034329,ENSMUSG00000035234,ENSMUSG00000041238
GO:BP	regulation of TOR signaling	GO:0032006	FALSE	0.0331605	1.47938	111	2287	24	27205	ENSMUSG00000001127,ENSMUSG00000001366,ENSMUSG00000004815,ENSMUSG00000019699,ENSMUSG00000020063,ENSMUSG00000021109,ENSMUSG00000021306,ENSMUSG00000024142,ENSMUSG00000024454,ENSMUSG00000024958,ENSMUSG00000025583,ENSMUSG00000027650,ENSMUSG00000028030,ENSMUSG00000029454,ENSMUSG00000031010,ENSMUSG00000032633,ENSMUSG00000034218,ENSMUSG00000037426,ENSMUSG00000041718,ENSMUSG00000042447,ENSMUSG00000050697,…
GO:BP	mature B cell differentiation	GO:0002335	FALSE	0.0332116	1.47871	40	2287	13	27205	ENSMUSG00000008496,ENSMUSG00000013846,ENSMUSG00000022508,ENSMUSG00000025573,ENSMUSG00000029570,ENSMUSG00000029629,ENSMUSG00000030724,ENSMUSG00000031093,ENSMUSG00000032688,ENSMUSG00000041515,ENSMUSG00000051212,ENSMUSG00000062593,ENSMUSG00000112148
GO:BP	post-Golgi vesicle-mediated transport	GO:0006892	FALSE	0.0336713	1.47274	97	2287	22	27205	ENSMUSG00000019518,ENSMUSG00000020128,ENSMUSG00000020740,ENSMUSG00000024127,ENSMUSG00000024983,ENSMUSG00000026577,ENSMUSG00000026878,ENSMUSG00000026924,ENSMUSG00000028552,ENSMUSG00000029462,ENSMUSG00000031889,ENSMUSG00000032312,ENSMUSG00000033335,ENSMUSG00000034593,ENSMUSG00000034602,ENSMUSG00000034973,ENSMUSG00000038671,ENSMUSG00000038708,ENSMUSG00000038844,ENSMUSG00000040701,ENSMUSG00000061244,…
GO:CC	serine/threonine protein kinase complex	GO:1902554	FALSE	0.0345049	1.46212	118	2275	23	27262	ENSMUSG00000002997,ENSMUSG00000005469,ENSMUSG00000020326,ENSMUSG00000020612,ENSMUSG00000021548,ENSMUSG00000021639,ENSMUSG00000022672,ENSMUSG00000023923,ENSMUSG00000024002,ENSMUSG00000028252,ENSMUSG00000028284,ENSMUSG00000029068,ENSMUSG00000029385,ENSMUSG00000030815,ENSMUSG00000031295,ENSMUSG00000033862,ENSMUSG00000034055,ENSMUSG00000036879,ENSMUSG00000038205,ENSMUSG00000042015,ENSMUSG00000069631,…
GO:MF	nucleotidyltransferase activity	GO:0016779	FALSE	0.0348776	1.45745	140	2287	28	25177	ENSMUSG00000006281,ENSMUSG00000019841,ENSMUSG00000020273,ENSMUSG00000020474,ENSMUSG00000020718,ENSMUSG00000021611,ENSMUSG00000022476,ENSMUSG00000023953,ENSMUSG00000024854,ENSMUSG00000026082,ENSMUSG00000028032,ENSMUSG00000028683,ENSMUSG00000029561,ENSMUSG00000030282,ENSMUSG00000031536,ENSMUSG00000032661,ENSMUSG00000033021,ENSMUSG00000034032,ENSMUSG00000034206,ENSMUSG00000034610,ENSMUSG00000034748,…
GO:BP	signal transduction by p53 class mediator	GO:0072331	FALSE	0.0357292	1.44698	156	2287	30	27205	ENSMUSG00000002221,ENSMUSG00000005087,ENSMUSG00000017843,ENSMUSG00000018983,ENSMUSG00000020063,ENSMUSG00000020124,ENSMUSG00000024392,ENSMUSG00000024610,ENSMUSG00000025647,ENSMUSG00000026222,ENSMUSG00000026603,ENSMUSG00000026977,ENSMUSG00000029833,ENSMUSG00000029863,ENSMUSG00000030609,ENSMUSG00000031229,ENSMUSG00000031826,ENSMUSG00000032267,ENSMUSG00000032409,ENSMUSG00000032534,ENSMUSG00000034218,…
GO:BP	RNA methylation	GO:0001510	FALSE	0.0357901	1.44624	77	2287	19	27205	ENSMUSG00000004127,ENSMUSG00000006732,ENSMUSG00000007610,ENSMUSG00000019039,ENSMUSG00000022721,ENSMUSG00000025899,ENSMUSG00000028706,ENSMUSG00000030264,ENSMUSG00000031171,ENSMUSG00000033439,ENSMUSG00000034442,ENSMUSG00000038279,ENSMUSG00000040720,ENSMUSG00000050312,ENSMUSG00000051730,ENSMUSG00000055660,ENSMUSG00000060950,ENSMUSG00000067369,ENSMUSG00000090290
KEGG	Th17 cell differentiation	KEGG:04659	FALSE	0.0358698	1.44527	105	970	24	8947	ENSMUSG00000000791,ENSMUSG00000005465,ENSMUSG00000020919,ENSMUSG00000021109,ENSMUSG00000021816,ENSMUSG00000021936,ENSMUSG00000022092,ENSMUSG00000022952,ENSMUSG00000022965,ENSMUSG00000023944,ENSMUSG00000024515,ENSMUSG00000024927,ENSMUSG00000027544,ENSMUSG00000028163,ENSMUSG00000030595,ENSMUSG00000030745,ENSMUSG00000030748,ENSMUSG00000031902,ENSMUSG00000032175,ENSMUSG00000037992,ENSMUSG00000039656,…
KEGG	Osteoclast differentiation	KEGG:04380	FALSE	0.0358857	1.44508	124	970	27	8947	ENSMUSG00000001729,ENSMUSG00000002325,ENSMUSG00000004936,ENSMUSG00000019699,ENSMUSG00000019843,ENSMUSG00000020689,ENSMUSG00000021457,ENSMUSG00000021816,ENSMUSG00000021936,ENSMUSG00000022092,ENSMUSG00000022965,ENSMUSG00000022971,ENSMUSG00000024927,ENSMUSG00000025958,ENSMUSG00000026656,ENSMUSG00000027164,ENSMUSG00000027544,ENSMUSG00000028163,ENSMUSG00000028284,ENSMUSG00000029217,ENSMUSG00000032175,…
GO:CC	outer membrane	GO:0019867	FALSE	0.0362091	1.44118	224	2275	36	27262	ENSMUSG00000004264,ENSMUSG00000005899,ENSMUSG00000008450,ENSMUSG00000009995,ENSMUSG00000013465,ENSMUSG00000020516,ENSMUSG00000020527,ENSMUSG00000020641,ENSMUSG00000021704,ENSMUSG00000022412,ENSMUSG00000022704,ENSMUSG00000022789,ENSMUSG00000024120,ENSMUSG00000024259,ENSMUSG00000024533,ENSMUSG00000025059,ENSMUSG00000026270,ENSMUSG00000027104,ENSMUSG00000029020,ENSMUSG00000031278,ENSMUSG00000031924,…
GO:CC	organelle outer membrane	GO:0031968	FALSE	0.0362091	1.44118	224	2275	36	27262	ENSMUSG00000004264,ENSMUSG00000005899,ENSMUSG00000008450,ENSMUSG00000009995,ENSMUSG00000013465,ENSMUSG00000020516,ENSMUSG00000020527,ENSMUSG00000020641,ENSMUSG00000021704,ENSMUSG00000022412,ENSMUSG00000022704,ENSMUSG00000022789,ENSMUSG00000024120,ENSMUSG00000024259,ENSMUSG00000024533,ENSMUSG00000025059,ENSMUSG00000026270,ENSMUSG00000027104,ENSMUSG00000029020,ENSMUSG00000031278,ENSMUSG00000031924,…
GO:MF	demethylase activity	GO:0032451	FALSE	0.0369159	1.43279	42	2287	13	25177	ENSMUSG00000024201,ENSMUSG00000028397,ENSMUSG00000028690,ENSMUSG00000029475,ENSMUSG00000030180,ENSMUSG00000030811,ENSMUSG00000033326,ENSMUSG00000037369,ENSMUSG00000037876,ENSMUSG00000040174,ENSMUSG00000041229,ENSMUSG00000044098,ENSMUSG00000079036
GO:BP	regulation of telomere maintenance via telomere lengthening	GO:1904356	FALSE	0.0370424	1.4313	58	2287	16	27205	ENSMUSG00000004980,ENSMUSG00000017264,ENSMUSG00000020778,ENSMUSG00000020898,ENSMUSG00000021958,ENSMUSG00000024174,ENSMUSG00000026393,ENSMUSG00000029454,ENSMUSG00000034024,ENSMUSG00000034218,ENSMUSG00000038000,ENSMUSG00000038685,ENSMUSG00000039630,ENSMUSG00000039738,ENSMUSG00000060373,ENSMUSG00000063358
GO:CC	clathrin adaptor complex	GO:0030131	FALSE	0.0385112	1.41441	25	2275	9	27262	ENSMUSG00000009090,ENSMUSG00000019518,ENSMUSG00000021686,ENSMUSG00000021824,ENSMUSG00000022841,ENSMUSG00000023923,ENSMUSG00000028552,ENSMUSG00000040701,ENSMUSG00000054702
GO:BP	lipoprotein metabolic process	GO:0042157	FALSE	0.0388119	1.41103	149	2287	29	27205	ENSMUSG00000001844,ENSMUSG00000015243,ENSMUSG00000017721,ENSMUSG00000020689,ENSMUSG00000021969,ENSMUSG00000023791,ENSMUSG00000024145,ENSMUSG00000025157,ENSMUSG00000025728,ENSMUSG00000025786,ENSMUSG00000026643,ENSMUSG00000028403,ENSMUSG00000030471,ENSMUSG00000030990,ENSMUSG00000031381,ENSMUSG00000033628,ENSMUSG00000034218,ENSMUSG00000035798,ENSMUSG00000036304,ENSMUSG00000038160,ENSMUSG00000039382,…
GO:BP	vacuolar transport	GO:0007034	FALSE	0.0388119	1.41103	149	2287	29	27205	ENSMUSG00000016534,ENSMUSG00000017288,ENSMUSG00000019518,ENSMUSG00000019868,ENSMUSG00000020128,ENSMUSG00000020220,ENSMUSG00000020740,ENSMUSG00000021375,ENSMUSG00000021686,ENSMUSG00000022517,ENSMUSG00000023830,ENSMUSG00000024381,ENSMUSG00000024983,ENSMUSG00000026024,ENSMUSG00000027291,ENSMUSG00000027411,ENSMUSG00000029462,ENSMUSG00000031667,ENSMUSG00000032127,ENSMUSG00000033628,ENSMUSG00000033653,…
GO:BP	viral gene expression	GO:0019080	FALSE	0.0399964	1.39798	71	2287	18	27205	ENSMUSG00000001280,ENSMUSG00000005102,ENSMUSG00000009741,ENSMUSG00000018293,ENSMUSG00000021917,ENSMUSG00000024002,ENSMUSG00000024218,ENSMUSG00000026222,ENSMUSG00000027667,ENSMUSG00000027985,ENSMUSG00000032187,ENSMUSG00000038160,ENSMUSG00000038884,ENSMUSG00000041390,ENSMUSG00000041459,ENSMUSG00000056076,ENSMUSG00000056851,ENSMUSG00000068823
KEGG	Insulin signaling pathway	KEGG:04910	FALSE	0.0411615	1.38551	138	970	29	8947	ENSMUSG00000001127,ENSMUSG00000001729,ENSMUSG00000002997,ENSMUSG00000004936,ENSMUSG00000005469,ENSMUSG00000019699,ENSMUSG00000020190,ENSMUSG00000020516,ENSMUSG00000020532,ENSMUSG00000020612,ENSMUSG00000020792,ENSMUSG00000021936,ENSMUSG00000024122,ENSMUSG00000025583,ENSMUSG00000026254,ENSMUSG00000027540,ENSMUSG00000028495,ENSMUSG00000029053,ENSMUSG00000030815,ENSMUSG00000031295,ENSMUSG00000034055,…
GO:BP	mitotic DNA damage checkpoint signaling	GO:0044773	FALSE	0.0436175	1.36034	78	2287	19	27205	ENSMUSG00000017146,ENSMUSG00000017291,ENSMUSG00000017843,ENSMUSG00000020326,ENSMUSG00000022672,ENSMUSG00000022960,ENSMUSG00000024906,ENSMUSG00000025878,ENSMUSG00000027104,ENSMUSG00000029863,ENSMUSG00000031928,ENSMUSG00000032555,ENSMUSG00000033596,ENSMUSG00000034023,ENSMUSG00000034218,ENSMUSG00000035234,ENSMUSG00000040479,ENSMUSG00000045409,ENSMUSG00000061288
GO:BP	negative regulation of protein catabolic process	GO:0042177	FALSE	0.045468	1.34229	113	2287	24	27205	ENSMUSG00000006676,ENSMUSG00000013973,ENSMUSG00000015149,ENSMUSG00000019843,ENSMUSG00000020694,ENSMUSG00000023944,ENSMUSG00000024392,ENSMUSG00000024515,ENSMUSG00000024927,ENSMUSG00000026977,ENSMUSG00000028468,ENSMUSG00000029910,ENSMUSG00000031010,ENSMUSG00000031652,ENSMUSG00000031774,ENSMUSG00000032913,ENSMUSG00000033004,ENSMUSG00000033075,ENSMUSG00000037458,ENSMUSG00000038658,ENSMUSG00000045409,…
GO:BP	regulation of proteolysis involved in protein catabolic process	GO:1903050	FALSE	0.0467336	1.33037	230	2287	39	27205	ENSMUSG00000001127,ENSMUSG00000001729,ENSMUSG00000005469,ENSMUSG00000006362,ENSMUSG00000006676,ENSMUSG00000008604,ENSMUSG00000015149,ENSMUSG00000020642,ENSMUSG00000020694,ENSMUSG00000021557,ENSMUSG00000021936,ENSMUSG00000022607,ENSMUSG00000023944,ENSMUSG00000024219,ENSMUSG00000024392,ENSMUSG00000025217,ENSMUSG00000025326,ENSMUSG00000026203,ENSMUSG00000026914,ENSMUSG00000026977,ENSMUSG00000027810,…
GO:BP	negative regulation of phosphorylation	GO:0042326	FALSE	0.0478695	1.31994	376	2287	56	27205	ENSMUSG00000001729,ENSMUSG00000001774,ENSMUSG00000001785,ENSMUSG00000002997,ENSMUSG00000004815,ENSMUSG00000005871,ENSMUSG00000015133,ENSMUSG00000015149,ENSMUSG00000017548,ENSMUSG00000020063,ENSMUSG00000020612,ENSMUSG00000020716,ENSMUSG00000020717,ENSMUSG00000021738,ENSMUSG00000021948,ENSMUSG00000022672,ENSMUSG00000024122,ENSMUSG00000024190,ENSMUSG00000024639,ENSMUSG00000025340,ENSMUSG00000026395,…
GO:BP	regulation of cytokine-mediated signaling pathway	GO:0001959	FALSE	0.0480078	1.31869	143	2287	28	27205	ENSMUSG00000018160,ENSMUSG00000020745,ENSMUSG00000021109,ENSMUSG00000021408,ENSMUSG00000021457,ENSMUSG00000022552,ENSMUSG00000024610,ENSMUSG00000025340,ENSMUSG00000025498,ENSMUSG00000025860,ENSMUSG00000026395,ENSMUSG00000027514,ENSMUSG00000027639,ENSMUSG00000027951,ENSMUSG00000029254,ENSMUSG00000031392,ENSMUSG00000031601,ENSMUSG00000032661,ENSMUSG00000033538,ENSMUSG00000034889,ENSMUSG00000036712,…
GO:MF	histone demethylase activity	GO:0032452	FALSE	0.0482839	1.3162	27	2287	10	25177	ENSMUSG00000024201,ENSMUSG00000028397,ENSMUSG00000029475,ENSMUSG00000030180,ENSMUSG00000030811,ENSMUSG00000033326,ENSMUSG00000037369,ENSMUSG00000037876,ENSMUSG00000041229,ENSMUSG00000044098
GO:MF	protein demethylase activity	GO:0140457	FALSE	0.0482839	1.3162	27	2287	10	25177	ENSMUSG00000024201,ENSMUSG00000028397,ENSMUSG00000029475,ENSMUSG00000030180,ENSMUSG00000030811,ENSMUSG00000033326,ENSMUSG00000037369,ENSMUSG00000037876,ENSMUSG00000041229,ENSMUSG00000044098
GO:BP	mitotic G2/M transition checkpoint	GO:0044818	FALSE	0.048543	1.31387	53	2287	15	27205	ENSMUSG00000017146,ENSMUSG00000017291,ENSMUSG00000020326,ENSMUSG00000022960,ENSMUSG00000025374,ENSMUSG00000025878,ENSMUSG00000026196,ENSMUSG00000031928,ENSMUSG00000032555,ENSMUSG00000034218,ENSMUSG00000035234,ENSMUSG00000038544,ENSMUSG00000041238,ENSMUSG00000045409,ENSMUSG00000061288
GO:MF	tubulin binding	GO:0015631	TRUE	0.0489459	1.31028	374	2287	57	25177	ENSMUSG00000001134,ENSMUSG00000002546,ENSMUSG00000005871,ENSMUSG00000015711,ENSMUSG00000017291,ENSMUSG00000017421,ENSMUSG00000018841,ENSMUSG00000019813,ENSMUSG00000019843,ENSMUSG00000020716,ENSMUSG00000020745,ENSMUSG00000020821,ENSMUSG00000021182,ENSMUSG00000021375,ENSMUSG00000021557,ENSMUSG00000021693,ENSMUSG00000022177,ENSMUSG00000022789,ENSMUSG00000024091,ENSMUSG00000024120,ENSMUSG00000026966,…

## Sheet: double strand break repair
Genes with splicing changes in hnRNPL-deficient activated B cells in the "Double strand break repair" (GO:0006302) GO:BP category
Gene ID	Gene name	description
ENSMUSG00000000028	Cdc45	cell division cycle 45 [Source:MGI Symbol;Acc:MGI:1338073]
ENSMUSG00000003778	Brd8	bromodomain containing 8 [Source:MGI Symbol;Acc:MGI:1925906]
ENSMUSG00000007880	Arid1a	AT rich interactive domain 1A (SWI-like) [Source:MGI Symbol;Acc:MGI:1935147]
ENSMUSG00000008604	Ubqln4	ubiquilin 4 [Source:MGI Symbol;Acc:MGI:2150152]
ENSMUSG00000014243	Zswim7	zinc finger SWIM-type containing 7 [Source:MGI Symbol;Acc:MGI:1916997]
ENSMUSG00000017146	Brca1	breast cancer 1, early onset [Source:MGI Symbol;Acc:MGI:104537]
ENSMUSG00000018841	Rad51d	RAD51 paralog D [Source:MGI Symbol;Acc:MGI:1261809]
ENSMUSG00000019841	Rev3l	REV3 like, DNA directed polymerase zeta catalytic subunit [Source:MGI Symbol;Acc:MGI:1337131]
ENSMUSG00000020474	Polm	polymerase (DNA directed), mu [Source:MGI Symbol;Acc:MGI:1860191]
ENSMUSG00000020608	Smc6	structural maintenance of chromosomes 6 [Source:MGI Symbol;Acc:MGI:1914491]
ENSMUSG00000020752	Recql5	RecQ protein-like 5 [Source:MGI Symbol;Acc:MGI:2156841]
ENSMUSG00000021377	Dek	DEK proto-oncogene (DNA binding) [Source:MGI Symbol;Acc:MGI:1926209]
ENSMUSG00000021569	Trip13	thyroid hormone receptor interactor 13 [Source:MGI Symbol;Acc:MGI:1916966]
ENSMUSG00000021694	Ercc8	excision repaiross-complementing rodent repair deficiency, complementation group 8 [Source:MGI Symbol;Acc:MGI:1919241]
ENSMUSG00000022141	Nipbl	NIPBL cohesin loading factor [Source:MGI Symbol;Acc:MGI:1913976]
ENSMUSG00000022672	Prkdc	protein kinase, DNA activated, catalytic polypeptide [Source:MGI Symbol;Acc:MGI:104779]
ENSMUSG00000024174	Pot1b	protection of telomeres 1B [Source:MGI Symbol;Acc:MGI:1920086]
ENSMUSG00000024240	Epc1	enhancer of polycomb homolog 1 [Source:MGI Symbol;Acc:MGI:1278322]
ENSMUSG00000024317	Rnf138	ring finger protein 138 [Source:MGI Symbol;Acc:MGI:1929211]
ENSMUSG00000024533	Spire1	spire type actin nucleation factor 1 [Source:MGI Symbol;Acc:MGI:1915416]
ENSMUSG00000024826	Dpf2	double PHD fingers 2 [Source:MGI Symbol;Acc:MGI:109529]
ENSMUSG00000024906	Mus81	MUS81 structure-specific endonuclease subunit [Source:MGI Symbol;Acc:MGI:1918961]
ENSMUSG00000024943	Smc5	structural maintenance of chromosomes 5 [Source:MGI Symbol;Acc:MGI:2385088]
ENSMUSG00000025374	Nabp2	nucleic acid binding protein 2 [Source:MGI Symbol;Acc:MGI:1917167]
ENSMUSG00000025646	Atrip	ATR interacting protein [Source:MGI Symbol;Acc:MGI:1925349]
ENSMUSG00000025878	Uimc1	ubiquitin interaction motif containing 1 [Source:MGI Symbol;Acc:MGI:103185]
ENSMUSG00000026648	Dclre1c	DNA cross-link repair 1C [Source:MGI Symbol;Acc:MGI:2441769]
ENSMUSG00000026914	Psmd14	proteasome (prosome, macropain) 26S subunit, non-ATPase, 14 [Source:MGI Symbol;Acc:MGI:1913284]
ENSMUSG00000027639	Samhd1	SAM domain and HD domain, 1 [Source:MGI Symbol;Acc:MGI:1927468]
ENSMUSG00000028886	Eya3	EYA transcriptional coactivator and phosphatase 3 [Source:MGI Symbol;Acc:MGI:109339]
ENSMUSG00000029283	Cdc7	cell division cycle 7 (S. cerevisiae) [Source:MGI Symbol;Acc:MGI:1309511]
ENSMUSG00000029438	Bcl7a	B cell CLL/lymphoma 7A [Source:MGI Symbol;Acc:MGI:1924295]
ENSMUSG00000029505	Ep400	E1A binding protein p400 [Source:MGI Symbol;Acc:MGI:1276124]
ENSMUSG00000029681	Bcl7b	B cell CLL/lymphoma 7B [Source:MGI Symbol;Acc:MGI:1332238]
ENSMUSG00000029920	Smarcad1	SWI/SNF-related, matrix-associated actin-dependent regulator of chromatin, subfamily a, containing DEAD/H box 1 [Source:MGI Symbol;Acc:MGI:95453]
ENSMUSG00000030166	Rad52	RAD52 homolog, DNA repair protein [Source:MGI Symbol;Acc:MGI:101949]
ENSMUSG00000031536	Polb	polymerase (DNA directed), beta [Source:MGI Symbol;Acc:MGI:97740]
ENSMUSG00000031583	Wrn	Werner syndrome RecQ like helicase [Source:MGI Symbol;Acc:MGI:109635]
ENSMUSG00000031928	Mre11a	MRE11A homolog A, double strand break repair nuclease [Source:MGI Symbol;Acc:MGI:1100512]
ENSMUSG00000032187	Smarca4	SWI/SNF related, matrix associated, actin dependent regulator of chromatin, subfamily a, member 4 [Source:MGI Symbol;Acc:MGI:88192]
ENSMUSG00000033596	Rfwd3	ring finger and WD repeat domain 3 [Source:MGI Symbol;Acc:MGI:2384584]
ENSMUSG00000034023	Fancd2	Fanconi anemia, complementation group D2 [Source:MGI Symbol;Acc:MGI:2448480]
ENSMUSG00000034154	Ino80	INO80 complex subunit [Source:MGI Symbol;Acc:MGI:1915392]
ENSMUSG00000034206	Polq	polymerase (DNA directed), theta [Source:MGI Symbol;Acc:MGI:2155399]
ENSMUSG00000034218	Atm	ataxia telangiectasia mutated [Source:MGI Symbol;Acc:MGI:107202]
ENSMUSG00000034329	Brip1	BRCA1 interacting protein C-terminal helicase 1 [Source:MGI Symbol;Acc:MGI:2442836]
ENSMUSG00000034748	Sirt6	sirtuin 6 [Source:MGI Symbol;Acc:MGI:1354161]
ENSMUSG00000035234	Abraxas1	BRCA1 A complex subunit [Source:MGI Symbol;Acc:MGI:1917931]
ENSMUSG00000035266	Helq	helicase, POLQ-like [Source:MGI Symbol;Acc:MGI:2176740]
ENSMUSG00000035842	Ddx11	DEAD/H box helicase 11 [Source:MGI Symbol;Acc:MGI:2443590]
ENSMUSG00000036875	Dna2	DNA replication helicase/nuclease 2 [Source:MGI Symbol;Acc:MGI:2443732]
ENSMUSG00000038005	Hpf1	histone PARylation factor 1 [Source:MGI Symbol;Acc:MGI:1919862]
ENSMUSG00000038544	Inip	INTS3 and NABP interacting protein [Source:MGI Symbol;Acc:MGI:1913459]
ENSMUSG00000038685	Rtel1	regulator of telomere elongation helicase 1 [Source:MGI Symbol;Acc:MGI:2139369]
ENSMUSG00000039354	Smarcal1	SWI/SNF related matrix associated, actin dependent regulator of chromatin, subfamily a-like 1 [Source:MGI Symbol;Acc:MGI:1859183]
ENSMUSG00000039623	Ap5z1	adaptor-related protein complex 5, zeta 1 subunit [Source:MGI Symbol;Acc:MGI:1924908]
ENSMUSG00000039738	Slx4	SLX4 structure-specific endonuclease subunit homolog (S. cerevisiae) [Source:MGI Symbol;Acc:MGI:106299]
ENSMUSG00000041238	Rbbp8	retinoblastoma binding protein 8, endonuclease [Source:MGI Symbol;Acc:MGI:2442995]
ENSMUSG00000041471	Shld2	shieldin complex subunit 2 [Source:MGI Symbol;Acc:MGI:1922948]
ENSMUSG00000042323	Pbrm1	polybromo 1 [Source:MGI Symbol;Acc:MGI:1923998]
ENSMUSG00000043535	Setx	senataxin [Source:MGI Symbol;Acc:MGI:2443480]
ENSMUSG00000043909	Trp53bp1	transformation related protein 53 binding protein 1 [Source:MGI Symbol;Acc:MGI:1351320]
ENSMUSG00000043929	Klhl15	kelch-like 15 [Source:MGI Symbol;Acc:MGI:1923400]
ENSMUSG00000044791	Setd2	SET domain containing 2 [Source:MGI Symbol;Acc:MGI:1918177]
ENSMUSG00000045098	Kmt5b	lysine methyltransferase 5B [Source:MGI Symbol;Acc:MGI:2444557]
ENSMUSG00000045102	Poln	DNA polymerase N [Source:MGI Symbol;Acc:MGI:2675617]
ENSMUSG00000045751	Mms22l	MMS22-like, DNA repair protein [Source:MGI Symbol;Acc:MGI:2684980]
ENSMUSG00000049502	Dtx3l	deltex 3-like, E3 ubiquitin ligase [Source:MGI Symbol;Acc:MGI:2656973]
ENSMUSG00000051977	Prdm9	PR domain containing 9 [Source:MGI Symbol;Acc:MGI:2384854]
ENSMUSG00000057406	Nsd2	nuclear receptor binding SET domain protein 2 [Source:MGI Symbol;Acc:MGI:1276574]
ENSMUSG00000059474	Mbtd1	mbt domain containing 1 [Source:MGI Symbol;Acc:MGI:2143977]
ENSMUSG00000059851	Kmt5c	lysine methyltransferase 5C [Source:MGI Symbol;Acc:MGI:2385262]
ENSMUSG00000060657	Marf1	meiosis regulator and mRNA stability 1 [Source:MGI Symbol;Acc:MGI:2444505]
ENSMUSG00000066440	Zfyve26	zinc finger, FYVE domain containing 26 [Source:MGI Symbol;Acc:MGI:1924767]

## Sheet: histone modification genes
Genes with splicing changes in hnRNPL-deficient activated B cells in the "histone modification" (GO:0016570) GO:BP category
Gene ID	Gene name	description
ENSMUSG00000035234	Abraxas1	BRCA1 A complex subunit [Source:MGI Symbol;Acc:MGI:1917931]
ENSMUSG00000039219	Arid4b	AT rich interactive domain 4B (RBP1-like) [Source:MGI Symbol;Acc:MGI:2137512]
ENSMUSG00000028053	Ash1l	ASH1 like histone lysine methyltransferase [Source:MGI Symbol;Acc:MGI:2183158]
ENSMUSG00000027104	Atf2	activating transcription factor 2 [Source:MGI Symbol;Acc:MGI:109349]
ENSMUSG00000039065	Atpsckmt	ATP synthase C subunit lysine N-methyltransferase [Source:MGI Symbol;Acc:MGI:1915323]
ENSMUSG00000031229	Atrx	ATRX, chromatin remodeler [Source:MGI Symbol;Acc:MGI:103067]
ENSMUSG00000021738	Atxn7	ataxin 7 [Source:MGI Symbol;Acc:MGI:2179277]
ENSMUSG00000059995	Atxn7l3	ataxin 7-like 3 [Source:MGI Symbol;Acc:MGI:3036270]
ENSMUSG00000026196	Bard1	BRCA1 associated RING domain 1 [Source:MGI Symbol;Acc:MGI:1328361]
ENSMUSG00000002748	Baz1b	bromodomain adjacent to zinc finger domain, 1B [Source:MGI Symbol;Acc:MGI:1353499]
ENSMUSG00000022508	Bcl6	B cell leukemia/lymphoma 6 [Source:MGI Symbol;Acc:MGI:107187]
ENSMUSG00000040363	Bcor	BCL6 interacting corepressor [Source:MGI Symbol;Acc:MGI:1918708]
ENSMUSG00000017146	Brca1	breast cancer 1, early onset [Source:MGI Symbol;Acc:MGI:104537]
ENSMUSG00000024002	Brd4	bromodomain containing 4 [Source:MGI Symbol;Acc:MGI:1888520]
ENSMUSG00000003778	Brd8	bromodomain containing 8 [Source:MGI Symbol;Acc:MGI:1925906]
ENSMUSG00000012076	Brms1l	breast cancer metastasis-suppressor 1-like [Source:MGI Symbol;Acc:MGI:1196337]
ENSMUSG00000032185	Carm1	coactivator-associated arginine methyltransferase 1 [Source:MGI Symbol;Acc:MGI:1913208]
ENSMUSG00000022521	Crebbp	CREB binding protein [Source:MGI Symbol;Acc:MGI:1098280]
ENSMUSG00000027936	Crtc2	CREB regulated transcription coactivator 2 [Source:MGI Symbol;Acc:MGI:1921593]
ENSMUSG00000031095	Cul4b	cullin 4B [Source:MGI Symbol;Acc:MGI:1919834]
ENSMUSG00000021377	Dek	DEK proto-oncogene (DNA binding) [Source:MGI Symbol;Acc:MGI:1926209]
ENSMUSG00000024067	Dpy30	dpy-30, histone methyltransferase complex regulatory subunit [Source:MGI Symbol;Acc:MGI:1913560]
ENSMUSG00000049502	Dtx3l	deltex 3-like, E3 ubiquitin ligase [Source:MGI Symbol;Acc:MGI:2656973]
ENSMUSG00000021951	Eef1akmt1	EEF1A alpha lysine methyltransferase 1 [Source:MGI Symbol;Acc:MGI:1915293]
ENSMUSG00000030960	Eef1akmt2	EEF1A lysine methyltransferase 2 [Source:MGI Symbol;Acc:MGI:1919346]
ENSMUSG00000026436	Elk4	ELK4, member of ETS oncogene family [Source:MGI Symbol;Acc:MGI:102853]
ENSMUSG00000022338	Eny2	ENY2 transcription and export complex 2 subunit [Source:MGI Symbol;Acc:MGI:1919286]
ENSMUSG00000029505	Ep400	E1A binding protein p400 [Source:MGI Symbol;Acc:MGI:1276124]
ENSMUSG00000024240	Epc1	enhancer of polycomb homolog 1 [Source:MGI Symbol;Acc:MGI:1278322]
ENSMUSG00000028886	Eya3	EYA transcriptional coactivator and phosphatase 3 [Source:MGI Symbol;Acc:MGI:109339]
ENSMUSG00000029687	Ezh2	enhancer of zeste 2 polycomb repressive complex 2 subunit [Source:MGI Symbol;Acc:MGI:107940]
ENSMUSG00000030811	Fbxl19	F-box and leucine-rich repeat protein 19 [Source:MGI Symbol;Acc:MGI:3039600]
ENSMUSG00000032633	Flcn	folliculin [Source:MGI Symbol;Acc:MGI:2442184]
ENSMUSG00000036180	Gatad2a	GATA zinc finger domain containing 2A [Source:MGI Symbol;Acc:MGI:2384585]
ENSMUSG00000022536	Glyr1	glyoxylate reductase 1 homolog (Arabidopsis) [Source:MGI Symbol;Acc:MGI:1921272]
ENSMUSG00000062906	Hdac10	histone deacetylase 10 [Source:MGI Symbol;Acc:MGI:2158340]
ENSMUSG00000024454	Hdac3	histone deacetylase 3 [Source:MGI Symbol;Acc:MGI:1343091]
ENSMUSG00000008855	Hdac5	histone deacetylase 5 [Source:MGI Symbol;Acc:MGI:1333784]
ENSMUSG00000031161	Hdac6	histone deacetylase 6 [Source:MGI Symbol;Acc:MGI:1333752]
ENSMUSG00000067567	Hdac8	histone deacetylase 8 [Source:MGI Symbol;Acc:MGI:1917565]
ENSMUSG00000038005	Hpf1	histone PARylation factor 1 [Source:MGI Symbol;Acc:MGI:1919862]
ENSMUSG00000025261	Huwe1	HECT, UBA and WWE domain containing 1 [Source:MGI Symbol;Acc:MGI:1926884]
ENSMUSG00000037876	Jmjd1c	jumonji domain containing 1C [Source:MGI Symbol;Acc:MGI:1918614]
ENSMUSG00000022992	Kansl2	KAT8 regulatory NSL complex subunit 2 [Source:MGI Symbol;Acc:MGI:1916862]
ENSMUSG00000021767	Kat6b	K(lysine) acetyltransferase 6B [Source:MGI Symbol;Acc:MGI:1858746]
ENSMUSG00000029475	Kdm2b	lysine (K)-specific demethylase 2B [Source:MGI Symbol;Acc:MGI:1354737]
ENSMUSG00000033326	Kdm4a	lysine (K)-specific demethylase 4A [Source:MGI Symbol;Acc:MGI:2446210]
ENSMUSG00000024201	Kdm4b	lysine (K)-specific demethylase 4B [Source:MGI Symbol;Acc:MGI:2442355]
ENSMUSG00000028397	Kdm4c	lysine (K)-specific demethylase 4C [Source:MGI Symbol;Acc:MGI:1924054]
ENSMUSG00000030180	Kdm5a	lysine (K)-specific demethylase 5A [Source:MGI Symbol;Acc:MGI:2136980]
ENSMUSG00000037369	Kdm6a	lysine (K)-specific demethylase 6A [Source:MGI Symbol;Acc:MGI:1095419]
ENSMUSG00000002028	Kmt2a	lysine (K)-specific methyltransferase 2A [Source:MGI Symbol;Acc:MGI:96995]
ENSMUSG00000038056	Kmt2c	lysine (K)-specific methyltransferase 2C [Source:MGI Symbol;Acc:MGI:2444959]
ENSMUSG00000048154	Kmt2d	lysine (K)-specific methyltransferase 2D [Source:MGI Symbol;Acc:MGI:2682319]
ENSMUSG00000029004	Kmt2e	lysine (K)-specific methyltransferase 2E [Source:MGI Symbol;Acc:MGI:1924825]
ENSMUSG00000045098	Kmt5b	lysine methyltransferase 5B [Source:MGI Symbol;Acc:MGI:2444557]
ENSMUSG00000059851	Kmt5c	lysine methyltransferase 5C [Source:MGI Symbol;Acc:MGI:2385262]
ENSMUSG00000027985	Lef1	lymphoid enhancer binding factor 1 [Source:MGI Symbol;Acc:MGI:96770]
ENSMUSG00000036273	Lrrk2	leucine-rich repeat kinase 2 [Source:MGI Symbol;Acc:MGI:1913975]
ENSMUSG00000028284	Map3k7	mitogen-activated protein kinase kinase kinase 7 [Source:MGI Symbol;Acc:MGI:1346877]
ENSMUSG00000024513	Mbd2	methyl-CpG binding domain protein 2 [Source:MGI Symbol;Acc:MGI:1333813]
ENSMUSG00000059474	Mbtd1	mbt domain containing 1 [Source:MGI Symbol;Acc:MGI:2143977]
ENSMUSG00000039345	Mettl22	methyltransferase like 22 [Source:MGI Symbol;Acc:MGI:2384301]
ENSMUSG00000090266	Mettl23	methyltransferase like 23 [Source:MGI Symbol;Acc:MGI:1921569]
ENSMUSG00000026743	Mllt10	myeloid/lymphoid or mixed-lineage leukemia; translocated to, 10 [Source:MGI Symbol;Acc:MGI:1329038]
ENSMUSG00000029267	Mtf2	metal response element binding transcription factor 2 [Source:MGI Symbol;Acc:MGI:105050]
ENSMUSG00000017774	Myo1c	myosin IC [Source:MGI Symbol;Acc:MGI:106612]
ENSMUSG00000044442	N6amt1	N-6 adenine-specific DNA methyltransferase 1 (putative) [Source:MGI Symbol;Acc:MGI:1915018]
ENSMUSG00000022698	Naa50	N(alpha)-acetyltransferase 50, NatE catalytic subunit [Source:MGI Symbol;Acc:MGI:1919367]
ENSMUSG00000020647	Ncoa1	nuclear receptor coactivator 1 [Source:MGI Symbol;Acc:MGI:1276523]
ENSMUSG00000029478	Ncor2	nuclear receptor co-repressor 2 [Source:MGI Symbol;Acc:MGI:1337080]
ENSMUSG00000023994	Nfya	nuclear transcription factor-Y alpha [Source:MGI Symbol;Acc:MGI:97316]
ENSMUSG00000022141	Nipbl	NIPBL cohesin loading factor [Source:MGI Symbol;Acc:MGI:1913976]
ENSMUSG00000021488	Nsd1	nuclear receptor-binding SET-domain protein 1 [Source:MGI Symbol;Acc:MGI:1276545]
ENSMUSG00000057406	Nsd2	nuclear receptor binding SET domain protein 2 [Source:MGI Symbol;Acc:MGI:1276574]
ENSMUSG00000054823	Nsd3	nuclear receptor binding SET domain protein 3 [Source:MGI Symbol;Acc:MGI:2142581]
ENSMUSG00000025220	Oga	O-GlcNAcase [Source:MGI Symbol;Acc:MGI:1932139]
ENSMUSG00000003437	Paf1	Paf1, RNA polymerase II complex component [Source:MGI Symbol;Acc:MGI:1923988]
ENSMUSG00000014030	Pax5	paired box 5 [Source:MGI Symbol;Acc:MGI:97489]
ENSMUSG00000002221	Paxip1	PAX interacting (with transcription-activation domain) protein 1 [Source:MGI Symbol;Acc:MGI:1890430]
ENSMUSG00000033623	Pcgf3	polycomb group ring finger 3 [Source:MGI Symbol;Acc:MGI:1916837]
ENSMUSG00000020893	Per1	period circadian clock 1 [Source:MGI Symbol;Acc:MGI:1098283]
ENSMUSG00000026873	Phf19	PHD finger protein 19 [Source:MGI Symbol;Acc:MGI:1921266]
ENSMUSG00000038116	Phf20	PHD finger protein 20 [Source:MGI Symbol;Acc:MGI:2444148]
ENSMUSG00000072501	Phf20l1	PHD finger protein 20-like 1 [Source:MGI Symbol;Acc:MGI:2444412]
ENSMUSG00000041229	Phf8	PHD finger protein 8 [Source:MGI Symbol;Acc:MGI:2444341]
ENSMUSG00000032294	Pkm	pyruvate kinase, muscle [Source:MGI Symbol;Acc:MGI:97591]
ENSMUSG00000057672	Pkn1	protein kinase N1 [Source:MGI Symbol;Acc:MGI:108022]
ENSMUSG00000051977	Prdm9	PR domain containing 9 [Source:MGI Symbol;Acc:MGI:2384854]
ENSMUSG00000050697	Prkaa1	protein kinase, AMP-activated, alpha 1 catalytic subunit [Source:MGI Symbol;Acc:MGI:2145955]
ENSMUSG00000037395	Rcor3	REST corepressor 3 [Source:MGI Symbol;Acc:MGI:2441920]
ENSMUSG00000044098	Rsbn1	rosbin, round spermatid basic protein 1 [Source:MGI Symbol;Acc:MGI:2444993]
ENSMUSG00000027304	Rtf1	RTF1, Paf1/RNA polymerase II complex component [Source:MGI Symbol;Acc:MGI:1309480]
ENSMUSG00000044791	Setd2	SET domain containing 2 [Source:MGI Symbol;Acc:MGI:1918177]
ENSMUSG00000056770	Setd3	SET domain containing 3 [Source:MGI Symbol;Acc:MGI:1289184]
ENSMUSG00000034269	Setd5	SET domain containing 5 [Source:MGI Symbol;Acc:MGI:1920145]
ENSMUSG00000015697	Setdb1	SET domain, bifurcated 1 [Source:MGI Symbol;Acc:MGI:1934229]
ENSMUSG00000030714	Sgf29	SAGA complex associated factor 29 [Source:MGI Symbol;Acc:MGI:1922815]
ENSMUSG00000042557	Sin3a	transcriptional regulator, SIN3A (yeast) [Source:MGI Symbol;Acc:MGI:107157]
ENSMUSG00000020063	Sirt1	sirtuin 1 [Source:MGI Symbol;Acc:MGI:2135607]
ENSMUSG00000015149	Sirt2	sirtuin 2 [Source:MGI Symbol;Acc:MGI:1927664]
ENSMUSG00000034748	Sirt6	sirtuin 6 [Source:MGI Symbol;Acc:MGI:1354161]
ENSMUSG00000025060	Slk	STE20-like kinase [Source:MGI Symbol;Acc:MGI:103241]
ENSMUSG00000024515	Smad4	SMAD family member 4 [Source:MGI Symbol;Acc:MGI:894293]
ENSMUSG00000032187	Smarca4	SWI/SNF related, matrix associated, actin dependent regulator of chromatin, subfamily a, member 4 [Source:MGI Symbol;Acc:MGI:88192]
ENSMUSG00000031715	Smarca5	SWI/SNF related, matrix associated, actin dependent regulator of chromatin, subfamily a, member 5 [Source:MGI Symbol;Acc:MGI:1935129]
ENSMUSG00000029920	Smarcad1	SWI/SNF-related, matrix-associated actin-dependent regulator of chromatin, subfamily a, containing DEAD/H box 1 [Source:MGI Symbol;Acc:MGI:95453]
ENSMUSG00000026603	Smyd2	SET and MYND domain containing 2 [Source:MGI Symbol;Acc:MGI:1915889]
ENSMUSG00000027751	Supt20	SPT20 SAGA complex component [Source:MGI Symbol;Acc:MGI:1929651]
ENSMUSG00000017548	Suz12	SUZ12 polycomb repressive complex 2 subunit [Source:MGI Symbol;Acc:MGI:1261758]
ENSMUSG00000018651	Tada2a	transcriptional adaptor 2A [Source:MGI Symbol;Acc:MGI:2144471]
ENSMUSG00000028899	Taf12	TATA-box binding protein associated factor 12 [Source:MGI Symbol;Acc:MGI:1913714]
ENSMUSG00000036980	Taf6	TATA-box binding protein associated factor 6 [Source:MGI Symbol;Acc:MGI:109129]
ENSMUSG00000025246	Tbl1x	transducin (beta)-like 1 X-linked [Source:MGI Symbol;Acc:MGI:1336172]
ENSMUSG00000027630	Tbl1xr1	transducin (beta)-like 1X-linked receptor 1 [Source:MGI Symbol;Acc:MGI:2441730]
ENSMUSG00000020167	Tcf3	transcription factor 3 [Source:MGI Symbol;Acc:MGI:98510]
ENSMUSG00000025878	Uimc1	ubiquitin interaction motif containing 1 [Source:MGI Symbol;Acc:MGI:103185]
ENSMUSG00000020124	Usp15	ubiquitin specific peptidase 15 [Source:MGI Symbol;Acc:MGI:101857]
ENSMUSG00000025616	Usp16	ubiquitin specific peptidase 16 [Source:MGI Symbol;Acc:MGI:1921362]
ENSMUSG00000033909	Usp36	ubiquitin specific peptidase 36 [Source:MGI Symbol;Acc:MGI:1919594]
ENSMUSG00000090115	Usp49	ubiquitin specific peptidase 49 [Source:MGI Symbol;Acc:MGI:2685391]
ENSMUSG00000049882	Vcpkmt	valosin containing protein lysine (K) methyltransferase [Source:MGI Symbol;Acc:MGI:2684917]
ENSMUSG00000039834	Zfp335	zinc finger protein 335 [Source:MGI Symbol;Acc:MGI:2682313]
ENSMUSG00000059518	Znhit1	zinc finger, HIT domain containing 1 [Source:MGI Symbol;Acc:MGI:1917353]
ENSMUSG00000039068	Zzz3	zinc finger, ZZ domain containing 3 [Source:MGI Symbol;Acc:MGI:1920453]

## Sheet: hist mod genes with SE events
Genes with Skipped Exon splicing changes in hnRNPL-deficient activated B cells in the "histone modification" (GO:0016570) GO:BP category
Gene ID	Gene name	description
ENSMUSG00000035234	Abraxas1	BRCA1 A complex subunit [Source:MGI Symbol;Acc:MGI:1917931]
ENSMUSG00000039219	Arid4b	AT rich interactive domain 4B (RBP1-like) [Source:MGI Symbol;Acc:MGI:2137512]
ENSMUSG00000028053	Ash1l	ASH1 like histone lysine methyltransferase [Source:MGI Symbol;Acc:MGI:2183158]
ENSMUSG00000027104	Atf2	activating transcription factor 2 [Source:MGI Symbol;Acc:MGI:109349]
ENSMUSG00000039065	Atpsckmt	ATP synthase C subunit lysine N-methyltransferase [Source:MGI Symbol;Acc:MGI:1915323]
ENSMUSG00000031229	Atrx	ATRX, chromatin remodeler [Source:MGI Symbol;Acc:MGI:103067]
ENSMUSG00000021738	Atxn7	ataxin 7 [Source:MGI Symbol;Acc:MGI:2179277]
ENSMUSG00000026196	Bard1	BRCA1 associated RING domain 1 [Source:MGI Symbol;Acc:MGI:1328361]
ENSMUSG00000002748	Baz1b	bromodomain adjacent to zinc finger domain, 1B [Source:MGI Symbol;Acc:MGI:1353499]
ENSMUSG00000040363	Bcor	BCL6 interacting corepressor [Source:MGI Symbol;Acc:MGI:1918708]
ENSMUSG00000017146	Brca1	breast cancer 1, early onset [Source:MGI Symbol;Acc:MGI:104537]
ENSMUSG00000024002	Brd4	bromodomain containing 4 [Source:MGI Symbol;Acc:MGI:1888520]
ENSMUSG00000003778	Brd8	bromodomain containing 8 [Source:MGI Symbol;Acc:MGI:1925906]
ENSMUSG00000022521	Crebbp	CREB binding protein [Source:MGI Symbol;Acc:MGI:1098280]
ENSMUSG00000027936	Crtc2	CREB regulated transcription coactivator 2 [Source:MGI Symbol;Acc:MGI:1921593]
ENSMUSG00000021377	Dek	DEK proto-oncogene (DNA binding) [Source:MGI Symbol;Acc:MGI:1926209]
ENSMUSG00000024067	Dpy30	dpy-30, histone methyltransferase complex regulatory subunit [Source:MGI Symbol;Acc:MGI:1913560]
ENSMUSG00000049502	Dtx3l	deltex 3-like, E3 ubiquitin ligase [Source:MGI Symbol;Acc:MGI:2656973]
ENSMUSG00000021951	Eef1akmt1	EEF1A alpha lysine methyltransferase 1 [Source:MGI Symbol;Acc:MGI:1915293]
ENSMUSG00000026436	Elk4	ELK4, member of ETS oncogene family [Source:MGI Symbol;Acc:MGI:102853]
ENSMUSG00000029505	Ep400	E1A binding protein p400 [Source:MGI Symbol;Acc:MGI:1276124]
ENSMUSG00000024240	Epc1	enhancer of polycomb homolog 1 [Source:MGI Symbol;Acc:MGI:1278322]
ENSMUSG00000029687	Ezh2	enhancer of zeste 2 polycomb repressive complex 2 subunit [Source:MGI Symbol;Acc:MGI:107940]
ENSMUSG00000030811	Fbxl19	F-box and leucine-rich repeat protein 19 [Source:MGI Symbol;Acc:MGI:3039600]
ENSMUSG00000036180	Gatad2a	GATA zinc finger domain containing 2A [Source:MGI Symbol;Acc:MGI:2384585]
ENSMUSG00000022536	Glyr1	glyoxylate reductase 1 homolog (Arabidopsis) [Source:MGI Symbol;Acc:MGI:1921272]
ENSMUSG00000067567	Hdac8	histone deacetylase 8 [Source:MGI Symbol;Acc:MGI:1917565]
ENSMUSG00000038005	Hpf1	histone PARylation factor 1 [Source:MGI Symbol;Acc:MGI:1919862]
ENSMUSG00000025261	Huwe1	HECT, UBA and WWE domain containing 1 [Source:MGI Symbol;Acc:MGI:1926884]
ENSMUSG00000037876	Jmjd1c	jumonji domain containing 1C [Source:MGI Symbol;Acc:MGI:1918614]
ENSMUSG00000022992	Kansl2	KAT8 regulatory NSL complex subunit 2 [Source:MGI Symbol;Acc:MGI:1916862]
ENSMUSG00000029475	Kdm2b	lysine (K)-specific demethylase 2B [Source:MGI Symbol;Acc:MGI:1354737]
ENSMUSG00000033326	Kdm4a	lysine (K)-specific demethylase 4A [Source:MGI Symbol;Acc:MGI:2446210]
ENSMUSG00000030180	Kdm5a	lysine (K)-specific demethylase 5A [Source:MGI Symbol;Acc:MGI:2136980]
ENSMUSG00000037369	Kdm6a	lysine (K)-specific demethylase 6A [Source:MGI Symbol;Acc:MGI:1095419]
ENSMUSG00000002028	Kmt2a	lysine (K)-specific methyltransferase 2A [Source:MGI Symbol;Acc:MGI:96995]
ENSMUSG00000038056	Kmt2c	lysine (K)-specific methyltransferase 2C [Source:MGI Symbol;Acc:MGI:2444959]
ENSMUSG00000048154	Kmt2d	lysine (K)-specific methyltransferase 2D [Source:MGI Symbol;Acc:MGI:2682319]
ENSMUSG00000029004	Kmt2e	lysine (K)-specific methyltransferase 2E [Source:MGI Symbol;Acc:MGI:1924825]
ENSMUSG00000045098	Kmt5b	lysine methyltransferase 5B [Source:MGI Symbol;Acc:MGI:2444557]
ENSMUSG00000027985	Lef1	lymphoid enhancer binding factor 1 [Source:MGI Symbol;Acc:MGI:96770]
ENSMUSG00000036273	Lrrk2	leucine-rich repeat kinase 2 [Source:MGI Symbol;Acc:MGI:1913975]
ENSMUSG00000028284	Map3k7	mitogen-activated protein kinase kinase kinase 7 [Source:MGI Symbol;Acc:MGI:1346877]
ENSMUSG00000024513	Mbd2	methyl-CpG binding domain protein 2 [Source:MGI Symbol;Acc:MGI:1333813]
ENSMUSG00000059474	Mbtd1	mbt domain containing 1 [Source:MGI Symbol;Acc:MGI:2143977]
ENSMUSG00000026743	Mllt10	myeloid/lymphoid or mixed-lineage leukemia; translocated to, 10 [Source:MGI Symbol;Acc:MGI:1329038]
ENSMUSG00000029267	Mtf2	metal response element binding transcription factor 2 [Source:MGI Symbol;Acc:MGI:105050]
ENSMUSG00000044442	N6amt1	N-6 adenine-specific DNA methyltransferase 1 (putative) [Source:MGI Symbol;Acc:MGI:1915018]
ENSMUSG00000020647	Ncoa1	nuclear receptor coactivator 1 [Source:MGI Symbol;Acc:MGI:1276523]
ENSMUSG00000029478	Ncor2	nuclear receptor co-repressor 2 [Source:MGI Symbol;Acc:MGI:1337080]
ENSMUSG00000021488	Nsd1	nuclear receptor-binding SET-domain protein 1 [Source:MGI Symbol;Acc:MGI:1276545]
ENSMUSG00000057406	Nsd2	nuclear receptor binding SET domain protein 2 [Source:MGI Symbol;Acc:MGI:1276574]
ENSMUSG00000054823	Nsd3	nuclear receptor binding SET domain protein 3 [Source:MGI Symbol;Acc:MGI:2142581]
ENSMUSG00000003437	Paf1	Paf1, RNA polymerase II complex component [Source:MGI Symbol;Acc:MGI:1923988]
ENSMUSG00000014030	Pax5	paired box 5 [Source:MGI Symbol;Acc:MGI:97489]
ENSMUSG00000026873	Phf19	PHD finger protein 19 [Source:MGI Symbol;Acc:MGI:1921266]
ENSMUSG00000038116	Phf20	PHD finger protein 20 [Source:MGI Symbol;Acc:MGI:2444148]
ENSMUSG00000072501	Phf20l1	PHD finger protein 20-like 1 [Source:MGI Symbol;Acc:MGI:2444412]
ENSMUSG00000041229	Phf8	PHD finger protein 8 [Source:MGI Symbol;Acc:MGI:2444341]
ENSMUSG00000032294	Pkm	pyruvate kinase, muscle [Source:MGI Symbol;Acc:MGI:97591]
ENSMUSG00000057672	Pkn1	protein kinase N1 [Source:MGI Symbol;Acc:MGI:108022]
ENSMUSG00000050697	Prkaa1	protein kinase, AMP-activated, alpha 1 catalytic subunit [Source:MGI Symbol;Acc:MGI:2145955]
ENSMUSG00000037395	Rcor3	REST corepressor 3 [Source:MGI Symbol;Acc:MGI:2441920]
ENSMUSG00000044098	Rsbn1	rosbin, round spermatid basic protein 1 [Source:MGI Symbol;Acc:MGI:2444993]
ENSMUSG00000027304	Rtf1	RTF1, Paf1/RNA polymerase II complex component [Source:MGI Symbol;Acc:MGI:1309480]
ENSMUSG00000044791	Setd2	SET domain containing 2 [Source:MGI Symbol;Acc:MGI:1918177]
ENSMUSG00000056770	Setd3	SET domain containing 3 [Source:MGI Symbol;Acc:MGI:1289184]
ENSMUSG00000034269	Setd5	SET domain containing 5 [Source:MGI Symbol;Acc:MGI:1920145]
ENSMUSG00000042557	Sin3a	transcriptional regulator, SIN3A (yeast) [Source:MGI Symbol;Acc:MGI:107157]
ENSMUSG00000020063	Sirt1	sirtuin 1 [Source:MGI Symbol;Acc:MGI:2135607]
ENSMUSG00000015149	Sirt2	sirtuin 2 [Source:MGI Symbol;Acc:MGI:1927664]
ENSMUSG00000025060	Slk	STE20-like kinase [Source:MGI Symbol;Acc:MGI:103241]
ENSMUSG00000032187	Smarca4	SWI/SNF related, matrix associated, actin dependent regulator of chromatin, subfamily a, member 4 [Source:MGI Symbol;Acc:MGI:88192]
ENSMUSG00000026603	Smyd2	SET and MYND domain containing 2 [Source:MGI Symbol;Acc:MGI:1915889]
ENSMUSG00000027751	Supt20	SPT20 SAGA complex component [Source:MGI Symbol;Acc:MGI:1929651]
ENSMUSG00000018651	Tada2a	transcriptional adaptor 2A [Source:MGI Symbol;Acc:MGI:2144471]
ENSMUSG00000028899	Taf12	TATA-box binding protein associated factor 12 [Source:MGI Symbol;Acc:MGI:1913714]
ENSMUSG00000036980	Taf6	TATA-box binding protein associated factor 6 [Source:MGI Symbol;Acc:MGI:109129]
ENSMUSG00000025246	Tbl1x	transducin (beta)-like 1 X-linked [Source:MGI Symbol;Acc:MGI:1336172]
ENSMUSG00000027630	Tbl1xr1	transducin (beta)-like 1X-linked receptor 1 [Source:MGI Symbol;Acc:MGI:2441730]
ENSMUSG00000025878	Uimc1	ubiquitin interaction motif containing 1 [Source:MGI Symbol;Acc:MGI:103185]
ENSMUSG00000020124	Usp15	ubiquitin specific peptidase 15 [Source:MGI Symbol;Acc:MGI:101857]
ENSMUSG00000025616	Usp16	ubiquitin specific peptidase 16 [Source:MGI Symbol;Acc:MGI:1921362]
ENSMUSG00000090115	Usp49	ubiquitin specific peptidase 49 [Source:MGI Symbol;Acc:MGI:2685391]
ENSMUSG00000039834	Zfp335	zinc finger protein 335 [Source:MGI Symbol;Acc:MGI:2682313]
ENSMUSG00000059518	Znhit1	zinc finger, HIT domain containing 1 [Source:MGI Symbol;Acc:MGI:1917353]
ENSMUSG00000039068	Zzz3	zinc finger, ZZ domain containing 3 [Source:MGI Symbol;Acc:MGI:1920453]

## Sheet: ncRNA processing genes
Genes with splicing changes in hnRNPL-deficient activated B cells in the "ncRNA processing" (GO:0034470) GO:BP category
Gene ID	Gene name	description
ENSMUSG00000031960	Aars	alanyl-tRNA synthetase [Source:MGI Symbol;Acc:MGI:2384560]
ENSMUSG00000027951	Adar	adenosine deaminase, RNA-specific [Source:MGI Symbol;Acc:MGI:1889575]
ENSMUSG00000028842	Ago3	argonaute RISC catalytic subunit 3 [Source:MGI Symbol;Acc:MGI:2446634]
ENSMUSG00000079036	Alkbh1	alkB homolog 1, histone H2A dioxygenase [Source:MGI Symbol;Acc:MGI:2384034]
ENSMUSG00000025899	Alkbh8	alkB homolog 8, tRNA methyltransferase [Source:MGI Symbol;Acc:MGI:1914917]
ENSMUSG00000047909	Ankrd16	ankyrin repeat domain 16 [Source:MGI Symbol;Acc:MGI:2444796]
ENSMUSG00000049482	Ctu2	cytosolic thiouridylase subunit 2 [Source:MGI Symbol;Acc:MGI:1914215]
ENSMUSG00000019039	Dalrd3	DALR anticodon binding domain containing 3 [Source:MGI Symbol;Acc:MGI:1915039]
ENSMUSG00000029599	Ddx54	DEAD box helicase 54 [Source:MGI Symbol;Acc:MGI:1919240]
ENSMUSG00000022191	Drosha	drosha, ribonuclease type III [Source:MGI Symbol;Acc:MGI:1261425]
ENSMUSG00000031901	Dus2	dihydrouridine synthase 2 [Source:MGI Symbol;Acc:MGI:1913619]
ENSMUSG00000020648	Dus4l	dihydrouridine synthase 4-like (S. cerevisiae) [Source:MGI Symbol;Acc:MGI:1919166]
ENSMUSG00000030929	Eri2	exoribonuclease 2 [Source:MGI Symbol;Acc:MGI:1918401]
ENSMUSG00000045624	Esf1	ESF1 nucleolar pre-rRNA processing protein homolog [Source:MGI Symbol;Acc:MGI:1913830]
ENSMUSG00000034321	Exosc1	exosome component 1 [Source:MGI Symbol;Acc:MGI:1913833]
ENSMUSG00000017264	Exosc10	exosome component 10 [Source:MGI Symbol;Acc:MGI:1355322]
ENSMUSG00000021420	Fars2	phenylalanine-tRNA synthetase 2 (mitochondrial) [Source:MGI Symbol;Acc:MGI:1917205]
ENSMUSG00000031171	Ftsj1	FtsJ RNA methyltransferase homolog 1 (E. coli) [Source:MGI Symbol;Acc:MGI:1859648]
ENSMUSG00000007610	Gtpbp3	GTP binding protein 3 [Source:MGI Symbol;Acc:MGI:1917609]
ENSMUSG00000021149	Gtpbp4	GTP binding protein 4 [Source:MGI Symbol;Acc:MGI:1916487]
ENSMUSG00000035266	Helq	helicase, POLQ-like [Source:MGI Symbol;Acc:MGI:2176740]
ENSMUSG00000004980	Hnrnpa2b1	heterogeneous nuclear ribonucleoprotein A2/B1 [Source:MGI Symbol;Acc:MGI:104819]
ENSMUSG00000026127	Imp4	IMP4, U3 small nucleolar ribonucleoprotein [Source:MGI Symbol;Acc:MGI:106572]
ENSMUSG00000029547	Ints1	integrator complex subunit 1 [Source:MGI Symbol;Acc:MGI:1915760]
ENSMUSG00000031864	Ints10	integrator complex subunit 10 [Source:MGI Symbol;Acc:MGI:1918135]
ENSMUSG00000034263	Ints14	integrator complex subunit 14 [Source:MGI Symbol;Acc:MGI:1917132]
ENSMUSG00000018068	Ints2	integrator complex subunit 2 [Source:MGI Symbol;Acc:MGI:1917672]
ENSMUSG00000025133	Ints4	integrator complex subunit 4 [Source:MGI Symbol;Acc:MGI:1917164]
ENSMUSG00000040738	Ints8	integrator complex subunit 8 [Source:MGI Symbol;Acc:MGI:1919906]
ENSMUSG00000039236	Isg20	interferon-stimulated protein [Source:MGI Symbol;Acc:MGI:1928895]
ENSMUSG00000063334	Krr1	KRR1, small subunit (SSU) processome component, homolog (yeast) [Source:MGI Symbol;Acc:MGI:1289274]
ENSMUSG00000015289	Lage3	L antigen family, member 3 [Source:MGI Symbol;Acc:MGI:1913442]
ENSMUSG00000057421	Las1l	LAS1-like (S. cerevisiae) [Source:MGI Symbol;Acc:MGI:1923380]
ENSMUSG00000006732	Mettl1	methyltransferase like 1 [Source:MGI Symbol;Acc:MGI:1339986]
ENSMUSG00000051730	Mettl5	methyltransferase like 5 [Source:MGI Symbol;Acc:MGI:1922672]
ENSMUSG00000018433	Nol11	nucleolar protein 11 [Source:MGI Symbol;Acc:MGI:1916229]
ENSMUSG00000057113	Npm1	nucleophosmin 1 [Source:MGI Symbol;Acc:MGI:106184]
ENSMUSG00000050312	Nsun3	NOL1/NOP2/Sun domain family member 3 [Source:MGI Symbol;Acc:MGI:2146565]
ENSMUSG00000028706	Nsun4	NOL1/NOP2/Sun domain family, member 4 [Source:MGI Symbol;Acc:MGI:1919431]
ENSMUSG00000026096	Osgepl1	O-sialoglycoprotein endopeptidase-like 1 [Source:MGI Symbol;Acc:MGI:1919335]
ENSMUSG00000018921	Pelp1	proline, glutamic acid and leucine rich protein 1 [Source:MGI Symbol;Acc:MGI:1922523]
ENSMUSG00000022672	Prkdc	protein kinase, DNA activated, catalytic polypeptide [Source:MGI Symbol;Acc:MGI:104779]
ENSMUSG00000028580	Pum1	pumilio RNA-binding family member 1 [Source:MGI Symbol;Acc:MGI:1931749]
ENSMUSG00000020594	Pum2	pumilio RNA-binding family member 2 [Source:MGI Symbol;Acc:MGI:1931751]
ENSMUSG00000029507	Pus1	pseudouridine synthase 1 [Source:MGI Symbol;Acc:MGI:1929237]
ENSMUSG00000001785	Pwp1	PWP1 homolog, endonuclein [Source:MGI Symbol;Acc:MGI:1914735]
ENSMUSG00000022704	Qtrt2	queuine tRNA-ribosyltransferase accessory subunit 2 [Source:MGI Symbol;Acc:MGI:1922194]
ENSMUSG00000024404	Riok3	RIO kinase 3 [Source:MGI Symbol;Acc:MGI:1914128]
ENSMUSG00000062647	Rpl7a	ribosomal protein L7A [Source:MGI Symbol;Acc:MGI:1353472]
ENSMUSG00000024446	Rpp21	ribonuclease P 21 subunit [Source:MGI Symbol;Acc:MGI:1914926]
ENSMUSG00000037563	Rps16	ribosomal protein S16 [Source:MGI Symbol;Acc:MGI:98118]
ENSMUSG00000040952	Rps19	ribosomal protein S19 [Source:MGI Symbol;Acc:MGI:1333780]
ENSMUSG00000025290	Rps24	ribosomal protein S24 [Source:MGI Symbol;Acc:MGI:98147]
ENSMUSG00000090733	Rps27	ribosomal protein S27 [Source:MGI Symbol;Acc:MGI:1888676]
ENSMUSG00000067288	Rps28	ribosomal protein S28 [Source:MGI Symbol;Acc:MGI:1859516]
ENSMUSG00000028495	Rps6	ribosomal protein S6 [Source:MGI Symbol;Acc:MGI:98159]
ENSMUSG00000051169	Rpusd3	RNA pseudouridylate synthase domain containing 3 [Source:MGI Symbol;Acc:MGI:2141440]
ENSMUSG00000041506	Rrp9	ribosomal RNA processing 9, U3 small nucleolar RNA binding protein [Source:MGI Symbol;Acc:MGI:2384313]
ENSMUSG00000090290	Tarbp1	TAR RNA binding protein 1 [Source:MGI Symbol;Acc:MGI:4936930]
ENSMUSG00000040688	Tbl3	transducin (beta)-like 3 [Source:MGI Symbol;Acc:MGI:2384863]
ENSMUSG00000035517	Tdrd7	tudor domain containing 7 [Source:MGI Symbol;Acc:MGI:2140279]
ENSMUSG00000021611	Tert	telomerase reverse transcriptase [Source:MGI Symbol;Acc:MGI:1202709]
ENSMUSG00000030264	Thumpd3	THUMP domain containing 3 [Source:MGI Symbol;Acc:MGI:1277973]
ENSMUSG00000054226	Tprkb	Tp53rk binding protein [Source:MGI Symbol;Acc:MGI:1917036]
ENSMUSG00000028653	Trit1	tRNA isopentenyltransferase 1 [Source:MGI Symbol;Acc:MGI:1914216]
ENSMUSG00000004127	Trmt10a	tRNA methyltransferase 10A [Source:MGI Symbol;Acc:MGI:1920421]
ENSMUSG00000033439	Trmt13	tRNA methyltransferase 13 [Source:MGI Symbol;Acc:MGI:1925219]
ENSMUSG00000022721	Trmt2a	TRM2 tRNA methyltransferase 2A [Source:MGI Symbol;Acc:MGI:96270]
ENSMUSG00000067369	Trmt2b	TRM2 tRNA methyltransferase 2B [Source:MGI Symbol;Acc:MGI:2442530]
ENSMUSG00000034442	Trmt5	TRM5 tRNA methyltransferase 5 [Source:MGI Symbol;Acc:MGI:1923607]
ENSMUSG00000060950	Trmt61a	tRNA methyltransferase 61A [Source:MGI Symbol;Acc:MGI:2443487]
ENSMUSG00000035585	Tsen34	tRNA splicing endonuclease subunit 34 [Source:MGI Symbol;Acc:MGI:1913328]
ENSMUSG00000056820	Tsnax	translin-associated factor X [Source:MGI Symbol;Acc:MGI:1855672]
ENSMUSG00000038335	Tsr1	TSR1 20S rRNA accumulation [Source:MGI Symbol;Acc:MGI:2144566]
ENSMUSG00000025264	Tsr2	TSR2 20S rRNA accumulation [Source:MGI Symbol;Acc:MGI:1916749]
ENSMUSG00000034610	Tut4	terminal uridylyl transferase 4 [Source:MGI Symbol;Acc:MGI:2445126]
ENSMUSG00000056310	Tyw1	tRNA-yW synthesizing protein 1 homolog (S. cerevisiae) [Source:MGI Symbol;Acc:MGI:2141161]
ENSMUSG00000033909	Usp36	ubiquitin specific peptidase 36 [Source:MGI Symbol;Acc:MGI:1919594]
ENSMUSG00000004356	Utp20	UTP20 small subunit processome component [Source:MGI Symbol;Acc:MGI:1917933]
ENSMUSG00000041438	Utp4	UTP4 small subunit processome component [Source:MGI Symbol;Acc:MGI:1096573]
ENSMUSG00000038299	Wdr36	WD repeat domain 36 [Source:MGI Symbol;Acc:MGI:1917819]
ENSMUSG00000029427	Zcchc8	zinc finger, CCHC domain containing 8 [Source:MGI Symbol;Acc:MGI:1917900]
