# Supplementary material for: Conserved role of hnRNPL in alternative splicing of epigenetic modifiers enables B cell activation
Source: EMBO Rep. 2024 May 14;25(6):12. doi: 10.1038/s44319-024-00152-3 (PMC11169469; doi:10.1038/s44319-024-00152-3)
Supplement: Supplementary file 5 — Dataset EV5 [file 44319_2024_152_MOESM5_ESM.xlsx]

## Sheet: Summary data
Dataset EV5 - Differential splicing events across cell types
Number of differential splicing events
	Mouse datasets			Human datasets
Splicing type	Activated B cells	Fetal Liver cells	Thymocytes	HEK293T	BJ Fibroblasts	HepG2	K562	primary Keratinocytes	LNCaP
A3SS	520	633	93	449	119	307	351	1335	86
A5SS	402	479	61	351	109	276	359	1065	69
MXE	587	202	31	480	349	561	777	1740	69
RI	648	699	150	605	119	566	506	1500	129
SE	2576	1743	439	3121	739	2243	3122	6558	696
Number of differentially spliced genes
	Mouse datasets			Human datasets
Splicing type	Activated B cells	Fetal Liver cells	Thymocytes	HEK293T	BJ Fibroblasts	HepG2	K562	primary Keratinocytes	LNCaP
A3SS	428	549	90	365	104	264	285	1000	75
A5SS	325	406	58	299	95	245	317	862	63
MXE	330	149	25	305	236	358	426	920	43
RI	555	620	144	543	114	489	452	1172	122
SE	1529	1117	349	1893	523	1402	1736	3265	471

## Sheet: All altered SE events
Dataset EV5 - Differential splicing events (skipped exon) across cell types
geneSymbol	GeneID	commonID	mouse_or_human	dataset	commonSpliceID	spliceID	rMATS_ID	chr	strand	exonStart_0base	exonEnd	upstreamES	upstreamEE	downstreamES	downstreamEE	IJC_SAMPLE_1	SJC_SAMPLE_1	IJC_SAMPLE_2	SJC_SAMPLE_2	IncFormLen	SkipFormLen	PValue	FDR	IncLevel1	IncLevel2	IncLevelDifference	homolog_diffSpliced	IncLev_max_diff	junc_mean_count	alt_spliced_in_n_datasets	status
GPBP1	ENSG00000062194.16	36496	human	HEK293T	36496_3	36496_3	22047	chr5	+	57237112	57237172	57235965	57236032	57246299	57246484	86,157	97,109	243,202	49,72	135	75	5.39568e-07	6.67786e-05	0.33,0.445	0.734,0.609	-0.284	TRUE	0.404	253.5	8	Alt spliced in all human datasets
GPBP1	ENSG00000062194.16	36496	human	bjFibro	36496_3	36496_3	15913	chr5	+	57237112	57237172	57235965	57236032	57246299	57246484	60,68	38,44	40,91	11,16	109	49	4.54341e-05	0.00369584	0.415,0.41	0.62,0.719	-0.257	TRUE	0.309	74.5	8	Alt spliced in all human datasets
GPBP1	ENSG00000062194.16	36496	human	hepg2	36496_3	36496_3	19440	chr5	+	57237112	57237172	57235965	57236032	57246299	57246484	22,48	86,157	48,38	43,33	159	99	1.72113e-09	4.7821e-07	0.137,0.16	0.41,0.418	-0.265	TRUE	0.281	118.75	8	Alt spliced in all human datasets
GPBP1	ENSG00000062194.16	36496	human	k562	36496_3	36496_3	22147	chr5	+	57237112	57237172	57235965	57236032	57246299	57246484	196,141	197,164	346,321	88,68	159	99	0	0	0.383,0.349	0.71,0.746	-0.362	TRUE	0.397	379.75	8	Alt spliced in all human datasets
GPBP1	ENSG00000062194.16	36496	human	kcytes	36496_3	36496_3	23227	chr5	+	57237112	57237172	57235965	57236032	57246299	57246484	82,88	89,100	207,214	21,29	209	149	0	0	0.396,0.386	0.875,0.84	-0.466	TRUE	0.489	207.5	8	Alt spliced in all human datasets
GPBP1	ENSG00000062194.16	36496	human	lncap	36496_3	36496_3	17753	chr5	+	57237112	57237172	57235965	57236032	57246299	57246484	104,82	63,36	154,125	32,28	109	49	3.60133e-05	0.00541887	0.426,0.506	0.684,0.667	-0.21	TRUE	0.258	142.25	8	Alt spliced in all human datasets
Gpbp1	ENSMUSG00000032745.18	36496	mouse	fetalLiv	36496_3	36496_10	34017	chr13	-	111447895	111447955	111440631	111440816	111448932	111448999	418,365,604	141,146,202	758,709,829	85,106,113	109	49	0	0	0.571,0.529,0.573	0.8,0.75,0.767	-0.215	TRUE	0.271	676	8
Gpbp1	ENSMUSG00000032745.18	36496	mouse	thymocytes	36496_3	36496_10	21878	chr13	-	111447895	111447955	111440631	111440816	111448932	111448999	138,121	102,76	129,130	14,32	109	49	1.25759e-07	4.41926e-05	0.378,0.417	0.806,0.646	-0.329	TRUE	0.428	170.5	8
KDM6A	ENSG00000147050.17	45369	human	HEK293T	45369_2	45369_2	95681	chrX	+	45060608	45060764	45060021	45060156	45061323	45061419	55,50	16,5	83,94	0,1	231	75	1.89828e-08	3.81809e-06	0.527,0.765	1.0,0.968	-0.338	TRUE	0.473	37	8
KDM6A	ENSG00000147050.17	45369	human	hepg2	45369_2	45369_2	85699	chrX	+	45060608	45060764	45060021	45060156	45061323	45061419	24,52	12,19	37,49	1,0	255	99	5.26029e-11	2.44614e-08	0.437,0.515	0.935,1.0	-0.492	TRUE	0.563	30.75	8
KDM6A	ENSG00000147050.17	45369	human	k562	45369_2	45369_2	97048	chrX	+	45060608	45060764	45060021	45060156	45061323	45061419	106,66	15,14	133,135	3,5	255	99	3.23632e-06	0.000285438	0.733,0.647	0.945,0.913	-0.239	TRUE	0.298	80	8
KDM6A	ENSG00000147050.17	45369	human	kcytes	45369_2	45369_2	100503	chrX	+	45060608	45060764	45060021	45060156	45061323	45061419	70,75	51,63	176,135	3,3	305	149	0	0	0.401,0.368	0.966,0.956	-0.577	TRUE	0.598	137.25	8
KDM6A	ENSG00000147050.17	45369	human	lncap	45369_2	45369_2	78571	chrX	+	45060608	45060764	45060021	45060156	45061323	45061419	433,329	88,57	763,890	37,33	205	49	0	0	0.54,0.58	0.831,0.866	-0.288	TRUE	0.326	246.5	8
Kdm6a	ENSMUSG00000037369.17	45369	mouse	actb_d1	45369_2	45369_11	14355	chrX	+	18247566	18247722	18246974	18247109	18248269	18248359	42,90,196	56,108,197	202,372,147	36,33,11	305	149	0	0	0.268,0.289,0.327	0.733,0.846,0.867	-0.521	TRUE	0.599	213.5	8	Alt spliced in all mouse datasets
Kdm6a	ENSMUSG00000037369.17	45369	mouse	fetalLiv	45369_2	45369_11	12654	chrX	+	18247566	18247722	18246974	18247109	18248269	18248359	159,84,112	38,32,73	229,327,165	11,34,29	205	49	4.83326e-06	0.000223664	0.5,0.386,0.268	0.833,0.697,0.576	-0.317	TRUE	0.565	85.3333	8	Alt spliced in all mouse datasets
Kdm6a	ENSMUSG00000037369.17	45369	mouse	thymocytes	45369_2	45369_11	8200	chrX	+	18247566	18247722	18246974	18247109	18248269	18248359	190,98	106,83	268,100	19,35	205	49	0.00139531	0.0402469	0.3,0.22	0.771,0.406	-0.329	TRUE	0.551	105.75	8	Alt spliced in all mouse datasets
NSD2	ENSG00000109685.19	39483	human	HEK293T	39483_2	39483_2	27898	chr4	+	1942338	1942432	1939653	1939778	1951071	1951203	18,18	107,79	35,53	46,48	169	75	3.00226e-10	1.01865e-07	0.069,0.092	0.252,0.329	-0.21	TRUE	0.26	96	7
NSD2	ENSG00000109685.19	39483	human	hepg2	39483_2	39483_2	24653	chr4	+	1942338	1942432	1939653	1939778	1951071	1951203	20,28	61,203	19,17	33,17	193	99	2.47587e-05	0.0017005	0.144,0.066	0.228,0.339	-0.179	TRUE	0.273	99.5	7
NSD2	ENSG00000109685.19	39483	human	k562	39483_2	39483_2	28152	chr4	+	1942338	1942432	1939653	1939778	1951071	1951203	7,19	249,203	42,43	123,97	193	99	1.77636e-15	1.42338e-12	0.014,0.046	0.149,0.185	-0.137	TRUE	0.171	195.25	7
NSD2	ENSG00000109685.19	39483	human	kcytes	39483_2	39483_2	29512	chr4	+	1942338	1942432	1939653	1939778	1951071	1951203	7,20	166,184	27,20	77,41	243	149	2.45936e-09	2.78948e-07	0.025,0.062	0.177,0.23	-0.16	TRUE	0.205	135.5	7
NSD2	ENSG00000109685.19	39483	human	lncap	39483_2	39483_2	22622	chr4	+	1942338	1942432	1939653	1939778	1951071	1951203	28,29	44,34	47,56	22,17	143	49	5.74003e-06	0.00123622	0.179,0.226	0.423,0.53	-0.274	TRUE	0.351	47.5	7
Nsd2	ENSMUSG00000057406.16	39483	mouse	actb_d1	39483_2	39483_14	10949	chr5	+	33871406	33871501	33868753	33868878	33879057	33879189	36,32,46	228,145,172	96,95,65	104,75,18	244	149	1.91764e-11	1.60537e-09	0.088,0.119,0.14	0.36,0.436,0.688	-0.379	TRUE	0.6	184.667	7
Nsd2	ENSMUSG00000057406.16	39483	mouse	thymocytes	39483_2	39483_14	6331	chr5	+	33871406	33871501	33868753	33868878	33879057	33879189	43,63	153,57	90,71	70,59	144	49	0.00295258	0.0651949	0.087,0.273	0.304,0.291	-0.117	TRUE	0.217	116.5	7
NSD2	ENSG00000109685.19	39483	human	HEK293T	39483_3	39483_3	27899	chr4	+	1942338	1942565	1939653	1939778	1951071	1951203	96,98	107,79	167,242	46,48	302	75	6.06182e-14	4.15328e-11	0.182,0.236	0.474,0.556	-0.306	TRUE	0.374	103.5	7
NSD2	ENSG00000109685.19	39483	human	hepg2	39483_3	39483_3	24654	chr4	+	1942338	1942565	1939653	1939778	1951071	1951203	53,84	61,203	68,52	33,17	326	99	3.62244e-09	9.09049e-07	0.209,0.112	0.385,0.482	-0.273	TRUE	0.37	105.25	7
NSD2	ENSG00000109685.19	39483	human	k562	39483_3	39483_3	28153	chr4	+	1942338	1942565	1939653	1939778	1951071	1951203	73,87	249,203	170,161	123,97	326	99	0	0	0.082,0.115	0.296,0.335	-0.217	TRUE	0.253	211.75	7
NSD2	ENSG00000109685.19	39483	human	kcytes	39483_3	39483_3	29513	chr4	+	1942338	1942565	1939653	1939778	1951071	1951203	17,36	166,184	78,62	77,41	376	149	0	0	0.039,0.072	0.286,0.375	-0.275	TRUE	0.336	154.75	7
NSD2	ENSG00000109685.19	39483	human	lncap	39483_3	39483_3	22623	chr4	+	1942338	1942565	1939653	1939778	1951071	1951203	59,64	44,34	126,126	22,17	276	49	2.93782e-09	1.88608e-06	0.192,0.25	0.504,0.568	-0.315	TRUE	0.376	51.5	7
Nsd2	ENSMUSG00000057406.16	39483	mouse	actb_d1	39483_3	39483_15	10950	chr5	+	33871406	33871634	33868753	33868878	33879057	33879189	106,85,131	228,145,172	232,191,142	104,75,18	377	149	7.38365e-11	5.85014e-09	0.155,0.188,0.231	0.469,0.502,0.757	-0.385	TRUE	0.602	201.167	7
Nsd2	ENSMUSG00000057406.16	39483	mouse	thymocytes	39483_3	39483_15	6332	chr5	+	33871406	33871634	33868753	33868878	33879057	33879189	65,85	153,57	133,100	70,59	277	49	0.000210657	0.0111912	0.07,0.209	0.252,0.231	-0.102	TRUE	0.182	119	7
FGFR1OP2	ENSG00000111790.14	39758	human	HEK293T	39758_1	39758_1	91217	chr12	+	26960514	26960628	26957600	26957743	26963341	26963455	171,195	36,35	200,233	14,22	189	75	0.000215848	0.00825454	0.653,0.689	0.85,0.808	-0.158	TRUE	0.197	163.25	7
FGFR1OP2	ENSG00000111790.14	39758	human	hepg2	39758_1	39758_1	81552	chr12	+	26960514	26960628	26957600	26957743	26963341	26963455	77,151	16,24	84,82	0,1	213	99	1.44771e-10	5.93487e-08	0.691,0.745	1.0,0.974	-0.269	TRUE	0.309	97.5	7
FGFR1OP2	ENSG00000111790.14	39758	human	kcytes	39758_1	39758_1	95793	chr12	+	26960514	26960628	26957600	26957743	26963341	26963455	100,106	48,33	161,178	41,31	263	149	0.00838866	0.0721182	0.541,0.645	0.69,0.765	-0.135	TRUE	0.224	174.5	7
FGFR1OP2	ENSG00000111790.14	39758	human	lncap	39758_1	39758_1	74792	chr12	+	26960514	26960628	26957600	26957743	26963341	26963455	43,31	18,20	69,65	12,9	163	49	0.000200945	0.0191235	0.418,0.318	0.634,0.685	-0.291	TRUE	0.367	38.5	7
Fgfr1op2	ENSMUSG00000040242.14	39758	mouse	actb_d1	39758_1	39758_6	14685	chr6	+	146592633	146592747	146589893	146590036	146595175	146595289	146,240,294	228,362,383	610,588,322	77,58,34	263	149	0	0	0.266,0.273,0.303	0.818,0.852,0.843	-0.557	TRUE	0.586	524.5	7	Alt spliced in all mouse datasets
Fgfr1op2	ENSMUSG00000040242.14	39758	mouse	fetalLiv	39758_1	39758_6	12951	chr6	+	146592633	146592747	146589893	146590036	146595175	146595289	462,474,591	380,191,286	994,979,1105	162,165,138	163	49	0	0	0.268,0.427,0.383	0.648,0.641,0.706	-0.306	TRUE	0.438	626.833	7	Alt spliced in all mouse datasets
Fgfr1op2	ENSMUSG00000040242.14	39758	mouse	thymocytes	39758_1	39758_6	8389	chr6	+	146592633	146592747	146589893	146590036	146595175	146595289	224,142	59,19	361,283	8,8	163	49	3.19662e-11	5.68903e-08	0.533,0.692	0.931,0.914	-0.31	TRUE	0.398	201.75	7	Alt spliced in all mouse datasets
HNRNPR	ENSG00000125944.21	41936	human	HEK293T	41936_3	41936_3	43599	chr1	-	23340851	23341020	23338489	23338608	23344210	23344322	1137,895	214,199	1690,2167	189,222	244	75	2.21401e-07	3.16029e-05	0.62,0.58	0.733,0.75	-0.142	TRUE	0.17	1089.25	7
HNRNPR	ENSG00000125944.21	41936	human	bjFibro	41936_3	41936_3	31882	chr1	-	23340851	23341020	23338489	23338608	23344210	23344322	316,372	182,221	163,306	44,39	218	49	5.62313e-06	0.000735727	0.281,0.274	0.454,0.638	-0.269	TRUE	0.364	211	7
HNRNPR	ENSG00000125944.21	41936	human	hepg2	41936_3	41936_3	38746	chr1	-	23340851	23341020	23338489	23338608	23344210	23344322	350,634	126,215	335,320	46,45	268	99	6.9854e-09	1.58716e-06	0.506,0.521	0.729,0.724	-0.213	TRUE	0.223	377.5	7
HNRNPR	ENSG00000125944.21	41936	human	k562	41936_3	41936_3	43922	chr1	-	23340851	23341020	23338489	23338608	23344210	23344322	888,872	631,516	1239,1172	352,415	268	99	4.37728e-10	1.37747e-07	0.342,0.384	0.565,0.511	-0.175	TRUE	0.223	1157.25	7
HNRNPR	ENSG00000125944.21	41936	human	kcytes	41936_3	41936_3	45850	chr1	-	23340851	23341020	23338489	23338608	23344210	23344322	391,387	310,304	519,362	218,188	318	149	3.65122e-05	0.00107098	0.371,0.374	0.527,0.474	-0.128	TRUE	0.156	640.75	7
Hnrnpr	ENSMUSG00000066037.14	41936	mouse	fetalLiv	41936_3	41936_9	10664	chr4	+	136314086	136314255	136310967	136311089	136316360	136316479	963,881,1020	103,69,95	1413,1290,1477	64,72,73	218	49	7.56195e-07	4.81575e-05	0.678,0.742,0.707	0.832,0.801,0.82	-0.109	TRUE	0.154	421	7
Hnrnpr	ENSMUSG00000066037.14	41936	mouse	thymocytes	41936_3	41936_9	6939	chr4	+	136314086	136314255	136310967	136311089	136316360	136316479	272,212	40,45	222,177	16,19	218	49	0.00396097	0.0801709	0.604,0.514	0.757,0.677	-0.158	TRUE	0.243	83.5	7
LUC7L	ENSG00000007392.17	35825	human	hepg2	35825_6	35825_6	12993	chr16	-	228332	228402	227241	227336	229278	229374	12,18	16,16	15,13	2,4	169	99	0.000941238	0.0270061	0.305,0.397	0.815,0.656	-0.385	TRUE	0.51	24	6
LUC7L	ENSG00000007392.17	35825	human	k562	35825_6	35825_6	14734	chr16	-	228332	228402	227241	227336	229278	229374	22,23	27,29	44,46	3,12	169	99	1.3564e-07	1.91321e-05	0.323,0.317	0.896,0.692	-0.474	TRUE	0.579	51.5	6
LUC7L	ENSG00000007392.17	35825	human	kcytes	35825_6	35825_6	15641	chr16	-	228332	228402	227241	227336	229278	229374	42,42	119,121	40,63	64,54	219	149	0.000375325	0.00685543	0.194,0.191	0.298,0.443	-0.178	TRUE	0.252	136.25	6
LUC7L	ENSG00000007392.17	35825	human	lncap	35825_6	35825_6	11751	chr16	-	228332	228402	227241	227336	229278	229374	31,24	11,5	40,27	3,1	119	49	0.00155122	0.0723576	0.537,0.664	0.846,0.917	-0.281	TRUE	0.38	18.75	6
Luc7l	ENSMUSG00000024188.16	35825	mouse	actb_d1	35825_6	35825_8	29879	chr17	+	26253973	26254044	26252998	26253091	26255030	26255125	57,120,131	65,229,208	138,150,78	78,126,34	220	149	4.45922e-07	1.9372e-05	0.373,0.262,0.299	0.545,0.446,0.608	-0.222	TRUE	0.346	228.667	6
Luc7l	ENSMUSG00000024188.16	35825	mouse	thymocytes	35825_6	35825_8	16623	chr17	+	26253973	26254044	26252998	26253091	26255030	26255125	22,14	25,26	12,11	5,0	120	49	0.00309847	0.0677437	0.264,0.18	0.495,1.0	-0.526	TRUE	0.82	28.5	6
PPP1R12A	ENSG00000058272.19	36441	human	HEK293T	36441_2	36441_2	93121	chr12	-	79806165	79806333	79805591	79805768	79807225	79807330	198,204	16,12	186,258	1,3	243	75	7.6668e-07	8.95717e-05	0.793,0.84	0.983,0.964	-0.157	TRUE	0.19	102	6
PPP1R12A	ENSG00000058272.19	36441	human	hepg2	36441_2	36441_2	83411	chr12	-	79806165	79806333	79805591	79805768	79807225	79807330	87,133	16,27	83,74	5,3	267	99	0.000106541	0.00539033	0.668,0.646	0.86,0.901	-0.224	TRUE	0.255	68.5	6
PPP1R12A	ENSG00000058272.19	36441	human	k562	36441_2	36441_2	94428	chr12	-	79806165	79806333	79805591	79805768	79807225	79807330	232,250	59,59	376,369	25,22	267	99	8.40217e-12	4.05681e-09	0.593,0.611	0.848,0.861	-0.253	TRUE	0.268	199	6
PPP1R12A	ENSG00000058272.19	36441	human	kcytes	36441_2	36441_2	97886	chr12	-	79806165	79806333	79805591	79805768	79807225	79807330	186,178	72,82	439,259	49,35	317	149	1.66989e-12	3.74331e-10	0.548,0.505	0.808,0.777	-0.266	TRUE	0.303	310	6
Ppp1r12a	ENSMUSG00000019907.10	36441	mouse	actb_d1	36441_2	36441_12	39544	chr10	+	108252756	108252924	108251839	108251944	108253324	108253495	350,624,708	110,194,178	786,802,470	50,28,8	317	149	0	0	0.599,0.602,0.652	0.881,0.931,0.965	-0.308	TRUE	0.366	476	6
Ppp1r12a	ENSMUSG00000019907.10	36441	mouse	fetalLiv	36441_2	36441_12	34376	chr10	+	108252756	108252924	108251839	108251944	108253324	108253495	249,257,391	41,40,55	522,414,568	35,32,35	217	49	3.7482e-07	2.704e-05	0.578,0.592,0.616	0.771,0.745,0.786	-0.172	TRUE	0.208	158.167	6
YIPF1	ENSG00000058799.15	36449	human	HEK293T	36449_1	36449_1	49939	chr1	-	53889243	53889463	53888906	53888986	53889712	53889780	148,128	28,22	263,241	9,6	295	75	3.49939e-10	1.15056e-07	0.573,0.597	0.881,0.911	-0.311	TRUE	0.338	112.25	6	Alt spliced in all human datasets but not in any mouse dataset
YIPF1	ENSG00000058799.15	36449	human	bjFibro	36449_1	36449_1	36673	chr1	-	53889243	53889463	53888906	53888986	53889712	53889780	288,302	35,40	159,278	8,2	269	49	1.6306e-06	0.000264818	0.6,0.579	0.784,0.962	-0.284	TRUE	0.383	108.75	6	Alt spliced in all human datasets but not in any mouse dataset
YIPF1	ENSG00000058799.15	36449	human	hepg2	36449_1	36449_1	44438	chr1	-	53889243	53889463	53888906	53888986	53889712	53889780	51,120	16,35	84,108	4,7	319	99	1.89842e-07	2.88601e-05	0.497,0.516	0.867,0.827	-0.341	TRUE	0.37	51.25	6	Alt spliced in all human datasets but not in any mouse dataset
YIPF1	ENSG00000058799.15	36449	human	k562	36449_1	36449_1	50259	chr1	-	53889243	53889463	53888906	53888986	53889712	53889780	254,240	15,14	253,235	2,7	319	99	0.000863028	0.0240095	0.84,0.842	0.975,0.912	-0.103	TRUE	0.135	112.25	6	Alt spliced in all human datasets but not in any mouse dataset
YIPF1	ENSG00000058799.15	36449	human	kcytes	36449_1	36449_1	52529	chr1	-	53889243	53889463	53888906	53888986	53889712	53889780	148,134	92,48	319,203	15,11	369	149	0	0	0.394,0.53	0.896,0.882	-0.427	TRUE	0.502	183.25	6	Alt spliced in all human datasets but not in any mouse dataset
YIPF1	ENSG00000058799.15	36449	human	lncap	36449_1	36449_1	40673	chr1	-	53889243	53889463	53888906	53888986	53889712	53889780	216,188	16,12	260,234	4,1	269	49	1.18748e-06	0.000329416	0.711,0.741	0.922,0.977	-0.224	TRUE	0.266	68.75	6	Alt spliced in all human datasets but not in any mouse dataset
GNAS	ENSG00000087460.29	37427	human	HEK293T	37427_2	37427_2	92987	chr20	+	58898940	58898985	58893094	58895684	58903530	58903585	3738,3397	2016,1858	6115,6613	1106,1344	120	75	0	0	0.537,0.533	0.776,0.755	-0.231	TRUE	0.243	6538	6	Alt spliced in all human datasets but not in any mouse dataset
GNAS	ENSG00000087460.29	37427	human	bjFibro	37427_2	37427_2	69290	chr20	+	58898940	58898985	58893094	58895684	58903530	58903585	99,115	26,36	38,68	7,4	94	49	0.00423304	0.0921782	0.665,0.625	0.739,0.899	-0.174	TRUE	0.274	97	6	Alt spliced in all human datasets but not in any mouse dataset
GNAS	ENSG00000087460.29	37427	human	hepg2	37427_2	37427_2	83290	chr20	+	58898940	58898985	58893094	58895684	58903530	58903585	1153,2208	808,1547	2126,1961	366,382	144	99	0	0	0.495,0.495	0.8,0.779	-0.295	TRUE	0.305	2637.25	6	Alt spliced in all human datasets but not in any mouse dataset
GNAS	ENSG00000087460.29	37427	human	k562	37427_2	37427_2	94277	chr20	+	58898940	58898985	58893094	58895684	58903530	58903585	860,908	974,976	1245,1099	453,367	144	99	0	0	0.378,0.39	0.654,0.673	-0.279	TRUE	0.295	1719.5	6	Alt spliced in all human datasets but not in any mouse dataset
GNAS	ENSG00000087460.29	37427	human	kcytes	37427_2	37427_2	97754	chr20	+	58898940	58898985	58893094	58895684	58903530	58903585	1964,1708	949,916	2727,2212	298,242	194	149	0	0	0.614,0.589	0.875,0.875	-0.274	TRUE	0.286	2754	6	Alt spliced in all human datasets but not in any mouse dataset
GNAS	ENSG00000087460.29	37427	human	lncap	37427_2	37427_2	76370	chr20	+	58898940	58898985	58893094	58895684	58903530	58903585	2217,1726	370,330	2527,2425	154,145	94	49	0	0	0.757,0.732	0.895,0.897	-0.152	TRUE	0.165	2451.5	6	Alt spliced in all human datasets but not in any mouse dataset
GNAS	ENSG00000087460.29	37427	human	HEK293T	37427_3	37427_3	92988	chr20	+	58898940	58899162	58895611	58895684	58903530	58903585	1950,1713	2016,1858	3071,3492	1106,1344	297	75	0	0	0.196,0.189	0.412,0.396	-0.212	TRUE	0.223	4111.75	6
GNAS	ENSG00000087460.29	37427	human	hepg2	37427_3	37427_3	83291	chr20	+	58898940	58899162	58895611	58895684	58903530	58903585	412,783	808,1547	755,703	366,382	321	99	0	0	0.136,0.135	0.389,0.362	-0.24	TRUE	0.254	1396.5	6
GNAS	ENSG00000087460.29	37427	human	k562	37427_3	37427_3	94278	chr20	+	58898940	58899162	58895611	58895684	58903530	58903585	502,496	974,976	572,498	453,367	321	99	9.99201e-16	8.36235e-13	0.137,0.135	0.28,0.295	-0.151	TRUE	0.16	1136	6
GNAS	ENSG00000087460.29	37427	human	kcytes	37427_3	37427_3	97755	chr20	+	58898940	58899162	58895611	58895684	58903530	58903585	489,450	949,916	611,574	298,242	371	149	0	0	0.171,0.165	0.452,0.488	-0.302	TRUE	0.323	1120.25	6
GNAS	ENSG00000087460.29	37427	human	lncap	37427_3	37427_3	76371	chr20	+	58898940	58899162	58895611	58895684	58903530	58903585	1002,795	370,330	1235,1181	154,145	271	49	0	0	0.329,0.303	0.592,0.596	-0.278	TRUE	0.293	1206.75	6
Gnas	ENSMUSG00000027523.20	37427	mouse	fetalLiv	37427_3	37427_13	54128	chr2	+	174336746	174336918	174334211	174334284	174341652	174341707	475,662,701	285,514,622	909,756,985	244,269,289	221	49	0	0	0.27,0.222,0.2	0.452,0.384,0.43	-0.191	TRUE	0.252	1091.33	6
SPTLC1	ENSG00000090054.16	37557	human	HEK293T	37557_1	37557_1	80680	chr9	-	92050295	92050491	92049959	92050067	92055404	92055494	6,5	142,107	42,76	10,15	271	75	0	0	0.012,0.013	0.538,0.584	-0.548	FALSE	0.572	91	6	Alt spliced in all human datasets but not in any mouse dataset
SPTLC1	ENSG00000090054.16	37557	human	bjFibro	37557_1	37557_1	59962	chr9	-	92050295	92050491	92049959	92050067	92055404	92055494	0,3	106,118	3,19	58,13	245	49	3.2693e-06	0.000473061	0.0,0.005	0.01,0.226	-0.116	FALSE	0.226	76.75	6	Alt spliced in all human datasets but not in any mouse dataset
SPTLC1	ENSG00000090054.16	37557	human	hepg2	37557_1	37557_1	72287	chr9	-	92050295	92050491	92049959	92050067	92055404	92055494	5,6	133,251	41,25	37,38	295	99	0	0	0.012,0.008	0.271,0.181	-0.216	FALSE	0.263	127.25	6	Alt spliced in all human datasets but not in any mouse dataset
SPTLC1	ENSG00000090054.16	37557	human	k562	37557_1	37557_1	81588	chr9	-	92050295	92050491	92049959	92050067	92055404	92055494	11,14	123,149	99,86	40,15	295	99	0	0	0.029,0.031	0.454,0.658	-0.526	FALSE	0.629	123.25	6	Alt spliced in all human datasets but not in any mouse dataset
SPTLC1	ENSG00000090054.16	37557	human	kcytes	37557_1	37557_1	84480	chr9	-	92050295	92050491	92049959	92050067	92055404	92055494	1,4	275,287	70,53	51,50	345	149	0	0	0.002,0.006	0.372,0.314	-0.339	FALSE	0.37	194.25	6	Alt spliced in all human datasets but not in any mouse dataset
SPTLC1	ENSG00000090054.16	37557	human	lncap	37557_1	37557_1	66168	chr9	-	92050295	92050491	92049959	92050067	92055404	92055494	21,19	76,47	49,52	16,18	245	49	2.22045e-16	5.75693e-13	0.052,0.075	0.38,0.366	-0.309	FALSE	0.328	47	6	Alt spliced in all human datasets but not in any mouse dataset
SPTLC1	ENSG00000090054.16	37557	human	HEK293T	37557_3	37557_3	80688	chr9	-	92079433	92079566	92067965	92068098	92080015	92080088	78,86	467,385	72,83	64,84	208	75	0	0	0.057,0.075	0.289,0.263	-0.21	FALSE	0.232	289.5	6	Alt spliced in all human datasets but not in any mouse dataset
SPTLC1	ENSG00000090054.16	37557	human	bjFibro	37557_3	37557_3	59968	chr9	-	92079433	92079566	92067965	92068098	92080015	92080088	72,88	128,148	45,71	29,13	182	49	7.52658e-05	0.00549677	0.132,0.138	0.295,0.595	-0.31	FALSE	0.463	106.5	6	Alt spliced in all human datasets but not in any mouse dataset
SPTLC1	ENSG00000090054.16	37557	human	hepg2	37557_3	37557_3	72294	chr9	-	92079433	92079566	92067965	92068098	92080015	92080088	15,36	145,265	17,20	41,37	232	99	1.93268e-06	0.000210213	0.042,0.055	0.15,0.187	-0.12	FALSE	0.145	132.75	6	Alt spliced in all human datasets but not in any mouse dataset
SPTLC1	ENSG00000090054.16	37557	human	k562	37557_3	37557_3	81595	chr9	-	92079433	92079566	92067965	92068098	92080015	92080088	105,106	406,380	102,53	127,118	232	99	5.28671e-06	0.000432202	0.099,0.106	0.255,0.161	-0.106	FALSE	0.156	303.5	6	Alt spliced in all human datasets but not in any mouse dataset
SPTLC1	ENSG00000090054.16	37557	human	kcytes	37557_3	37557_3	84490	chr9	-	92079433	92079566	92067965	92068098	92080015	92080088	47,36	351,302	63,33	64,58	282	149	4.21885e-15	1.34753e-12	0.066,0.059	0.342,0.231	-0.224	FALSE	0.283	238.25	6	Alt spliced in all human datasets but not in any mouse dataset
SPTLC1	ENSG00000090054.16	37557	human	lncap	37557_3	37557_3	66174	chr9	-	92079433	92079566	92067965	92068098	92080015	92080088	32,25	94,75	29,49	37,27	182	49	1.3591e-05	0.00249637	0.084,0.082	0.174,0.328	-0.168	FALSE	0.246	69	6	Alt spliced in all human datasets but not in any mouse dataset
SIRT1	ENSG00000096717.12	37776	human	HEK293T	37776_1	37776_1	83983	chr10	+	67906162	67906287	67891483	67891554	67906789	67906937	10,11	48,49	34,37	31,23	200	75	1.95149e-09	5.34139e-07	0.072,0.078	0.291,0.376	-0.259	TRUE	0.304	58.25	6
SIRT1	ENSG00000096717.12	37776	human	hepg2	37776_1	37776_1	75219	chr10	+	67906162	67906287	67891483	67891554	67906789	67906937	1,1	33,68	10,7	21,20	224	99	1.02325e-07	1.67034e-05	0.013,0.006	0.174,0.134	-0.144	TRUE	0.168	39.25	6
SIRT1	ENSG00000096717.12	37776	human	kcytes	37776_1	37776_1	87939	chr10	+	67906162	67906287	67891483	67891554	67906789	67906937	7,1	55,37	56,84	47,46	274	149	0	0	0.065,0.014	0.393,0.498	-0.406	TRUE	0.484	83.25	6
Sirt1	ENSMUSG00000020063.16	37776	mouse	actb_d1	37776_1	37776_4	38919	chr10	-	63326659	63326784	63326038	63326186	63331744	63331897	36,50,91	934,642,765	237,205,202	129,73,66	274	149	0	0	0.021,0.041,0.061	0.5,0.604,0.625	-0.535	TRUE	0.604	566.667	6	Alt spliced in all mouse datasets
Sirt1	ENSMUSG00000020063.16	37776	mouse	fetalLiv	37776_1	37776_4	33810	chr10	-	63326659	63326784	63326038	63326186	63331744	63331897	36,30,70	88,72,114	112,76,143	45,36,74	174	49	0	0	0.103,0.105,0.147	0.412,0.373,0.352	-0.261	TRUE	0.309	106.333	6	Alt spliced in all mouse datasets
Sirt1	ENSMUSG00000020063.16	37776	mouse	thymocytes	37776_1	37776_4	21755	chr10	-	63326659	63326784	63326038	63326186	63331744	63331897	31,30	71,50	45,31	9,17	174	49	5.92937e-06	0.000925658	0.109,0.145	0.585,0.339	-0.335	TRUE	0.476	39	6	Alt spliced in all mouse datasets
PPP3CB	ENSG00000107758.16	39236	human	HEK293T	39236_1	39236_1	77773	chr10	-	73439871	73439901	73436432	73438420	73444724	73444822	51,35	23,28	16,13	51,30	105	75	9.5666e-07	0.000107056	0.613,0.472	0.183,0.236	0.333	TRUE	0.43	61.75	6
PPP3CB	ENSG00000107758.16	39236	human	hepg2	39236_1	39236_1	69757	chr10	-	73439871	73439901	73436432	73438420	73444724	73444822	48,51	19,20	16,16	22,13	129	99	0.00279183	0.0581813	0.66,0.662	0.358,0.486	0.239	TRUE	0.304	51.25	6
PPP3CB	ENSG00000107758.16	39236	human	k562	39236_1	39236_1	78739	chr10	-	73439871	73439901	73436432	73438420	73444724	73444822	36,27	11,14	21,29	26,26	129	99	0.00381383	0.0689065	0.715,0.597	0.383,0.461	0.234	TRUE	0.332	47.5	6
PPP3CB	ENSG00000107758.16	39236	human	kcytes	39236_1	39236_1	81500	chr10	-	73439871	73439901	73436432	73438420	73444724	73444822	82,57	58,59	45,30	88,87	179	149	7.11868e-06	0.000277743	0.541,0.446	0.299,0.223	0.233	TRUE	0.318	126.5	6
Ppp3cb	ENSMUSG00000021816.11	39236	mouse	actb_d1	39236_1	39236_4	6900	chr14	-	20503246	20503276	20499363	20501662	20508623	20508721	553,734,766	74,99,89	422,413,231	181,164,132	179	149	0	0	0.862,0.861,0.878	0.66,0.677,0.593	0.224	TRUE	0.285	643	6
Ppp3cb	ENSMUSG00000021816.11	39236	mouse	fetalLiv	39236_1	39236_4	6090	chr14	-	20503246	20503276	20499363	20501662	20508623	20508721	249,306,385	61,19,48	302,241,233	74,89,91	79	49	6.44123e-06	0.000283961	0.717,0.909,0.833	0.717,0.627,0.614	0.167	TRUE	0.295	349.667	6
EPC1	ENSG00000120616.16	41099	human	HEK293T	41099_1	41099_1	42569	chr10	-	32273921	32274038	32273162	32273281	32284697	32285050	7,8	55,52	17,25	42,37	192	75	4.38485e-05	0.00243932	0.047,0.057	0.137,0.209	-0.121	TRUE	0.162	56.25	6
EPC1	ENSG00000120616.16	41099	human	hepg2	41099_1	41099_1	37929	chr10	-	32273921	32274038	32273162	32273281	32284697	32285050	3,1	15,45	12,20	18,30	216	99	2.26574e-07	3.39529e-05	0.084,0.01	0.234,0.234	-0.187	TRUE	0.224	34.75	6
EPC1	ENSG00000120616.16	41099	human	k562	41099_1	41099_1	42877	chr10	-	32273921	32274038	32273162	32273281	32284697	32285050	17,16	84,94	35,23	59,61	216	99	0.000257741	0.00969699	0.085,0.072	0.214,0.147	-0.102	TRUE	0.142	96	6
EPC1	ENSG00000120616.16	41099	human	kcytes	41099_1	41099_1	44839	chr10	-	32273921	32274038	32273162	32273281	32284697	32285050	10,12	63,62	23,30	89,43	266	149	0.00678482	0.0615758	0.082,0.098	0.126,0.281	-0.114	TRUE	0.199	83	6
Epc1	ENSMUSG00000024240.13	41099	mouse	actb_d1	41099_1	41099_3	47821	chr18	-	6441801	6441912	6441121	6441243	6448904	6449257	41,54,75	211,300,400	116,175,145	215,197,131	260	149	0	0	0.1,0.094,0.097	0.236,0.337,0.388	-0.223	TRUE	0.294	337.5	6
Epc1	ENSMUSG00000024240.13	41099	mouse	fetalLiv	41099_1	41099_3	41296	chr18	-	6441801	6441912	6441121	6441243	6448904	6449257	22,16,45	22,40,73	50,36,75	38,39,43	160	49	0.000747845	0.0124496	0.234,0.109,0.159	0.287,0.22,0.348	-0.118	TRUE	0.239	66.1667	6
SPATS2	ENSG00000123352.18	41524	human	HEK293T	41524_4	41524_4	91915	chr12	+	49454224	49454385	49367495	49367587	49460769	49461037	4,0	14,11	14,24	16,11	236	75	1.62937e-05	0.00110075	0.083,0.0	0.218,0.409	-0.272	FALSE	0.409	17.75	6	Alt spliced in all human datasets but not in any mouse dataset
SPATS2	ENSG00000123352.18	41524	human	bjFibro	41524_4	41524_4	68384	chr12	+	49454224	49454385	49367495	49367587	49460769	49461037	2,0	29,22	2,20	6,3	210	49	2.64019e-05	0.00245263	0.016,0.0	0.072,0.609	-0.332	FALSE	0.609	16.75	6	Alt spliced in all human datasets but not in any mouse dataset
SPATS2	ENSG00000123352.18	41524	human	hepg2	41524_4	41524_4	82233	chr12	+	49454224	49454385	49367495	49367587	49460769	49461037	0,0	2,36	10,3	8,11	260	99	2.27143e-06	0.000240801	0.0,0.0	0.322,0.094	-0.208	FALSE	0.322	16.25	6	Alt spliced in all human datasets but not in any mouse dataset
SPATS2	ENSG00000123352.18	41524	human	k562	41524_4	41524_4	93183	chr12	+	49454224	49454385	49367495	49367587	49460769	49461037	2,1	17,11	22,19	14,4	260	99	4.92641e-08	7.87519e-06	0.043,0.033	0.374,0.644	-0.471	FALSE	0.611	15	6	Alt spliced in all human datasets but not in any mouse dataset
SPATS2	ENSG00000123352.18	41524	human	kcytes	41524_4	41524_4	96607	chr12	+	49454224	49454385	49367495	49367587	49460769	49461037	0,0	22,34	39,28	5,14	310	149	0	0	0.0,0.0	0.789,0.49	-0.639	FALSE	0.789	32	6	Alt spliced in all human datasets but not in any mouse dataset
SPATS2	ENSG00000123352.18	41524	human	lncap	41524_4	41524_4	75406	chr12	+	49454224	49454385	49367495	49367587	49460769	49461037	16,7	12,11	55,67	3,7	210	49	6.17004e-09	3.4092e-06	0.237,0.129	0.811,0.691	-0.568	FALSE	0.682	14	6	Alt spliced in all human datasets but not in any mouse dataset
BAZ2B	ENSG00000123636.19	41568	human	HEK293T	41568_1	41568_1	24689	chr2	-	159430862	159431156	159429199	159429260	159432756	159433363	23,41	5,3	37,48	0,0	369	75	1.64863e-06	0.000169162	0.483,0.735	1.0,1.0	-0.391	TRUE	0.517	11.25	6
BAZ2B	ENSG00000123636.19	41568	human	bjFibro	41568_1	41568_1	17826	chr2	-	159430862	159431156	159429199	159429260	159432756	159433363	77,96	2,5	94,150	0,0	343	49	3.28763e-05	0.00286499	0.846,0.733	1.0,1.0	-0.211	TRUE	0.267	29	6
BAZ2B	ENSG00000123636.19	41568	human	hepg2	41568_1	41568_1	21706	chr2	-	159430862	159431156	159429199	159429260	159432756	159433363	15,61	5,18	52,68	2,0	393	99	1.19727e-08	2.51631e-06	0.43,0.461	0.868,1.0	-0.488	TRUE	0.57	28	6
BAZ2B	ENSG00000123636.19	41568	human	k562	41568_1	41568_1	24747	chr2	-	159430862	159431156	159429199	159429260	159432756	159433363	58,48	16,17	80,52	0,1	393	99	1.78435e-12	9.69228e-10	0.477,0.416	1.0,0.929	-0.518	TRUE	0.584	25.75	6
BAZ2B	ENSG00000123636.19	41568	human	kcytes	41568_1	41568_1	25920	chr2	-	159430862	159431156	159429199	159429260	159432756	159433363	112,119	6,18	252,199	2,0	443	149	2.35012e-09	2.69279e-07	0.863,0.69	0.977,1.0	-0.212	TRUE	0.31	111.25	6
Baz2b	ENSMUSG00000026987.16	41568	mouse	fetalLiv	41568_1	41568_14	24786	chr2	-	59959820	59960105	59958431	59958492	59962020	59962630	112,94,206	14,18,27	148,159,153	6,3,7	334	49	6.17714e-07	4.07314e-05	0.54,0.434,0.528	0.783,0.886,0.762	-0.31	TRUE	0.452	41.8333	6
NQO2	ENSG00000124588.22	41724	human	HEK293T	41724_1	41724_1	51233	chr6	+	3002049	3002286	2999973	3000085	3006467	3006559	67,54	153,194	106,123	89,91	312	75	1.03917e-13	6.98473e-11	0.095,0.063	0.223,0.245	-0.155	TRUE	0.182	152.75	6	Alt spliced in all human datasets but not in any mouse dataset
NQO2	ENSG00000124588.22	41724	human	bjFibro	41724_1	41724_1	37633	chr6	+	3002049	3002286	2999973	3000085	3006467	3006559	72,64	323,284	80,114	128,47	286	49	6.96701e-10	5.13656e-07	0.037,0.037	0.097,0.294	-0.159	TRUE	0.257	210	6	Alt spliced in all human datasets but not in any mouse dataset
NQO2	ENSG00000124588.22	41724	human	hepg2	41724_1	41724_1	45583	chr6	+	3002049	3002286	2999973	3000085	3006467	3006559	24,75	36,53	69,54	5,10	336	99	4.89209e-08	8.68858e-06	0.164,0.294	0.803,0.614	-0.48	TRUE	0.639	35	6	Alt spliced in all human datasets but not in any mouse dataset
NQO2	ENSG00000124588.22	41724	human	k562	41724_1	41724_1	51568	chr6	+	3002049	3002286	2999973	3000085	3006467	3006559	139,146	339,355	243,194	72,89	336	99	0	0	0.108,0.108	0.499,0.391	-0.337	TRUE	0.391	264.25	6	Alt spliced in all human datasets but not in any mouse dataset
NQO2	ENSG00000124588.22	41724	human	kcytes	41724_1	41724_1	53903	chr6	+	3002049	3002286	2999973	3000085	3006467	3006559	4,5	63,48	35,43	15,17	386	149	0	0	0.024,0.039	0.474,0.494	-0.453	TRUE	0.47	44.5	6	Alt spliced in all human datasets but not in any mouse dataset
NQO2	ENSG00000124588.22	41724	human	lncap	41724_1	41724_1	41744	chr6	+	3002049	3002286	2999973	3000085	3006467	3006559	54,32	17,16	118,114	14,13	286	49	9.44937e-05	0.0111948	0.352,0.255	0.591,0.6	-0.292	TRUE	0.345	20.25	6	Alt spliced in all human datasets but not in any mouse dataset
HNRNPR	ENSG00000125944.21	41936	human	HEK293T	41936_2	41936_2	43598	chr1	-	23340851	23341017	23338269	23338608	23344210	23344284	1128,906	214,199	1738,2148	189,222	241	75	1.61913e-07	2.44594e-05	0.621,0.586	0.741,0.751	-0.143	TRUE	0.165	1104	6
HNRNPR	ENSG00000125944.21	41936	human	bjFibro	41936_2	41936_2	31881	chr1	-	23340851	23341017	23338269	23338608	23344210	23344284	323,365	182,221	148,289	44,39	215	49	4.60992e-05	0.00372711	0.288,0.273	0.434,0.628	-0.251	TRUE	0.355	211.25	6
HNRNPR	ENSG00000125944.21	41936	human	hepg2	41936_2	41936_2	38745	chr1	-	23340851	23341017	23338269	23338608	23344210	23344284	371,651	126,215	343,334	46,45	265	99	8.5163e-09	1.86932e-06	0.524,0.531	0.736,0.735	-0.208	TRUE	0.212	396	6
HNRNPR	ENSG00000125944.21	41936	human	k562	41936_2	41936_2	43921	chr1	-	23340851	23341017	23338269	23338608	23344210	23344284	994,933	631,516	1353,1283	352,415	265	99	4.10285e-10	1.31317e-07	0.37,0.403	0.589,0.536	-0.176	TRUE	0.219	1272.25	6
HNRNPR	ENSG00000125944.21	41936	human	kcytes	41936_2	41936_2	45849	chr1	-	23340851	23341017	23338269	23338608	23344210	23344284	404,436	310,304	543,406	218,188	315	149	3.11515e-05	0.00094204	0.381,0.404	0.541,0.505	-0.131	TRUE	0.16	675.5	6
Hnrnpr	ENSMUSG00000066037.14	41936	mouse	fetalLiv	41936_2	41936_11	46465	chr4	+	136314068	136314255	136311027	136311089	136316360	136316423	882,816,974	103,69,95	1325,1197,1405	64,72,73	236	49	5.79455e-07	3.86332e-05	0.64,0.711,0.68	0.811,0.775,0.8	-0.118	TRUE	0.171	345	6
ORMDL1	ENSG00000128699.14	42275	human	HEK293T	42275_4	42275_4	118698	chr2	-	189783013	189783402	189782421	189782602	189784268	189784364	175,184	90,96	238,287	46,41	464	75	2.73487e-10	9.33891e-08	0.239,0.237	0.455,0.531	-0.255	FALSE	0.294	134.5	6	Alt spliced in all human datasets but not in any mouse dataset
ORMDL1	ENSG00000128699.14	42275	human	bjFibro	42275_4	42275_4	78367	chr2	-	189783013	189783402	189782421	189782602	189784268	189784364	511,552	115,130	293,597	30,1	438	49	4.59085e-05	0.00372139	0.332,0.322	0.522,0.985	-0.427	FALSE	0.663	184.25	6	Alt spliced in all human datasets but not in any mouse dataset
ORMDL1	ENSG00000128699.14	42275	human	hepg2	42275_4	42275_4	103766	chr2	-	189783013	189783402	189782421	189782602	189784268	189784364	425,1008	20,33	586,522	2,2	488	99	2.63831e-10	9.85765e-08	0.812,0.861	0.983,0.981	-0.145	FALSE	0.171	63	6	Alt spliced in all human datasets but not in any mouse dataset
ORMDL1	ENSG00000128699.14	42275	human	k562	42275_4	42275_4	122413	chr2	-	189783013	189783402	189782421	189782602	189784268	189784364	194,141	53,59	362,275	24,24	488	99	9.84335e-12	4.69249e-09	0.426,0.327	0.754,0.699	-0.35	FALSE	0.427	84.25	6	Alt spliced in all human datasets but not in any mouse dataset
ORMDL1	ENSG00000128699.14	42275	human	kcytes	42275_4	42275_4	131804	chr2	-	189783013	189783402	189782421	189782602	189784268	189784364	130,111	55,40	222,179	24,11	538	149	2.44572e-10	3.61553e-08	0.396,0.435	0.719,0.818	-0.353	FALSE	0.422	104.75	6	Alt spliced in all human datasets but not in any mouse dataset
ORMDL1	ENSG00000128699.14	42275	human	lncap	42275_4	42275_4	90211	chr2	-	189783013	189783402	189782421	189782602	189784268	189784364	468,387	7,5	504,512	1,0	438	49	5.74174e-05	0.00774101	0.882,0.896	0.983,1.0	-0.103	FALSE	0.118	56	6	Alt spliced in all human datasets but not in any mouse dataset
SH3BGRL	ENSG00000131171.13	42637	human	HEK293T	42637_3	42637_3	102023	chrX	+	81237117	81237280	81202127	81202245	81276983	81277169	3,3	268,276	289,299	95,137	238	75	0	0	0.004,0.003	0.489,0.407	-0.444	FALSE	0.486	342.5	6	Alt spliced in all human datasets but not in any mouse dataset
SH3BGRL	ENSG00000131171.13	42637	human	bjFibro	42637_3	42637_3	73460	chrX	+	81237117	81237280	81202127	81202245	81276983	81277169	3,4	189,176	19,139	86,21	212	49	3.65182e-07	8.00093e-05	0.004,0.005	0.049,0.605	-0.323	FALSE	0.601	159.25	6	Alt spliced in all human datasets but not in any mouse dataset
SH3BGRL	ENSG00000131171.13	42637	human	hepg2	42637_3	42637_3	90267	chrX	+	81237117	81237280	81202127	81202245	81276983	81277169	0,0	71,105	26,9	25,24	262	99	6.66134e-16	6.51169e-13	0.0,0.0	0.282,0.124	-0.203	FALSE	0.282	65	6	Alt spliced in all human datasets but not in any mouse dataset
SH3BGRL	ENSG00000131171.13	42637	human	k562	42637_3	42637_3	103413	chrX	+	81237117	81237280	81202127	81202245	81276983	81277169	7,4	401,359	284,259	177,129	262	99	0	0	0.007,0.004	0.377,0.431	-0.399	FALSE	0.427	405	6	Alt spliced in all human datasets but not in any mouse dataset
SH3BGRL	ENSG00000131171.13	42637	human	kcytes	42637_3	42637_3	108325	chrX	+	81237117	81237280	81202127	81202245	81276983	81277169	0,6	377,366	345,269	37,35	312	149	0	0	0.0,0.008	0.817,0.786	-0.797	FALSE	0.817	358.75	6	Alt spliced in all human datasets but not in any mouse dataset
SH3BGRL	ENSG00000131171.13	42637	human	lncap	42637_3	42637_3	81865	chrX	+	81237117	81237280	81202127	81202245	81276983	81277169	60,38	186,149	87,82	20,30	212	49	0	0	0.069,0.056	0.501,0.387	-0.382	FALSE	0.445	163	6	Alt spliced in all human datasets but not in any mouse dataset
ZRANB2	ENSG00000132485.14	42830	human	HEK293T	42830_1	42830_1	67014	chr1	-	71065677	71065752	71063336	71065137	71066775	71066934	1291,1274	189,195	1596,1781	54,39	150	75	0	0	0.774,0.766	0.937,0.958	-0.177	TRUE	0.192	1423.5	6	Alt spliced in all human datasets but not in any mouse dataset
ZRANB2	ENSG00000132485.14	42830	human	bjFibro	42830_1	42830_1	49714	chr1	-	71065677	71065752	71063336	71065137	71066775	71066934	240,349	22,42	155,263	8,5	124	49	1.52982e-05	0.0015892	0.812,0.767	0.884,0.954	-0.129	TRUE	0.187	192	6	Alt spliced in all human datasets but not in any mouse dataset
ZRANB2	ENSG00000132485.14	42830	human	hepg2	42830_1	42830_1	60117	chr1	-	71065677	71065752	71063336	71065137	71066775	71066934	78,191	41,106	207,166	12,11	174	99	0	0	0.52,0.506	0.908,0.896	-0.389	TRUE	0.402	203	6	Alt spliced in all human datasets but not in any mouse dataset
ZRANB2	ENSG00000132485.14	42830	human	k562	42830_1	42830_1	67595	chr1	-	71065677	71065752	71063336	71065137	71066775	71066934	818,755	387,422	1134,915	86,78	174	99	0	0	0.546,0.504	0.882,0.87	-0.351	TRUE	0.378	1141.25	6	Alt spliced in all human datasets but not in any mouse dataset
ZRANB2	ENSG00000132485.14	42830	human	kcytes	42830_1	42830_1	70436	chr1	-	71065677	71065752	71063336	71065137	71066775	71066934	186,165	60,56	291,296	24,12	224	149	1.22125e-15	4.22945e-13	0.673,0.662	0.89,0.943	-0.249	TRUE	0.281	272.5	6	Alt spliced in all human datasets but not in any mouse dataset
ZRANB2	ENSG00000132485.14	42830	human	lncap	42830_1	42830_1	54967	chr1	-	71065677	71065752	71063336	71065137	71066775	71066934	191,126	86,69	278,263	53,42	124	49	4.97611e-09	2.84271e-06	0.467,0.419	0.675,0.712	-0.251	TRUE	0.293	212.75	6	Alt spliced in all human datasets but not in any mouse dataset
ZRANB2	ENSG00000132485.14	42830	human	HEK293T	42830_2	42830_2	128433	chr1	-	71065677	71065748	71063296	71065137	71066775	71067206	424,397	189,195	520,568	54,39	146	75	0	0	0.535,0.511	0.832,0.882	-0.334	TRUE	0.371	596.5	6	Alt spliced in all human datasets but not in any mouse dataset
ZRANB2	ENSG00000132485.14	42830	human	bjFibro	42830_2	42830_2	81309	chr1	-	71065677	71065748	71063296	71065137	71066775	71067206	112,153	22,42	77,98	8,5	120	49	0.000152035	0.0093657	0.675,0.598	0.797,0.889	-0.206	TRUE	0.291	129.25	6	Alt spliced in all human datasets but not in any mouse dataset
ZRANB2	ENSG00000132485.14	42830	human	hepg2	42830_2	42830_2	112258	chr1	-	71065677	71065748	71063296	71065137	71066775	71067206	47,115	41,106	118,94	12,11	170	99	0	0	0.4,0.387	0.851,0.833	-0.448	TRUE	0.464	136	6	Alt spliced in all human datasets but not in any mouse dataset
ZRANB2	ENSG00000132485.14	42830	human	k562	42830_2	42830_2	133645	chr1	-	71065677	71065748	71063296	71065137	71066775	71067206	258,278	387,422	418,363	86,78	170	99	0	0	0.28,0.277	0.739,0.73	-0.456	TRUE	0.462	572.5	6	Alt spliced in all human datasets but not in any mouse dataset
ZRANB2	ENSG00000132485.14	42830	human	kcytes	42830_2	42830_2	145165	chr1	-	71065677	71065748	71063296	71065137	71066775	71067206	70,86	60,56	111,120	24,12	220	149	3.68434e-10	5.20924e-08	0.441,0.51	0.758,0.871	-0.339	TRUE	0.43	134.75	6	Alt spliced in all human datasets but not in any mouse dataset
ZRANB2	ENSG00000132485.14	42830	human	lncap	42830_2	42830_2	95296	chr1	-	71065677	71065748	71063296	71065137	71066775	71067206	98,67	86,69	149,135	53,42	120	49	3.58475e-08	1.56914e-05	0.318,0.284	0.534,0.568	-0.25	TRUE	0.284	174.75	6	Alt spliced in all human datasets but not in any mouse dataset
MAP3K7	ENSG00000135341.19	43316	human	bjFibro	43316_1	43316_1	49723	chr6	-	90544551	90544632	90536336	90536401	90547257	90547357	44,78	63,70	29,18	50,67	130	49	0.00096951	0.0348543	0.208,0.296	0.179,0.092	0.116	TRUE	0.204	92	6
MAP3K7	ENSG00000135341.19	43316	human	k562	43316_1	43316_1	67610	chr6	-	90544551	90544632	90536336	90536401	90547257	90547357	75,73	131,100	30,29	130,114	180	99	8.77796e-07	9.46328e-05	0.239,0.286	0.113,0.123	0.144	TRUE	0.173	170.5	6
MAP3K7	ENSG00000135341.19	43316	human	lncap	43316_1	43316_1	54974	chr6	-	90544551	90544632	90536336	90536401	90547257	90547357	38,48	11,10	28,27	19,26	130	49	0.000184292	0.0179784	0.566,0.644	0.357,0.281	0.286	TRUE	0.363	42.75	6
Map3k7	ENSMUSG00000028284.13	43316	mouse	actb_d1	43316_1	43316_5	40110	chr4	+	31994873	31994954	31992386	31992516	32002088	32002153	354,472,494	93,202,196	138,159,109	332,316,185	230	149	0	0	0.711,0.602,0.62	0.212,0.246,0.276	0.4	TRUE	0.499	505	6	Alt spliced in all mouse datasets
Map3k7	ENSMUSG00000028284.13	43316	mouse	fetalLiv	43316_1	43316_5	34850	chr4	+	31994873	31994954	31992386	31992516	32002088	32002153	345,191,477	38,27,53	316,325,419	101,98,113	130	49	3.44792e-11	8.50235e-09	0.774,0.727,0.772	0.541,0.556,0.583	0.198	TRUE	0.233	314.167	6	Alt spliced in all mouse datasets
Map3k7	ENSMUSG00000028284.13	43316	mouse	thymocytes	43316_1	43316_5	22433	chr4	+	31994873	31994954	31992386	31992516	32002088	32002153	78,78	4,8	31,53	0,0	130	49	4.17482e-05	0.00374827	0.88,0.786	1.0,1.0	-0.167	TRUE	0.214	26.75	6	Alt spliced in all mouse datasets
SMPD4	ENSG00000136699.20	43591	human	HEK293T	43591_3	43591_3	58332	chr2	-	130161185	130161272	130157250	130157396	130164373	130164445	79,78	71,92	14,18	107,104	162	75	1.11022e-16	1.11231e-13	0.34,0.282	0.057,0.074	0.245	TRUE	0.283	139.5	6	Alt spliced in all human datasets but not in any mouse dataset
SMPD4	ENSG00000136699.20	43591	human	bjFibro	43591_3	43591_3	43069	chr2	-	130161185	130161272	130157250	130157396	130164373	130164445	41,20	4,2	18,7	7,10	136	49	0.000315427	0.015856	0.787,0.783	0.481,0.201	0.444	TRUE	0.586	23.5	6	Alt spliced in all human datasets but not in any mouse dataset
SMPD4	ENSG00000136699.20	43591	human	hepg2	43591_3	43591_3	52040	chr2	-	130161185	130161272	130157250	130157396	130164373	130164445	106,152	61,118	29,29	76,66	186	99	6.36027e-10	2.08052e-07	0.48,0.407	0.169,0.19	0.264	TRUE	0.311	159.25	6	Alt spliced in all human datasets but not in any mouse dataset
SMPD4	ENSG00000136699.20	43591	human	k562	43591_3	43591_3	58716	chr2	-	130161185	130161272	130157250	130157396	130164373	130164445	146,79	170,190	33,36	152,153	186	99	9.47846e-06	0.000701766	0.314,0.181	0.104,0.111	0.14	TRUE	0.21	239.5	6	Alt spliced in all human datasets but not in any mouse dataset
SMPD4	ENSG00000136699.20	43591	human	kcytes	43591_3	43591_3	61332	chr2	-	130161185	130161272	130157250	130157396	130164373	130164445	181,161	168,160	130,80	214,147	236	149	0.000118441	0.00278358	0.405,0.388	0.277,0.256	0.13	TRUE	0.149	310.25	6	Alt spliced in all human datasets but not in any mouse dataset
SMPD4	ENSG00000136699.20	43591	human	lncap	43591_3	43591_3	47681	chr2	-	130161185	130161272	130157250	130157396	130164373	130164445	178,126	12,17	142,122	42,55	136	49	9.27497e-07	0.00026719	0.842,0.728	0.549,0.444	0.288	TRUE	0.398	133.5	6	Alt spliced in all human datasets but not in any mouse dataset
TRMO	ENSG00000136932.15	43651	human	HEK293T	43651_1	43651_1	66513	chr9	-	97912872	97912975	97910282	97910616	97913400	97913558	2,3	15,15	21,27	11,11	178	75	9.90955e-09	2.15432e-06	0.053,0.078	0.446,0.508	-0.411	FALSE	0.455	22	6	Alt spliced in all human datasets but not in any mouse dataset
TRMO	ENSG00000136932.15	43651	human	bjFibro	43651_1	43651_1	49331	chr9	-	97912872	97912975	97910282	97910616	97913400	97913558	11,12	29,34	12,36	16,11	152	49	0.00231571	0.0617086	0.109,0.102	0.195,0.513	-0.248	FALSE	0.411	32.5	6	Alt spliced in all human datasets but not in any mouse dataset
TRMO	ENSG00000136932.15	43651	human	hepg2	43651_1	43651_1	59658	chr9	-	97912872	97912975	97910282	97910616	97913400	97913558	2,0	22,30	16,14	7,8	202	99	7.17204e-14	5.43188e-11	0.043,0.0	0.528,0.462	-0.473	FALSE	0.528	24.75	6	Alt spliced in all human datasets but not in any mouse dataset
TRMO	ENSG00000136932.15	43651	human	k562	43651_1	43651_1	67054	chr9	-	97912872	97912975	97910282	97910616	97913400	97913558	5,5	49,57	28,22	28,24	202	99	1.6019e-11	7.23942e-09	0.048,0.041	0.329,0.31	-0.275	FALSE	0.288	53.75	6	Alt spliced in all human datasets but not in any mouse dataset
TRMO	ENSG00000136932.15	43651	human	kcytes	43651_1	43651_1	69938	chr9	-	97912872	97912975	97910282	97910616	97913400	97913558	7,10	66,34	46,49	42,27	252	149	7.7209e-11	1.25252e-08	0.059,0.148	0.393,0.518	-0.352	FALSE	0.459	70.25	6	Alt spliced in all human datasets but not in any mouse dataset
TRMO	ENSG00000136932.15	43651	human	lncap	43651_1	43651_1	54542	chr9	-	97912872	97912975	97910282	97910616	97913400	97913558	33,24	13,17	53,59	7,5	152	49	3.79153e-05	0.00561729	0.45,0.313	0.709,0.792	-0.369	FALSE	0.479	30.5	6	Alt spliced in all human datasets but not in any mouse dataset
SEC31A	ENSG00000138674.17	44005	human	HEK293T	44005_2	44005_2	25219	chr4	-	82842139	82842481	82828999	82829058	82844385	82844460	1353,1254	37,24	1109,1050	56,80	417	75	1.251e-07	1.97701e-05	0.868,0.904	0.781,0.702	0.144	TRUE	0.202	493	6
SEC31A	ENSG00000138674.17	44005	human	hepg2	44005_2	44005_2	22189	chr4	-	82842139	82842481	82828999	82829058	82844385	82844460	1152,2044	32,79	614,587	53,44	441	99	1.27041e-06	0.000148334	0.89,0.853	0.722,0.75	0.135	TRUE	0.168	408.25	6
SEC31A	ENSG00000138674.17	44005	human	k562	44005_2	44005_2	25254	chr4	-	82842139	82842481	82828999	82829058	82844385	82844460	3777,3355	123,123	1932,1512	327,308	441	99	0	0	0.873,0.86	0.57,0.524	0.32	TRUE	0.349	1338	6
SEC31A	ENSG00000138674.17	44005	human	kcytes	44005_2	44005_2	26457	chr4	-	82842139	82842481	82828999	82829058	82844385	82844460	1225,1425	117,165	782,543	235,224	491	149	0	0	0.761,0.724	0.502,0.424	0.279	TRUE	0.337	743	6
Sec31a	ENSMUSG00000035325.16	44005	mouse	fetalLiv	44005_2	44005_26	20052	chr5	-	100373379	100373715	100368293	100368352	100375207	100375331	1146,1181,1935	18,16,37	1606,1465,1530	88,57,99	385	49	4.61964e-13	1.73249e-10	0.89,0.904,0.869	0.699,0.766,0.663	0.178	TRUE	0.241	350.5	6
Sec31a	ENSMUSG00000035325.16	44005	mouse	thymocytes	44005_2	44005_26	12865	chr5	-	100373379	100373715	100368293	100368352	100375207	100375331	195,71	0,0	149,114	7,3	385	49	7.33626e-06	0.00109593	1.0,1.0	0.73,0.829	0.221	TRUE	0.27	26.5	6
SEC31A	ENSG00000138674.17	44005	human	HEK293T	44005_3	44005_3	25221	chr4	-	82842184	82842481	82828999	82829058	82844385	82844509	1237,1172	37,24	1039,992	56,80	372	75	1.63763e-07	2.46688e-05	0.871,0.908	0.789,0.714	0.138	TRUE	0.194	462.75	6
SEC31A	ENSG00000138674.17	44005	human	hepg2	44005_3	44005_3	22191	chr4	-	82842184	82842481	82828999	82829058	82844385	82844509	985,1728	32,79	553,505	53,44	396	99	3.70616e-06	0.000360196	0.885,0.845	0.723,0.742	0.133	TRUE	0.162	346.5	6
SEC31A	ENSG00000138674.17	44005	human	k562	44005_3	44005_3	25255	chr4	-	82842184	82842481	82828999	82829058	82844385	82844509	3345,2905	123,123	1711,1345	327,308	396	99	0	0	0.872,0.855	0.567,0.522	0.319	TRUE	0.35	1119.5	6
SEC31A	ENSG00000138674.17	44005	human	kcytes	44005_3	44005_3	26459	chr4	-	82842184	82842481	82828999	82829058	82844385	82844509	938,1145	117,165	626,412	235,224	446	149	5.55112e-16	1.98954e-13	0.728,0.699	0.471,0.381	0.288	TRUE	0.347	600.75	6
Sec31a	ENSMUSG00000035325.16	44005	mouse	fetalLiv	44005_3	44005_27	20053	chr5	-	100373424	100373715	100368293	100368352	100375207	100375331	952,991,1659	18,16,37	1395,1261,1306	88,57,99	340	49	1.68154e-12	5.74747e-10	0.884,0.899,0.866	0.696,0.761,0.655	0.179	TRUE	0.244	280.167	6
Sec31a	ENSMUSG00000035325.16	44005	mouse	thymocytes	44005_3	44005_27	12866	chr5	-	100373424	100373715	100368293	100368352	100375207	100375331	186,59	0,0	140,104	7,3	340	49	8.2644e-06	0.00116677	1.0,1.0	0.742,0.833	0.213	TRUE	0.258	28.25	6
UBAP2L	ENSG00000143569.19	44864	human	HEK293T	44864_1	44864_1	47381	chr1	+	154269361	154269412	154268756	154268954	154270199	154270564	38,56	56,68	62,73	6,19	126	75	6.75284e-11	2.71646e-08	0.288,0.329	0.86,0.696	-0.47	TRUE	0.572	94.5	6	Alt spliced in all human datasets but not in any mouse dataset
UBAP2L	ENSG00000143569.19	44864	human	bjFibro	44864_1	44864_1	34738	chr1	+	154269361	154269412	154268756	154268954	154270199	154270564	18,6	23,11	16,20	8,0	100	49	0.00154624	0.0473038	0.277,0.211	0.495,1.0	-0.504	TRUE	0.789	24.5	6	Alt spliced in all human datasets but not in any mouse dataset
UBAP2L	ENSG00000143569.19	44864	human	hepg2	44864_1	44864_1	42212	chr1	+	154269361	154269412	154268756	154268954	154270199	154270564	12,18	14,47	28,13	3,4	150	99	5.10197e-07	6.67049e-05	0.361,0.202	0.86,0.682	-0.49	TRUE	0.658	34.75	6	Alt spliced in all human datasets but not in any mouse dataset
UBAP2L	ENSG00000143569.19	44864	human	k562	44864_1	44864_1	47727	chr1	+	154269361	154269412	154268756	154268954	154270199	154270564	27,19	50,61	43,51	16,13	150	99	1.23057e-12	6.84889e-10	0.263,0.171	0.639,0.721	-0.463	TRUE	0.55	70	6	Alt spliced in all human datasets but not in any mouse dataset
UBAP2L	ENSG00000143569.19	44864	human	kcytes	44864_1	44864_1	49869	chr1	+	154269361	154269412	154268756	154268954	154270199	154270564	61,26	148,114	118,76	33,35	200	149	0	0	0.235,0.145	0.727,0.618	-0.482	TRUE	0.582	152.75	6	Alt spliced in all human datasets but not in any mouse dataset
UBAP2L	ENSG00000143569.19	44864	human	lncap	44864_1	44864_1	38639	chr1	+	154269361	154269412	154268756	154268954	154270199	154270564	34,17	70,62	67,53	34,27	100	49	1.59943e-11	1.85893e-08	0.192,0.118	0.491,0.49	-0.336	TRUE	0.373	87.25	6	Alt spliced in all human datasets but not in any mouse dataset
UBAP2L	ENSG00000143569.19	44864	human	HEK293T	44864_6	44864_6	119983	chr1	+	154263102	154263436	154261591	154261697	154266500	154266568	503,548	246,248	645,665	114,116	409	75	1.4988e-13	9.88641e-11	0.273,0.288	0.509,0.512	-0.23	TRUE	0.239	382.5	6
UBAP2L	ENSG00000143569.19	44864	human	hepg2	44864_6	44864_6	104840	chr1	+	154263102	154263436	154261591	154261697	154266500	154266568	227,409	75,165	196,181	35,25	433	99	3.05365e-06	0.000307442	0.409,0.362	0.561,0.623	-0.207	TRUE	0.261	204.25	6
UBAP2L	ENSG00000143569.19	44864	human	k562	44864_6	44864_6	123937	chr1	+	154263102	154263436	154261591	154261697	154266500	154266568	292,285	234,243	333,303	158,135	433	99	1.89436e-05	0.00123788	0.222,0.211	0.325,0.339	-0.116	TRUE	0.128	353	6
UBAP2L	ENSG00000143569.19	44864	human	kcytes	44864_6	44864_6	133519	chr1	+	154263102	154263436	154261591	154261697	154266500	154266568	471,410	285,248	531,449	199,152	483	149	4.82739e-05	0.00135236	0.338,0.338	0.451,0.477	-0.126	TRUE	0.139	565.25	6
UBAP2L	ENSG00000143569.19	44864	human	lncap	44864_6	44864_6	90918	chr1	+	154263102	154263436	154261591	154261697	154266500	154266568	420,377	176,141	663,585	149,126	383	49	1.69768e-05	0.00297786	0.234,0.255	0.363,0.373	-0.123	TRUE	0.139	276.75	6
Ubap2l	ENSMUSG00000042520.16	44864	mouse	actb_d1	44864_6	44864_16	61835	chr3	-	90006283	90006617	90003244	90003312	90008255	90008361	603,1139,1237	461,834,865	1350,1401,682	204,212,74	483	149	0	0	0.288,0.296,0.306	0.671,0.671,0.74	-0.397	TRUE	0.452	1510.33	6
TMEM219	ENSG00000149932.17	45826	human	HEK293T	45826_1	45826_1	13459	chr16	+	29972041	29972140	29971407	29971578	29972949	29973048	60,90	257,177	214,217	162,258	174	75	3.09224e-09	8.02917e-07	0.091,0.18	0.363,0.266	-0.179	TRUE	0.272	335.75	6	Alt spliced in all human datasets but not in any mouse dataset
TMEM219	ENSG00000149932.17	45826	human	bjFibro	45826_1	45826_1	9616	chr16	+	29972041	29972140	29971407	29971578	29972949	29973048	38,20	271,271	42,144	101,80	148	49	3.13796e-10	2.69911e-07	0.044,0.024	0.121,0.373	-0.213	TRUE	0.349	215.5	6	Alt spliced in all human datasets but not in any mouse dataset
TMEM219	ENSG00000149932.17	45826	human	hepg2	45826_1	45826_1	11879	chr16	+	29972041	29972140	29971407	29971578	29972949	29973048	5,9	100,293	53,36	80,90	198	99	0	0	0.024,0.015	0.249,0.167	-0.189	TRUE	0.234	166	6	Alt spliced in all human datasets but not in any mouse dataset
TMEM219	ENSG00000149932.17	45826	human	k562	45826_1	45826_1	13460	chr16	+	29972041	29972140	29971407	29971578	29972949	29973048	3,27	86,79	48,57	37,51	198	99	4.0612e-12	2.10478e-09	0.017,0.146	0.393,0.358	-0.294	TRUE	0.376	96.5	6	Alt spliced in all human datasets but not in any mouse dataset
TMEM219	ENSG00000149932.17	45826	human	kcytes	45826_1	45826_1	14346	chr16	+	29972041	29972140	29971407	29971578	29972949	29973048	23,3	53,39	40,36	22,14	248	149	1.43528e-09	1.7197e-07	0.207,0.044	0.522,0.607	-0.439	TRUE	0.563	57.5	6	Alt spliced in all human datasets but not in any mouse dataset
TMEM219	ENSG00000149932.17	45826	human	lncap	45826_1	45826_1	10782	chr16	+	29972041	29972140	29971407	29971578	29972949	29973048	44,28	45,41	125,93	30,29	148	49	1.57191e-10	1.4717e-07	0.245,0.184	0.58,0.515	-0.333	TRUE	0.396	53.75	6	Alt spliced in all human datasets but not in any mouse dataset
SELENOF	ENSG00000183291.18	52672	human	HEK293T	52672_1	52672_1	41752	chr1	-	86868052	86868102	86862444	86863605	86880661	86880725	1606,1379	109,89	789,788	218,239	125	75	0	0	0.898,0.903	0.685,0.664	0.226	FALSE	0.239	1304	6	Alt spliced in all human datasets but not in any mouse dataset
SELENOF	ENSG00000183291.18	52672	human	bjFibro	52672_1	52672_1	30603	chr1	-	86868052	86868102	86862444	86863605	86880661	86880725	1254,1275	47,53	642,498	28,140	99	49	0.0021063	0.058231	0.93,0.923	0.919,0.638	0.148	FALSE	0.292	931.5	6	Alt spliced in all human datasets but not in any mouse dataset
SELENOF	ENSG00000183291.18	52672	human	hepg2	52672_1	52672_1	37202	chr1	-	86868052	86868102	86862444	86863605	86880661	86880725	520,1056	29,68	393,354	71,63	149	99	4.25766e-10	1.50392e-07	0.923,0.912	0.786,0.789	0.13	FALSE	0.137	638.5	6	Alt spliced in all human datasets but not in any mouse dataset
SELENOF	ENSG00000183291.18	52672	human	k562	52672_1	52672_1	42067	chr1	-	86868052	86868102	86862444	86863605	86880661	86880725	817,729	35,36	364,350	175,155	149	99	0	0	0.939,0.931	0.58,0.6	0.345	FALSE	0.359	665	6	Alt spliced in all human datasets but not in any mouse dataset
SELENOF	ENSG00000183291.18	52672	human	kcytes	52672_1	52672_1	43973	chr1	-	86868052	86868102	86862444	86863605	86880661	86880725	865,869	48,38	680,652	223,165	199	149	0	0	0.931,0.945	0.695,0.747	0.217	FALSE	0.25	885	6	Alt spliced in all human datasets but not in any mouse dataset
SELENOF	ENSG00000183291.18	52672	human	lncap	52672_1	52672_1	34128	chr1	-	86868052	86868102	86862444	86863605	86880661	86880725	935,711	70,46	558,522	109,84	99	49	3.25131e-09	2.01074e-06	0.869,0.884	0.717,0.755	0.141	FALSE	0.167	753	6	Alt spliced in all human datasets but not in any mouse dataset
UROS	ENSG00000188690.15	54425	human	HEK293T	54425_5	54425_5	43823	chr10	-	125794021	125794388	125788914	125789005	125794879	125794978	97,108	71,94	173,261	32,26	442	75	7.79932e-13	4.52612e-10	0.188,0.163	0.478,0.63	-0.379	TRUE	0.467	110.5	6	Alt spliced in all human datasets but not in any mouse dataset
UROS	ENSG00000188690.15	54425	human	bjFibro	54425_5	54425_5	32042	chr10	-	125794021	125794388	125788914	125789005	125794879	125794978	62,198	30,134	51,132	18,12	416	49	0.00368832	0.0850198	0.196,0.148	0.25,0.564	-0.235	TRUE	0.416	60.75	6	Alt spliced in all human datasets but not in any mouse dataset
UROS	ENSG00000188690.15	54425	human	hepg2	54425_5	54425_5	38923	chr10	-	125794021	125794388	125788914	125789005	125794879	125794978	44,55	29,64	70,48	25,19	466	99	0.00043009	0.0154815	0.244,0.154	0.373,0.349	-0.162	TRUE	0.219	49.75	6	Alt spliced in all human datasets but not in any mouse dataset
UROS	ENSG00000188690.15	54425	human	k562	54425_5	54425_5	44134	chr10	-	125794021	125794388	125788914	125789005	125794879	125794978	108,132	71,84	178,146	31,26	466	99	3.61092e-11	1.50982e-08	0.244,0.25	0.55,0.544	-0.3	TRUE	0.306	100	6	Alt spliced in all human datasets but not in any mouse dataset
UROS	ENSG00000188690.15	54425	human	kcytes	54425_5	54425_5	46104	chr10	-	125794021	125794388	125788914	125789005	125794879	125794978	84,85	190,175	198,181	55,74	516	149	0	0	0.113,0.123	0.51,0.414	-0.344	TRUE	0.397	177.25	6	Alt spliced in all human datasets but not in any mouse dataset
UROS	ENSG00000188690.15	54425	human	lncap	54425_5	54425_5	35682	chr10	-	125794021	125794388	125788914	125789005	125794879	125794978	159,123	68,48	194,200	47,36	416	49	0.000508177	0.034889	0.216,0.232	0.327,0.396	-0.138	TRUE	0.18	65	6	Alt spliced in all human datasets but not in any mouse dataset
RHBDD2	ENSG00000005486.17	35725	human	bjFibro	35725_1	35725_1	15247	chr7	+	75881364	75881486	75878998	75879260	75881828	75882124	44,97	42,40	50,67	10,10	171	49	0.000148125	0.00917349	0.231,0.41	0.589,0.658	-0.303	TRUE	0.427	53	5
RHBDD2	ENSG00000005486.17	35725	human	k562	35725_1	35725_1	21207	chr7	+	75881364	75881486	75878998	75879260	75881828	75882124	94,123	46,64	132,119	20,39	221	99	0.00355453	0.0656634	0.478,0.463	0.747,0.578	-0.192	TRUE	0.284	136.75	5
RHBDD2	ENSG00000005486.17	35725	human	kcytes	35725_1	35725_1	22325	chr7	+	75881364	75881486	75878998	75879260	75881828	75882124	108,102	114,141	379,292	97,51	271	149	0	0	0.342,0.285	0.682,0.759	-0.407	TRUE	0.474	321	5
Rhbdd2	ENSMUSG00000039917.10	35725	mouse	actb_d1	35725_1	35725_6	51493	chr5	+	135635103	135635227	135632653	135632918	135635994	135636545	5,14,28	10,17,11	22,45,18	8,3,2	273	149	0.000222779	0.00433026	0.214,0.31,0.581	0.6,0.891,0.831	-0.406	TRUE	0.677	21.8333	5
Rhbdd2	ENSMUSG00000039917.10	35725	mouse	fetalLiv	35725_1	35725_6	44030	chr5	+	135635103	135635227	135632653	135632918	135635994	135636545	31,30,90	22,31,30	77,71,76	18,25,13	173	49	0.00304676	0.0379643	0.285,0.215,0.459	0.548,0.446,0.623	-0.219	TRUE	0.408	44.8333	5
POMT2	ENSG00000009830.13	35881	human	HEK293T	35881_5	35881_5	55870	chr14	-	77291513	77291664	77291313	77291380	77296163	77296273	7,5	138,119	62,76	35,25	226	75	0	0	0.017,0.014	0.37,0.502	-0.42	TRUE	0.488	104.75	5
POMT2	ENSG00000009830.13	35881	human	hepg2	35881_5	35881_5	49708	chr14	-	77291513	77291664	77291313	77291380	77296163	77296273	2,3	37,87	30,24	15,10	250	99	0	0	0.021,0.013	0.442,0.487	-0.448	TRUE	0.474	44.75	5
POMT2	ENSG00000009830.13	35881	human	k562	35881_5	35881_5	56171	chr14	-	77291513	77291664	77291313	77291380	77296163	77296273	0,6	86,69	42,25	30,33	250	99	0	0	0.0,0.033	0.357,0.231	-0.277	TRUE	0.357	68	5
POMT2	ENSG00000009830.13	35881	human	kcytes	35881_5	35881_5	58733	chr14	-	77291513	77291664	77291313	77291380	77296163	77296273	0,1	96,115	48,54	24,6	300	149	0	0	0.0,0.004	0.498,0.817	-0.655	TRUE	0.817	86	5
POMT2	ENSG00000009830.13	35881	human	lncap	35881_5	35881_5	45565	chr14	-	77291513	77291664	77291313	77291380	77296163	77296273	10,15	27,28	79,79	6,3	200	49	0	0	0.083,0.116	0.763,0.866	-0.715	TRUE	0.783	27.75	5
POMT2	ENSG00000009830.13	35881	human	HEK293T	35881_6	35881_6	55871	chr14	-	77292769	77293290	77291313	77291380	77296163	77296273	3,3	138,119	131,139	35,25	596	75	0	0	0.003,0.003	0.32,0.412	-0.363	TRUE	0.409	92	5
POMT2	ENSG00000009830.13	35881	human	hepg2	35881_6	35881_6	49709	chr14	-	77292769	77293290	77291313	77291380	77296163	77296273	10,15	37,87	78,48	15,10	620	99	0	0	0.041,0.027	0.454,0.434	-0.41	TRUE	0.427	38.5	5
POMT2	ENSG00000009830.13	35881	human	k562	35881_6	35881_6	56172	chr14	-	77292769	77293290	77291313	77291380	77296163	77296273	13,8	86,69	68,74	30,33	620	99	0	0	0.024,0.018	0.266,0.264	-0.244	TRUE	0.248	56.5	5
POMT2	ENSG00000009830.13	35881	human	kcytes	35881_6	35881_6	58734	chr14	-	77292769	77293290	77291313	77291380	77296163	77296273	13,25	96,115	62,87	24,6	670	149	2.38382e-11	4.2533e-09	0.029,0.046	0.365,0.763	-0.527	TRUE	0.734	71.5	5
POMT2	ENSG00000009830.13	35881	human	lncap	35881_6	35881_6	45566	chr14	-	77292769	77293290	77291313	77291380	77296163	77296273	50,69	27,28	319,294	6,3	570	49	0	0	0.137,0.175	0.82,0.894	-0.701	TRUE	0.757	20.25	5
CUL7	ENSG00000044090.13	36254	human	HEK293T	36254_1	36254_1	18813	chr6	-	43047946	43047989	43046510	43047107	43048147	43048160	8,5	17,9	5,5	1,2	118	75	0.00376239	0.0645372	0.23,0.261	0.761,0.614	-0.442	FALSE	0.531	13	5
CUL7	ENSG00000044090.13	36254	human	hepg2	36254_1	36254_1	16600	chr6	-	43047946	43047989	43046510	43047107	43048147	43048160	11,13	60,81	37,20	9,11	142	99	1.06137e-13	7.82698e-11	0.113,0.101	0.741,0.559	-0.543	FALSE	0.64	60.5	5
CUL7	ENSG00000044090.13	36254	human	k562	36254_1	36254_1	18718	chr6	-	43047946	43047989	43046510	43047107	43048147	43048160	14,16	36,30	15,14	11,5	142	99	0.0008056	0.0228231	0.213,0.271	0.487,0.661	-0.332	FALSE	0.448	35.25	5
CUL7	ENSG00000044090.13	36254	human	kcytes	36254_1	36254_1	19851	chr6	-	43047946	43047989	43046510	43047107	43048147	43048160	1,3	37,29	11,7	19,9	192	149	2.26846e-06	0.000106708	0.021,0.074	0.31,0.376	-0.295	FALSE	0.355	29	5
CUL7	ENSG00000044090.13	36254	human	lncap	36254_1	36254_1	15116	chr6	-	43047946	43047989	43046510	43047107	43048147	43048160	8,17	17,13	20,27	1,1	92	49	2.46406e-09	1.61264e-06	0.2,0.411	0.914,0.935	-0.619	FALSE	0.735	26	5
PPP1R12A	ENSG00000058272.19	36441	human	HEK293T	36441_1	36441_1	93119	chr12	-	79806165	79806297	79805591	79805768	79807225	79807330	134,125	16,12	108,149	1,3	207	75	3.39585e-06	0.000304433	0.752,0.791	0.975,0.947	-0.189	TRUE	0.223	41.25	5
PPP1R12A	ENSG00000058272.19	36441	human	hepg2	36441_1	36441_1	83409	chr12	-	79806165	79806297	79805591	79805768	79807225	79807330	57,73	16,27	39,33	5,3	231	99	0.00287718	0.0594735	0.604,0.537	0.77,0.825	-0.227	TRUE	0.288	41.25	5
PPP1R12A	ENSG00000058272.19	36441	human	k562	36441_1	36441_1	94426	chr12	-	79806165	79806297	79805591	79805768	79807225	79807330	100,109	59,59	171,160	25,22	231	99	4.03103e-11	1.65012e-08	0.421,0.442	0.746,0.757	-0.32	TRUE	0.336	93.75	5
PPP1R12A	ENSG00000058272.19	36441	human	kcytes	36441_1	36441_1	97884	chr12	-	79806165	79806297	79805591	79805768	79807225	79807330	71,81	72,82	184,115	49,35	281	149	2.52585e-11	4.46792e-09	0.343,0.344	0.666,0.635	-0.307	TRUE	0.323	172	5
Ppp1r12a	ENSMUSG00000019907.10	36441	mouse	actb_d1	36441_1	36441_15	73983	chr10	+	108252792	108252924	108251839	108251944	108253324	108253361	67,91,108	110,194,178	91,82,63	50,28,8	281	149	1.08447e-09	7.27579e-08	0.244,0.199,0.243	0.491,0.608,0.807	-0.407	TRUE	0.608	178.333	5
CCAR1	ENSG00000060339.14	36469	human	HEK293T	36469_2	36469_2	27631	chr10	+	68756525	68756632	68755475	68755536	68757293	68757377	2,1	15,7	36,65	2,6	182	75	0	0	0.052,0.056	0.881,0.817	-0.795	TRUE	0.829	30.75	5
CCAR1	ENSG00000060339.14	36469	human	hepg2	36469_2	36469_2	24414	chr10	+	68756525	68756632	68755475	68755536	68757293	68757377	0,1	11,19	14,7	1,2	206	99	1.35203e-12	8.67652e-10	0.0,0.025	0.871,0.627	-0.737	TRUE	0.871	12.75	5
CCAR1	ENSG00000060339.14	36469	human	k562	36469_2	36469_2	27880	chr10	+	68756525	68756632	68755475	68755536	68757293	68757377	2,0	22,21	79,96	8,5	206	99	0	0	0.042,0.0	0.826,0.902	-0.843	TRUE	0.902	54.25	5
CCAR1	ENSG00000060339.14	36469	human	lncap	36469_2	36469_2	22390	chr10	+	68756525	68756632	68755475	68755536	68757293	68757377	60,38	5,3	163,153	0,1	156	49	1.57512e-05	0.00280897	0.79,0.799	1.0,0.98	-0.196	TRUE	0.21	36.25	5
Ccar1	ENSMUSG00000020074.7	36469	mouse	fetalLiv	36469_2	36469_11	58770	chr10	-	62764213	62764281	62763439	62763523	62765266	62765433	8,0,0	6,5,13	25,26,31	3,5,8	117	49	1.47083e-08	1.71187e-06	0.358,0.0,0.0	0.777,0.685,0.619	-0.574	TRUE	0.777	21.6667	5
TCF3	ENSG00000071564.19	36822	human	HEK293T	36822_1	36822_1	7620	chr19	-	1612206	1612430	1610964	1611849	1615284	1615821	498,467	107,134	467,548	31,28	299	75	2.22045e-16	2.12441e-13	0.539,0.466	0.791,0.831	-0.308	TRUE	0.365	199.75	5
TCF3	ENSG00000071564.19	36822	human	hepg2	36822_1	36822_1	6581	chr19	-	1612206	1612430	1610964	1611849	1615284	1615821	72,134	68,104	171,141	22,26	323	99	4.44089e-16	4.55289e-13	0.245,0.283	0.704,0.624	-0.4	TRUE	0.459	106.75	5
TCF3	ENSG00000071564.19	36822	human	k562	36822_1	36822_1	7505	chr19	-	1612206	1612430	1610964	1611849	1615284	1615821	475,531	189,156	414,491	24,16	323	99	0	0	0.435,0.511	0.841,0.904	-0.4	TRUE	0.469	277.75	5
TCF3	ENSG00000071564.19	36822	human	kcytes	36822_1	36822_1	7983	chr19	-	1612206	1612430	1610964	1611849	1615284	1615821	497,443	200,167	396,390	17,18	373	149	0	0	0.498,0.514	0.903,0.896	-0.393	TRUE	0.405	396.75	5
TCF3	ENSG00000071564.19	36822	human	lncap	36822_1	36822_1	6007	chr19	-	1612206	1612430	1610964	1611849	1615284	1615821	392,328	68,64	428,377	14,13	273	49	2.77556e-15	6.23668e-12	0.509,0.479	0.846,0.839	-0.349	TRUE	0.367	106.5	5
TCF3	ENSG00000071564.19	36822	human	HEK293T	36822_2	36822_2	7622	chr19	-	1612206	1612433	1611055	1611849	1615284	1615485	529,487	107,134	482,573	31,28	302	75	6.66134e-16	6.04639e-13	0.551,0.474	0.794,0.836	-0.302	TRUE	0.362	210.5	5
TCF3	ENSG00000071564.19	36822	human	hepg2	36822_2	36822_2	6583	chr19	-	1612206	1612433	1611055	1611849	1615284	1615485	76,142	68,104	178,148	22,26	326	99	3.33067e-16	3.58978e-13	0.253,0.293	0.711,0.634	-0.399	TRUE	0.458	112.25	5
TCF3	ENSG00000071564.19	36822	human	k562	36822_2	36822_2	7506	chr19	-	1612206	1612433	1611055	1611849	1615284	1615485	491,542	189,156	430,503	24,16	326	99	0	0	0.441,0.513	0.845,0.905	-0.398	TRUE	0.464	282.5	5
TCF3	ENSG00000071564.19	36822	human	kcytes	36822_2	36822_2	7985	chr19	-	1612206	1612433	1611055	1611849	1615284	1615485	508,461	200,167	402,399	17,18	376	149	0	0	0.502,0.522	0.904,0.898	-0.389	TRUE	0.402	400	5
TCF3	ENSG00000071564.19	36822	human	lncap	36822_2	36822_2	6008	chr19	-	1612206	1612433	1611055	1611849	1615284	1615485	401,334	68,64	435,380	14,13	276	49	3.77476e-15	7.95176e-12	0.511,0.481	0.847,0.838	-0.347	TRUE	0.366	109.5	5
PCM1	ENSG00000078674.20	37100	human	bjFibro	37100_4	37100_4	56101	chr8	+	17980590	17980755	17972328	17972687	17985446	17985619	34,27	1,1	51,21	7,5	214	49	0.00330214	0.078736	0.886,0.861	0.625,0.49	0.316	TRUE	0.396	15.5	5
PCM1	ENSG00000078674.20	37100	human	hepg2	37100_4	37100_4	67757	chr8	+	17980590	17980755	17972328	17972687	17985446	17985619	278,653	38,94	131,107	31,47	264	99	0.000683286	0.0214931	0.733,0.723	0.613,0.461	0.191	TRUE	0.272	223.25	5
PCM1	ENSG00000078674.20	37100	human	kcytes	37100_4	37100_4	79327	chr8	+	17980590	17980755	17972328	17972687	17985446	17985619	185,231	52,52	106,104	94,38	314	149	0.00435976	0.0440799	0.628,0.678	0.349,0.565	0.196	TRUE	0.329	207.75	5
Pcm1	ENSMUSG00000031592.10	37100	mouse	actb_d1	37100_4	37100_16	43844	chr8	+	41303986	41304151	41293457	41293816	41309519	41309692	523,600,574	73,46,50	399,228,207	108,85,45	314	149	6.10431e-11	4.87714e-09	0.773,0.861,0.845	0.637,0.56,0.686	0.199	TRUE	0.301	394.667	5
Pcm1	ENSMUSG00000031592.10	37100	mouse	fetalLiv	37100_4	37100_16	38193	chr8	+	41303986	41304151	41293457	41293816	41309519	41309692	646,507,567	24,25,19	379,352,423	42,21,34	214	49	0.00010052	0.00254978	0.86,0.823,0.872	0.674,0.793,0.74	0.116	TRUE	0.198	213	5
PCM1	ENSG00000078674.20	37100	human	hepg2	37100_8	37100_8	115196	chr8	+	17980569	17980755	17972672	17972687	17985446	17985619	197,477	38,94	83,72	31,47	285	99	7.63612e-05	0.0041903	0.643,0.638	0.482,0.347	0.226	TRUE	0.296	138.25	5
PCM1	ENSG00000078674.20	37100	human	k562	37100_8	37100_8	138617	chr8	+	17980569	17980755	17972672	17972687	17985446	17985619	232,254	116,109	158,126	106,111	285	99	0.00125509	0.0315186	0.41,0.447	0.341,0.283	0.116	TRUE	0.164	214	5
PCM1	ENSG00000078674.20	37100	human	kcytes	37100_8	37100_8	150372	chr8	+	17980569	17980755	17972672	17972687	17985446	17985619	93,112	52,52	42,54	94,38	335	149	0.0030322	0.0335315	0.443,0.489	0.166,0.387	0.189	TRUE	0.323	126.5	5
Pcm1	ENSMUSG00000031592.10	37100	mouse	actb_d1	37100_8	37100_20	77126	chr8	+	41303965	41304151	41293457	41293816	41309519	41309692	416,472,432	73,46,50	302,157,146	108,85,45	335	149	1.06613e-10	8.28916e-09	0.717,0.82,0.794	0.554,0.451,0.591	0.245	TRUE	0.369	290.667	5
Pcm1	ENSMUSG00000031592.10	37100	mouse	fetalLiv	37100_8	37100_20	63669	chr8	+	41303965	41304151	41293457	41293816	41309519	41309692	547,385,474	24,25,19	305,300,356	42,21,34	235	49	0.000374964	0.00724493	0.826,0.763,0.839	0.602,0.749,0.686	0.13	TRUE	0.237	122.833	5
RIF1	ENSG00000080345.18	37158	human	HEK293T	37158_2	37158_2	126810	chr2	+	151469053	151469107	151468640	151468756	151469710	151469864	0,4	21,22	21,47	8,18	129	75	2.12053e-14	1.54245e-11	0.0,0.096	0.604,0.603	-0.555	TRUE	0.604	35.25	5
RIF1	ENSG00000080345.18	37158	human	hepg2	37158_2	37158_2	110816	chr2	+	151469053	151469107	151468640	151468756	151469710	151469864	1,3	89,175	38,31	35,38	153	99	0	0	0.007,0.011	0.413,0.345	-0.37	TRUE	0.406	102.5	5
RIF1	ENSG00000080345.18	37158	human	k562	37158_2	37158_2	131717	chr2	+	151469053	151469107	151468640	151468756	151469710	151469864	3,2	141,142	38,50	60,53	153	99	0	0	0.014,0.009	0.291,0.379	-0.323	TRUE	0.37	122.25	5
RIF1	ENSG00000080345.18	37158	human	kcytes	37158_2	37158_2	142645	chr2	+	151469053	151469107	151468640	151468756	151469710	151469864	1,1	61,80	14,12	49,54	203	149	7.83537e-09	7.66691e-07	0.012,0.009	0.173,0.14	-0.146	TRUE	0.164	68	5
RIF1	ENSG00000080345.18	37158	human	lncap	37158_2	37158_2	94326	chr2	+	151469053	151469107	151468640	151468756	151469710	151469864	0,2	47,25	11,19	24,25	103	49	9.12646e-10	6.68712e-07	0.0,0.037	0.179,0.266	-0.204	TRUE	0.266	38.25	5
APLP2	ENSG00000084234.18	37298	human	bjFibro	37298_3	37298_3	67167	chr11	+	130123611	130123779	130122304	130122513	130126699	130126830	298,318	346,364	340,514	206,170	217	49	3.28518e-07	7.40729e-05	0.163,0.165	0.272,0.406	-0.175	TRUE	0.243	425.75	5
APLP2	ENSG00000084234.18	37298	human	hepg2	37298_3	37298_3	80769	chr11	+	130123611	130123779	130122304	130122513	130126699	130126830	872,1666	1410,2572	1800,1389	1020,796	267	99	0	0	0.187,0.194	0.396,0.393	-0.204	TRUE	0.209	2443.5	5
APLP2	ENSG00000084234.18	37298	human	k562	37298_3	37298_3	91523	chr11	+	130123611	130123779	130122304	130122513	130126699	130126830	702,706	304,327	653,751	166,163	267	99	2.99724e-07	3.7921e-05	0.461,0.445	0.593,0.631	-0.159	TRUE	0.186	703.25	5
APLP2	ENSG00000084234.18	37298	human	kcytes	37298_3	37298_3	94875	chr11	+	130123611	130123779	130122304	130122513	130126699	130126830	2142,1953	1507,1577	2124,1616	647,504	317	149	1.11022e-16	4.34541e-14	0.401,0.368	0.607,0.601	-0.219	TRUE	0.239	2933	5
APLP2	ENSG00000084234.18	37298	human	lncap	37298_3	37298_3	74095	chr11	+	130123611	130123779	130122304	130122513	130126699	130126830	1524,1240	465,361	1652,1571	254,248	217	49	3.33273e-08	1.46836e-05	0.425,0.437	0.595,0.589	-0.161	TRUE	0.17	1031.5	5
GNAS	ENSG00000087460.29	37427	human	HEK293T	37427_1	37427_1	92986	chr20	+	58898940	58898985	58893094	58895684	58903527	58903585	2239,1951	3940,3629	3558,4014	1980,2480	120	75	0	0	0.262,0.252	0.529,0.503	-0.259	TRUE	0.277	5939	5
GNAS	ENSG00000087460.29	37427	human	hepg2	37427_1	37427_1	83289	chr20	+	58898940	58898985	58893094	58895684	58903527	58903585	489,939	1401,2626	881,823	619,649	144	99	0	0	0.194,0.197	0.495,0.466	-0.285	TRUE	0.301	2106.25	5
GNAS	ENSG00000087460.29	37427	human	k562	37427_1	37427_1	94276	chr20	+	58898940	58898985	58893094	58895684	58903527	58903585	462,474	1952,1929	625,530	801,598	144	99	0	0	0.14,0.145	0.349,0.379	-0.221	TRUE	0.239	1841.75	5
GNAS	ENSG00000087460.29	37427	human	kcytes	37427_1	37427_1	97753	chr20	+	58898940	58898985	58893094	58895684	58903527	58903585	675,668	1438,1479	870,782	479,462	194	149	0	0	0.265,0.258	0.582,0.565	-0.312	TRUE	0.324	1713.25	5
GNAS	ENSG00000087460.29	37427	human	lncap	37427_1	37427_1	76369	chr20	+	58898940	58898985	58893094	58895684	58903527	58903585	1153,911	818,616	1392,1307	339,327	94	49	0	0	0.424,0.435	0.682,0.676	-0.25	TRUE	0.258	1693.75	5
GNAS	ENSG00000087460.29	37427	human	HEK293T	37427_7	37427_7	139764	chr20	+	58898941	58898985	58895611	58895684	58903530	58903585	861,864	2016,1858	1539,1600	1106,1344	119	75	0	0	0.212,0.227	0.467,0.429	-0.229	TRUE	0.255	2797	5
GNAS	ENSG00000087460.29	37427	human	hepg2	37427_7	37427_7	121231	chr20	+	58898941	58898985	58895611	58895684	58903530	58903585	363,648	808,1547	621,539	366,382	143	99	0	0	0.237,0.225	0.54,0.494	-0.286	TRUE	0.315	1318.5	5
GNAS	ENSG00000087460.29	37427	human	kcytes	37427_7	37427_7	161143	chr20	+	58898941	58898985	58895611	58895684	58903530	58903585	543,512	949,916	799,658	298,242	193	149	0	0	0.306,0.301	0.674,0.677	-0.372	TRUE	0.376	1229.25	5
Gnas	ENSMUSG00000027523.20	37427	mouse	actb_d1	37427_7	37427_12	26386	chr2	+	174336746	174336791	174334211	174334284	174341652	174341707	92,233,257	47,71,87	212,378,122	46,59,22	194	149	2.40937e-05	0.000654502	0.601,0.716,0.694	0.78,0.831,0.81	-0.137	TRUE	0.23	271	5
Gnas	ENSMUSG00000027523.20	37427	mouse	fetalLiv	37427_7	37427_12	22911	chr2	+	174336746	174336791	174334211	174334284	174341652	174341707	1104,1430,1592	285,514,622	1830,1697,2087	244,269,289	94	49	3.55271e-15	2.08544e-12	0.669,0.592,0.572	0.796,0.767,0.79	-0.173	TRUE	0.224	1966.67	5
XRN2	ENSG00000088930.8	37482	human	HEK293T	37482_1	37482_1	115305	chr20	+	21366636	21366790	21365572	21365704	21368462	21368590	10,13	505,402	61,86	174,197	229	75	0	0	0.006,0.01	0.103,0.125	-0.106	TRUE	0.119	362	5
XRN2	ENSG00000088930.8	37482	human	bjFibro	37482_1	37482_1	77423	chr20	+	21366636	21366790	21365572	21365704	21368462	21368590	0,0	69,46	2,16	49,9	203	49	3.1816e-05	0.00279884	0.0,0.0	0.01,0.3	-0.155	TRUE	0.3	47.75	5
XRN2	ENSG00000088930.8	37482	human	k562	37482_1	37482_1	118699	chr20	+	21366636	21366790	21365572	21365704	21368462	21368590	10,3	585,505	83,66	222,185	253	99	0	0	0.007,0.002	0.128,0.122	-0.12	TRUE	0.126	414.75	5
XRN2	ENSG00000088930.8	37482	human	kcytes	37482_1	37482_1	127342	chr20	+	21366636	21366790	21365572	21365704	21368462	21368590	1,0	482,450	47,36	178,114	303	149	0	0	0.001,0.0	0.115,0.134	-0.124	TRUE	0.134	327	5
XRN2	ENSG00000088930.8	37482	human	lncap	37482_1	37482_1	88642	chr20	+	21366636	21366790	21365572	21365704	21368462	21368590	4,3	155,95	18,21	15,21	203	49	0	0	0.006,0.008	0.225,0.194	-0.203	TRUE	0.219	83	5
SLC23A2	ENSG00000089057.15	37500	human	HEK293T	37500_1	37500_1	132513	chr20	-	4860402	4860590	4859366	4859384	4861947	4862085	0,0	50,48	18,31	3,13	263	75	0	0	0.0,0.0	0.631,0.405	-0.518	FALSE	0.631	40.75	5
SLC23A2	ENSG00000089057.15	37500	human	hepg2	37500_1	37500_1	115404	chr20	-	4860402	4860590	4859366	4859384	4861947	4862085	0,0	95,201	44,33	23,19	287	99	0	0	0.0,0.0	0.398,0.375	-0.387	FALSE	0.398	103.75	5
SLC23A2	ENSG00000089057.15	37500	human	k562	37500_1	37500_1	138974	chr20	-	4860402	4860590	4859366	4859384	4861947	4862085	0,0	11,12	10,14	7,2	287	99	5.5685e-09	1.23119e-06	0.0,0.0	0.33,0.707	-0.518	FALSE	0.707	14	5
SLC23A2	ENSG00000089057.15	37500	human	kcytes	37500_1	37500_1	150698	chr20	-	4860402	4860590	4859366	4859384	4861947	4862085	0,1	45,44	26,8	4,1	337	149	0	0	0.0,0.01	0.742,0.78	-0.756	FALSE	0.78	32.25	5
SLC23A2	ENSG00000089057.15	37500	human	lncap	37500_1	37500_1	97466	chr20	-	4860402	4860590	4859366	4859384	4861947	4862085	1,0	38,28	20,19	9,8	237	49	0	0	0.005,0.0	0.315,0.329	-0.32	FALSE	0.329	30.75	5
TJP1	ENSG00000104067.17	38627	human	HEK293T	38627_1	38627_1	91503	chr15	-	29719776	29720016	29718265	29719138	29720357	29720708	34,20	68,78	95,133	23,25	315	75	0	0	0.106,0.058	0.496,0.559	-0.446	FALSE	0.501	94	5
TJP1	ENSG00000104067.17	38627	human	hepg2	38627_1	38627_1	81825	chr15	-	29719776	29720016	29718265	29719138	29720357	29720708	47,99	50,61	56,53	9,3	339	99	1.49199e-07	2.36211e-05	0.215,0.322	0.645,0.838	-0.473	FALSE	0.623	68	5
TJP1	ENSG00000104067.17	38627	human	k562	38627_1	38627_1	92644	chr15	-	29719776	29720016	29718265	29719138	29720357	29720708	106,79	215,187	253,234	57,50	339	99	0	0	0.126,0.11	0.565,0.577	-0.453	FALSE	0.467	246.5	5
TJP1	ENSG00000104067.17	38627	human	kcytes	38627_1	38627_1	96128	chr15	-	29719776	29720016	29718265	29719138	29720357	29720708	47,80	259,306	957,646	160,117	389	149	0	0	0.065,0.091	0.696,0.679	-0.61	FALSE	0.631	525.25	5
TJP1	ENSG00000104067.17	38627	human	lncap	38627_1	38627_1	75033	chr15	-	29719776	29720016	29718265	29719138	29720357	29720708	400,315	69,70	453,372	48,44	289	49	0.00126589	0.0637771	0.496,0.433	0.615,0.589	-0.137	FALSE	0.182	172.25	5
FBXL20	ENSG00000108306.13	39299	human	HEK293T	39299_1	39299_1	102639	chr17	-	39303027	39303211	39301000	39301075	39303584	39303639	0,0	66,51	28,31	19,25	259	75	0	0	0.0,0.0	0.299,0.264	-0.281	TRUE	0.299	55	5
FBXL20	ENSG00000108306.13	39299	human	hepg2	39299_1	39299_1	90871	chr17	-	39303027	39303211	39301000	39301075	39303584	39303639	0,0	13,49	24,6	13,5	283	99	3.88578e-15	3.33337e-12	0.0,0.0	0.392,0.296	-0.344	TRUE	0.392	27.5	5
FBXL20	ENSG00000108306.13	39299	human	k562	39299_1	39299_1	104118	chr17	-	39303027	39303211	39301000	39301075	39303584	39303639	0,0	41,61	19,32	40,21	283	99	2.4758e-14	1.75925e-11	0.0,0.0	0.142,0.348	-0.245	TRUE	0.348	53.5	5
FBXL20	ENSG00000108306.13	39299	human	kcytes	39299_1	39299_1	109360	chr17	-	39303027	39303211	39301000	39301075	39303584	39303639	0,0	20,19	85,90	12,13	333	149	0	0	0.0,0.0	0.76,0.756	-0.758	TRUE	0.76	59.75	5
FBXL20	ENSG00000108306.13	39299	human	lncap	39299_1	39299_1	82173	chr17	-	39303027	39303211	39301000	39301075	39303584	39303639	0,0	5,13	13,14	0,2	233	49	1.76712e-11	2.01901e-08	0.0,0.0	1.0,0.595	-0.797	TRUE	1	11.75	5
PRKAB1	ENSG00000111725.11	39743	human	HEK293T	39743_1	39743_1	87782	chr12	+	119671494	119671668	119668149	119668403	119672300	119672427	18,25	58,67	54,29	38,54	249	75	0.00134388	0.0313805	0.085,0.101	0.3,0.139	-0.127	FALSE	0.215	65.5	5
PRKAB1	ENSG00000111725.11	39743	human	hepg2	39743_1	39743_1	78483	chr12	+	119671494	119671668	119668149	119668403	119672300	119672427	22,28	22,46	37,19	8,2	273	99	3.19112e-07	4.49366e-05	0.266,0.181	0.626,0.775	-0.477	FALSE	0.594	36.25	5
PRKAB1	ENSG00000111725.11	39743	human	k562	39743_1	39743_1	88875	chr12	+	119671494	119671668	119668149	119668403	119672300	119672427	69,67	126,134	112,119	67,39	273	99	1.00677e-09	2.89431e-07	0.166,0.153	0.377,0.525	-0.291	FALSE	0.372	128.5	5
PRKAB1	ENSG00000111725.11	39743	human	kcytes	39743_1	39743_1	92052	chr12	+	119671494	119671668	119668149	119668403	119672300	119672427	14,20	87,46	26,25	15,16	323	149	4.89586e-09	5.08951e-07	0.069,0.167	0.444,0.419	-0.314	FALSE	0.375	58.5	5
PRKAB1	ENSG00000111725.11	39743	human	lncap	39743_1	39743_1	71945	chr12	+	119671494	119671668	119668149	119668403	119672300	119672427	47,35	13,12	67,55	4,5	223	49	0.000255775	0.022346	0.443,0.391	0.786,0.707	-0.329	FALSE	0.395	22.5	5
FBRSL1	ENSG00000112787.14	39916	human	HEK293T	39916_1	39916_1	94309	chr12	+	132571306	132571524	132571151	132571231	132572287	132572338	739,641	69,74	1091,1135	13,15	293	75	0	0	0.733,0.689	0.956,0.951	-0.243	TRUE	0.267	229	5
FBRSL1	ENSG00000112787.14	39916	human	hepg2	39916_1	39916_1	84418	chr12	+	132571306	132571524	132571151	132571231	132572287	132572338	14,34	11,20	66,49	10,11	317	99	0.000192777	0.00852966	0.284,0.347	0.673,0.582	-0.312	TRUE	0.389	39.25	5
FBRSL1	ENSG00000112787.14	39916	human	k562	39916_1	39916_1	95639	chr12	+	132571306	132571524	132571151	132571231	132572287	132572338	519,531	71,71	601,735	28,36	317	99	7.48691e-09	1.56067e-06	0.695,0.7	0.87,0.864	-0.169	TRUE	0.175	260.5	5
FBRSL1	ENSG00000112787.14	39916	human	kcytes	39916_1	39916_1	99104	chr12	+	132571306	132571524	132571151	132571231	132572287	132572338	161,160	126,125	571,459	22,26	367	149	0	0	0.342,0.342	0.913,0.878	-0.553	TRUE	0.571	316.75	5
FBRSL1	ENSG00000112787.14	39916	human	lncap	39916_1	39916_1	77396	chr12	+	132571306	132571524	132571151	132571231	132572287	132572338	230,210	10,13	266,260	5,2	267	49	0.000383653	0.0292227	0.808,0.748	0.907,0.96	-0.155	TRUE	0.212	73.5	5
DENND10	ENSG00000119979.18	40998	human	HEK293T	40998_1	40998_1	47986	chr10	+	119104763	119105006	119104116	119104197	119107947	119108164	70,70	11,7	280,294	2,1	318	75	9.82411e-11	3.8357e-08	0.6,0.702	0.971,0.986	-0.327	TRUE	0.386	95.5	5
DENND10	ENSG00000119979.18	40998	human	bjFibro	40998_1	40998_1	35200	chr10	+	119104763	119105006	119104116	119104197	119107947	119108164	200,145	67,34	72,142	8,8	292	49	2.99296e-05	0.00265807	0.334,0.417	0.602,0.749	-0.3	TRUE	0.415	48.5	5
DENND10	ENSG00000119979.18	40998	human	hepg2	40998_1	40998_1	42764	chr10	+	119104763	119105006	119104116	119104197	119107947	119108164	46,76	13,20	71,98	7,0	342	99	3.21994e-05	0.00209678	0.506,0.524	0.746,1.0	-0.358	TRUE	0.494	34	5
DENND10	ENSG00000119979.18	40998	human	k562	40998_1	40998_1	48365	chr10	+	119104763	119105006	119104116	119104197	119107947	119108164	21,15	9,7	19,25	1,3	342	99	0.00208952	0.0452864	0.403,0.383	0.846,0.707	-0.383	TRUE	0.463	16.75	5
DENND10	ENSG00000119979.18	40998	human	kcytes	40998_1	40998_1	50518	chr10	+	119104763	119105006	119104116	119104197	119107947	119108164	22,24	22,13	126,123	29,39	392	149	0.00105287	0.0150767	0.275,0.412	0.623,0.545	-0.241	TRUE	0.348	63	5
DENND10	ENSG00000119979.18	40998	human	HEK293T	40998_3	40998_3	47989	chr10	+	119104763	119105022	119104091	119104197	119107947	119108096	70,72	11,7	285,294	2,1	334	75	1.181e-10	4.49538e-08	0.588,0.698	0.97,0.985	-0.335	TRUE	0.397	96	5
DENND10	ENSG00000119979.18	40998	human	bjFibro	40998_3	40998_3	35203	chr10	+	119104763	119105022	119104091	119104197	119107947	119108096	205,150	67,34	73,142	8,8	308	49	4.2442e-05	0.0035015	0.327,0.412	0.592,0.738	-0.296	TRUE	0.411	48.25	5
DENND10	ENSG00000119979.18	40998	human	hepg2	40998_3	40998_3	42767	chr10	+	119104763	119105022	119104091	119104197	119107947	119108096	51,82	13,20	74,100	7,0	358	99	5.25937e-05	0.00310713	0.52,0.531	0.745,1.0	-0.347	TRUE	0.48	34	5
DENND10	ENSG00000119979.18	40998	human	k562	40998_3	40998_3	48367	chr10	+	119104763	119105022	119104091	119104197	119107947	119108096	23,14	9,7	21,25	1,3	358	99	0.00196878	0.0433262	0.414,0.356	0.853,0.697	-0.39	TRUE	0.497	17	5
DENND10	ENSG00000119979.18	40998	human	kcytes	40998_3	40998_3	50521	chr10	+	119104763	119105022	119104091	119104197	119107947	119108096	23,34	22,13	137,130	29,39	408	149	0.01287	0.0998713	0.276,0.489	0.633,0.549	-0.208	TRUE	0.357	68	5
HNRNPA2B1	ENSG00000122566.22	41433	human	HEK293T	41433_3	41433_3	95044	chr7	-	26190992	26191128	26189708	26190460	26192494	26192577	305,285	19,16	286,270	49,41	211	75	4.60607e-06	0.000391955	0.851,0.864	0.675,0.701	0.169	TRUE	0.189	197.75	5
HNRNPA2B1	ENSG00000122566.22	41433	human	k562	41433_3	41433_3	96383	chr7	-	26190992	26191128	26189708	26190460	26192494	26192577	237,207	10,13	214,194	34,29	235	99	1.72624e-05	0.00115064	0.909,0.87	0.726,0.738	0.157	TRUE	0.183	189.25	5
HNRNPA2B1	ENSG00000122566.22	41433	human	kcytes	41433_3	41433_3	99844	chr7	-	26190992	26191128	26189708	26190460	26192494	26192577	208,285	26,25	272,236	144,119	285	149	0	0	0.807,0.856	0.497,0.509	0.329	TRUE	0.359	328.75	5
HNRNPA2B1	ENSG00000122566.22	41433	human	lncap	41433_3	41433_3	78034	chr7	-	26190992	26191128	26189708	26190460	26192494	26192577	505,462	30,24	400,449	73,67	185	49	6.38862e-09	3.50128e-06	0.817,0.836	0.592,0.64	0.211	TRUE	0.244	208	5
Hnrnpa2b1	ENSMUSG00000004980.16	41433	mouse	fetalLiv	41433_3	41433_36	39158	chr6	-	51461919	51462055	51461120	51461433	51463410	51463493	1712,2873,2255	398,575,383	1762,2217,2450	712,836,1019	185	49	1.25455e-14	6.33185e-12	0.533,0.57,0.609	0.396,0.413,0.389	0.171	TRUE	0.22	1233.5	5
HNRNPA2B1	ENSG00000122566.22	41433	human	HEK293T	41433_4	41433_4	95045	chr7	-	26190992	26191650	26189940	26190460	26192494	26192577	1160,1033	19,16	904,830	49,41	733	75	3.16844e-08	5.94497e-06	0.862,0.869	0.654,0.674	0.201	TRUE	0.215	149.5	5
HNRNPA2B1	ENSG00000122566.22	41433	human	k562	41433_4	41433_4	96384	chr7	-	26190992	26191650	26189940	26190460	26192494	26192577	1860,1697	10,13	1063,989	34,29	757	99	2.47678e-10	8.37819e-08	0.961,0.945	0.803,0.817	0.143	TRUE	0.158	116.25	5
HNRNPA2B1	ENSG00000122566.22	41433	human	kcytes	41433_4	41433_4	99845	chr7	-	26190992	26191650	26189940	26190460	26192494	26192577	1033,1421	26,25	757,795	144,119	807	149	0	0	0.88,0.913	0.493,0.552	0.374	TRUE	0.42	267.75	5
HNRNPA2B1	ENSG00000122566.22	41433	human	lncap	41433_4	41433_4	78035	chr7	-	26190992	26191650	26189940	26190460	26192494	26192577	1630,1290	30,24	1168,1267	73,67	707	49	5.50092e-10	4.36255e-07	0.79,0.788	0.526,0.567	0.243	TRUE	0.264	157	5
Hnrnpa2b1	ENSMUSG00000004980.16	41433	mouse	fetalLiv	41433_4	41433_39	64252	chr6	-	51461915	51462055	51461144	51461433	51463410	51463493	1426,2374,1909	398,575,383	1486,1903,2154	712,836,1019	189	49	8.07132e-13	2.92539e-10	0.482,0.517,0.564	0.351,0.371,0.354	0.162	TRUE	0.213	825.167	5
HNRNPR	ENSG00000125944.21	41936	human	HEK293T	41936_6	41936_6	118211	chr1	-	23340851	23341038	23338269	23338608	23344210	23344336	998,820	214,199	1521,1898	189,222	262	75	3.60271e-07	4.76469e-05	0.572,0.541	0.697,0.71	-0.147	TRUE	0.169	926.25	5
HNRNPR	ENSG00000125944.21	41936	human	bjFibro	41936_6	41936_6	78218	chr1	-	23340851	23341038	23338269	23338608	23344210	23344336	285,326	182,221	145,279	44,39	236	49	8.51794e-06	0.000999094	0.245,0.234	0.406,0.598	-0.263	TRUE	0.364	180.5	5
HNRNPR	ENSG00000125944.21	41936	human	k562	41936_6	41936_6	121896	chr1	-	23340851	23341038	23338269	23338608	23344210	23344336	711,738	631,516	955,928	352,415	286	99	9.93627e-09	1.97297e-06	0.281,0.331	0.484,0.436	-0.154	TRUE	0.203	947.5	5
Hnrnpr	ENSMUSG00000066037.14	41936	mouse	fetalLiv	41936_6	41936_10	10666	chr4	+	136314089	136314255	136310967	136311089	136316360	136316423	951,903,1085	103,69,95	1436,1250,1476	64,72,73	215	49	2.5011e-06	0.000132032	0.678,0.749,0.722	0.836,0.798,0.822	-0.102	TRUE	0.158	445.667	5
Hnrnpr	ENSMUSG00000066037.14	41936	mouse	thymocytes	41936_6	41936_10	6941	chr4	+	136314089	136314255	136310967	136311089	136316360	136316423	261,196	40,45	210,177	16,19	215	49	0.00273875	0.0619788	0.598,0.498	0.749,0.68	-0.166	TRUE	0.251	75	5
L3HYPDH	ENSG00000126790.12	42044	human	HEK293T	42044_1	42044_1	96827	chr14	-	59474438	59474526	59472860	59473090	59475868	59476006	17,15	29,20	63,71	38,40	163	75	0.000411112	0.0132987	0.212,0.257	0.433,0.45	-0.207	FALSE	0.238	68	5
L3HYPDH	ENSG00000126790.12	42044	human	bjFibro	42044_1	42044_1	72157	chr14	-	59474438	59474526	59472860	59473090	59475868	59476006	35,31	92,56	22,45	24,12	137	49	0.00175114	0.0515442	0.12,0.165	0.247,0.573	-0.267	FALSE	0.453	64.75	5
L3HYPDH	ENSG00000126790.12	42044	human	hepg2	42044_1	42044_1	86781	chr14	-	59474438	59474526	59472860	59473090	59475868	59476006	24,31	50,80	51,76	22,12	187	99	3.29511e-10	1.18382e-07	0.203,0.17	0.551,0.77	-0.474	FALSE	0.6	86.5	5
L3HYPDH	ENSG00000126790.12	42044	human	k562	42044_1	42044_1	98202	chr14	-	59474438	59474526	59472860	59473090	59475868	59476006	2,3	42,30	23,5	38,35	187	99	0.000315447	0.0113178	0.025,0.05	0.243,0.07	-0.119	FALSE	0.218	44.5	5
L3HYPDH	ENSG00000126790.12	42044	human	kcytes	42044_1	42044_1	101711	chr14	-	59474438	59474526	59472860	59473090	59475868	59476006	29,20	59,48	45,12	19,11	237	149	0.000186794	0.00397138	0.236,0.208	0.598,0.407	-0.28	FALSE	0.39	60.75	5
ORMDL1	ENSG00000128699.14	42275	human	HEK293T	42275_1	42275_1	44629	chr2	-	189783013	189783123	189782421	189782602	189784268	189784339	75,103	90,96	126,130	46,41	185	75	1.68447e-09	4.70762e-07	0.253,0.303	0.526,0.562	-0.266	FALSE	0.309	142.75	5
ORMDL1	ENSG00000128699.14	42275	human	bjFibro	42275_1	42275_1	32627	chr2	-	189783013	189783123	189782421	189782602	189784268	189784339	341,353	115,130	170,352	30,1	159	49	5.26866e-06	0.000697204	0.477,0.456	0.636,0.991	-0.347	FALSE	0.535	220.25	5
ORMDL1	ENSG00000128699.14	42275	human	hepg2	42275_1	42275_1	39639	chr2	-	189783013	189783123	189782421	189782602	189784268	189784339	72,161	20,33	130,95	2,2	209	99	1.70224e-11	8.83357e-09	0.63,0.698	0.969,0.957	-0.299	FALSE	0.339	68	5
ORMDL1	ENSG00000128699.14	42275	human	k562	42275_1	42275_1	44885	chr2	-	189783013	189783123	189782421	189782602	189784268	189784339	55,31	53,59	114,82	24,24	209	99	1.9978e-10	6.96652e-08	0.33,0.199	0.692,0.618	-0.391	FALSE	0.493	88.5	5
ORMDL1	ENSG00000128699.14	42275	human	kcytes	42275_1	42275_1	46933	chr2	-	189783013	189783123	189782421	189782602	189784268	189784339	54,59	55,40	197,125	24,11	259	149	1.11022e-16	4.34541e-14	0.361,0.459	0.825,0.867	-0.436	FALSE	0.506	141.25	5
GNL3L	ENSG00000130119.17	42425	human	HEK293T	42425_1	42425_1	2498	chrX	+	54550365	54550616	54548228	54548373	54550962	54551050	16,8	9,11	30,28	0,1	326	75	1.68536e-10	6.15063e-08	0.29,0.143	1.0,0.866	-0.717	TRUE	0.857	12.75	5
GNL3L	ENSG00000130119.17	42425	human	hepg2	42425_1	42425_1	2125	chrX	+	54550365	54550616	54548228	54548373	54550962	54551050	0,2	6,16	17,24	1,1	350	99	0	0	0.0,0.034	0.828,0.872	-0.833	TRUE	0.872	12	5
GNL3L	ENSG00000130119.17	42425	human	k562	42425_1	42425_1	2379	chrX	+	54550365	54550616	54548228	54548373	54550962	54551050	6,11	21,17	48,63	1,3	350	99	0	0	0.075,0.155	0.931,0.856	-0.778	TRUE	0.856	27.25	5
GNL3L	ENSG00000130119.17	42425	human	kcytes	42425_1	42425_1	2536	chrX	+	54550365	54550616	54548228	54548373	54550962	54551050	3,3	91,106	63,69	8,5	400	149	0	0	0.012,0.01	0.746,0.837	-0.78	TRUE	0.827	78	5
GNL3L	ENSG00000130119.17	42425	human	lncap	42425_1	42425_1	1960	chrX	+	54550365	54550616	54548228	54548373	54550962	54551050	24,22	32,31	76,64	8,9	300	49	2.9976e-15	6.51833e-12	0.109,0.104	0.608,0.537	-0.466	TRUE	0.504	24	5
ANKRD17	ENSG00000132466.20	42823	human	HEK293T	42823_1	42823_1	32484	chr4	-	73139530	73140283	73135116	73135265	73141740	73141792	1043,723	25,28	1020,1518	17,21	828	75	0.00388368	0.0659698	0.791,0.7	0.845,0.868	-0.111	TRUE	0.168	125	5
ANKRD17	ENSG00000132466.20	42823	human	bjFibro	42823_1	42823_1	23790	chr4	-	73139530	73140283	73135116	73135265	73141740	73141792	242,208	13,11	122,166	2,0	802	49	5.94248e-05	0.00460116	0.532,0.536	0.788,1.0	-0.36	TRUE	0.468	23.25	5
ANKRD17	ENSG00000132466.20	42823	human	kcytes	42823_1	42823_1	34417	chr4	-	73139530	73140283	73135116	73135265	73141740	73141792	500,583	53,73	1047,742	67,52	902	149	0.000892237	0.0132504	0.609,0.569	0.721,0.702	-0.123	TRUE	0.152	281.5	5
Ankrd17	ENSMUSG00000055204.15	42823	mouse	fetalLiv	42823_1	42823_5	13486	chr5	-	90282850	90283603	90278242	90278391	90285040	90285143	763,334,1021	58,32,97	1324,1083,1506	47,72,76	802	49	0.000597983	0.0104985	0.446,0.389,0.391	0.633,0.479,0.548	-0.145	TRUE	0.244	165.833	5
Ankrd17	ENSMUSG00000055204.15	42823	mouse	thymocytes	42823_1	42823_5	8694	chr5	-	90282850	90283603	90278242	90278391	90285040	90285143	760,443	58,40	506,378	18,17	802	49	0.000824831	0.029126	0.445,0.404	0.632,0.576	-0.179	TRUE	0.228	102.25	5
RELCH	ENSG00000134444.15	43147	human	HEK293T	43147_1	43147_1	7798	chr18	+	62269410	62269512	62268868	62268948	62273979	62274086	0,0	12,17	9,17	15,13	177	75	1.1389e-08	2.44343e-06	0.0,0.0	0.203,0.357	-0.28	TRUE	0.357	19.5	5
RELCH	ENSG00000134444.15	43147	human	hepg2	43147_1	43147_1	6747	chr18	+	62269410	62269512	62268868	62268948	62273979	62274086	3,1	30,49	7,4	19,9	201	99	0.000341137	0.0131796	0.047,0.01	0.154,0.18	-0.138	TRUE	0.17	30.25	5
RELCH	ENSG00000134444.15	43147	human	k562	43147_1	43147_1	7700	chr18	+	62269410	62269512	62268868	62268948	62273979	62274086	0,2	10,11	3,8	15,7	201	99	0.00402729	0.0715427	0.0,0.082	0.09,0.36	-0.184	TRUE	0.36	14	5
RELCH	ENSG00000134444.15	43147	human	kcytes	43147_1	43147_1	8213	chr18	+	62269410	62269512	62268868	62268948	62273979	62274086	1,1	69,69	26,24	105,71	251	149	5.66134e-11	9.53541e-09	0.009,0.009	0.128,0.167	-0.139	TRUE	0.158	91.5	5
RELCH	ENSG00000134444.15	43147	human	lncap	43147_1	43147_1	6157	chr18	+	62269410	62269512	62268868	62268948	62273979	62274086	2,1	55,39	46,59	45,50	151	49	0	0	0.012,0.008	0.249,0.277	-0.253	TRUE	0.269	64.25	5
CARS2	ENSG00000134905.17	43239	human	HEK293T	43239_1	43239_1	95530	chr13	-	110644064	110644182	110642314	110642521	110644384	110644483	39,49	92,144	57,64	28,29	193	75	3.10862e-15	2.55917e-12	0.141,0.117	0.442,0.462	-0.323	TRUE	0.345	109	5
CARS2	ENSG00000134905.17	43239	human	hepg2	43239_1	43239_1	85556	chr13	-	110644064	110644182	110642314	110642521	110644384	110644483	38,52	40,72	52,31	14,16	217	99	0.00010219	0.00522562	0.302,0.248	0.629,0.469	-0.274	TRUE	0.381	74.75	5
CARS2	ENSG00000134905.17	43239	human	k562	43239_1	43239_1	96892	chr13	-	110644064	110644182	110642314	110642521	110644384	110644483	33,45	41,18	43,40	10,7	217	99	0.00257759	0.052748	0.269,0.533	0.662,0.723	-0.291	TRUE	0.454	51.25	5
CARS2	ENSG00000134905.17	43239	human	kcytes	43239_1	43239_1	100335	chr13	-	110644064	110644182	110642314	110642521	110644384	110644483	47,69	296,268	72,87	118,67	267	149	3.66846e-09	3.95011e-07	0.081,0.126	0.254,0.42	-0.233	TRUE	0.339	256	5
CARS2	ENSG00000134905.17	43239	human	lncap	43239_1	43239_1	78427	chr13	-	110644064	110644182	110642314	110642521	110644384	110644483	42,42	60,41	58,71	21,25	167	49	4.90097e-07	0.000157321	0.17,0.231	0.448,0.455	-0.251	TRUE	0.285	62.5	5
SMPD4	ENSG00000136699.20	43591	human	HEK293T	43591_2	43591_2	58331	chr2	-	130161090	130161272	130157250	130157396	130164373	130164445	69,53	71,92	14,13	107,104	257	75	2.14828e-13	1.3827e-10	0.221,0.144	0.037,0.035	0.146	TRUE	0.186	128	5
SMPD4	ENSG00000136699.20	43591	human	bjFibro	43591_2	43591_2	43068	chr2	-	130161090	130161272	130157250	130157396	130164373	130164445	25,11	4,2	9,4	7,10	231	49	9.42382e-05	0.00651366	0.57,0.538	0.214,0.078	0.408	TRUE	0.492	14	5
SMPD4	ENSG00000136699.20	43591	human	hepg2	43591_2	43591_2	52039	chr2	-	130161090	130161272	130157250	130157396	130164373	130164445	95,158	61,118	35,32	76,66	281	99	2.43575e-08	4.67766e-06	0.354,0.321	0.14,0.146	0.195	TRUE	0.214	147	5
SMPD4	ENSG00000136699.20	43591	human	k562	43591_2	43591_2	58715	chr2	-	130161090	130161272	130157250	130157396	130164373	130164445	158,84	170,190	39,37	152,153	281	99	2.61086e-06	0.000237313	0.247,0.135	0.083,0.079	0.11	TRUE	0.168	234.25	5
SMPD4	ENSG00000136699.20	43591	human	lncap	43591_2	43591_2	47680	chr2	-	130161090	130161272	130157250	130157396	130164373	130164445	215,165	12,17	136,134	42,55	231	49	2.24673e-09	1.49953e-06	0.792,0.673	0.407,0.341	0.359	TRUE	0.451	93	5
HMG20A	ENSG00000140382.15	44363	human	HEK293T	44363_1	44363_1	15317	chr15	+	77447718	77447811	77420673	77421004	77458403	77458496	13,15	137,103	51,95	111,129	168	75	1.52611e-12	8.53009e-10	0.041,0.061	0.17,0.247	-0.158	FALSE	0.206	159.5	5
HMG20A	ENSG00000140382.15	44363	human	bjFibro	44363_1	44363_1	10904	chr15	+	77447718	77447811	77420673	77421004	77458403	77458496	4,2	48,45	5,24	14,8	142	49	5.92018e-06	0.000757522	0.028,0.015	0.11,0.509	-0.288	FALSE	0.494	34.5	5
HMG20A	ENSG00000140382.15	44363	human	hepg2	44363_1	44363_1	13512	chr15	+	77447718	77447811	77420673	77421004	77458403	77458496	4,13	63,116	27,39	30,30	192	99	3.33067e-16	3.58978e-13	0.032,0.055	0.317,0.401	-0.316	FALSE	0.369	80.5	5
HMG20A	ENSG00000140382.15	44363	human	k562	44363_1	44363_1	15340	chr15	+	77447718	77447811	77420673	77421004	77458403	77458496	18,10	180,165	123,97	132,103	192	99	0	0	0.049,0.03	0.325,0.327	-0.287	FALSE	0.297	206.5	5
HMG20A	ENSG00000140382.15	44363	human	kcytes	44363_1	44363_1	16211	chr15	+	77447718	77447811	77420673	77421004	77458403	77458496	1,1	66,64	54,28	73,55	242	149	0	0	0.009,0.01	0.313,0.239	-0.267	FALSE	0.304	85.5	5
SGSM2	ENSG00000141258.13	44490	human	HEK293T	44490_1	44490_1	116693	chr17	+	2341876	2342060	2337621	2337745	2343544	2343620	3,2	32,27	13,16	16,23	259	75	6.71912e-07	8.01572e-05	0.026,0.021	0.19,0.168	-0.155	TRUE	0.169	33	5
SGSM2	ENSG00000141258.13	44490	human	hepg2	44490_1	44490_1	102207	chr17	+	2341876	2342060	2337621	2337745	2343544	2343620	2,5	14,55	50,39	13,11	283	99	0	0	0.048,0.031	0.574,0.554	-0.525	TRUE	0.543	47.25	5
SGSM2	ENSG00000141258.13	44490	human	k562	44490_1	44490_1	120188	chr17	+	2341876	2342060	2337621	2337745	2343544	2343620	1,1	26,23	37,32	11,5	283	99	0	0	0.013,0.015	0.541,0.691	-0.602	TRUE	0.678	34	5
SGSM2	ENSG00000141258.13	44490	human	kcytes	44490_1	44490_1	129180	chr17	+	2341876	2342060	2337621	2337745	2343544	2343620	0,0	52,47	55,35	23,24	333	149	0	0	0.0,0.0	0.517,0.395	-0.456	TRUE	0.517	59	5
SGSM2	ENSG00000141258.13	44490	human	lncap	44490_1	44490_1	89351	chr17	+	2341876	2342060	2337621	2337745	2343544	2343620	5,9	47,27	48,52	25,13	233	49	3.86025e-13	6.19569e-10	0.022,0.066	0.288,0.457	-0.329	TRUE	0.435	56.5	5
SGSM2	ENSG00000141258.13	44490	human	HEK293T	44490_2	44490_2	116694	chr17	+	2341879	2342060	2337621	2337745	2343544	2343620	2,1	32,27	10,7	16,23	256	75	3.02272e-05	0.00182066	0.018,0.011	0.155,0.082	-0.104	TRUE	0.144	29.5	5
SGSM2	ENSG00000141258.13	44490	human	hepg2	44490_2	44490_2	102208	chr17	+	2341879	2342060	2337621	2337745	2343544	2343620	1,4	14,55	34,31	13,11	280	99	0	0	0.025,0.025	0.48,0.499	-0.464	TRUE	0.474	40.75	5
SGSM2	ENSG00000141258.13	44490	human	k562	44490_2	44490_2	120189	chr17	+	2341879	2342060	2337621	2337745	2343544	2343620	0,0	26,23	20,13	11,5	280	99	1.11022e-15	9.22318e-13	0.0,0.0	0.391,0.479	-0.435	TRUE	0.479	24.5	5
SGSM2	ENSG00000141258.13	44490	human	kcytes	44490_2	44490_2	129181	chr17	+	2341879	2342060	2337621	2337745	2343544	2343620	0,0	52,47	37,28	23,24	330	149	0	0	0.0,0.0	0.421,0.345	-0.383	TRUE	0.421	52.75	5
SGSM2	ENSG00000141258.13	44490	human	lncap	44490_2	44490_2	89352	chr17	+	2341879	2342060	2337621	2337745	2343544	2343620	4,5	47,27	31,48	25,13	230	49	4.02361e-11	4.37471e-08	0.018,0.038	0.209,0.44	-0.296	TRUE	0.422	50	5
UBAP2L	ENSG00000143569.19	44864	human	HEK293T	44864_2	44864_2	47382	chr1	+	154269361	154269412	154268756	154268954	154270880	154271173	31,29	13,4	40,38	2,3	126	75	0.00489114	0.0777713	0.587,0.812	0.923,0.883	-0.204	TRUE	0.336	40	5
UBAP2L	ENSG00000143569.19	44864	human	hepg2	44864_2	44864_2	42213	chr1	+	154269361	154269412	154268756	154268954	154270880	154271173	7,16	8,19	17,5	1,1	150	99	5.63558e-06	0.00050648	0.366,0.357	0.918,0.767	-0.481	TRUE	0.561	18.5	5
UBAP2L	ENSG00000143569.19	44864	human	kcytes	44864_2	44864_2	49870	chr1	+	154269361	154269412	154268756	154268954	154270880	154271173	35,17	43,27	56,39	22,28	200	149	0.00189509	0.0234963	0.377,0.319	0.655,0.509	-0.234	TRUE	0.336	66.75	5
Ubap2l	ENSMUSG00000042520.16	44864	mouse	actb_d1	44864_2	44864_10	22637	chr3	-	90001817	90001868	90000139	90000253	90002278	90002476	14,22,34	78,79,80	16,22,10	26,4,4	200	149	9.42423e-05	0.00208517	0.118,0.172,0.24	0.314,0.804,0.651	-0.413	TRUE	0.686	64.5	5
Ubap2l	ENSMUSG00000042520.16	44864	mouse	fetalLiv	44864_2	44864_10	19648	chr3	-	90001817	90001868	90000139	90000253	90002278	90002476	32,51,39	39,48,26	79,51,94	45,29,28	100	49	0.00396109	0.0462618	0.287,0.342,0.424	0.462,0.463,0.622	-0.165	TRUE	0.335	86.5	5
CDC42BPA	ENSG00000143776.20	44901	human	HEK293T	44901_1	44901_1	54677	chr1	-	227051880	227051985	227047926	227048010	227069776	227069853	37,19	27,24	43,53	13,16	180	75	0.000324998	0.0112535	0.363,0.248	0.58,0.58	-0.274	TRUE	0.332	51.25	5
CDC42BPA	ENSG00000143776.20	44901	human	hepg2	44901_1	44901_1	48725	chr1	-	227051880	227051985	227047926	227048010	227069776	227069853	10,31	13,34	29,23	15,9	204	99	0.00596626	0.0985213	0.272,0.307	0.484,0.554	-0.23	TRUE	0.282	40.25	5
CDC42BPA	ENSG00000143776.20	44901	human	k562	44901_1	44901_1	55037	chr1	-	227051880	227051985	227047926	227048010	227069776	227069853	88,59	236,186	174,182	92,87	204	99	0	0	0.153,0.133	0.479,0.504	-0.348	TRUE	0.371	274	5
CDC42BPA	ENSG00000143776.20	44901	human	kcytes	44901_1	44901_1	57499	chr1	-	227051880	227051985	227047926	227048010	227069776	227069853	40,31	58,61	67,50	21,4	254	149	2.43261e-09	2.76934e-07	0.288,0.23	0.652,0.88	-0.507	TRUE	0.65	82.5	5
CDC42BPA	ENSG00000143776.20	44901	human	lncap	44901_1	44901_1	44616	chr1	-	227051880	227051985	227047926	227048010	227069776	227069853	67,48	48,40	111,101	20,30	154	49	3.55107e-06	0.000816987	0.308,0.276	0.638,0.517	-0.285	TRUE	0.362	73.25	5
KDM6A	ENSG00000147050.17	45369	human	HEK293T	45369_1	45369_1	95678	chrX	+	45060021	45060156	45059246	45059466	45060608	45060764	35,19	13,8	21,23	16,33	210	75	0.00339193	0.0598272	0.49,0.459	0.319,0.199	0.216	TRUE	0.291	32.25	5
KDM6A	ENSG00000147050.17	45369	human	hepg2	45369_1	45369_1	85696	chrX	+	45060021	45060156	45059246	45059466	45060608	45060764	11,21	4,4	11,11	10,22	234	99	0.000437278	0.015643	0.538,0.69	0.318,0.175	0.367	TRUE	0.515	20.25	5
KDM6A	ENSG00000147050.17	45369	human	kcytes	45369_1	45369_1	100500	chrX	+	45060021	45060156	45059246	45059466	45060608	45060764	106,105	10,22	143,84	52,70	284	149	0.000122647	0.00285899	0.848,0.715	0.591,0.386	0.293	TRUE	0.462	148	5
KDM6A	ENSG00000147050.17	45369	human	lncap	45369_1	45369_1	78568	chrX	+	45060021	45060156	45059246	45059466	45060608	45060764	417,317	38,36	366,374	57,86	184	49	0.00104983	0.0568428	0.745,0.701	0.631,0.537	0.139	TRUE	0.208	227.25	5
Kdm6a	ENSMUSG00000037369.17	45369	mouse	actb_d1	45369_1	45369_17	14352	chrX	+	18246974	18247109	18246196	18246416	18247566	18247722	149,240,441	24,17,83	157,275,119	90,146,82	284	149	3.33067e-16	4.46015e-14	0.765,0.881,0.736	0.478,0.497,0.432	0.325	TRUE	0.449	223.5	5
LIN7C	ENSG00000148943.12	45699	human	HEK293T	45699_1	45699_1	130766	chr11	-	27506316	27506455	27501801	27501920	27506715	27506769	10,1	19,21	23,29	2,2	214	75	6.66134e-15	5.1637e-12	0.156,0.016	0.801,0.836	-0.733	FALSE	0.82	26.75	5
LIN7C	ENSG00000148943.12	45699	human	hepg2	45699_1	45699_1	114090	chr11	-	27506316	27506455	27501801	27501920	27506715	27506769	4,2	26,65	12,7	3,1	238	99	2.14717e-13	1.54281e-10	0.06,0.013	0.625,0.744	-0.648	FALSE	0.731	30	5
LIN7C	ENSG00000148943.12	45699	human	k562	45699_1	45699_1	136506	chr11	-	27506316	27506455	27501801	27501920	27506715	27506769	4,14	47,36	41,42	11,5	238	99	5.55112e-16	4.82443e-13	0.034,0.139	0.608,0.777	-0.606	FALSE	0.743	50	5
LIN7C	ENSG00000148943.12	45699	human	kcytes	45699_1	45699_1	148469	chr11	-	27506316	27506455	27501801	27501920	27506715	27506769	5,2	78,83	57,53	5,1	288	149	0	0	0.032,0.012	0.855,0.965	-0.888	FALSE	0.953	71	5
LIN7C	ENSG00000148943.12	45699	human	lncap	45699_1	45699_1	96555	chr11	-	27506316	27506455	27501801	27501920	27506715	27506769	18,16	58,49	17,12	4,5	188	49	1.52381e-07	5.58261e-05	0.075,0.078	0.526,0.385	-0.379	FALSE	0.451	44.75	5
MBIP	ENSG00000151332.20	45945	human	HEK293T	45945_1	45945_1	96501	chr14	-	36305088	36305304	36300784	36300823	36308091	36308189	17,14	111,120	55,96	45,36	291	75	0	0	0.038,0.029	0.24,0.407	-0.29	FALSE	0.378	92.75	5
MBIP	ENSG00000151332.20	45945	human	bjFibro	45945_1	45945_1	71909	chr14	-	36305088	36305304	36300784	36300823	36308091	36308189	0,2	28,26	5,13	17,6	265	49	3.54392e-06	0.000501646	0.0,0.014	0.052,0.286	-0.162	FALSE	0.286	20	5
MBIP	ENSG00000151332.20	45945	human	hepg2	45945_1	45945_1	86481	chr14	-	36305088	36305304	36300784	36300823	36308091	36308189	8,29	129,276	55,51	58,62	315	99	0	0	0.019,0.032	0.23,0.205	-0.192	FALSE	0.211	148	5
MBIP	ENSG00000151332.20	45945	human	k562	45945_1	45945_1	97866	chr14	-	36305088	36305304	36300784	36300823	36308091	36308189	14,15	101,112	46,35	48,36	315	99	1.89848e-14	1.38383e-11	0.042,0.04	0.231,0.234	-0.192	FALSE	0.194	84.5	5
MBIP	ENSG00000151332.20	45945	human	kcytes	45945_1	45945_1	101385	chr14	-	36305088	36305304	36300784	36300823	36308091	36308189	3,0	53,31	41,30	30,36	365	149	4.44089e-16	1.61511e-13	0.023,0.0	0.358,0.254	-0.294	FALSE	0.358	50.5	5
NDUFAF6	ENSG00000156170.14	46514	human	HEK293T	46514_3	46514_3	71381	chr8	+	95034007	95034122	95031994	95032098	95035453	95035576	14,26	6,12	51,63	2,0	190	75	9.54449e-10	2.86332e-07	0.479,0.461	0.91,1.0	-0.485	TRUE	0.539	31.25	5
NDUFAF6	ENSG00000156170.14	46514	human	bjFibro	46514_3	46514_3	52914	chr8	+	95034007	95034122	95031994	95032098	95035453	95035576	29,30	6,10	16,60	2,0	164	49	0.000141794	0.00884892	0.591,0.473	0.705,1.0	-0.321	TRUE	0.527	21.25	5
NDUFAF6	ENSG00000156170.14	46514	human	hepg2	46514_3	46514_3	64031	chr8	+	95034007	95034122	95031994	95032098	95035453	95035576	14,39	9,12	35,45	0,2	214	99	2.38177e-07	3.53765e-05	0.418,0.601	1.0,0.912	-0.447	TRUE	0.582	36	5
NDUFAF6	ENSG00000156170.14	46514	human	k562	46514_3	46514_3	71970	chr8	+	95034007	95034122	95031994	95032098	95035453	95035576	39,35	7,7	85,76	2,1	214	99	9.44702e-06	0.000700357	0.72,0.698	0.952,0.972	-0.253	TRUE	0.274	59.75	5
NDUFAF6	ENSG00000156170.14	46514	human	kcytes	46514_3	46514_3	75029	chr8	+	95034007	95034122	95031994	95032098	95035453	95035576	42,24	22,21	46,30	0,0	264	149	1.33227e-14	4.04573e-12	0.519,0.392	1.0,1.0	-0.544	TRUE	0.608	46.25	5
LRP8	ENSG00000157193.18	46638	human	HEK293T	46638_2	46638_2	78011	chr1	-	53258008	53258074	53257239	53257464	53258318	53258471	23,23	363,233	47,71	129,143	141	75	0	0	0.033,0.05	0.162,0.209	-0.144	TRUE	0.176	258	5
LRP8	ENSG00000157193.18	46638	human	hepg2	46638_2	46638_2	69984	chr1	-	53258008	53258074	53257239	53257464	53258318	53258471	2,2	43,59	21,16	15,21	165	99	4.42424e-13	2.9755e-10	0.027,0.02	0.457,0.314	-0.362	TRUE	0.437	44.75	5
LRP8	ENSG00000157193.18	46638	human	k562	46638_2	46638_2	79009	chr1	-	53258008	53258074	53257239	53257464	53258318	53258471	63,43	470,505	215,215	132,150	165	99	0	0	0.074,0.049	0.494,0.462	-0.416	TRUE	0.445	448.25	5
LRP8	ENSG00000157193.18	46638	human	kcytes	46638_2	46638_2	81746	chr1	-	53258008	53258074	53257239	53257464	53258318	53258471	3,8	61,57	26,26	7,10	215	149	0	0	0.033,0.089	0.72,0.643	-0.621	TRUE	0.687	49.5	5
LRP8	ENSG00000157193.18	46638	human	lncap	46638_2	46638_2	64053	chr1	-	53258008	53258074	53257239	53257464	53258318	53258471	2,4	22,21	19,10	11,21	115	49	0.000215687	0.0200304	0.037,0.075	0.424,0.169	-0.24	TRUE	0.387	25.25	5
PRMT2	ENSG00000160310.19	47054	human	bjFibro	47054_1	47054_1	3844	chr21	+	46636438	46636547	46635673	46635763	46636895	46636990	197,220	115,143	91,165	20,19	158	49	3.99898e-08	1.20613e-05	0.347,0.323	0.585,0.729	-0.322	FALSE	0.406	158.75	5
PRMT2	ENSG00000160310.19	47054	human	hepg2	47054_1	47054_1	4825	chr21	+	46636438	46636547	46635673	46635763	46636895	46636990	118,231	102,212	220,160	64,46	208	99	6.63514e-12	3.76894e-09	0.355,0.342	0.621,0.623	-0.273	FALSE	0.281	279	5
PRMT2	ENSG00000160310.19	47054	human	k562	47054_1	47054_1	5319	chr21	+	46636438	46636547	46635673	46635763	46636895	46636990	251,202	229,212	325,290	149,141	208	99	1.75429e-07	2.37939e-05	0.343,0.312	0.509,0.495	-0.174	FALSE	0.197	439.75	5
PRMT2	ENSG00000160310.19	47054	human	kcytes	47054_1	47054_1	5603	chr21	+	46636438	46636547	46635673	46635763	46636895	46636990	128,127	286,301	177,171	159,134	258	149	7.40752e-12	1.47541e-09	0.205,0.196	0.391,0.424	-0.207	FALSE	0.228	370.75	5
PRMT2	ENSG00000160310.19	47054	human	lncap	47054_1	47054_1	4262	chr21	+	46636438	46636547	46635673	46635763	46636895	46636990	29,21	78,59	71,60	57,61	158	49	6.26708e-07	0.000192906	0.103,0.099	0.279,0.234	-0.155	FALSE	0.18	87.5	5
HNRNPA3	ENSG00000170144.22	49570	human	HEK293T	49570_1	49570_1	63908	chr2	+	177219407	177221976	177219246	177219314	177222059	177223919	17167,15372	45,33	15714,16787	118,81	2644	75	7.40297e-09	1.67631e-06	0.915,0.93	0.791,0.855	0.1	TRUE	0.139	1965.75	5
HNRNPA3	ENSG00000170144.22	49570	human	hepg2	49570_1	49570_1	57263	chr2	+	177219407	177221976	177219246	177219314	177222059	177223919	10625,21998	165,336	5468,4944	362,292	2668	99	0	0	0.705,0.708	0.359,0.386	0.334	TRUE	0.349	2411.25	5
HNRNPA3	ENSG00000170144.22	49570	human	k562	49570_1	49570_1	64321	chr2	+	177219407	177221976	177219246	177219314	177222059	177223919	14758,14546	247,266	7048,6217	396,381	2668	99	0	0	0.689,0.67	0.398,0.377	0.292	TRUE	0.312	1881.25	5
HNRNPA3	ENSG00000170144.22	49570	human	kcytes	49570_1	49570_1	67154	chr2	+	177219407	177221976	177219246	177219314	177222059	177223919	9826,9538	42,43	6129,5530	144,142	2718	149	0	0	0.928,0.924	0.7,0.681	0.236	TRUE	0.247	1574.25	5
HNRNPA3	ENSG00000170144.22	49570	human	lncap	49570_1	49570_1	52269	chr2	+	177219407	177221976	177219246	177219314	177222059	177223919	10704,8446	19,23	6848,6743	45,53	2618	49	3.37741e-09	2.03278e-06	0.913,0.873	0.74,0.704	0.171	TRUE	0.209	1415	5
DNAJC24	ENSG00000170946.15	49796	human	HEK293T	49796_5	49796_5	118575	chr11	+	31429482	31429880	31426286	31426355	31430270	31432835	53,37	58,43	124,120	17,34	473	75	5.45409e-09	1.28146e-06	0.127,0.12	0.536,0.359	-0.324	TRUE	0.416	55	5
DNAJC24	ENSG00000170946.15	49796	human	bjFibro	49796_5	49796_5	78321	chr11	+	31429482	31429880	31426286	31426355	31430270	31432835	5,6	15,16	17,15	15,1	447	49	0.00399725	0.0891003	0.035,0.039	0.111,0.622	-0.33	TRUE	0.587	13.25	5
DNAJC24	ENSG00000170946.15	49796	human	hepg2	49796_5	49796_5	103644	chr11	+	31429482	31429880	31426286	31426355	31430270	31432835	19,42	14,18	56,48	2,2	497	99	3.25084e-09	8.23168e-07	0.213,0.317	0.848,0.827	-0.572	TRUE	0.635	14.25	5
DNAJC24	ENSG00000170946.15	49796	human	k562	49796_5	49796_5	122289	chr11	+	31429482	31429880	31426286	31426355	31430270	31432835	66,52	31,32	119,91	15,5	497	99	9.94829e-08	1.45782e-05	0.298,0.245	0.612,0.784	-0.426	TRUE	0.539	30.75	5
DNAJC24	ENSG00000170946.15	49796	human	kcytes	49796_5	49796_5	131667	chr11	+	31429482	31429880	31426286	31426355	31430270	31432835	22,14	36,37	69,49	11,8	547	149	1.11022e-16	4.34541e-14	0.143,0.093	0.631,0.625	-0.51	TRUE	0.538	36.5	5
NAT1	ENSG00000171428.15	49912	human	HEK293T	49912_1	49912_1	75538	chr8	+	18212390	18212774	18210129	18210180	18219410	18219489	9,3	13,14	16,30	5,7	459	75	8.84152e-07	0.000100102	0.102,0.034	0.343,0.412	-0.309	FALSE	0.378	14.5	5
NAT1	ENSG00000171428.15	49912	human	hepg2	49912_1	49912_1	67792	chr8	+	18212390	18212774	18210129	18210180	18219410	18219489	12,21	7,19	29,31	8,8	483	99	0.00470478	0.0834785	0.26,0.185	0.426,0.443	-0.212	FALSE	0.258	19	5
NAT1	ENSG00000171428.15	49912	human	k562	49912_1	49912_1	76479	chr8	+	18212390	18212774	18210129	18210180	18219410	18219489	15,10	50,33	37,48	27,25	483	99	3.58338e-09	8.57724e-07	0.058,0.058	0.219,0.282	-0.193	FALSE	0.224	45.75	5
NAT1	ENSG00000171428.15	49912	human	kcytes	49912_1	49912_1	79358	chr8	+	18212390	18212774	18210129	18210180	18219410	18219489	29,11	23,37	41,36	7,10	533	149	9.4121e-07	5.06074e-05	0.261,0.077	0.621,0.502	-0.392	FALSE	0.544	32	5
NAT1	ENSG00000171428.15	49912	human	lncap	49912_1	49912_1	61998	chr8	+	18212390	18212774	18210129	18210180	18219410	18219489	133,89	67,50	187,215	41,51	433	49	9.3272e-06	0.00183844	0.183,0.168	0.34,0.323	-0.156	FALSE	0.172	79.5	5
NAT1	ENSG00000171428.15	49913	human	HEK293T	49913_1	49913_1	75538	chr8	+	18212390	18212774	18210129	18210180	18219410	18219489	9,3	13,14	16,30	5,7	459	75	8.84152e-07	0.000100102	0.102,0.034	0.343,0.412	-0.309	TRUE	0.378	14.5	5
NAT1	ENSG00000171428.15	49913	human	hepg2	49913_1	49913_1	67792	chr8	+	18212390	18212774	18210129	18210180	18219410	18219489	12,21	7,19	29,31	8,8	483	99	0.00470478	0.0834785	0.26,0.185	0.426,0.443	-0.212	TRUE	0.258	19	5
NAT1	ENSG00000171428.15	49913	human	k562	49913_1	49913_1	76479	chr8	+	18212390	18212774	18210129	18210180	18219410	18219489	15,10	50,33	37,48	27,25	483	99	3.58338e-09	8.57724e-07	0.058,0.058	0.219,0.282	-0.193	TRUE	0.224	45.75	5
NAT1	ENSG00000171428.15	49913	human	kcytes	49913_1	49913_1	79358	chr8	+	18212390	18212774	18210129	18210180	18219410	18219489	29,11	23,37	41,36	7,10	533	149	9.4121e-07	5.06074e-05	0.261,0.077	0.621,0.502	-0.392	TRUE	0.544	32	5
NAT1	ENSG00000171428.15	49913	human	lncap	49913_1	49913_1	61998	chr8	+	18212390	18212774	18210129	18210180	18219410	18219489	133,89	67,50	187,215	41,51	433	49	9.3272e-06	0.00183844	0.183,0.168	0.34,0.323	-0.156	TRUE	0.172	79.5	5
NAT1	ENSG00000171428.15	49914	human	HEK293T	49914_1	49914_1	75538	chr8	+	18212390	18212774	18210129	18210180	18219410	18219489	9,3	13,14	16,30	5,7	459	75	8.84152e-07	0.000100102	0.102,0.034	0.343,0.412	-0.309	FALSE	0.378	14.5	5
NAT1	ENSG00000171428.15	49914	human	hepg2	49914_1	49914_1	67792	chr8	+	18212390	18212774	18210129	18210180	18219410	18219489	12,21	7,19	29,31	8,8	483	99	0.00470478	0.0834785	0.26,0.185	0.426,0.443	-0.212	FALSE	0.258	19	5
NAT1	ENSG00000171428.15	49914	human	k562	49914_1	49914_1	76479	chr8	+	18212390	18212774	18210129	18210180	18219410	18219489	15,10	50,33	37,48	27,25	483	99	3.58338e-09	8.57724e-07	0.058,0.058	0.219,0.282	-0.193	FALSE	0.224	45.75	5
NAT1	ENSG00000171428.15	49914	human	kcytes	49914_1	49914_1	79358	chr8	+	18212390	18212774	18210129	18210180	18219410	18219489	29,11	23,37	41,36	7,10	533	149	9.4121e-07	5.06074e-05	0.261,0.077	0.621,0.502	-0.392	FALSE	0.544	32	5
NAT1	ENSG00000171428.15	49914	human	lncap	49914_1	49914_1	61998	chr8	+	18212390	18212774	18210129	18210180	18219410	18219489	133,89	67,50	187,215	41,51	433	49	9.3272e-06	0.00183844	0.183,0.168	0.34,0.323	-0.156	FALSE	0.172	79.5	5
BPTF	ENSG00000171634.19	49981	human	HEK293T	49981_3	49981_3	46388	chr17	+	67928958	67929120	67928354	67928601	67929335	67929487	29,39	60,32	214,274	10,7	237	75	0	0	0.133,0.278	0.871,0.925	-0.693	TRUE	0.792	118.25	5
BPTF	ENSG00000171634.19	49981	human	hepg2	49981_3	49981_3	41340	chr17	+	67928958	67929120	67928354	67928601	67929335	67929487	39,75	81,133	161,187	23,19	261	99	0	0	0.154,0.176	0.726,0.789	-0.593	TRUE	0.635	155.5	5
BPTF	ENSG00000171634.19	49981	human	k562	49981_3	49981_3	46695	chr17	+	67928958	67929120	67928354	67928601	67929335	67929487	40,32	126,116	220,166	39,25	261	99	0	0	0.107,0.095	0.681,0.716	-0.598	TRUE	0.621	162.25	5
BPTF	ENSG00000171634.19	49981	human	kcytes	49981_3	49981_3	48841	chr17	+	67928958	67929120	67928354	67928601	67929335	67929487	8,12	91,114	239,172	55,27	311	149	0	0	0.04,0.048	0.676,0.753	-0.67	TRUE	0.713	171	5
BPTF	ENSG00000171634.19	49981	human	lncap	49981_3	49981_3	37817	chr17	+	67928958	67929120	67928354	67928601	67929335	67929487	37,46	61,46	217,220	11,11	211	49	0	0	0.123,0.188	0.821,0.823	-0.666	TRUE	0.7	93	5
GTPBP2	ENSG00000172432.19	50233	human	HEK293T	50233_1	50233_1	111776	chr6	-	43628516	43628589	43626921	43626948	43628976	43629264	1,10	36,27	38,60	33,37	148	75	5.88231e-09	1.3704e-06	0.014,0.158	0.369,0.451	-0.324	TRUE	0.437	60.5	5
GTPBP2	ENSG00000172432.19	50233	human	hepg2	50233_1	50233_1	98360	chr6	-	43628516	43628589	43626921	43626948	43628976	43629264	0,0	44,116	10,6	43,33	172	99	1.19585e-07	1.93705e-05	0.0,0.0	0.118,0.095	-0.106	TRUE	0.118	63	5
GTPBP2	ENSG00000172432.19	50233	human	k562	50233_1	50233_1	114681	chr6	-	43628516	43628589	43626921	43626948	43628976	43629264	11,8	253,263	63,74	127,144	172	99	0	0	0.024,0.017	0.222,0.228	-0.205	TRUE	0.211	235.75	5
GTPBP2	ENSG00000172432.19	50233	human	kcytes	50233_1	50233_1	122245	chr6	-	43628516	43628589	43626921	43626948	43628976	43629264	3,1	122,156	92,109	120,128	222	149	0	0	0.016,0.004	0.34,0.364	-0.342	TRUE	0.36	182.75	5
GTPBP2	ENSG00000172432.19	50233	human	lncap	50233_1	50233_1	86768	chr6	-	43628516	43628589	43626921	43626948	43628976	43629264	0,0	33,26	10,10	20,29	122	49	8.71289e-08	3.45492e-05	0.0,0.0	0.167,0.122	-0.145	TRUE	0.167	32	5
GEN1	ENSG00000178295.15	51481	human	HEK293T	51481_2	51481_2	124325	chr2	+	17770995	17771098	17768737	17768811	17771195	17771287	12,11	8,7	7,17	0,2	178	75	0.000318628	0.0111199	0.387,0.398	1.0,0.782	-0.498	TRUE	0.613	16	5
GEN1	ENSG00000178295.15	51481	human	hepg2	51481_2	51481_2	108464	chr2	+	17770995	17771098	17768737	17768811	17771195	17771287	10,16	10,32	22,14	4,5	202	99	7.46895e-05	0.00412278	0.329,0.197	0.729,0.578	-0.39	TRUE	0.532	28.25	5
GEN1	ENSG00000178295.15	51481	human	k562	51481_2	51481_2	128926	chr2	+	17770995	17771098	17768737	17768811	17771195	17771287	37,23	14,24	58,50	4,7	202	99	3.52319e-05	0.00204762	0.564,0.32	0.877,0.778	-0.386	TRUE	0.557	54.25	5
GEN1	ENSG00000178295.15	51481	human	kcytes	51481_2	51481_2	139478	chr2	+	17770995	17771098	17768737	17768811	17771195	17771287	14,9	24,56	11,15	12,15	252	149	0.00482093	0.0475997	0.256,0.087	0.351,0.372	-0.19	TRUE	0.285	39	5
GEN1	ENSG00000178295.15	51481	human	lncap	51481_2	51481_2	93098	chr2	+	17770995	17771098	17768737	17768811	17771195	17771287	7,8	20,8	12,11	1,5	152	49	0.00248915	0.0951609	0.101,0.244	0.795,0.415	-0.432	TRUE	0.694	18	5
TP53TG1	ENSG00000182165.20	52303	human	HEK293T	52303_1	52303_1	72261	chr7	-	87345042	87345233	87341401	87341684	87345304	87345504	138,130	16,17	194,211	7,5	266	75	1.39647e-05	0.000969306	0.709,0.683	0.887,0.922	-0.209	FALSE	0.239	58	5
TP53TG1	ENSG00000182165.20	52303	human	bjFibro	52303_1	52303_1	53614	chr7	-	87345042	87345233	87341401	87341684	87345304	87345504	422,346	54,42	246,334	8,2	240	49	5.11585e-11	6.25319e-08	0.615,0.627	0.863,0.972	-0.296	FALSE	0.357	104.75	5
TP53TG1	ENSG00000182165.20	52303	human	k562	52303_1	52303_1	72926	chr7	-	87345042	87345233	87341401	87341684	87345304	87345504	22,16	7,5	35,17	2,1	290	99	0.00196713	0.0433152	0.518,0.522	0.857,0.853	-0.335	FALSE	0.339	14	5
TP53TG1	ENSG00000182165.20	52303	human	kcytes	52303_1	52303_1	75962	chr7	-	87345042	87345233	87341401	87341684	87345304	87345504	207,202	65,41	265,228	10,12	340	149	3.86968e-12	8.14159e-10	0.583,0.683	0.921,0.893	-0.274	FALSE	0.338	201.5	5
TP53TG1	ENSG00000182165.20	52303	human	lncap	52303_1	52303_1	59225	chr7	-	87345042	87345233	87341401	87341684	87345304	87345504	546,410	33,32	396,439	16,10	240	49	0.00118853	0.0612998	0.772,0.723	0.835,0.9	-0.12	FALSE	0.177	124.75	5
SKA2	ENSG00000182628.13	52508	human	HEK293T	52508_4	52508_4	9694	chr17	-	59119318	59119495	59109856	59112345	59155130	59155184	764,857	123,96	488,547	167,196	252	75	5.45416e-11	2.23639e-08	0.649,0.727	0.465,0.454	0.228	TRUE	0.273	448.75	5
SKA2	ENSG00000182628.13	52508	human	hepg2	52508_4	52508_4	8514	chr17	-	59119318	59119495	59109856	59112345	59155130	59155184	211,480	8,35	181,155	28,33	276	99	3.99649e-06	0.000383535	0.904,0.831	0.699,0.628	0.204	TRUE	0.276	149.75	5
SKA2	ENSG00000182628.13	52508	human	k562	52508_4	52508_4	9712	chr17	-	59119318	59119495	59109856	59112345	59155130	59155184	593,582	75,98	216,280	152,152	276	99	0	0	0.739,0.681	0.338,0.398	0.342	TRUE	0.401	325.75	5
SKA2	ENSG00000182628.13	52508	human	kcytes	52508_4	52508_4	10345	chr17	-	59119318	59119495	59109856	59112345	59155130	59155184	418,399	12,11	212,186	32,28	326	149	4.09994e-11	7.05986e-09	0.941,0.943	0.752,0.752	0.19	TRUE	0.191	271.75	5
SKA2	ENSG00000182628.13	52508	human	lncap	52508_4	52508_4	7757	chr17	-	59119318	59119495	59109856	59112345	59155130	59155184	255,224	11,5	156,136	15,12	226	49	0.00183541	0.0794637	0.834,0.907	0.693,0.711	0.169	TRUE	0.214	60	5
BLOC1S5	ENSG00000188428.20	54360	human	HEK293T	54360_1	54360_1	19681	chr6	-	8027206	8027399	8026366	8026425	8041138	8041268	72,71	52,52	215,244	16,21	268	75	0	0	0.279,0.276	0.79,0.765	-0.5	TRUE	0.514	130	5
BLOC1S5	ENSG00000188428.20	54360	human	bjFibro	54360_1	54360_1	14087	chr6	-	8027206	8027399	8026366	8026425	8041138	8041268	14,12	33,40	13,56	16,5	242	49	0.0026824	0.0681202	0.079,0.057	0.141,0.694	-0.349	TRUE	0.637	33.75	5
BLOC1S5	ENSG00000188428.20	54360	human	hepg2	54360_1	54360_1	17346	chr6	-	8027206	8027399	8026366	8026425	8041138	8041268	15,31	63,111	75,64	28,28	292	99	0	0	0.075,0.086	0.476,0.437	-0.376	TRUE	0.401	87	5
BLOC1S5	ENSG00000188428.20	54360	human	k562	54360_1	54360_1	19661	chr6	-	8027206	8027399	8026366	8026425	8041138	8041268	85,52	137,109	215,197	52,46	292	99	0	0	0.174,0.139	0.584,0.592	-0.431	TRUE	0.453	168.5	5
BLOC1S5	ENSG00000188428.20	54360	human	kcytes	54360_1	54360_1	20759	chr6	-	8027206	8027399	8026366	8026425	8041138	8041268	4,13	30,46	67,48	36,15	342	149	6.83009e-13	1.63831e-10	0.055,0.11	0.448,0.582	-0.432	TRUE	0.527	56.5	5
SMC5	ENSG00000198887.9	55852	human	hepg2	55852_1	55852_1	33132	chr9	+	70346604	70346649	70344143	70344269	70347065	70347161	34,80	7,32	44,45	0,0	144	99	1.01582e-10	4.36757e-08	0.77,0.632	1.0,1.0	-0.299	TRUE	0.368	60.5	5
SMC5	ENSG00000198887.9	55852	human	k562	55852_1	55852_1	37536	chr9	+	70346604	70346649	70344143	70344269	70347065	70347161	86,114	22,15	98,74	2,0	144	99	3.83132e-09	9.03696e-07	0.729,0.839	0.971,1.0	-0.202	TRUE	0.271	102.75	5
SMC5	ENSG00000198887.9	55852	human	kcytes	55852_1	55852_1	39263	chr9	+	70346604	70346649	70344143	70344269	70347065	70347161	52,58	29,60	96,71	5,4	194	149	1.65423e-14	4.97444e-12	0.579,0.426	0.936,0.932	-0.432	TRUE	0.51	93.75	5
SMC5	ENSG00000198887.9	55852	human	lncap	55852_1	55852_1	30420	chr9	+	70346604	70346649	70344143	70344269	70347065	70347161	66,54	12,18	79,67	4,3	94	49	3.62874e-05	0.00542379	0.741,0.61	0.911,0.921	-0.241	TRUE	0.311	75.75	5
Smc5	ENSMUSG00000024943.9	55852	mouse	thymocytes	55852_1	55852_17	922	chr19	-	23215154	23215199	23214644	23214740	23218404	23218530	153,151	101,109	139,106	27,46	94	49	0.00141006	0.0406066	0.441,0.419	0.729,0.546	-0.207	TRUE	0.31	205	5
SMC5	ENSG00000198887.9	55852	human	hepg2	55852_3	55852_3	100730	chr9	+	70346578	70346649	70344143	70344269	70347065	70347161	22,47	7,32	20,24	0,0	170	99	1.57146e-09	4.47828e-07	0.647,0.461	1.0,1.0	-0.446	TRUE	0.539	38	5
SMC5	ENSG00000198887.9	55852	human	k562	55852_3	55852_3	118216	chr9	+	70346578	70346649	70344143	70344269	70347065	70347161	55,81	22,15	88,60	2,0	170	99	8.84444e-10	2.61587e-07	0.593,0.759	0.962,1.0	-0.305	TRUE	0.407	80.75	5
SMC5	ENSG00000198887.9	55852	human	kcytes	55852_3	55852_3	126801	chr9	+	70346578	70346649	70344143	70344269	70347065	70347161	15,34	29,60	39,20	5,4	220	149	1.90925e-12	4.23369e-10	0.259,0.277	0.841,0.772	-0.538	TRUE	0.582	51.5	5
SMC5	ENSG00000198887.9	55852	human	lncap	55852_3	55852_3	88437	chr9	+	70346578	70346649	70344143	70344269	70347065	70347161	33,29	12,18	40,31	4,3	120	49	0.000162482	0.0166458	0.529,0.397	0.803,0.808	-0.343	TRUE	0.411	42.5	5
Smc5	ENSMUSG00000024943.9	55852	mouse	thymocytes	55852_3	55852_21	25985	chr19	-	23215154	23215225	23214644	23214740	23218404	23218530	141,134	101,109	125,104	27,46	120	49	0.000666585	0.0249752	0.363,0.334	0.654,0.48	-0.218	TRUE	0.32	193.75	5
TMX2	ENSG00000213593.10	61699	human	HEK293T	61699_1	61699_1	70651	chr11	+	57737785	57738026	57737607	57737668	57738353	57738417	1134,947	106,89	862,923	36,44	316	75	7.30966e-06	0.000575448	0.717,0.716	0.85,0.833	-0.125	FALSE	0.134	738.25	5
TMX2	ENSG00000213593.10	61699	human	bjFibro	61699_1	61699_1	52354	chr11	+	57737785	57738026	57737607	57737668	57738353	57738417	633,780	47,57	671,713	23,4	290	49	1.68398e-07	4.09517e-05	0.695,0.698	0.831,0.968	-0.203	FALSE	0.273	353.25	5
TMX2	ENSG00000213593.10	61699	human	hepg2	61699_1	61699_1	63393	chr11	+	57737785	57738026	57737607	57737668	57738353	57738417	284,648	26,56	302,298	7,0	340	99	1.29973e-10	5.40918e-08	0.761,0.771	0.926,1.0	-0.197	FALSE	0.239	334.75	5
TMX2	ENSG00000213593.10	61699	human	k562	61699_1	61699_1	71235	chr11	+	57737785	57738026	57737607	57737668	57738353	57738417	2222,1802	193,148	1789,1753	38,47	340	99	1.11022e-16	9.95518e-14	0.77,0.78	0.932,0.916	-0.149	FALSE	0.162	1729	5
TMX2	ENSG00000213593.10	61699	human	kcytes	61699_1	61699_1	74253	chr11	+	57737785	57738026	57737607	57737668	57738353	57738417	250,241	123,88	283,204	26,15	390	149	2.22045e-16	8.42342e-14	0.437,0.511	0.806,0.839	-0.349	FALSE	0.402	292.75	5
TMX2	ENSG00000213593.10	61699	human	HEK293T	61699_2	61699_2	70652	chr11	+	57737835	57738026	57737607	57737668	57738353	57738430	1173,991	106,89	890,954	36,44	266	75	8.67315e-06	0.000657914	0.757,0.758	0.875,0.859	-0.109	FALSE	0.118	778.25	5
TMX2	ENSG00000213593.10	61699	human	bjFibro	61699_2	61699_2	52355	chr11	+	57737835	57738026	57737607	57737668	57738353	57738430	630,779	47,57	670,707	23,4	240	49	5.12454e-08	1.46929e-05	0.732,0.736	0.856,0.973	-0.18	FALSE	0.241	357.5	5
TMX2	ENSG00000213593.10	61699	human	hepg2	61699_2	61699_2	63394	chr11	+	57737835	57738026	57737607	57737668	57738353	57738430	285,654	26,56	317,309	7,0	290	99	3.50494e-11	1.68373e-08	0.789,0.799	0.939,1.0	-0.175	FALSE	0.211	351	5
TMX2	ENSG00000213593.10	61699	human	k562	61699_2	61699_2	71236	chr11	+	57737835	57738026	57737607	57737668	57738353	57738430	2226,1813	193,148	1811,1776	38,47	290	99	1.11022e-16	9.95518e-14	0.797,0.807	0.942,0.928	-0.133	FALSE	0.145	1771.25	5
TMX2	ENSG00000213593.10	61699	human	kcytes	61699_2	61699_2	74254	chr11	+	57737835	57738026	57737607	57737668	57738353	57738430	254,252	123,88	293,191	26,15	340	149	3.10862e-15	1.01125e-12	0.475,0.557	0.832,0.848	-0.324	FALSE	0.373	302.5	5
ACACA	ENSG00000278540.5	95464	human	HEK293T	95464_1	95464_1	10608	chr17	-	37210466	37210490	37207656	37207800	37221723	37221842	38,37	12,7	32,26	17,21	99	75	0.00602422	0.0897917	0.706,0.8	0.588,0.484	0.217	TRUE	0.316	47.5	5
ACACA	ENSG00000278540.5	95464	human	hepg2	95464_1	95464_1	9331	chr17	-	37210466	37210490	37207656	37207800	37221723	37221842	44,104	9,17	32,34	13,20	123	99	0.00119523	0.0320922	0.797,0.831	0.665,0.578	0.193	TRUE	0.253	68.25	5
ACACA	ENSG00000278540.5	95464	human	k562	95464_1	95464_1	10596	chr17	-	37210466	37210490	37207656	37207800	37221723	37221842	225,218	42,47	137,130	73,58	123	99	1.34992e-06	0.000137704	0.812,0.789	0.602,0.643	0.178	TRUE	0.21	232.5	5
ACACA	ENSG00000278540.5	95464	human	kcytes	95464_1	95464_1	11274	chr17	-	37210466	37210490	37207656	37207800	37221723	37221842	208,275	7,3	157,150	32,33	173	149	4.10783e-15	1.31548e-12	0.962,0.987	0.809,0.797	0.171	TRUE	0.19	216.25	5
ACACA	ENSG00000278540.5	95464	human	lncap	95464_1	95464_1	8452	chr17	-	37210466	37210490	37207656	37207800	37221723	37221842	160,124	11,17	146,163	31,46	73	49	0.000175805	0.0173769	0.907,0.83	0.76,0.704	0.137	TRUE	0.203	174.25	5
ENSG00000291107	ENSG00000291107.1	103695	human	HEK293T	103695_1	103695_1	73814	chr12	+	9656567	9656697	9655872	9655979	9656920	9656982	20,18	10,9	37,24	0,1	205	75	4.91571e-09	1.17709e-06	0.423,0.423	1.0,0.898	-0.526	FALSE	0.577	24.25	4
ENSG00000291107	ENSG00000291107.1	103695	human	bjFibro	103695_1	103695_1	54867	chr12	+	9656567	9656697	9655872	9655979	9656920	9656982	18,18	5,4	25,19	0,0	179	49	6.35795e-07	0.000121528	0.496,0.552	1.0,1.0	-0.476	FALSE	0.504	11.5	4
ENSG00000291107	ENSG00000291107.1	103695	human	hepg2	103695_1	103695_1	66289	chr12	+	9656567	9656697	9655872	9655979	9656920	9656982	7,26	6,16	24,18	0,2	229	99	1.95347e-06	0.000211903	0.335,0.413	1.0,0.796	-0.524	FALSE	0.665	23.25	4
ENSG00000291107	ENSG00000291107.1	103695	human	kcytes	103695_1	103695_1	77617	chr12	+	9656567	9656697	9655872	9655979	9656920	9656982	2,9	11,9	13,10	0,1	279	149	2.15661e-08	1.89516e-06	0.089,0.348	1.0,0.842	-0.703	FALSE	0.911	13.75	4
RHBDD2	ENSG00000005486.17	35725	human	bjFibro	35725_2	35725_2	75113	chr7	+	75881364	75881490	75878998	75879260	75881828	75882236	30,74	42,40	42,52	10,10	175	49	5.72314e-05	0.00448277	0.167,0.341	0.54,0.593	-0.312	TRUE	0.426	38	4
RHBDD2	ENSG00000005486.17	35725	human	kcytes	35725_2	35725_2	116502	chr7	+	75881364	75881490	75878998	75879260	75881828	75882236	61,61	114,141	255,205	97,51	275	149	0	0	0.225,0.19	0.588,0.685	-0.429	TRUE	0.495	246.25	4
Rhbdd2	ENSMUSG00000039917.10	35725	mouse	actb_d1	35725_2	35725_5	7625	chr5	+	135635103	135635223	135632653	135632918	135635994	135636402	15,30,36	10,17,11	50,57,31	8,3,2	269	149	6.31469e-06	0.000205009	0.454,0.494,0.644	0.776,0.913,0.896	-0.331	TRUE	0.459	36.3333	4
Rhbdd2	ENSMUSG00000039917.10	35725	mouse	fetalLiv	35725_2	35725_5	6781	chr5	+	135635103	135635223	135632653	135632918	135635994	135636402	44,42,114	22,31,30	92,93,96	18,25,13	169	49	0.00452534	0.051243	0.367,0.282,0.524	0.597,0.519,0.682	-0.208	TRUE	0.4	62.5	4
TAF2	ENSG00000064313.13	36541	human	HEK293T	36541_4	36541_4	91027	chr8	-	119817983	119818058	119806282	119806401	119819345	119819506	2,0	11,10	5,6	9,16	150	75	0.00411769	0.0687679	0.083,0.0	0.217,0.158	-0.146	TRUE	0.217	14.75	4
TAF2	ENSG00000064313.13	36541	human	hepg2	36541_4	36541_4	81369	chr8	-	119817983	119818058	119806282	119806401	119819345	119819506	1,2	16,30	4,5	7,16	174	99	0.00411658	0.0763958	0.034,0.037	0.245,0.151	-0.163	TRUE	0.211	20.25	4
TAF2	ENSG00000064313.13	36541	human	k562	36541_4	36541_4	92153	chr8	-	119817983	119818058	119806282	119806401	119819345	119819506	5,3	32,33	7,5	9,9	174	99	0.00171501	0.0393086	0.082,0.049	0.307,0.24	-0.208	TRUE	0.258	25.75	4
TAF2	ENSG00000064313.13	36541	human	lncap	36541_4	36541_4	74634	chr8	-	119817983	119818058	119806282	119806401	119819345	119819506	6,3	24,13	9,12	4,10	124	49	0.000243671	0.0217849	0.09,0.084	0.471,0.322	-0.309	TRUE	0.387	18.25	4
HEATR6	ENSG00000068097.16	36693	human	HEK293T	36693_2	36693_2	9639	chr17	-	60073961	60074159	60073845	60073886	60076129	60076237	27,16	23,14	49,96	19,20	273	75	0.00065085	0.0185755	0.244,0.239	0.415,0.569	-0.251	FALSE	0.33	35.75	4
HEATR6	ENSG00000068097.16	36693	human	hepg2	36693_2	36693_2	8469	chr17	-	60073961	60074159	60073845	60073886	60076129	60076237	7,16	18,27	31,19	11,0	297	99	0.000135464	0.00646867	0.115,0.165	0.484,1.0	-0.602	FALSE	0.885	19.75	4
HEATR6	ENSG00000068097.16	36693	human	k562	36693_2	36693_2	9651	chr17	-	60073961	60074159	60073845	60073886	60076129	60076237	28,22	38,32	44,41	20,26	297	99	0.000569297	0.0175966	0.197,0.186	0.423,0.345	-0.193	FALSE	0.237	36.5	4
HEATR6	ENSG00000068097.16	36693	human	kcytes	36693_2	36693_2	10293	chr17	-	60073961	60074159	60073845	60073886	60076129	60076237	0,7	15,29	22,20	36,28	347	149	0.000250313	0.00499617	0.0,0.094	0.208,0.235	-0.174	FALSE	0.235	34.75	4
GBA2	ENSG00000070610.14	36784	human	bjFibro	36784_2	36784_2	61478	chr9	-	35743275	35743326	35741319	35741890	35744296	35744391	1,1	23,10	4,4	12,5	100	49	0.00195727	0.0554775	0.021,0.047	0.14,0.282	-0.177	FALSE	0.261	14.5	4
GBA2	ENSG00000070610.14	36784	human	k562	36784_2	36784_2	83767	chr9	-	35743275	35743326	35741319	35741890	35744296	35744391	11,12	51,45	30,42	12,21	150	99	2.94986e-13	1.80152e-10	0.125,0.15	0.623,0.569	-0.458	FALSE	0.498	56	4
GBA2	ENSG00000070610.14	36784	human	kcytes	36784_2	36784_2	86658	chr9	-	35743275	35743326	35741319	35741890	35744296	35744391	13,21	29,66	71,89	60,63	200	149	1.08074e-07	7.80584e-06	0.25,0.192	0.469,0.513	-0.27	FALSE	0.321	103	4
GBA2	ENSG00000070610.14	36784	human	lncap	36784_2	36784_2	67862	chr9	-	35743275	35743326	35741319	35741890	35744296	35744391	9,14	41,30	32,26	18,13	100	49	9.79773e-08	3.77599e-05	0.097,0.186	0.466,0.495	-0.339	FALSE	0.398	42.75	4
TCF3	ENSG00000071564.19	36822	human	hepg2	36822_18	36822_18	89762	chr19	-	1611990	1612430	1611754	1611849	1615284	1615821	36,79	68,104	112,90	22,26	539	99	7.77156e-16	7.42431e-13	0.089,0.122	0.483,0.389	-0.331	TRUE	0.394	56.25	4
TCF3	ENSG00000071564.19	36822	human	k562	36822_18	36822_18	102585	chr19	-	1611990	1612430	1611754	1611849	1615284	1615821	314,348	189,156	246,310	24,16	539	99	0	0	0.234,0.291	0.653,0.781	-0.455	TRUE	0.547	104.5	4
TCF3	ENSG00000071564.19	36822	human	kcytes	36822_18	36822_18	107250	chr19	-	1611990	1612430	1611754	1611849	1615284	1615821	139,171	200,167	121,122	17,18	589	149	0	0	0.15,0.206	0.643,0.632	-0.459	TRUE	0.493	103.5	4
TCF3	ENSG00000071564.19	36822	human	lncap	36822_18	36822_18	81478	chr19	-	1611990	1612430	1611754	1611849	1615284	1615821	324,257	68,64	366,314	14,13	489	49	8.88178e-16	2.13829e-12	0.323,0.287	0.724,0.708	-0.411	TRUE	0.437	40.5	4
TCF3	ENSG00000071564.19	36822	human	hepg2	36822_19	36822_19	89764	chr19	-	1611990	1612433	1611754	1611849	1615284	1615485	40,87	68,104	119,97	22,26	542	99	7.77156e-16	7.42431e-13	0.097,0.133	0.497,0.405	-0.336	TRUE	0.4	61.75	4
TCF3	ENSG00000071564.19	36822	human	k562	36822_19	36822_19	102586	chr19	-	1611990	1612433	1611754	1611849	1615284	1615485	330,359	189,156	262,322	24,16	542	99	0	0	0.242,0.296	0.666,0.786	-0.457	TRUE	0.544	109.25	4
TCF3	ENSG00000071564.19	36822	human	kcytes	36822_19	36822_19	107252	chr19	-	1611990	1612433	1611754	1611849	1615284	1615485	150,189	200,167	127,131	17,18	592	149	0	0	0.159,0.222	0.653,0.647	-0.46	TRUE	0.494	106.75	4
TCF3	ENSG00000071564.19	36822	human	lncap	36822_19	36822_19	81479	chr19	-	1611990	1612433	1611754	1611849	1615284	1615485	333,263	68,64	373,317	14,13	492	49	1.33227e-15	3.09683e-12	0.328,0.29	0.726,0.708	-0.408	TRUE	0.436	43.5	4
TCF3	ENSG00000071564.19	36822	human	HEK293T	36822_7	36822_7	101243	chr19	-	1612206	1612475	1610964	1611849	1615284	1615821	505,477	107,134	477,553	31,28	344	75	1.11022e-16	1.11231e-13	0.507,0.437	0.77,0.812	-0.319	TRUE	0.375	195.75	4
TCF3	ENSG00000071564.19	36822	human	hepg2	36822_7	36822_7	89768	chr19	-	1612206	1612475	1610964	1611849	1615284	1615821	72,133	68,104	172,142	22,26	368	99	4.44089e-16	4.55289e-13	0.222,0.256	0.678,0.595	-0.398	TRUE	0.456	106	4
TCF3	ENSG00000071564.19	36822	human	k562	36822_7	36822_7	102589	chr19	-	1612206	1612475	1610964	1611849	1615284	1615821	471,529	189,156	422,495	24,16	368	99	0	0	0.401,0.477	0.825,0.893	-0.42	TRUE	0.492	270.25	4
TCF3	ENSG00000071564.19	36822	human	kcytes	36822_7	36822_7	107257	chr19	-	1612206	1612475	1610964	1611849	1615284	1615821	498,455	200,167	400,396	17,18	418	149	0	0	0.47,0.493	0.893,0.887	-0.409	TRUE	0.423	394.75	4
PVR	ENSG00000073008.16	36880	human	HEK293T	36880_1	36880_1	5608	chr19	+	44658741	44658765	44657761	44657910	44661291	44661323	78,61	24,11	49,55	2,1	99	75	1.22617e-06	0.000132336	0.711,0.808	0.949,0.977	-0.203	FALSE	0.266	70.25	4
PVR	ENSG00000073008.16	36880	human	bjFibro	36880_1	36880_1	3973	chr19	+	44658741	44658765	44657761	44657910	44661291	44661323	35,67	6,17	31,36	2,1	73	49	0.000500126	0.0219564	0.797,0.726	0.912,0.96	-0.174	FALSE	0.234	48.75	4
PVR	ENSG00000073008.16	36880	human	hepg2	36880_1	36880_1	4988	chr19	+	44658741	44658765	44657761	44657910	44661291	44661323	32,70	5,25	25,35	2,2	123	99	0.00154098	0.0382589	0.837,0.693	0.91,0.934	-0.157	FALSE	0.241	49	4
PVR	ENSG00000073008.16	36880	human	kcytes	36880_1	36880_1	5861	chr19	+	44658741	44658765	44657761	44657910	44661291	44661323	157,138	43,27	98,64	5,9	173	149	0.000579168	0.00956675	0.759,0.815	0.944,0.86	-0.115	FALSE	0.185	135.25	4
ARHGEF1	ENSG00000076928.20	37026	human	k562	37026_3	37026_3	5651	chr19	+	41897945	41898113	41896376	41896482	41898441	41898587	20,22	41,64	4,5	56,55	267	99	4.11287e-06	0.000350174	0.153,0.113	0.026,0.033	0.104	TRUE	0.127	55.5	4
Arhgef1	ENSMUSG00000040940.18	37026	mouse	actb_d1	37026_3	37026_11	29312	chr7	+	24919183	24919351	24917894	24918000	24919630	24919776	88,208,215	75,169,157	91,116,27	252,277,114	317	149	0	0	0.355,0.366,0.392	0.145,0.164,0.1	0.235	TRUE	0.292	278	4	Alt spliced in all mouse datasets
Arhgef1	ENSMUSG00000040940.18	37026	mouse	fetalLiv	37026_3	37026_11	25379	chr7	+	24919183	24919351	24917894	24918000	24919630	24919776	216,663,544	162,127,199	215,249,295	331,290,349	217	49	7.05212e-07	4.56099e-05	0.231,0.541,0.382	0.128,0.162,0.16	0.235	TRUE	0.413	342.667	4	Alt spliced in all mouse datasets
Arhgef1	ENSMUSG00000040940.18	37026	mouse	thymocytes	37026_3	37026_11	16311	chr7	+	24919183	24919351	24917894	24918000	24919630	24919776	68,58	64,43	19,34	75,58	217	49	1.3149e-06	0.000288905	0.193,0.233	0.054,0.117	0.128	TRUE	0.179	76.25	4	Alt spliced in all mouse datasets
DNAJC10	ENSG00000077232.19	37039	human	HEK293T	37039_1	37039_1	127449	chr2	+	182737377	182737463	182736248	182736386	182739544	182740388	3,1	60,39	9,19	49,38	161	75	2.92562e-06	0.000271161	0.023,0.012	0.079,0.189	-0.117	FALSE	0.177	54.5	4
DNAJC10	ENSG00000077232.19	37039	human	k562	37039_1	37039_1	132461	chr2	+	182737377	182737463	182736248	182736386	182739544	182740388	9,5	36,45	16,22	33,46	185	99	0.00214463	0.0460829	0.118,0.056	0.206,0.204	-0.118	FALSE	0.15	53	4
DNAJC10	ENSG00000077232.19	37039	human	kcytes	37039_1	37039_1	143691	chr2	+	182737377	182737463	182736248	182736386	182739544	182740388	0,0	16,9	2,5	10,13	235	149	0.000414207	0.00742698	0.0,0.0	0.113,0.196	-0.154	FALSE	0.196	13.75	4
DNAJC10	ENSG00000077232.19	37039	human	lncap	37039_1	37039_1	94722	chr2	+	182737377	182737463	182736248	182736386	182739544	182740388	0,0	13,6	8,9	7,16	135	49	2.4906e-06	0.000604359	0.0,0.0	0.293,0.17	-0.231	FALSE	0.293	14.75	4
MRPL22	ENSG00000082515.18	37242	human	HEK293T	37242_1	37242_1	82087	chr5	+	154950802	154950938	154941216	154941265	154956370	154956436	676,644	178,146	616,671	347,348	211	75	3.48081e-10	1.15056e-07	0.574,0.611	0.387,0.407	0.196	TRUE	0.224	623.5	4
MRPL22	ENSG00000082515.18	37242	human	bjFibro	37242_1	37242_1	60986	chr5	+	154950802	154950938	154941216	154941265	154956370	154956436	745,1091	25,54	261,325	18,69	185	49	0.000713129	0.0281349	0.888,0.843	0.793,0.555	0.191	TRUE	0.333	302.5	4
MRPL22	ENSG00000082515.18	37242	human	hepg2	37242_1	37242_1	73593	chr5	+	154950802	154950938	154941216	154941265	154956370	154956436	328,677	63,165	243,173	113,103	235	99	1.47424e-08	3.00818e-06	0.687,0.633	0.475,0.414	0.216	TRUE	0.273	384.5	4
MRPL22	ENSG00000082515.18	37242	human	k562	37242_1	37242_1	83076	chr5	+	154950802	154950938	154941216	154941265	154956370	154956436	721,724	196,153	493,426	320,306	235	99	2.22045e-16	1.94473e-13	0.608,0.666	0.394,0.37	0.255	TRUE	0.296	603	4
MRPL22	ENSG00000082515.18	37242	human	HEK293T	37242_2	37242_2	82088	chr5	+	154950820	154950938	154941094	154941265	154956370	154956436	861,829	178,146	828,889	347,348	193	75	1.76345e-09	4.90253e-07	0.653,0.688	0.481,0.498	0.181	TRUE	0.207	828.25	4
MRPL22	ENSG00000082515.18	37242	human	bjFibro	37242_2	37242_2	60987	chr5	+	154950820	154950938	154941094	154941265	154956370	154956436	1068,1610	25,54	356,463	18,69	167	49	3.47319e-05	0.00296549	0.926,0.897	0.853,0.663	0.153	TRUE	0.263	580.75	4
MRPL22	ENSG00000082515.18	37242	human	hepg2	37242_2	37242_2	73594	chr5	+	154950820	154950938	154941094	154941265	154956370	154956436	550,1155	63,165	403,304	113,103	217	99	6.40854e-09	1.46004e-06	0.799,0.762	0.619,0.574	0.184	TRUE	0.225	637.25	4
MRPL22	ENSG00000082515.18	37242	human	k562	37242_2	37242_2	83077	chr5	+	154950820	154950938	154941094	154941265	154956370	154956436	1235,1259	196,153	872,692	320,306	217	99	0	0	0.742,0.79	0.554,0.508	0.235	TRUE	0.282	1040	4
RRAGB	ENSG00000083750.13	37273	human	HEK293T	37273_3	37273_3	97568	chrX	+	55752245	55752353	55751100	55751196	55753391	55753514	14,21	4,9	18,14	1,1	183	75	0.00179207	0.0385489	0.589,0.489	0.881,0.852	-0.328	TRUE	0.392	20.5	4
RRAGB	ENSG00000083750.13	37273	human	bjFibro	37273_3	37273_3	72341	chrX	+	55752245	55752353	55751100	55751196	55753391	55753514	1,0	17,9	7,6	13,0	157	49	0.000232995	0.012717	0.018,0.0	0.144,1.0	-0.563	TRUE	1	13.25	4
RRAGB	ENSG00000083750.13	37273	human	hepg2	37273_3	37273_3	87212	chrX	+	55752245	55752353	55751100	55751196	55753391	55753514	15,19	13,25	30,20	1,4	207	99	1.61604e-06	0.000182115	0.356,0.267	0.935,0.705	-0.509	TRUE	0.668	31.75	4
RRAGB	ENSG00000083750.13	37273	human	kcytes	37273_3	37273_3	102387	chrX	+	55752245	55752353	55751100	55751196	55753391	55753514	3,0	4,21	10,6	3,0	257	149	1.73973e-06	8.46796e-05	0.303,0.0	0.659,1.0	-0.678	TRUE	1	11.75	4
RRAGB	ENSG00000083750.13	37273	human	HEK293T	37273_4	37273_4	97569	chrX	+	55752245	55752401	55751100	55751196	55753391	55753514	17,21	4,9	18,18	1,1	231	75	0.00195243	0.0408886	0.58,0.431	0.854,0.854	-0.349	TRUE	0.423	22.25	4
RRAGB	ENSG00000083750.13	37273	human	bjFibro	37273_4	37273_4	72342	chrX	+	55752245	55752401	55751100	55751196	55753391	55753514	1,0	17,9	4,9	13,0	205	49	0.00130639	0.0425521	0.014,0.0	0.069,1.0	-0.527	TRUE	1	13.25	4
RRAGB	ENSG00000083750.13	37273	human	hepg2	37273_4	37273_4	87213	chrX	+	55752245	55752401	55751100	55751196	55753391	55753514	15,21	13,25	30,23	1,4	255	99	1.1172e-06	0.000132283	0.309,0.246	0.921,0.691	-0.529	TRUE	0.675	33	4
RRAGB	ENSG00000083750.13	37273	human	kcytes	37273_4	37273_4	102388	chrX	+	55752245	55752401	55751100	55751196	55753391	55753514	6,1	4,21	11,10	3,0	305	149	6.69832e-05	0.00176274	0.423,0.023	0.642,1.0	-0.598	TRUE	0.977	14	4
NCOA1	ENSG00000084676.16	37312	human	hepg2	37312_1	37312_1	84455	chr2	+	24768078	24768135	24762686	24762776	24768220	24770702	21,40	5,6	22,8	1,0	156	99	0.000648157	0.0207026	0.727,0.809	0.933,1.0	-0.199	TRUE	0.273	25.75	4
NCOA1	ENSG00000084676.16	37312	human	kcytes	37312_1	37312_1	99156	chr2	+	24768078	24768135	24762686	24762776	24768220	24770702	21,17	9,11	41,35	5,8	206	149	0.00705729	0.0633215	0.628,0.528	0.856,0.76	-0.23	TRUE	0.328	36.75	4
Ncoa1	ENSMUSG00000020647.10	37312	mouse	actb_d1	37312_1	37312_6	42407	chr12	-	4249835	4249890	4247361	4249750	4253656	4253746	3,14,15	4,11,17	9,12,5	13,29,32	204	149	0.00772893	0.0791859	0.354,0.482,0.392	0.336,0.232,0.102	0.186	TRUE	0.38	27.3333	4
Ncoa1	ENSMUSG00000020647.10	37312	mouse	thymocytes	37312_1	37312_6	23747	chr12	-	4249835	4249890	4247361	4249750	4253656	4253746	19,21	7,4	10,24	1,1	104	49	0.00437237	0.0847707	0.561,0.712	0.825,0.919	-0.235	TRUE	0.358	20.5	4
ZFAND6	ENSG00000086666.19	37383	human	HEK293T	37383_1	37383_1	16583	chr15	+	80098415	80098578	80059675	80059809	80120327	80120405	100,64	76,79	41,41	78,107	238	75	4.26989e-05	0.00238662	0.293,0.203	0.142,0.108	0.123	TRUE	0.185	116.25	4
ZFAND6	ENSG00000086666.19	37383	human	hepg2	37383_1	37383_1	14651	chr15	+	80098415	80098578	80059675	80059809	80120327	80120405	63,130	23,43	23,35	23,27	262	99	0.000295544	0.0118652	0.509,0.533	0.274,0.329	0.22	TRUE	0.259	78.5	4
ZFAND6	ENSG00000086666.19	37383	human	k562	37383_1	37383_1	16666	chr15	+	80098415	80098578	80059675	80059809	80120327	80120405	181,230	188,212	106,84	207,220	262	99	1.87452e-08	3.35637e-06	0.267,0.291	0.162,0.126	0.135	TRUE	0.165	326	4
ZFAND6	ENSG00000086666.19	37383	human	kcytes	37383_1	37383_1	17535	chr15	+	80098415	80098578	80059675	80059809	80120327	80120405	107,90	146,117	141,86	431,422	312	149	2.75484e-11	4.84518e-09	0.259,0.269	0.135,0.089	0.152	TRUE	0.18	378.25	4
ZFAND6	ENSG00000086666.19	37383	human	HEK293T	37383_3	37383_3	16585	chr15	+	80098415	80098578	80072563	80072647	80120327	80120405	102,71	12,11	41,36	15,15	238	75	0.000686762	0.019295	0.728,0.67	0.463,0.431	0.252	TRUE	0.297	45.5	4
ZFAND6	ENSG00000086666.19	37383	human	hepg2	37383_3	37383_3	14652	chr15	+	80098415	80098578	80072563	80072647	80120327	80120405	83,152	36,73	31,47	45,46	262	99	1.79108e-05	0.00130141	0.466,0.44	0.207,0.279	0.21	TRUE	0.259	115	4
ZFAND6	ENSG00000086666.19	37383	human	k562	37383_3	37383_3	16667	chr15	+	80098415	80098578	80072563	80072647	80120327	80120405	175,216	36,59	102,81	37,47	262	99	0.00476709	0.0805001	0.647,0.58	0.51,0.394	0.161	TRUE	0.253	157.25	4
ZFAND6	ENSG00000086666.19	37383	human	lncap	37383_3	37383_3	13270	chr15	+	80098415	80098578	80072563	80072647	80120327	80120405	181,176	22,18	131,133	27,37	212	49	0.00117408	0.0610212	0.655,0.693	0.529,0.454	0.182	TRUE	0.239	89.5	4
HUWE1	ENSG00000086758.17	37388	human	kcytes	37388_2	37388_2	1087	chrX	-	53625785	53626034	53625156	53625258	53627409	53627515	294,341	37,39	608,628	18,17	398	149	9.61801e-11	1.52614e-08	0.748,0.766	0.927,0.933	-0.173	TRUE	0.185	378.5	4
HUWE1	ENSG00000086758.17	37388	human	lncap	37388_2	37388_2	882	chrX	-	53625785	53626034	53625156	53625258	53627409	53627515	106,105	84,50	205,198	42,46	298	49	9.16141e-08	3.59053e-05	0.172,0.257	0.445,0.414	-0.215	TRUE	0.273	107.5	4
Huwe1	ENSMUSG00000025261.17	37388	mouse	actb_d1	37388_2	37388_16	353	chrX	+	151859454	151859688	151857807	151857913	151860166	151860268	242,529,512	154,291,307	457,572,272	34,38,20	383	149	0	0	0.379,0.414,0.394	0.839,0.854,0.841	-0.449	TRUE	0.475	491.333	4
Huwe1	ENSMUSG00000025261.17	37388	mouse	fetalLiv	37388_2	37388_16	306	chrX	+	151859454	151859688	151857807	151857913	151860166	151860268	594,217,1205	58,16,70	1248,975,1080	31,43,37	283	49	2.55667e-06	0.000134479	0.639,0.701,0.749	0.875,0.797,0.835	-0.139	TRUE	0.236	342.333	4
SLC23A2	ENSG00000089057.15	37500	human	HEK293T	37500_2	37500_2	132514	chr20	-	4860402	4860603	4859366	4859384	4861947	4862085	0,0	50,48	7,21	3,13	276	75	0	0	0.0,0.0	0.388,0.305	-0.347	FALSE	0.388	35.5	4
SLC23A2	ENSG00000089057.15	37500	human	hepg2	37500_2	37500_2	115405	chr20	-	4860402	4860603	4859366	4859384	4861947	4862085	0,0	95,201	30,15	23,19	300	99	0	0	0.0,0.0	0.301,0.207	-0.254	FALSE	0.301	95.75	4
SLC23A2	ENSG00000089057.15	37500	human	k562	37500_2	37500_2	138975	chr20	-	4860402	4860603	4859366	4859384	4861947	4862085	0,0	11,12	8,10	7,2	300	99	5.47155e-08	8.60202e-06	0.0,0.0	0.274,0.623	-0.449	FALSE	0.623	12.5	4
SLC23A2	ENSG00000089057.15	37500	human	kcytes	37500_2	37500_2	150699	chr20	-	4860402	4860603	4859366	4859384	4861947	4862085	0,1	45,44	18,8	4,1	350	149	0	0	0.0,0.01	0.657,0.773	-0.71	FALSE	0.773	30.25	4
PAPOLA	ENSG00000090060.19	37558	human	HEK293T	37558_2	37558_2	17587	chr14	+	96560648	96560711	96556174	96556413	96564954	96564988	330,323	69,63	282,293	89,108	138	75	0.000967768	0.0248064	0.722,0.736	0.633,0.596	0.114	TRUE	0.14	388.25	4
PAPOLA	ENSG00000090060.19	37558	human	k562	37558_2	37558_2	17645	chr14	+	96560648	96560711	96556174	96556413	96564954	96564988	324,315	55,56	93,93	112,87	162	99	0	0	0.783,0.775	0.337,0.395	0.413	TRUE	0.446	282.25	4
PAPOLA	ENSG00000090060.19	37558	human	kcytes	37558_2	37558_2	18584	chr14	+	96560648	96560711	96556174	96556413	96564954	96564988	198,247	46,56	87,83	123,71	212	149	6.29496e-14	1.75195e-11	0.752,0.756	0.332,0.451	0.362	TRUE	0.424	227.75	4
PAPOLA	ENSG00000090060.19	37558	human	lncap	37558_2	37558_2	14148	chr14	+	96560648	96560711	96556174	96556413	96564954	96564988	244,188	20,21	129,135	35,38	112	49	2.43609e-06	0.000597151	0.842,0.797	0.617,0.608	0.207	TRUE	0.234	139.5	4
TNRC6A	ENSG00000090905.19	37600	human	HEK293T	37600_2	37600_2	15961	chr16	+	24778343	24778468	24777247	24777358	24789231	24791817	10,5	14,4	31,26	4,8	200	75	0.000415385	0.0133961	0.211,0.319	0.744,0.549	-0.382	TRUE	0.533	16.5	4
TNRC6A	ENSG00000090905.19	37600	human	hepg2	37600_2	37600_2	14056	chr16	+	24778343	24778468	24777247	24777358	24789231	24791817	1,13	46,74	48,30	18,23	224	99	1.59872e-14	1.31766e-11	0.01,0.072	0.541,0.366	-0.413	TRUE	0.531	59.25	4
TNRC6A	ENSG00000090905.19	37600	human	k562	37600_2	37600_2	15964	chr16	+	24778343	24778468	24777247	24777358	24789231	24791817	21,12	31,41	37,26	30,17	224	99	0.000526359	0.0166254	0.23,0.115	0.353,0.403	-0.205	TRUE	0.288	45.5	4
TNRC6A	ENSG00000090905.19	37600	human	kcytes	37600_2	37600_2	16817	chr16	+	24778343	24778468	24777247	24777358	24789231	24791817	7,9	66,105	27,27	53,78	274	149	4.73686e-07	2.78234e-05	0.055,0.045	0.217,0.158	-0.138	TRUE	0.172	93	4
TNRC6A	ENSG00000090905.19	37600	human	HEK293T	37600_3	37600_3	15962	chr16	+	24793472	24793649	24789231	24791817	24794543	24794719	5,10	37,20	8,20	14,16	252	75	0.00274825	0.051657	0.039,0.13	0.145,0.271	-0.124	TRUE	0.232	27	4
TNRC6A	ENSG00000090905.19	37600	human	hepg2	37600_3	37600_3	14057	chr16	+	24793472	24793649	24789231	24791817	24794543	24794719	16,42	45,85	80,69	18,20	276	99	0	0	0.113,0.151	0.615,0.553	-0.452	TRUE	0.502	80	4
TNRC6A	ENSG00000090905.19	37600	human	k562	37600_3	37600_3	15965	chr16	+	24793472	24793649	24789231	24791817	24794543	24794719	10,15	45,46	32,24	35,35	276	99	0.000242473	0.00923327	0.074,0.105	0.247,0.197	-0.133	TRUE	0.173	55.5	4
TNRC6A	ENSG00000090905.19	37600	human	kcytes	37600_3	37600_3	16818	chr16	+	24793472	24793649	24789231	24791817	24794543	24794719	43,44	80,79	76,78	56,55	326	149	5.26687e-06	0.000215755	0.197,0.203	0.383,0.393	-0.188	TRUE	0.196	123.5	4
LRRFIP2	ENSG00000093167.18	37700	human	bjFibro	37700_3	37700_3	83954	chr3	-	37146461	37146627	37129062	37129149	37148893	37149038	8,11	105,112	23,49	43,35	215	49	5.90639e-14	1.82893e-10	0.017,0.022	0.109,0.242	-0.156	TRUE	0.225	96.5	4
LRRFIP2	ENSG00000093167.18	37700	human	k562	37700_3	37700_3	144262	chr3	-	37146461	37146627	37129062	37129149	37148893	37149038	23,14	331,274	105,79	225,201	265	99	0	0	0.025,0.019	0.148,0.128	-0.116	TRUE	0.129	313	4
LRRFIP2	ENSG00000093167.18	37700	human	kcytes	37700_3	37700_3	157044	chr3	-	37146461	37146627	37129062	37129149	37148893	37149038	26,20	348,376	193,147	334,293	315	149	0	0	0.034,0.025	0.215,0.192	-0.174	TRUE	0.19	434.25	4
LRRFIP2	ENSG00000093167.18	37700	human	lncap	37700_3	37700_3	99960	chr3	-	37146461	37146627	37129062	37129149	37148893	37149038	9,10	46,30	28,37	38,33	215	49	1.60413e-05	0.00285315	0.043,0.071	0.144,0.204	-0.117	TRUE	0.161	57.75	4
SIRT1	ENSG00000096717.12	37776	human	HEK293T	37776_2	37776_2	135857	chr10	+	67906165	67906287	67891483	67891554	67906789	67906937	0,5	48,49	12,9	31,23	197	75	7.90022e-06	0.000611959	0.0,0.037	0.128,0.13	-0.111	TRUE	0.13	44.25	4
SIRT1	ENSG00000096717.12	37776	human	kcytes	37776_2	37776_2	155255	chr10	+	67906165	67906287	67891483	67891554	67906789	67906937	5,0	55,37	30,52	47,46	271	149	4.01124e-13	9.99089e-11	0.048,0.0	0.26,0.383	-0.297	TRUE	0.383	68	4
Sirt1	ENSMUSG00000020063.16	37776	mouse	actb_d1	37776_2	37776_6	73569	chr10	-	63326659	63326781	63326038	63326186	63331744	63331897	14,22,20	934,642,765	84,100,99	129,73,66	271	149	0	0	0.008,0.018,0.014	0.264,0.43,0.452	-0.369	TRUE	0.444	491.333	4
Sirt1	ENSMUSG00000020063.16	37776	mouse	fetalLiv	37776_2	37776_6	60958	chr10	-	63326659	63326781	63326038	63326186	63331744	63331897	12,8,21	88,72,114	46,16,40	45,36,74	171	49	7.91819e-11	1.75973e-08	0.038,0.031,0.05	0.227,0.113,0.134	-0.118	TRUE	0.196	95.3333	4
DESI1	ENSG00000100418.8	38038	human	HEK293T	38038_2	38038_2	121241	chr22	-	41602682	41602783	41600892	41601190	41603258	41603381	24,33	292,391	79,90	129,106	176	75	0	0	0.034,0.035	0.207,0.266	-0.202	FALSE	0.232	286	4
DESI1	ENSG00000100418.8	38038	human	bjFibro	38038_2	38038_2	79094	chr22	-	41602682	41602783	41600892	41601190	41603258	41603381	2,5	84,187	3,18	42,20	150	49	2.76486e-07	6.29521e-05	0.008,0.009	0.023,0.227	-0.116	FALSE	0.219	90.25	4
DESI1	ENSG00000100418.8	38038	human	kcytes	38038_2	38038_2	135272	chr22	-	41602682	41602783	41600892	41601190	41603258	41603381	14,15	419,423	45,52	90,124	250	149	0	0	0.02,0.021	0.23,0.2	-0.195	FALSE	0.21	295.5	4
DESI1	ENSG00000100418.8	38038	human	lncap	38038_2	38038_2	91508	chr22	-	41602682	41602783	41600892	41601190	41603258	41603381	10,8	67,45	34,22	27,17	150	49	4.80874e-11	4.91147e-08	0.046,0.055	0.291,0.297	-0.243	FALSE	0.251	57.5	4
PCIF1	ENSG00000100982.12	38160	human	HEK293T	38160_1	38160_1	140975	chr20	+	45944244	45944320	45943665	45943765	45944867	45945030	5,12	68,49	29,26	26,26	151	75	2.82925e-10	9.63023e-08	0.035,0.108	0.356,0.332	-0.272	FALSE	0.321	60.25	4
PCIF1	ENSG00000100982.12	38160	human	hepg2	38160_1	38160_1	122134	chr20	+	45944244	45944320	45943665	45943765	45944867	45945030	5,4	59,88	28,29	32,18	175	99	2.22045e-15	2.029e-12	0.046,0.025	0.331,0.477	-0.369	FALSE	0.452	65.75	4
PCIF1	ENSG00000100982.12	38160	human	k562	38160_1	38160_1	148871	chr20	+	45944244	45944320	45943665	45943765	45944867	45945030	3,7	30,26	19,12	9,11	175	99	1.43483e-06	0.000144612	0.054,0.132	0.544,0.382	-0.37	FALSE	0.49	29.25	4
PCIF1	ENSG00000100982.12	38160	human	kcytes	38160_1	38160_1	162597	chr20	+	45944244	45944320	45943665	45943765	45944867	45945030	2,2	76,65	20,16	37,15	225	149	4.89719e-13	1.20036e-10	0.017,0.02	0.264,0.414	-0.32	FALSE	0.397	58.25	4
NFAT5	ENSG00000102908.23	38480	human	k562	38480_2	38480_2	91636	chr16	+	69646516	69646578	69626402	69626528	69647027	69647167	23,30	58,57	27,30	23,30	161	99	0.00160663	0.0375929	0.196,0.245	0.419,0.381	-0.18	TRUE	0.223	69.5	4
NFAT5	ENSG00000102908.23	38480	human	kcytes	38480_2	38480_2	95004	chr16	+	69646516	69646578	69626402	69626528	69647027	69647167	40,37	4,9	73,72	33,57	211	149	0.000292319	0.00562339	0.876,0.744	0.61,0.471	0.27	TRUE	0.405	81.25	4
NFAT5	ENSG00000102908.23	38480	human	lncap	38480_2	38480_2	74186	chr16	+	69646516	69646578	69626402	69626528	69647027	69647167	38,33	0,2	43,57	7,13	111	49	7.17054e-05	0.00915466	1.0,0.879	0.731,0.659	0.244	TRUE	0.341	40.25	4
Nfat5	ENSMUSG00000003847.16	38480	mouse	fetalLiv	38480_2	38480_5	30469	chr8	+	107338294	107338356	107324638	107324764	107338808	107339367	24,6,37	0,2,4	9,14,21	12,10,5	111	49	0.000575387	0.0101546	1.0,0.57,0.803	0.249,0.382,0.65	0.364	TRUE	0.751	22.3333	4
LMBR1	ENSG00000105983.23	39021	human	HEK293T	39021_1	39021_1	74780	chr7	-	156688029	156688191	156677790	156684163	156724111	156724178	914,706	31,16	428,592	64,68	237	75	2.88658e-15	2.41379e-12	0.903,0.933	0.679,0.734	0.212	TRUE	0.254	565.75	4
LMBR1	ENSG00000105983.23	39021	human	hepg2	39021_1	39021_1	67090	chr7	-	156688029	156688191	156677790	156684163	156724111	156724178	195,342	3,20	102,87	14,12	261	99	0.000280468	0.011374	0.961,0.866	0.734,0.733	0.18	TRUE	0.228	155	4
LMBR1	ENSG00000105983.23	39021	human	k562	39021_1	39021_1	75698	chr7	-	156688029	156688191	156677790	156684163	156724111	156724178	672,568	5,13	398,405	59,44	261	99	0	0	0.981,0.943	0.719,0.777	0.214	TRUE	0.262	442	4
LMBR1	ENSG00000105983.23	39021	human	kcytes	39021_1	39021_1	78584	chr7	-	156688029	156688191	156677790	156684163	156724111	156724178	310,401	8,5	286,208	51,31	311	149	2.22045e-16	8.42342e-14	0.949,0.975	0.729,0.763	0.216	TRUE	0.246	316.5	4
SMC3	ENSG00000108055.11	39277	human	HEK293T	39277_1	39277_1	82530	chr10	+	110573706	110573745	110568937	110569013	110575335	110575403	189,112	5,1	106,170	13,16	114	75	1.25819e-05	0.000890792	0.961,0.987	0.843,0.875	0.115	TRUE	0.144	152.75	4
SMC3	ENSG00000108055.11	39277	human	bjFibro	39277_1	39277_1	61294	chr10	+	110573706	110573745	110568937	110569013	110575335	110575403	134,183	1,2	70,92	3,17	88	49	9.38644e-07	0.000167685	0.987,0.981	0.929,0.751	0.144	TRUE	0.236	125.5	4
SMC3	ENSG00000108055.11	39277	human	hepg2	39277_1	39277_1	73984	chr10	+	110573706	110573745	110568937	110569013	110575335	110575403	76,162	4,9	59,49	12,6	138	99	0.00519336	0.08937	0.932,0.928	0.779,0.854	0.114	TRUE	0.153	94.25	4
SMC3	ENSG00000108055.11	39277	human	k562	39277_1	39277_1	83534	chr10	+	110573706	110573745	110568937	110569013	110575335	110575403	143,155	12,1	113,77	19,20	138	99	2.19965e-06	0.000205389	0.895,0.991	0.81,0.734	0.171	TRUE	0.257	135	4
C2CD5	ENSG00000111731.13	39748	human	HEK293T	39748_1	39748_1	91093	chr12	-	22458483	22458555	22456970	22457161	22459491	22459542	14,28	4,1	20,17	0,0	147	75	0.00158098	0.0353768	0.641,0.935	1.0,1.0	-0.212	TRUE	0.359	21	4
C2CD5	ENSG00000111731.13	39748	human	kcytes	39748_1	39748_1	95675	chr12	-	22458483	22458555	22456970	22457161	22459491	22459542	3,4	1,13	12,11	0,1	221	149	9.14834e-06	0.000341894	0.669,0.172	1.0,0.881	-0.52	TRUE	0.828	11.25	4
C2CD5	ENSG00000111731.13	39748	human	lncap	39748_1	39748_1	74690	chr12	-	22458483	22458555	22456970	22457161	22459491	22459542	23,21	9,3	17,20	0,1	121	49	8.4745e-05	0.0103303	0.509,0.739	1.0,0.89	-0.321	TRUE	0.491	15.25	4
C2cd5	ENSMUSG00000030279.15	39748	mouse	actb_d1	39748_1	39748_17	52627	chr6	-	143019195	143019429	143017882	143018073	143020323	143020374	6,13,5	2,9,11	20,6,8	6,0,0	383	149	0.00149011	0.0210468	0.539,0.36,0.15	0.565,1.0,1.0	-0.505	TRUE	0.85	14	4
SENP6	ENSG00000112701.18	39905	human	k562	39905_2	39905_2	36499	chr6	+	75640683	75640704	75634706	75634811	75647730	75647801	75,60	128,72	22,18	127,131	120	99	2.20887e-11	9.6356e-09	0.326,0.407	0.125,0.102	0.253	TRUE	0.305	158.25	4
SENP6	ENSG00000112701.18	39905	human	kcytes	39905_2	39905_2	38217	chr6	+	75640683	75640704	75634706	75634811	75647730	75647801	54,85	26,33	61,17	98,70	170	149	3.45623e-09	3.75769e-07	0.645,0.693	0.353,0.176	0.405	TRUE	0.517	111	4
Senp6	ENSMUSG00000034252.14	39905	mouse	actb_d1	39905_2	39905_12	37182	chr9	+	80098885	80098906	80093536	80093641	80103693	80103764	157,272,333	159,292,311	98,86,76	390,594,230	170	149	0	0	0.464,0.449,0.484	0.18,0.113,0.225	0.293	TRUE	0.371	499.667	4
Senp6	ENSMUSG00000034252.14	39905	mouse	fetalLiv	39905_2	39905_12	32362	chr9	+	80098885	80098906	80093536	80093641	80103693	80103764	98,79,251	155,97,148	66,35,49	254,198,250	70	49	9.81226e-12	2.70358e-09	0.307,0.363,0.543	0.154,0.11,0.121	0.276	TRUE	0.433	280	4
SLC25A36	ENSG00000114120.14	40073	human	HEK293T	40073_2	40073_2	28884	chr3	+	140966933	140967036	140963126	140963227	140970926	140970993	103,65	68,42	35,56	64,66	178	75	0.000194859	0.00764739	0.39,0.395	0.187,0.263	0.168	TRUE	0.208	106.5	4
SLC25A36	ENSG00000114120.14	40073	human	k562	40073_2	40073_2	29181	chr3	+	140966933	140967036	140963126	140963227	140970926	140970993	40,40	52,62	12,9	68,59	202	99	9.33078e-08	1.37882e-05	0.274,0.24	0.08,0.07	0.182	TRUE	0.204	82.25	4
SLC25A36	ENSG00000114120.14	40073	human	kcytes	40073_2	40073_2	30545	chr3	+	140966933	140967036	140963126	140963227	140970926	140970993	31,36	28,37	21,20	85,69	252	149	1.94407e-07	1.29002e-05	0.396,0.365	0.127,0.146	0.244	TRUE	0.269	81.75	4
Slc25a36	ENSMUSG00000032449.13	40073	mouse	actb_d1	40073_2	40073_11	72581	chr9	-	97089490	97089593	97085056	97085123	97093076	97093177	24,26,37	91,96,102	27,9,6	251,165,168	252	149	5.83522e-12	5.19194e-10	0.135,0.138,0.177	0.06,0.031,0.021	0.113	TRUE	0.156	167	4
ABCC5	ENSG00000114770.17	40141	human	HEK293T	40141_2	40141_2	47689	chr3	-	183985303	183985378	183983752	183984894	183987769	183987917	3,3	0,1	16,32	19,4	150	75	0.00483614	0.0771625	1.0,0.6	0.296,0.8	0.252	TRUE	0.704	18.75	4
ABCC5	ENSG00000114770.17	40141	human	bjFibro	40141_2	40141_2	34951	chr3	-	183985303	183985378	183983752	183984894	183987769	183987917	10,21	0,1	9,10	2,3	124	49	0.000681461	0.0273914	1.0,0.892	0.64,0.568	0.342	TRUE	0.432	11.75	4
ABCC5	ENSG00000114770.17	40141	human	k562	40141_2	40141_2	48027	chr3	-	183985303	183985378	183983752	183984894	183987769	183987917	17,29	0,2	37,31	14,17	174	99	2.57788e-06	0.000235177	1.0,0.892	0.601,0.509	0.391	TRUE	0.491	36.75	4
ABCC5	ENSG00000114770.17	40141	human	kcytes	40141_2	40141_2	50190	chr3	-	183985303	183985378	183983752	183984894	183987769	183987917	11,20	1,0	26,31	16,1	224	149	0.00122937	0.0169144	0.88,1.0	0.519,0.954	0.204	TRUE	0.481	26.5	4
EHBP1	ENSG00000115504.15	40257	human	hepg2	40257_2	40257_2	34807	chr2	+	62987930	62988038	62979187	62979335	62990715	62990840	318,632	140,284	208,170	187,170	207	99	4.39686e-08	7.89819e-06	0.521,0.516	0.347,0.324	0.183	TRUE	0.197	505.5	4
EHBP1	ENSG00000115504.15	40257	human	k562	40257_2	40257_2	39403	chr2	+	62987930	62988038	62979187	62979335	62990715	62990840	93,93	11,20	50,49	23,19	207	99	0.0015296	0.0363366	0.802,0.69	0.51,0.552	0.215	TRUE	0.292	79	4
EHBP1	ENSG00000115504.15	40257	human	kcytes	40257_2	40257_2	41202	chr2	+	62987930	62988038	62979187	62979335	62990715	62990840	200,254	62,40	113,74	98,71	257	149	3.78023e-10	5.33259e-08	0.652,0.786	0.401,0.377	0.33	TRUE	0.409	227.75	4
EHBP1	ENSG00000115504.15	40257	human	lncap	40257_2	40257_2	32021	chr2	+	62987930	62988038	62979187	62979335	62990715	62990840	96,61	5,5	75,57	17,10	157	49	0.00140743	0.0680871	0.857,0.792	0.579,0.64	0.215	TRUE	0.278	51.75	4
CRYZ	ENSG00000116791.14	40621	human	HEK293T	40621_1	40621_1	92698	chr1	-	74707102	74707204	74706898	74706994	74710097	74710247	306,328	8,9	260,323	25,22	177	75	8.52196e-05	0.00406205	0.942,0.939	0.815,0.862	0.102	TRUE	0.127	282.25	4
CRYZ	ENSG00000116791.14	40621	human	hepg2	40621_1	40621_1	82993	chr1	-	74707102	74707204	74706898	74706994	74710097	74710247	520,1113	123,216	418,400	141,142	201	99	0.000298382	0.0119179	0.676,0.717	0.594,0.581	0.109	TRUE	0.136	764.5	4
CRYZ	ENSG00000116791.14	40621	human	k562	40621_1	40621_1	93968	chr1	-	74707102	74707204	74706898	74706994	74710097	74710247	531,507	39,45	206,176	74,37	201	99	1.19973e-08	2.29743e-06	0.87,0.847	0.578,0.701	0.219	TRUE	0.292	396	4
CRYZ	ENSG00000116791.14	40621	human	kcytes	40621_1	40621_1	97432	chr1	-	74707102	74707204	74706898	74706994	74710097	74710247	360,422	45,23	289,206	70,52	251	149	1.63025e-07	1.1154e-05	0.826,0.916	0.71,0.702	0.165	TRUE	0.214	366.75	4
PRRC2C	ENSG00000117523.18	40719	human	HEK293T	40719_3	40719_3	35249	chr1	+	171591151	171591200	171588378	171588505	171591586	171592223	84,58	102,66	40,47	87,106	124	75	0.00134987	0.0314651	0.332,0.347	0.218,0.211	0.125	TRUE	0.136	147.25	4
PRRC2C	ENSG00000117523.18	40719	human	hepg2	40719_3	40719_3	31392	chr1	+	171591151	171591200	171588378	171588505	171591586	171592223	64,121	73,108	62,67	40,27	148	99	0.00524019	0.0899968	0.37,0.428	0.509,0.624	-0.167	TRUE	0.254	140.5	4
PRRC2C	ENSG00000117523.18	40719	human	k562	40719_3	40719_3	35618	chr1	+	171591151	171591200	171588378	171588505	171591586	171592223	195,183	91,79	137,121	95,88	148	99	0.00594861	0.0940376	0.589,0.608	0.491,0.479	0.114	TRUE	0.129	247.25	4
PRRC2C	ENSG00000117523.18	40719	human	lncap	40719_3	40719_3	28820	chr1	+	171591151	171591200	171588378	171588505	171591586	171592223	107,80	42,39	80,78	69,75	98	49	0.000203791	0.0193487	0.56,0.506	0.367,0.342	0.178	TRUE	0.218	141.75	4
INVS	ENSG00000119509.13	40910	human	HEK293T	40910_1	40910_1	49226	chr9	+	100131869	100131954	100126382	100126549	100226061	100226235	7,3	26,16	32,28	16,23	160	75	1.15622e-06	0.000125582	0.112,0.081	0.484,0.363	-0.327	TRUE	0.403	36.25	4
INVS	ENSG00000119509.13	40910	human	hepg2	40910_1	40910_1	43793	chr9	+	100131869	100131954	100126382	100126549	100226061	100226235	2,7	15,18	7,14	5,3	184	99	0.000147502	0.00690896	0.067,0.173	0.43,0.715	-0.453	TRUE	0.648	17.75	4
INVS	ENSG00000119509.13	40910	human	k562	40910_1	40910_1	49573	chr9	+	100131869	100131954	100126382	100126549	100226061	100226235	14,8	21,22	25,18	13,14	184	99	0.00232621	0.048815	0.264,0.164	0.509,0.409	-0.245	TRUE	0.345	33.25	4
INVS	ENSG00000119509.13	40910	human	kcytes	40910_1	40910_1	51803	chr9	+	100131869	100131954	100126382	100126549	100226061	100226235	3,9	14,19	16,14	12,6	234	149	0.000655993	0.0105034	0.12,0.232	0.459,0.598	-0.352	TRUE	0.478	23.25	4
LRIF1	ENSG00000121931.16	41364	human	HEK293T	41364_1	41364_1	55934	chr1	-	110951287	110952815	110949850	110950123	110963620	110963922	419,475	13,13	180,311	1,3	1603	75	0.00256887	0.0494772	0.601,0.631	0.894,0.829	-0.245	TRUE	0.293	16.75	4
LRIF1	ENSG00000121931.16	41364	human	bjFibro	41364_1	41364_1	41109	chr1	-	110951287	110952815	110949850	110950123	110963620	110963922	1486,1470	50,53	764,1242	14,9	1577	49	0.000313086	0.0157554	0.48,0.463	0.629,0.811	-0.248	TRUE	0.348	110	4
LRIF1	ENSG00000121931.16	41364	human	hepg2	41364_1	41364_1	49769	chr1	-	110951287	110952815	110949850	110950123	110963620	110963922	792,1573	59,89	590,559	14,13	1627	99	5.14946e-06	0.000471061	0.45,0.518	0.719,0.723	-0.237	TRUE	0.273	138.25	4
LRIF1	ENSG00000121931.16	41364	human	k562	41364_1	41364_1	56249	chr1	-	110951287	110952815	110949850	110950123	110963620	110963922	4539,4314	100,105	3504,2936	18,23	1627	99	1.88993e-12	1.02167e-09	0.734,0.714	0.922,0.886	-0.18	TRUE	0.208	201.5	4
CCDC18	ENSG00000122483.18	41420	human	HEK293T	41420_3	41420_3	40777	chr1	+	93237261	93237380	93236247	93236390	93239309	93239473	25,18	50,55	54,48	14,12	194	75	4.44089e-16	4.17361e-13	0.162,0.112	0.599,0.607	-0.466	TRUE	0.495	52.75	4
CCDC18	ENSG00000122483.18	41420	human	hepg2	41420_3	41420_3	36275	chr1	+	93237261	93237380	93236247	93236390	93239309	93239473	5,15	13,37	11,16	8,7	218	99	0.000466866	0.0164357	0.149,0.155	0.384,0.509	-0.294	TRUE	0.36	27	4
CCDC18	ENSG00000122483.18	41420	human	k562	41420_3	41420_3	41088	chr1	+	93237261	93237380	93236247	93236390	93239309	93239473	32,38	69,70	65,53	7,10	218	99	0	0	0.174,0.198	0.808,0.706	-0.571	TRUE	0.634	75.25	4
CCDC18	ENSG00000122483.18	41420	human	kcytes	41420_3	41420_3	42998	chr1	+	93237261	93237380	93236247	93236390	93239309	93239473	0,0	37,43	15,9	2,6	268	149	6.75016e-14	1.86182e-11	0.0,0.0	0.807,0.455	-0.631	TRUE	0.807	28	4
HNRNPA2B1	ENSG00000122566.22	41433	human	HEK293T	41433_7	41433_7	95051	chr7	-	26191055	26191650	26189956	26190460	26192494	26192577	911,790	19,16	687,625	49,41	670	75	1.81642e-08	3.67433e-06	0.843,0.847	0.611,0.631	0.224	TRUE	0.236	49.5	4
HNRNPA2B1	ENSG00000122566.22	41433	human	k562	41433_7	41433_7	96388	chr7	-	26191055	26191650	26189956	26190460	26192494	26192577	1680,1535	10,13	903,888	34,29	694	99	9.9852e-11	3.79848e-08	0.96,0.944	0.791,0.814	0.149	TRUE	0.169	31	4
HNRNPA2B1	ENSG00000122566.22	41433	human	kcytes	41433_7	41433_7	99850	chr7	-	26191055	26191650	26189956	26190460	26192494	26192577	816,1142	26,25	570,611	144,119	744	149	0	0	0.863,0.901	0.442,0.507	0.407	TRUE	0.459	103	4
HNRNPA2B1	ENSG00000122566.22	41433	human	lncap	41433_7	41433_7	78039	chr7	-	26191055	26191650	26189956	26190460	26192494	26192577	1309,1016	30,24	938,1006	73,67	644	49	6.99938e-10	5.36168e-07	0.769,0.763	0.494,0.533	0.252	TRUE	0.275	68	4
MORF4L2	ENSG00000123562.18	41554	human	HEK293T	41554_1	41554_1	673	chrX	-	103684680	103684729	103678498	103678651	103685170	103685260	769,823	338,406	715,780	196,234	124	75	7.12857e-05	0.00357435	0.579,0.551	0.688,0.668	-0.113	FALSE	0.137	1065	4
MORF4L2	ENSG00000123562.18	41554	human	bjFibro	41554_1	41554_1	472	chrX	-	103684680	103684729	103678498	103678651	103685170	103685260	187,267	209,289	100,123	79,65	98	49	0.00348336	0.0816322	0.309,0.316	0.388,0.486	-0.124	FALSE	0.177	327.25	4
MORF4L2	ENSG00000123562.18	41554	human	hepg2	41554_1	41554_1	584	chrX	-	103684680	103684729	103678498	103678651	103685170	103685260	261,536	186,379	270,245	74,109	148	99	5.40762e-05	0.00317686	0.484,0.486	0.709,0.601	-0.17	FALSE	0.225	515	4
MORF4L2	ENSG00000123562.18	41554	human	lncap	41554_1	41554_1	514	chrX	-	103684680	103684729	103678498	103678651	103685170	103685260	298,268	132,140	328,366	98,65	98	49	6.99568e-05	0.00896538	0.53,0.489	0.626,0.738	-0.172	FALSE	0.249	419.5	4
PMS2P5	ENSG00000123965.13	41587	human	hepg2	41587_2	41587_2	105955	chr7	+	74896398	74896511	74896145	74896232	74897651	74897835	7,17	2,13	15,20	0,0	212	99	4.89888e-08	8.68858e-06	0.62,0.379	1.0,1.0	-0.5	FALSE	0.621	17.75	4
PMS2P5	ENSG00000123965.13	41587	human	k562	41587_2	41587_2	125646	chr7	+	74896398	74896511	74896145	74896232	74897651	74897835	63,28	21,26	100,103	5,11	212	99	1.98139e-06	0.000188277	0.583,0.335	0.903,0.814	-0.4	FALSE	0.568	86.25	4
PMS2P5	ENSG00000123965.13	41587	human	kcytes	41587_2	41587_2	135531	chr7	+	74896398	74896511	74896145	74896232	74897651	74897835	18,12	10,9	25,29	5,3	262	149	0.00130245	0.0176578	0.506,0.431	0.74,0.846	-0.324	FALSE	0.415	27.75	4
PMS2P5	ENSG00000123965.13	41587	human	lncap	41587_2	41587_2	91623	chr7	+	74896398	74896511	74896145	74896232	74897651	74897835	30,31	7,7	26,36	0,1	162	49	3.2219e-06	0.000754126	0.565,0.573	1.0,0.916	-0.389	FALSE	0.435	19.5	4
NQO2	ENSG00000124588.22	41724	human	bjFibro	41724_7	41724_7	37632	chr6	+	3002049	3002286	2999973	3000085	3003668	3003789	81,63	9,13	95,129	3,1	286	49	5.7367e-06	0.000746382	0.607,0.454	0.844,0.957	-0.37	TRUE	0.503	30.5	4
NQO2	ENSG00000124588.22	41724	human	k562	41724_7	41724_7	51567	chr6	+	3002049	3002286	2999973	3000085	3003668	3003789	153,172	6,8	274,245	0,2	336	99	1.17752e-05	0.000837776	0.883,0.864	1.0,0.973	-0.113	TRUE	0.136	85	4
NQO2	ENSG00000124588.22	41724	human	kcytes	41724_7	41724_7	53902	chr6	+	3002049	3002286	2999973	3000085	3003668	3003789	4,8	1,4	65,53	1,0	386	149	1.45085e-05	0.000503298	0.607,0.436	0.962,1.0	-0.46	TRUE	0.564	21	4
NQO2	ENSG00000124588.22	41724	human	lncap	41724_7	41724_7	41743	chr6	+	3002049	3002286	2999973	3000085	3003668	3003789	57,36	11,1	124,125	1,0	286	49	1.08254e-05	0.00207313	0.47,0.86	0.955,1.0	-0.312	TRUE	0.53	14.5	4
KTN1	ENSG00000126777.18	42040	human	hepg2	42040_1	42040_1	56387	chr14	+	55663954	55664041	55661273	55661612	55670728	55670809	107,240	9,23	61,73	26,25	186	99	5.46628e-08	9.59373e-06	0.864,0.847	0.555,0.608	0.274	TRUE	0.309	141	4
KTN1	ENSG00000126777.18	42040	human	k562	42040_1	42040_1	63357	chr14	+	55663954	55664041	55661273	55661612	55670728	55670809	182,181	16,16	113,96	23,19	186	99	0.00199887	0.0437753	0.858,0.858	0.723,0.729	0.132	TRUE	0.135	157.5	4
KTN1	ENSG00000126777.18	42040	human	kcytes	42040_1	42040_1	66122	chr14	+	55663954	55664041	55661273	55661612	55670728	55670809	216,205	33,27	155,102	74,43	236	149	5.68026e-09	5.82484e-07	0.805,0.827	0.569,0.6	0.232	TRUE	0.258	213.75	4
KTN1	ENSG00000126777.18	42040	human	lncap	42040_1	42040_1	51474	chr14	+	55663954	55664041	55661273	55661612	55670728	55670809	129,100	3,2	95,82	7,12	136	49	0.000361002	0.0279714	0.939,0.947	0.83,0.711	0.172	TRUE	0.236	58	4
MACF1	ENSG00000127603.32	42140	human	k562	42140_3	42140_3	43051	chr1	+	39378460	39378523	39372478	39372596	39379202	39379444	357,329	45,32	126,150	31,42	162	99	3.13392e-05	0.0018616	0.829,0.863	0.713,0.686	0.146	TRUE	0.177	278	4
MACF1	ENSG00000127603.32	42140	human	kcytes	42140_3	42140_3	45017	chr1	+	39378460	39378523	39372478	39372596	39379202	39379444	107,104	5,9	146,167	37,16	212	149	0.00464156	0.0462621	0.938,0.89	0.735,0.88	0.106	TRUE	0.203	147.75	4
MACF1	ENSG00000127603.32	42140	human	lncap	42140_3	42140_3	34925	chr1	+	39378460	39378523	39372478	39372596	39379202	39379444	33,33	1,1	27,31	10,5	112	49	0.000139377	0.0149847	0.935,0.935	0.542,0.731	0.298	TRUE	0.393	29.5	4
Macf1	ENSMUSG00000028649.20	42140	mouse	actb_d1	42140_3	42140_10	22219	chr4	-	123441602	123441665	123440549	123440791	123444834	123444952	76,147,130	28,35,59	81,96,22	52,53,50	212	149	0.0027176	0.0343528	0.656,0.747,0.608	0.523,0.56,0.236	0.231	TRUE	0.511	137.833	4
ORMDL1	ENSG00000128699.14	42275	human	bjFibro	42275_3	42275_3	78364	chr2	-	189782679	189783123	189782421	189782602	189784268	189784328	251,227	115,130	112,216	30,1	493	49	0.00372806	0.0856446	0.178,0.148	0.271,0.955	-0.45	FALSE	0.807	117.5	4
ORMDL1	ENSG00000128699.14	42275	human	hepg2	42275_3	42275_3	103763	chr2	-	189782679	189783123	189782421	189782602	189784268	189784328	42,117	20,33	85,61	2,2	543	99	7.67804e-10	2.44499e-07	0.277,0.393	0.886,0.848	-0.532	FALSE	0.609	25.75	4
ORMDL1	ENSG00000128699.14	42275	human	kcytes	42275_3	42275_3	131802	chr2	-	189782679	189783123	189782421	189782602	189784268	189784328	10,12	55,40	65,29	24,11	593	149	1.11022e-16	4.34541e-14	0.044,0.07	0.405,0.398	-0.345	FALSE	0.361	61.5	4
ORMDL1	ENSG00000128699.14	42275	human	lncap	42275_3	42275_3	90209	chr2	-	189782679	189783123	189782421	189782602	189784268	189784328	148,101	7,5	162,128	1,0	493	49	5.23709e-06	0.0011425	0.678,0.668	0.942,1.0	-0.298	FALSE	0.332	33.25	4
SGO1	ENSG00000129810.15	42390	human	HEK293T	42390_2	42390_2	32743	chr3	-	20175004	20175055	20171042	20171232	20176600	20176659	40,31	66,46	23,40	7,13	126	75	5.86591e-08	1.02628e-05	0.265,0.286	0.662,0.647	-0.379	FALSE	0.397	66.5	4
SGO1	ENSG00000129810.15	42390	human	bjFibro	42390_2	42390_2	23974	chr3	-	20175004	20175055	20171042	20171232	20176600	20176659	20,28	1,8	9,9	0,1	100	49	0.00412151	0.0907075	0.907,0.632	1.0,0.815	-0.138	FALSE	0.368	18	4
SGO1	ENSG00000129810.15	42390	human	hepg2	42390_2	42390_2	29040	chr3	-	20175004	20175055	20171042	20171232	20176600	20176659	19,36	3,14	2,9	0,0	150	99	5.38871e-05	0.00316796	0.807,0.629	1.0,1.0	-0.282	FALSE	0.371	20.75	4
SGO1	ENSG00000129810.15	42390	human	k562	42390_2	42390_2	33064	chr3	-	20175004	20175055	20171042	20171232	20176600	20176659	63,43	163,155	26,25	23,38	150	99	0.000709004	0.0208226	0.203,0.155	0.427,0.303	-0.186	FALSE	0.272	134	4
ERMARD	ENSG00000130023.16	42412	human	HEK293T	42412_2	42412_2	69331	chr6	+	169766637	169766667	169762428	169762531	169768102	169768171	114,137	4,4	100,116	16,13	105	75	8.10987e-05	0.00392017	0.953,0.961	0.817,0.864	0.116	TRUE	0.144	126	4
ERMARD	ENSG00000130023.16	42412	human	k562	42412_2	42412_2	69873	chr6	+	169766637	169766667	169762428	169762531	169768102	169768171	98,122	1,2	73,53	13,8	129	99	1.07468e-07	1.5667e-05	0.987,0.979	0.812,0.836	0.159	TRUE	0.175	92.5	4
ERMARD	ENSG00000130023.16	42412	human	kcytes	42412_2	42412_2	72757	chr6	+	169766637	169766667	169762428	169762531	169768102	169768171	83,113	0,2	52,61	14,9	179	149	3.801e-09	4.0857e-07	1.0,0.979	0.756,0.849	0.187	TRUE	0.244	83.5	4
ERMARD	ENSG00000130023.16	42412	human	lncap	42412_2	42412_2	56779	chr6	+	169766637	169766667	169762428	169762531	169768102	169768171	79,53	15,14	38,24	29,36	79	49	7.42051e-07	0.000222837	0.766,0.701	0.448,0.293	0.363	TRUE	0.473	72	4
ERMARD	ENSG00000130023.16	42413	human	HEK293T	42413_2	42413_2	69331	chr6	+	169766637	169766667	169762428	169762531	169768102	169768171	114,137	4,4	100,116	16,13	105	75	8.10987e-05	0.00392017	0.953,0.961	0.817,0.864	0.116	FALSE	0.144	126	4
ERMARD	ENSG00000130023.16	42413	human	k562	42413_2	42413_2	69873	chr6	+	169766637	169766667	169762428	169762531	169768102	169768171	98,122	1,2	73,53	13,8	129	99	1.07468e-07	1.5667e-05	0.987,0.979	0.812,0.836	0.159	FALSE	0.175	92.5	4
ERMARD	ENSG00000130023.16	42413	human	kcytes	42413_2	42413_2	72757	chr6	+	169766637	169766667	169762428	169762531	169768102	169768171	83,113	0,2	52,61	14,9	179	149	3.801e-09	4.0857e-07	1.0,0.979	0.756,0.849	0.187	FALSE	0.244	83.5	4
ERMARD	ENSG00000130023.16	42413	human	lncap	42413_2	42413_2	56779	chr6	+	169766637	169766667	169762428	169762531	169768102	169768171	79,53	15,14	38,24	29,36	79	49	7.42051e-07	0.000222837	0.766,0.701	0.448,0.293	0.363	FALSE	0.473	72	4
ERMARD	ENSG00000130023.16	42414	human	HEK293T	42414_2	42414_2	69331	chr6	+	169766637	169766667	169762428	169762531	169768102	169768171	114,137	4,4	100,116	16,13	105	75	8.10987e-05	0.00392017	0.953,0.961	0.817,0.864	0.116	FALSE	0.144	126	4
ERMARD	ENSG00000130023.16	42414	human	k562	42414_2	42414_2	69873	chr6	+	169766637	169766667	169762428	169762531	169768102	169768171	98,122	1,2	73,53	13,8	129	99	1.07468e-07	1.5667e-05	0.987,0.979	0.812,0.836	0.159	FALSE	0.175	92.5	4
ERMARD	ENSG00000130023.16	42414	human	kcytes	42414_2	42414_2	72757	chr6	+	169766637	169766667	169762428	169762531	169768102	169768171	83,113	0,2	52,61	14,9	179	149	3.801e-09	4.0857e-07	1.0,0.979	0.756,0.849	0.187	FALSE	0.244	83.5	4
ERMARD	ENSG00000130023.16	42414	human	lncap	42414_2	42414_2	56779	chr6	+	169766637	169766667	169762428	169762531	169768102	169768171	79,53	15,14	38,24	29,36	79	49	7.42051e-07	0.000222837	0.766,0.701	0.448,0.293	0.363	FALSE	0.473	72	4
METTL26	ENSG00000130731.16	42543	human	HEK293T	42543_2	42543_2	14633	chr16	-	634888	635063	634718	634797	636093	636239	308,485	70,87	527,511	180,144	250	75	0.00242017	0.0476701	0.569,0.626	0.468,0.516	0.105	TRUE	0.158	460	4
METTL26	ENSG00000130731.16	42543	human	hepg2	42543_2	42543_2	12917	chr16	-	634888	635063	634718	634797	636093	636239	127,223	11,7	143,90	22,28	274	99	3.12435e-05	0.00204722	0.807,0.92	0.701,0.537	0.245	TRUE	0.383	120.5	4
METTL26	ENSG00000130731.16	42543	human	k562	42543_2	42543_2	14635	chr16	-	634888	635063	634718	634797	636093	636239	568,559	17,11	414,456	33,33	274	99	2.53092e-06	0.000231913	0.924,0.948	0.819,0.833	0.11	TRUE	0.129	380.25	4
METTL26	ENSG00000130731.16	42543	human	kcytes	42543_2	42543_2	15558	chr16	-	634888	635063	634718	634797	636093	636239	167,155	23,19	160,134	172,159	324	149	0	0	0.77,0.79	0.3,0.279	0.491	TRUE	0.511	230.25	4
MUTYH	ENSG00000132781.20	42889	human	HEK293T	42889_3	42889_3	60234	chr1	-	45338506	45338656	45334390	45334511	45339975	45340235	14,30	38,27	49,74	31,24	225	75	0.000592315	0.0173526	0.109,0.27	0.345,0.507	-0.236	TRUE	0.398	42.5	4
MUTYH	ENSG00000132781.20	42889	human	k562	42889_3	42889_3	60665	chr1	-	45338506	45338656	45334390	45334511	45339975	45340235	14,16	25,20	35,37	11,23	249	99	0.000983125	0.0263795	0.182,0.241	0.559,0.39	-0.263	TRUE	0.377	32.75	4
MUTYH	ENSG00000132781.20	42889	human	kcytes	42889_3	42889_3	63287	chr1	-	45338506	45338656	45334390	45334511	45339975	45340235	0,0	13,5	7,10	7,6	299	149	6.34478e-08	4.84368e-06	0.0,0.0	0.333,0.454	-0.394	TRUE	0.454	12	4
MUTYH	ENSG00000132781.20	42889	human	lncap	42889_3	42889_3	49276	chr1	-	45338506	45338656	45334390	45334511	45339975	45340235	8,8	28,23	23,16	5,18	199	49	0.000931423	0.0527067	0.066,0.079	0.531,0.18	-0.283	TRUE	0.465	22	4
LRRCC1	ENSG00000133739.16	43021	human	HEK293T	43021_1	43021_1	77379	chr8	+	85109594	85109800	85107237	85107399	85110114	85110180	34,21	3,2	27,56	0,0	281	75	0.000388594	0.0127726	0.752,0.737	1.0,1.0	-0.256	TRUE	0.263	11.75	4
LRRCC1	ENSG00000133739.16	43021	human	k562	43021_1	43021_1	78335	chr8	+	85109594	85109800	85107237	85107399	85110114	85110180	81,101	16,5	101,75	0,3	305	99	0.000326609	0.0115981	0.622,0.868	1.0,0.89	-0.2	TRUE	0.378	46.5	4
LRRCC1	ENSG00000133739.16	43021	human	kcytes	43021_1	43021_1	81126	chr8	+	85109594	85109800	85107237	85107399	85110114	85110180	13,11	6,11	56,36	2,5	355	149	2.04483e-05	0.000665545	0.476,0.296	0.922,0.751	-0.451	TRUE	0.626	26	4
LRRCC1	ENSG00000133739.16	43021	human	lncap	43021_1	43021_1	63532	chr8	+	85109594	85109800	85107237	85107399	85110114	85110180	62,58	4,3	63,70	0,0	255	49	7.47719e-05	0.00945662	0.749,0.788	1.0,1.0	-0.232	TRUE	0.251	19.75	4
DZIP1	ENSG00000134874.18	43232	human	HEK293T	43232_2	43232_2	42326	chr13	-	95630713	95630813	95629988	95630113	95633233	95633321	13,1	100,109	12,22	43,49	175	75	3.33149e-07	4.46155e-05	0.053,0.004	0.107,0.161	-0.106	TRUE	0.157	86	4
DZIP1	ENSG00000134874.18	43232	human	hepg2	43232_2	43232_2	37700	chr13	-	95630713	95630813	95629988	95630113	95633233	95633321	2,7	24,65	12,19	12,5	199	99	8.83364e-08	1.46475e-05	0.04,0.051	0.332,0.654	-0.448	TRUE	0.614	36.5	4
DZIP1	ENSG00000134874.18	43232	human	kcytes	43232_2	43232_2	44585	chr13	-	95630713	95630813	95629988	95630113	95633233	95633321	0,1	31,19	3,1	7,1	249	149	0.00806269	0.0699499	0.0,0.031	0.204,0.374	-0.273	TRUE	0.374	15.75	4
Dzip1	ENSMUSG00000042156.16	43232	mouse	thymocytes	43232_2	43232_13	28914	chr14	-	118913112	118913148	118912441	118912566	118915189	118915274	9,7	22,9	8,7	1,2	85	49	0.000190989	0.0103414	0.191,0.31	0.822,0.669	-0.495	TRUE	0.631	16.25	4
SNX14	ENSG00000135317.14	43309	human	HEK293T	43309_3	43309_3	65930	chr6	-	85565331	85565419	85557975	85558060	85572136	85572215	65,81	7,12	39,49	14,18	163	75	0.00137396	0.0318606	0.81,0.756	0.562,0.556	0.224	FALSE	0.254	61.25	4
SNX14	ENSG00000135317.14	43309	human	hepg2	43309_3	43309_3	59130	chr6	-	85565331	85565419	85557975	85558060	85572136	85572215	127,243	9,28	77,65	30,31	187	99	2.34122e-09	6.20888e-07	0.882,0.821	0.576,0.526	0.3	FALSE	0.356	152.5	4
SNX14	ENSG00000135317.14	43309	human	k562	43309_3	43309_3	66434	chr6	-	85565331	85565419	85557975	85558060	85572136	85572215	153,173	23,18	111,87	37,21	187	99	0.000582322	0.0178715	0.779,0.836	0.614,0.687	0.157	FALSE	0.222	154.5	4
SNX14	ENSG00000135317.14	43309	human	kcytes	43309_3	43309_3	69340	chr6	-	85565331	85565419	85557975	85558060	85572136	85572215	75,56	21,16	24,43	30,22	237	149	0.00363772	0.0384746	0.692,0.688	0.335,0.551	0.247	FALSE	0.357	71.75	4
VPS36	ENSG00000136100.14	43480	human	HEK293T	43480_1	43480_1	140696	chr13	-	52429235	52429432	52427186	52427219	52433661	52433748	31,32	70,57	34,29	27,29	272	75	0.00174443	0.0379159	0.109,0.134	0.258,0.216	-0.115	FALSE	0.149	68.5	4
VPS36	ENSG00000136100.14	43480	human	hepg2	43480_1	43480_1	121961	chr13	-	52429235	52429432	52427186	52427219	52433661	52433748	6,24	42,79	14,23	27,24	296	99	0.000869887	0.0255074	0.046,0.092	0.148,0.243	-0.127	FALSE	0.197	57.25	4
VPS36	ENSG00000136100.14	43480	human	k562	43480_1	43480_1	148581	chr13	-	52429235	52429432	52427186	52427219	52433661	52433748	36,25	77,63	19,35	24,23	296	99	0.00150196	0.0358231	0.135,0.117	0.209,0.337	-0.147	FALSE	0.22	70	4
VPS36	ENSG00000136100.14	43480	human	kcytes	43480_1	43480_1	162343	chr13	-	52429235	52429432	52427186	52427219	52433661	52433748	25,22	99,126	56,75	92,75	346	149	5.66478e-09	5.81539e-07	0.098,0.07	0.208,0.301	-0.17	FALSE	0.231	142.5	4
CDK5RAP2	ENSG00000136861.19	43627	human	HEK293T	43627_2	43627_2	81324	chr9	-	120460571	120460747	120458449	120458622	120467859	120467997	83,67	11,7	85,82	1,3	251	75	0.000404123	0.0131286	0.693,0.741	0.962,0.891	-0.21	TRUE	0.269	57.75	4
CDK5RAP2	ENSG00000136861.19	43627	human	hepg2	43627_2	43627_2	72942	chr9	-	120460571	120460747	120458449	120458622	120467859	120467997	74,143	10,25	49,42	2,1	275	99	0.000297117	0.0119	0.727,0.673	0.898,0.938	-0.218	TRUE	0.265	85.5	4
CDK5RAP2	ENSG00000136861.19	43627	human	k562	43627_2	43627_2	82296	chr9	-	120460571	120460747	120458449	120458622	120467859	120467997	107,95	42,50	135,95	22,10	275	99	1.36955e-06	0.000139275	0.478,0.406	0.688,0.774	-0.289	TRUE	0.368	135.75	4
CDK5RAP2	ENSG00000136861.19	43627	human	kcytes	43627_2	43627_2	85183	chr9	-	120460571	120460747	120458449	120458622	120467859	120467997	89,73	15,3	51,74	3,0	325	149	0.00277922	0.0313672	0.731,0.918	0.886,1.0	-0.119	TRUE	0.269	77	4
NUMA1	ENSG00000137497.19	43775	human	HEK293T	43775_2	43775_2	88724	chr11	-	72012400	72012442	72010785	72010854	72012894	72016260	51,52	53,46	16,15	53,65	117	75	4.12062e-08	7.49324e-06	0.382,0.42	0.162,0.129	0.256	TRUE	0.291	87.75	4
NUMA1	ENSG00000137497.19	43775	human	hepg2	43775_2	43775_2	79277	chr11	-	72012400	72012442	72010785	72010854	72012894	72016260	46,134	101,199	20,29	96,71	141	99	0.0025835	0.0551522	0.242,0.321	0.128,0.223	0.106	TRUE	0.193	174	4
NUMA1	ENSG00000137497.19	43775	human	k562	43775_2	43775_2	89889	chr11	-	72012400	72012442	72010785	72010854	72012894	72016260	161,157	75,64	120,137	82,100	141	99	0.00482066	0.0811255	0.601,0.633	0.507,0.49	0.118	TRUE	0.143	224	4
NUMA1	ENSG00000137497.19	43775	human	lncap	43775_2	43775_2	72748	chr11	-	72012400	72012442	72010785	72010854	72012894	72016260	244,210	215,185	221,196	317,272	91	49	0.000577327	0.0378945	0.379,0.379	0.273,0.28	0.102	TRUE	0.106	465	4
CCDC90B	ENSG00000137500.10	43776	human	HEK293T	43776_1	43776_1	87399	chr11	-	83278725	83278829	83274442	83274740	83280140	83280260	147,169	30,34	208,194	19,18	179	75	0.000768824	0.0209731	0.672,0.676	0.821,0.819	-0.146	TRUE	0.149	159	4
CCDC90B	ENSG00000137500.10	43776	human	bjFibro	43776_1	43776_1	64941	chr11	-	83278725	83278829	83274442	83274740	83280140	83280260	656,872	45,61	485,690	11,5	153	49	4.75067e-11	5.96376e-08	0.824,0.821	0.934,0.978	-0.133	TRUE	0.157	469.75	4
CCDC90B	ENSG00000137500.10	43776	human	hepg2	43776_1	43776_1	78179	chr11	-	83278725	83278829	83274442	83274740	83280140	83280260	116,210	15,24	257,241	9,9	203	99	4.59203e-05	0.00278868	0.79,0.81	0.933,0.929	-0.131	TRUE	0.143	207.75	4
CCDC90B	ENSG00000137500.10	43776	human	k562	43776_1	43776_1	88465	chr11	-	83278725	83278829	83274442	83274740	83280140	83280260	134,178	45,40	187,187	16,13	203	99	2.70185e-07	3.47282e-05	0.592,0.685	0.851,0.875	-0.224	TRUE	0.283	185.5	4
G3BP2	ENSG00000138757.15	44023	human	bjFibro	44023_5	44023_5	51136	chr4	-	75724055	75724176	75661930	75662049	75724275	75724419	28,19	18,13	18,47	5,3	170	49	0.0020957	0.0580795	0.31,0.296	0.509,0.819	-0.361	TRUE	0.523	21.25	4
G3BP2	ENSG00000138757.15	44023	human	hepg2	44023_5	44023_5	61839	chr4	-	75724055	75724176	75661930	75662049	75724275	75724419	26,46	20,27	24,18	3,2	220	99	6.54507e-05	0.00370277	0.369,0.434	0.783,0.802	-0.391	TRUE	0.433	35.5	4
G3BP2	ENSG00000138757.15	44023	human	k562	44023_5	44023_5	69488	chr4	-	75724055	75724176	75661930	75662049	75724275	75724419	37,23	23,17	54,57	2,7	220	99	3.35664e-08	5.61837e-06	0.42,0.378	0.924,0.786	-0.456	TRUE	0.546	49.25	4
G3BP2	ENSG00000138757.15	44023	human	kcytes	44023_5	44023_5	72362	chr4	-	75724055	75724176	75661930	75662049	75724275	75724419	20,27	33,32	56,28	14,15	270	149	9.68391e-05	0.00237553	0.251,0.318	0.688,0.507	-0.313	TRUE	0.437	56.25	4
SS18	ENSG00000141380.14	44505	human	hepg2	44505_2	44505_2	27701	chr18	-	26035830	26035923	26035004	26035127	26038554	26038659	37,40	106,164	28,36	63,45	192	99	0.00346214	0.067534	0.153,0.112	0.186,0.292	-0.106	TRUE	0.18	129.75	4
SS18	ENSG00000141380.14	44505	human	k562	44505_2	44505_2	31542	chr18	-	26035830	26035923	26035004	26035127	26038554	26038659	151,178	275,258	219,227	180,195	192	99	2.77519e-06	0.000250237	0.221,0.262	0.386,0.375	-0.139	TRUE	0.165	418.75	4
SS18	ENSG00000141380.14	44505	human	kcytes	44505_2	44505_2	33064	chr18	-	26035830	26035923	26035004	26035127	26038554	26038659	51,68	287,291	156,122	250,194	242	149	1.88816e-12	4.1989e-10	0.099,0.126	0.278,0.279	-0.166	TRUE	0.18	354.75	4
Ss18	ENSMUSG00000037013.17	44505	mouse	actb_d1	44505_2	44505_12	2642	chr18	-	14637391	14637484	14636495	14636618	14640256	14640361	77,117,90	488,592,600	156,170,131	385,352,198	242	149	0	0	0.089,0.108,0.085	0.2,0.229,0.289	-0.145	TRUE	0.204	557.333	4
PKP4	ENSG00000144283.23	44992	human	hepg2	44992_1	44992_1	46209	chr2	+	158676738	158676867	158673882	158674000	158678580	158678654	157,354	225,471	219,201	154,130	228	99	3.85077e-07	5.27242e-05	0.233,0.246	0.382,0.402	-0.153	TRUE	0.169	449	4
PKP4	ENSG00000144283.23	44992	human	k562	44992_1	44992_1	52215	chr2	+	158676738	158676867	158673882	158674000	158678580	158678654	667,742	395,354	614,644	224,201	228	99	0.000223063	0.00865755	0.423,0.476	0.543,0.582	-0.113	TRUE	0.159	898.5	4
PKP4	ENSG00000144283.23	44992	human	kcytes	44992_1	44992_1	54630	chr2	+	158676738	158676867	158673882	158674000	158678580	158678654	62,75	252,222	131,70	152,149	278	149	4.30494e-05	0.00122833	0.117,0.153	0.316,0.201	-0.123	TRUE	0.199	278.25	4
Pkp4	ENSMUSG00000026991.20	44992	mouse	actb_d1	44992_1	44992_19	42548	chr2	+	59350493	59350622	59347923	59348041	59352261	59352335	119,101,114	201,77,139	167,116,170	90,80,48	278	149	0.000127369	0.0026928	0.241,0.413,0.305	0.499,0.437,0.655	-0.211	TRUE	0.414	232.333	4
HMBOX1	ENSG00000147421.18	45485	human	hepg2	45485_1	45485_1	115353	chr8	+	29046191	29046416	29045360	29045443	29047357	29047453	0,4	7,26	6,11	10,3	324	99	0.000226991	0.00962799	0.0,0.045	0.155,0.528	-0.319	TRUE	0.528	16.25	4
HMBOX1	ENSG00000147421.18	45485	human	k562	45485_1	45485_1	138853	chr8	+	29046191	29046416	29045360	29045443	29047357	29047453	45,62	99,101	53,63	39,31	324	99	5.69355e-07	6.46501e-05	0.122,0.158	0.293,0.383	-0.198	TRUE	0.261	118	4
HMBOX1	ENSG00000147421.18	45485	human	kcytes	45485_1	45485_1	150614	chr8	+	29046191	29046416	29045360	29045443	29047357	29047453	3,1	11,9	53,42	13,23	374	149	2.0186e-07	1.33231e-05	0.098,0.042	0.619,0.421	-0.45	TRUE	0.577	38.75	4
HMBOX1	ENSG00000147421.18	45485	human	lncap	45485_1	45485_1	97417	chr8	+	29046191	29046416	29045360	29045443	29047357	29047453	2,1	12,9	6,7	6,8	274	49	0.00141801	0.0682285	0.029,0.019	0.152,0.135	-0.12	TRUE	0.133	10.25	4
CENPJ	ENSG00000151849.16	46022	human	HEK293T	46022_3	46022_3	135966	chr13	-	24886233	24886385	24885605	24885670	24889315	24889355	23,21	14,10	38,18	4,4	227	75	0.00319877	0.0573828	0.352,0.41	0.758,0.598	-0.297	TRUE	0.406	23	4
CENPJ	ENSG00000151849.16	46022	human	hepg2	46022_3	46022_3	118218	chr13	-	24886233	24886385	24885605	24885670	24889315	24889355	13,26	11,35	24,11	1,5	251	99	0.00316177	0.0635788	0.318,0.227	0.904,0.465	-0.412	TRUE	0.677	22.75	4
CENPJ	ENSG00000151849.16	46022	human	k562	46022_3	46022_3	143001	chr13	-	24886233	24886385	24885605	24885670	24889315	24889355	27,33	23,17	54,52	7,14	251	99	0.000864855	0.0240436	0.316,0.434	0.753,0.594	-0.298	TRUE	0.437	39.5	4
CENPJ	ENSG00000151849.16	46022	human	kcytes	46022_3	46022_3	155369	chr13	-	24886233	24886385	24885605	24885670	24889315	24889355	6,2	24,26	8,17	10,9	301	149	2.31751e-05	0.000737948	0.11,0.037	0.284,0.483	-0.31	TRUE	0.446	24.5	4
POC5	ENSG00000152359.15	46081	human	HEK293T	46081_1	46081_1	55164	chr5	-	75712606	75712665	75707483	75707875	75712853	75712951	0,4	27,15	6,9	16,23	134	75	0.00529513	0.0821553	0.0,0.13	0.173,0.18	-0.111	TRUE	0.18	25	4
POC5	ENSG00000152359.15	46081	human	bjFibro	46081_1	46081_1	40558	chr5	-	75712606	75712665	75707483	75707875	75712853	75712951	0,0	18,19	0,5	1,4	108	49	0.00340416	0.0805074	0.0,0.0	0.0,0.362	-0.181	TRUE	0.362	11.75	4
POC5	ENSG00000152359.15	46081	human	k562	46081_1	46081_1	55505	chr5	-	75712606	75712665	75707483	75707875	75712853	75712951	4,1	45,74	15,18	35,30	158	99	1.0386e-09	2.97825e-07	0.053,0.008	0.212,0.273	-0.212	TRUE	0.265	55.5	4
POC5	ENSG00000152359.15	46081	human	kcytes	46081_1	46081_1	58041	chr5	-	75712606	75712665	75707483	75707875	75712853	75712951	1,2	25,27	11,9	16,18	208	149	3.99603e-06	0.000170949	0.028,0.05	0.33,0.264	-0.258	TRUE	0.302	27.25	4
NDUFAF6	ENSG00000156170.14	46514	human	HEK293T	46514_4	46514_4	71384	chr8	+	95036301	95036494	95035453	95035576	95041569	95041626	22,27	39,49	23,41	21,30	268	75	0.00324977	0.0580331	0.136,0.134	0.235,0.277	-0.121	TRUE	0.143	48	4
NDUFAF6	ENSG00000156170.14	46514	human	hepg2	46514_4	46514_4	64033	chr8	+	95036301	95036494	95035453	95035576	95041569	95041626	16,31	33,86	33,26	27,29	292	99	0.000344864	0.0132839	0.141,0.109	0.293,0.233	-0.138	TRUE	0.184	60.25	4
NDUFAF6	ENSG00000156170.14	46514	human	k562	46514_4	46514_4	71972	chr8	+	95036301	95036494	95035453	95035576	95041569	95041626	38,21	77,70	27,33	37,22	292	99	0.00132919	0.0328393	0.143,0.092	0.198,0.337	-0.15	TRUE	0.245	67.25	4
NDUFAF6	ENSG00000156170.14	46514	human	kcytes	46514_4	46514_4	75031	chr8	+	95036301	95036494	95035453	95035576	95041569	95041626	10,15	81,90	20,14	27,13	342	149	1.27119e-07	8.9995e-06	0.051,0.068	0.244,0.319	-0.222	TRUE	0.268	63.25	4
WDR19	ENSG00000157796.18	46705	human	HEK293T	46705_4	46705_4	110149	chr4	+	39276678	39276879	39274807	39274958	39277019	39277143	10,22	57,59	19,28	17,17	276	75	2.91747e-07	3.98242e-05	0.046,0.092	0.233,0.309	-0.202	FALSE	0.263	57.25	4
WDR19	ENSG00000157796.18	46705	human	hepg2	46705_4	46705_4	97074	chr4	+	39276678	39276879	39274807	39274958	39277019	39277143	17,20	20,53	33,29	13,8	300	99	4.44955e-07	5.93754e-05	0.219,0.111	0.456,0.545	-0.336	FALSE	0.434	48.25	4
WDR19	ENSG00000157796.18	46705	human	k562	46705_4	46705_4	112646	chr4	+	39276678	39276879	39274807	39274958	39277019	39277143	1,3	15,17	7,17	15,22	300	99	0.000438112	0.0145036	0.022,0.055	0.133,0.203	-0.13	FALSE	0.181	24.25	4
WDR19	ENSG00000157796.18	46705	human	kcytes	46705_4	46705_4	119606	chr4	+	39276678	39276879	39274807	39274958	39277019	39277143	0,0	36,24	8,5	16,8	350	149	1.97211e-07	1.30576e-05	0.0,0.0	0.176,0.21	-0.193	FALSE	0.21	24.25	4
RAB28	ENSG00000157869.16	46713	human	HEK293T	46713_1	46713_1	95084	chr4	-	13369870	13369965	13367723	13368650	13376544	13376622	161,149	118,123	66,112	132,132	170	75	0.00020667	0.00798696	0.376,0.348	0.181,0.272	0.135	TRUE	0.195	238.25	4
RAB28	ENSG00000157869.16	46713	human	k562	46713_1	46713_1	96420	chr4	-	13369870	13369965	13367723	13368650	13376544	13376622	109,105	73,66	27,25	59,68	194	99	4.58847e-10	1.42814e-07	0.432,0.448	0.189,0.158	0.267	TRUE	0.29	132.25	4
RAB28	ENSG00000157869.16	46713	human	kcytes	46713_1	46713_1	99875	chr4	-	13369870	13369965	13367723	13368650	13376544	13376622	33,28	42,45	13,13	50,30	244	149	0.00743323	0.0658748	0.324,0.275	0.137,0.209	0.127	TRUE	0.187	63.5	4
Rab28	ENSMUSG00000029128.12	46713	mouse	thymocytes	46713_1	46713_5	22251	chr5	-	41626986	41627081	41624975	41625862	41633172	41633250	4,5	8,15	1,0	8,14	144	49	0.00143513	0.0408656	0.145,0.102	0.041,0.0	0.103	TRUE	0.145	11.5	4
FHIP2B	ENSG00000158863.22	46845	human	HEK293T	46845_1	46845_1	132260	chr8	+	22101975	22102062	22101707	22101851	22102174	22102315	27,14	65,55	79,86	24,21	162	75	0	0	0.161,0.105	0.604,0.655	-0.496	TRUE	0.55	92.75	4
FHIP2B	ENSG00000158863.22	46845	human	hepg2	46845_1	46845_1	115256	chr8	+	22101975	22102062	22101707	22101851	22102174	22102315	9,13	36,73	25,16	32,24	186	99	4.87457e-05	0.00292502	0.117,0.087	0.294,0.262	-0.176	TRUE	0.207	57	4
FHIP2B	ENSG00000158863.22	46845	human	k562	46845_1	46845_1	138667	chr8	+	22101975	22102062	22101707	22101851	22102174	22102315	83,79	218,201	138,125	156,144	186	99	2.57715e-07	3.33148e-05	0.169,0.173	0.32,0.316	-0.147	TRUE	0.151	286	4
FHIP2B	ENSG00000158863.22	46845	human	kcytes	46845_1	46845_1	150425	chr8	+	22101975	22102062	22101707	22101851	22102174	22102315	6,25	143,139	56,67	78,54	236	149	4.44089e-16	1.61511e-13	0.026,0.102	0.312,0.439	-0.311	TRUE	0.413	142	4
RAPGEF6	ENSG00000158987.22	46857	human	hepg2	46857_1	46857_1	70630	chr5	-	131440145	131440228	131439580	131439715	131442348	131442537	0,0	18,37	3,8	16,10	182	99	4.17802e-06	0.000397778	0.0,0.0	0.093,0.303	-0.198	TRUE	0.303	23	4
RAPGEF6	ENSG00000158987.22	46857	human	k562	46857_1	46857_1	79632	chr5	-	131440145	131440228	131439580	131439715	131442348	131442537	6,3	38,50	25,19	21,27	182	99	6.91946e-09	1.46136e-06	0.079,0.032	0.393,0.277	-0.28	TRUE	0.361	47.25	4
RAPGEF6	ENSG00000158987.22	46857	human	kcytes	46857_1	46857_1	82412	chr5	-	131440145	131440228	131439580	131439715	131442348	131442537	0,1	25,45	12,10	19,12	232	149	9.67169e-11	1.53269e-08	0.0,0.014	0.289,0.349	-0.312	TRUE	0.349	31	4
RAPGEF6	ENSG00000158987.22	46857	human	lncap	46857_1	46857_1	64613	chr5	-	131440145	131440228	131439580	131439715	131442348	131442537	14,8	26,19	16,14	7,8	132	49	0.000502549	0.0346389	0.167,0.135	0.459,0.394	-0.275	TRUE	0.324	21	4
PRMT2	ENSG00000160310.19	47054	human	bjFibro	47054_4	47054_4	73036	chr21	+	46636443	46636547	46635680	46635763	46636895	46636990	43,71	115,143	22,49	20,19	153	49	2.22894e-05	0.00213463	0.107,0.137	0.261,0.452	-0.235	FALSE	0.345	120.5	4
PRMT2	ENSG00000160310.19	47054	human	hepg2	47054_4	47054_4	89110	chr21	+	46636443	46636547	46635680	46635763	46636895	46636990	76,144	102,212	158,102	64,46	203	99	3.30669e-12	2.00729e-09	0.267,0.249	0.546,0.52	-0.275	FALSE	0.297	226	4
PRMT2	ENSG00000160310.19	47054	human	k562	47054_4	47054_4	101330	chr21	+	46636443	46636547	46635680	46635763	46636895	46636990	146,118	229,212	182,172	149,141	203	99	1.54099e-06	0.000152992	0.237,0.213	0.373,0.373	-0.148	FALSE	0.16	337.25	4
PRMT2	ENSG00000160310.19	47054	human	kcytes	47054_4	47054_4	105761	chr21	+	46636443	46636547	46635680	46635763	46636895	46636990	74,66	286,301	115,99	159,134	253	149	5.68434e-12	1.16224e-09	0.132,0.114	0.299,0.303	-0.178	FALSE	0.189	308.5	4
OMA1	ENSG00000162600.12	47362	human	HEK293T	47362_1	47362_1	72301	chr1	-	58530600	58530729	58527260	58527335	58533952	58534060	490,470	7,8	314,375	20,36	204	75	3.04895e-09	7.95565e-07	0.963,0.956	0.852,0.793	0.137	TRUE	0.17	302.25	4
OMA1	ENSG00000162600.12	47362	human	k562	47362_1	47362_1	72961	chr1	-	58530600	58530729	58527260	58527335	58533952	58534060	244,208	16,22	138,134	33,19	228	99	0.00208482	0.045216	0.869,0.804	0.645,0.754	0.137	TRUE	0.224	169.5	4
Oma1	ENSMUSG00000035069.3	47362	mouse	actb_d1	47362_1	47362_6	18925	chr4	+	103328837	103328966	103325292	103325400	103331304	103331379	100,170,140	8,11,8	142,128,74	38,15,19	278	149	1.13938e-05	0.000344684	0.87,0.892,0.904	0.667,0.821,0.676	0.167	TRUE	0.237	128.833	4
Oma1	ENSMUSG00000035069.3	47362	mouse	fetalLiv	47362_1	47362_6	16504	chr4	+	103328837	103328966	103325292	103325400	103331304	103331379	327,385,450	1,17,20	365,303,316	25,20,26	178	49	0.000355686	0.00696716	0.989,0.862,0.861	0.801,0.807,0.77	0.111	TRUE	0.219	233	4
PAQR3	ENSG00000163291.14	47564	human	HEK293T	47564_3	47564_3	47703	chr4	-	78935120	78935176	78930169	78930325	78939039	78939195	69,50	18,26	24,31	36,34	131	75	7.26789e-05	0.00363049	0.687,0.524	0.276,0.343	0.296	FALSE	0.411	72	4
PAQR3	ENSG00000163291.14	47564	human	hepg2	47564_3	47564_3	42495	chr4	-	78935120	78935176	78930169	78930325	78939039	78939195	4,27	0,2	1,9	5,8	155	99	3.55899e-06	0.000347929	1.0,0.896	0.113,0.418	0.682	FALSE	0.887	14	4
PAQR3	ENSG00000163291.14	47564	human	k562	47564_3	47564_3	48047	chr4	-	78935120	78935176	78930169	78930325	78939039	78939195	31,18	14,26	9,6	37,52	155	99	9.7455e-06	0.000718243	0.586,0.307	0.134,0.069	0.345	FALSE	0.517	48.25	4
PAQR3	ENSG00000163291.14	47564	human	kcytes	47564_3	47564_3	50205	chr4	-	78935120	78935176	78930169	78930325	78939039	78939195	27,15	2,1	9,10	17,7	205	149	5.49094e-07	3.16347e-05	0.908,0.916	0.278,0.509	0.518	FALSE	0.638	22	4
PAQR3	ENSG00000163291.14	47564	human	HEK293T	47564_4	47564_4	47704	chr4	-	78935120	78935283	78930169	78930325	78939039	78939225	270,169	18,26	90,127	36,34	238	75	5.82118e-05	0.00304234	0.825,0.672	0.441,0.541	0.257	FALSE	0.384	137.25	4
PAQR3	ENSG00000163291.14	47564	human	hepg2	47564_4	47564_4	42496	chr4	-	78935120	78935283	78930169	78930325	78939039	78939225	44,112	0,2	22,38	5,8	262	99	4.33836e-07	5.82615e-05	1.0,0.955	0.624,0.642	0.345	FALSE	0.376	43	4
PAQR3	ENSG00000163291.14	47564	human	k562	47564_4	47564_4	48048	chr4	-	78935120	78935283	78930169	78930325	78939039	78939225	183,171	14,26	85,62	37,52	262	99	1.29723e-08	2.42654e-06	0.832,0.713	0.465,0.311	0.384	FALSE	0.521	131.75	4
PAQR3	ENSG00000163291.14	47564	human	kcytes	47564_4	47564_4	50206	chr4	-	78935120	78935283	78930169	78930325	78939039	78939225	110,116	2,1	40,40	17,7	312	149	1.29389e-09	1.56551e-07	0.963,0.982	0.529,0.732	0.342	FALSE	0.453	79	4
WASHC5	ENSG00000164961.16	48210	human	HEK293T	48210_1	48210_1	78242	chr8	-	125083712	125083776	125083112	125083258	125091614	125091819	31,36	5,5	41,34	0,1	139	75	8.83725e-05	0.00416274	0.77,0.795	1.0,0.948	-0.192	TRUE	0.23	38.25	4
WASHC5	ENSG00000164961.16	48210	human	bjFibro	48210_1	48210_1	58204	chr8	-	125083712	125083776	125083112	125083258	125091614	125091819	33,17	3,4	29,25	1,0	113	49	0.000658726	0.0268424	0.827,0.648	0.926,1.0	-0.226	TRUE	0.352	21.5	4
WASHC5	ENSG00000164961.16	48210	human	k562	48210_1	48210_1	79254	chr8	-	125083712	125083776	125083112	125083258	125091614	125091819	43,44	2,7	40,38	0,1	163	99	0.000705431	0.0207555	0.929,0.792	1.0,0.958	-0.118	TRUE	0.208	43.75	4
WASHC5	ENSG00000164961.16	48210	human	kcytes	48210_1	48210_1	81987	chr8	-	125083712	125083776	125083112	125083258	125091614	125091819	30,60	3,12	44,30	2,0	213	149	0.000494215	0.00847458	0.875,0.778	0.939,1.0	-0.143	TRUE	0.222	45.25	4
SETD5	ENSG00000168137.20	49079	human	HEK293T	49079_5	49079_5	51212	chr3	+	9433369	9433562	9428822	9429009	9433844	9433878	93,46	11,5	69,82	1,3	268	75	0.00158218	0.0353813	0.703,0.72	0.951,0.884	-0.206	TRUE	0.248	40	4
SETD5	ENSG00000168137.20	49079	human	k562	49079_5	49079_5	51545	chr3	+	9433369	9433562	9428822	9429009	9433844	9433878	118,96	33,25	145,170	16,9	292	99	1.03062e-05	0.000752695	0.548,0.566	0.754,0.865	-0.253	TRUE	0.317	81	4
SETD5	ENSG00000168137.20	49079	human	kcytes	49079_5	49079_5	53880	chr3	+	9433369	9433562	9428822	9429009	9433844	9433878	41,42	20,26	192,153	38,31	342	149	4.18532e-05	0.00120059	0.472,0.413	0.688,0.683	-0.243	TRUE	0.275	113.75	4
Setd5	ENSMUSG00000034269.12	49079	mouse	actb_d1	49079_5	49079_33	28090	chr6	+	113109423	113109616	113104934	113105121	113109884	113109954	193,210,242	200,224,219	304,266,191	206,113,172	342	149	0.00814588	0.0824925	0.296,0.29,0.325	0.391,0.506,0.326	-0.104	TRUE	0.216	356	4
SETD5	ENSG00000168137.20	49079	human	k562	49079_6	49079_6	51546	chr3	+	9433369	9433562	9429826	9430051	9433844	9433878	128,118	35,33	173,198	22,16	292	99	3.4205e-05	0.00200132	0.554,0.548	0.727,0.808	-0.217	TRUE	0.26	108.75	4
SETD5	ENSG00000168137.20	49079	human	kcytes	49079_6	49079_6	53881	chr3	+	9433369	9433562	9429826	9430051	9433844	9433878	40,49	34,44	231,152	43,47	342	149	6.90603e-08	5.23648e-06	0.339,0.327	0.701,0.585	-0.31	TRUE	0.374	138	4
Setd5	ENSMUSG00000034269.12	49079	mouse	actb_d1	49079_6	49079_26	28092	chr6	+	113109423	113109616	113105916	113106141	113109884	113109954	194,223,258	107,153,176	299,272,183	85,107,84	342	149	9.85922e-05	0.00216903	0.441,0.388,0.39	0.605,0.526,0.487	-0.133	TRUE	0.217	289.5	4
Setd5	ENSMUSG00000034269.12	49079	mouse	fetalLiv	49079_6	49079_26	24439	chr6	+	113109423	113109616	113105916	113106141	113109884	113109954	104,34,187	36,19,83	186,148,261	49,41,70	242	49	0.00636331	0.066315	0.369,0.266,0.313	0.435,0.422,0.43	-0.113	TRUE	0.169	95.5	4
BMP1	ENSG00000168487.20	49159	human	HEK293T	49159_2	49159_2	75655	chr8	+	22199263	22199387	22197239	22197420	22201117	22201200	4,7	26,24	20,23	13,8	199	75	1.05433e-07	1.7226e-05	0.055,0.099	0.367,0.52	-0.366	FALSE	0.465	24.5	4
BMP1	ENSG00000168487.20	49159	human	hepg2	49159_2	49159_2	67906	chr8	+	22199263	22199387	22197239	22197420	22201117	22201200	3,14	18,55	16,6	18,5	223	99	0.000641698	0.0206295	0.069,0.102	0.283,0.348	-0.23	FALSE	0.279	33	4
BMP1	ENSG00000168487.20	49159	human	k562	49159_2	49159_2	76602	chr8	+	22199263	22199387	22197239	22197420	22201117	22201200	15,5	44,42	21,19	19,17	223	99	4.26448e-06	0.000360906	0.131,0.05	0.329,0.332	-0.24	FALSE	0.282	41.25	4
BMP1	ENSG00000168487.20	49159	human	kcytes	49159_2	49159_2	79497	chr8	+	22199263	22199387	22197239	22197420	22201117	22201200	35,25	321,260	41,37	54,53	273	149	0	0	0.056,0.05	0.293,0.276	-0.231	FALSE	0.243	206.5	4
BMP1	ENSG00000168487.20	49159	human	HEK293T	49159_4	49159_4	132266	chr8	+	22199021	22199387	22197239	22197420	22201117	22201200	6,12	26,24	44,51	13,8	441	75	1.75898e-11	8.05182e-09	0.038,0.078	0.365,0.52	-0.385	FALSE	0.482	39.25	4
BMP1	ENSG00000168487.20	49159	human	hepg2	49159_4	49159_4	115258	chr8	+	22199021	22199387	22197239	22197420	22201117	22201200	4,15	18,55	21,11	18,5	465	99	2.10445e-05	0.0014955	0.045,0.055	0.199,0.319	-0.209	FALSE	0.274	36	4
BMP1	ENSG00000168487.20	49159	human	k562	49159_4	49159_4	138671	chr8	+	22199021	22199387	22197239	22197420	22201117	22201200	23,8	44,42	47,33	19,17	465	99	3.66089e-10	1.18514e-07	0.1,0.039	0.345,0.292	-0.249	FALSE	0.306	54	4
BMP1	ENSG00000168487.20	49159	human	kcytes	49159_4	49159_4	150449	chr8	+	22199021	22199387	22197239	22197420	22201117	22201200	46,25	321,260	84,85	54,53	515	149	0	0	0.04,0.027	0.31,0.317	-0.28	FALSE	0.29	232	4
MFF	ENSG00000168958.21	49271	human	HEK293T	49271_6	49271_6	88415	chr2	+	227352513	227352573	227346724	227347384	227355676	227355761	328,348	17,14	141,162	36,25	135	75	7.99198e-09	1.79059e-06	0.915,0.932	0.685,0.783	0.19	TRUE	0.247	267.5	4
MFF	ENSG00000168958.21	49271	human	bjFibro	49271_6	49271_6	65676	chr2	+	227352513	227352573	227346724	227347384	227355676	227355761	193,162	9,2	99,26	11,7	109	49	0.000286115	0.014717	0.906,0.973	0.802,0.625	0.226	TRUE	0.348	104.5	4
MFF	ENSG00000168958.21	49271	human	hepg2	49271_6	49271_6	79031	chr2	+	227352513	227352573	227346724	227347384	227355676	227355761	248,464	35,92	87,90	36,38	159	99	1.41802e-05	0.001078	0.815,0.758	0.601,0.596	0.188	TRUE	0.219	272.5	4
Mff	ENSMUSG00000026150.14	49271	mouse	fetalLiv	49271_6	49271_23	29307	chr1	+	82747082	82747142	82741817	82741976	82750519	82750604	177,153,242	1,13,12	93,101,91	19,18,22	109	49	5.28335e-09	7.18696e-07	0.988,0.841,0.901	0.688,0.716,0.65	0.225	TRUE	0.338	123.833	4
DNAJC24	ENSG00000170946.15	49796	human	HEK293T	49796_3	49796_3	44347	chr11	+	31429482	31429606	31426286	31426355	31430270	31430703	22,10	58,43	37,57	17,34	199	75	5.8459e-11	2.3878e-08	0.125,0.081	0.451,0.387	-0.316	TRUE	0.37	51.5	4
DNAJC24	ENSG00000170946.15	49796	human	hepg2	49796_3	49796_3	39384	chr11	+	31429482	31429606	31426286	31426355	31430270	31430703	6,8	14,18	19,10	2,2	223	99	8.06445e-08	1.34516e-05	0.16,0.165	0.808,0.689	-0.586	TRUE	0.648	14.75	4
DNAJC24	ENSG00000170946.15	49796	human	k562	49796_3	49796_3	44622	chr11	+	31429482	31429606	31426286	31426355	31430270	31430703	15,10	31,32	25,31	15,5	223	99	2.34134e-05	0.00147206	0.177,0.122	0.425,0.734	-0.43	TRUE	0.612	31.25	4
DNAJC24	ENSG00000170946.15	49796	human	kcytes	49796_3	49796_3	46659	chr11	+	31429482	31429606	31426286	31426355	31430270	31430703	6,10	36,37	20,15	11,8	273	149	2.12688e-08	1.8717e-06	0.083,0.129	0.498,0.506	-0.396	TRUE	0.423	35.75	4
C11orf80	ENSG00000173715.18	50538	human	hepg2	50538_4	50538_4	119558	chr11	+	66831254	66831364	66828265	66828364	66838369	66838445	1,0	26,43	3,4	11,8	209	99	0.000284116	0.0114777	0.018,0.0	0.114,0.191	-0.143	FALSE	0.191	24	4
C11orf80	ENSG00000173715.18	50538	human	k562	50538_4	50538_4	145199	chr11	+	66831254	66831364	66828265	66828364	66838369	66838445	0,0	28,33	22,9	19,31	209	99	3.02803e-09	7.38451e-07	0.0,0.0	0.354,0.121	-0.237	FALSE	0.354	35.5	4
C11orf80	ENSG00000173715.18	50538	human	kcytes	50538_4	50538_4	158109	chr11	+	66831254	66831364	66828265	66828364	66838369	66838445	2,1	28,30	18,13	25,20	259	149	2.72965e-08	2.34034e-06	0.039,0.019	0.293,0.272	-0.253	FALSE	0.274	34.25	4
C11orf80	ENSG00000173715.18	50538	human	lncap	50538_4	50538_4	100326	chr11	+	66831254	66831364	66828265	66828364	66838369	66838445	0,0	26,18	6,5	10,13	159	49	1.48672e-05	0.00268686	0.0,0.0	0.156,0.106	-0.131	FALSE	0.156	19.5	4
SLC25A30	ENSG00000174032.17	50596	human	HEK293T	50596_2	50596_2	90049	chr13	-	45411732	45411938	45411361	45411480	45418299	45418378	35,17	23,20	72,95	26,21	281	75	0.00045352	0.0142961	0.289,0.185	0.425,0.547	-0.249	FALSE	0.362	45.25	4
SLC25A30	ENSG00000174032.17	50596	human	hepg2	50596_2	50596_2	80442	chr13	-	45411732	45411938	45411361	45411480	45418299	45418378	2,19	41,81	28,11	33,30	305	99	0.00013989	0.00662551	0.016,0.071	0.216,0.106	-0.118	FALSE	0.2	58	4
SLC25A30	ENSG00000174032.17	50596	human	kcytes	50596_2	50596_2	94490	chr13	-	45411732	45411938	45411361	45411480	45418299	45418378	7,8	28,26	100,69	30,12	355	149	8.88178e-16	3.1287e-13	0.095,0.114	0.583,0.707	-0.54	FALSE	0.612	54.5	4
SLC25A30	ENSG00000174032.17	50596	human	lncap	50596_2	50596_2	73768	chr13	-	45411732	45411938	45411361	45411480	45418299	45418378	47,56	33,30	78,56	17,17	255	49	0.00110042	0.0588334	0.215,0.264	0.469,0.388	-0.189	FALSE	0.254	47.25	4
MED16	ENSG00000175221.16	50827	human	bjFibro	50827_1	50827_1	55010	chr19	-	876973	877180	875243	875454	879936	880148	121,121	0,1	116,96	0,7	256	49	0.00220534	0.05971	1.0,0.959	1.0,0.724	0.118	FALSE	0.276	37.5	4
MED16	ENSG00000175221.16	50827	human	hepg2	50827_1	50827_1	66452	chr19	-	876973	877180	875243	875454	879936	880148	23,46	0,0	63,49	7,1	306	99	0.000220997	0.00943566	1.0,1.0	0.744,0.941	0.157	FALSE	0.256	24.5	4
MED16	ENSG00000175221.16	50827	human	k562	50827_1	50827_1	74807	chr19	-	876973	877180	875243	875454	879936	880148	155,149	7,13	84,149	21,23	306	99	0.000515457	0.0163694	0.878,0.788	0.564,0.677	0.212	FALSE	0.314	105.25	4
MED16	ENSG00000175221.16	50827	human	kcytes	50827_1	50827_1	77809	chr19	-	876973	877180	875243	875454	879936	880148	264,206	6,4	307,285	28,29	356	149	6.92182e-07	3.86503e-05	0.948,0.956	0.821,0.804	0.139	FALSE	0.152	236.25	4
DPY19L3	ENSG00000178904.19	51587	human	hepg2	51587_2	51587_2	80745	chr19	+	32467473	32467626	32464727	32464784	32468730	32468813	14,41	11,35	35,35	4,5	252	99	3.78823e-07	5.21226e-05	0.333,0.315	0.775,0.733	-0.43	TRUE	0.46	33.25	4
DPY19L3	ENSG00000178904.19	51587	human	k562	51587_2	51587_2	91498	chr19	+	32467473	32467626	32464727	32464784	32468730	32468813	58,63	23,16	84,63	7,6	252	99	0.000149318	0.00641454	0.498,0.607	0.825,0.805	-0.262	TRUE	0.327	66.5	4
DPY19L3	ENSG00000178904.19	51587	human	kcytes	51587_2	51587_2	94847	chr19	+	32467473	32467626	32464727	32464784	32468730	32468813	16,5	11,20	19,41	1,3	302	149	3.65857e-08	3.02827e-06	0.418,0.11	0.904,0.871	-0.623	TRUE	0.794	27.25	4
DPY19L3	ENSG00000178904.19	51587	human	lncap	51587_2	51587_2	74072	chr19	+	32467473	32467626	32464727	32464784	32468730	32468813	62,34	21,18	52,51	8,7	202	49	0.00229432	0.0909349	0.417,0.314	0.612,0.639	-0.26	TRUE	0.325	23.75	4
SKA2	ENSG00000182628.13	52508	human	HEK293T	52508_16	52508_16	102274	chr17	-	59131285	59131367	59112261	59112345	59155130	59155174	256,251	123,96	183,241	167,196	157	75	2.43738e-06	0.000233195	0.499,0.555	0.344,0.37	0.17	TRUE	0.211	378.25	4
SKA2	ENSG00000182628.13	52508	human	hepg2	52508_16	52508_16	90548	chr17	-	59131285	59131367	59112261	59112345	59155130	59155174	119,220	8,35	82,61	28,33	181	99	7.96983e-06	0.000670679	0.891,0.775	0.616,0.503	0.273	TRUE	0.388	146.5	4
SKA2	ENSG00000182628.13	52508	human	k562	52508_16	52508_16	103744	chr17	-	59131285	59131367	59112261	59112345	59155130	59155174	258,292	75,98	155,147	152,152	181	99	3.28626e-14	2.2919e-11	0.653,0.62	0.358,0.346	0.285	TRUE	0.307	332.25	4
SKA2	ENSG00000182628.13	52508	human	kcytes	52508_16	52508_16	108735	chr17	-	59131285	59131367	59112261	59112345	59155130	59155174	13,18	12,11	16,7	32,28	231	149	0.00116485	0.0162425	0.411,0.513	0.244,0.139	0.27	TRUE	0.374	34.25	4
SKA2	ENSG00000182628.13	52508	human	HEK293T	52508_6	52508_6	9700	chr17	-	59131280	59131367	59111955	59112345	59155130	59155174	535,537	123,96	445,580	167,196	162	75	5.53954e-05	0.00292829	0.668,0.721	0.552,0.578	0.13	TRUE	0.169	631.5	4
SKA2	ENSG00000182628.13	52508	human	hepg2	52508_6	52508_6	8517	chr17	-	59131280	59131367	59111955	59112345	59155130	59155174	192,408	8,35	171,146	28,33	186	99	1.46921e-05	0.00110974	0.927,0.861	0.765,0.702	0.16	TRUE	0.225	255.25	4
SKA2	ENSG00000182628.13	52508	human	k562	52508_6	52508_6	9716	chr17	-	59131280	59131367	59111955	59112345	59155130	59155174	408,444	75,98	275,228	152,152	186	99	1.0858e-13	6.99159e-11	0.743,0.707	0.491,0.444	0.257	TRUE	0.299	456	4
SKA2	ENSG00000182628.13	52508	human	kcytes	52508_6	52508_6	10351	chr17	-	59131280	59131367	59111955	59112345	59155130	59155174	231,222	12,11	162,123	32,28	236	149	3.44524e-08	2.87392e-06	0.924,0.927	0.762,0.735	0.177	TRUE	0.192	205.25	4
TTC3	ENSG00000182670.14	52519	human	hepg2	52519_5	52519_5	2657	chr21	+	37158130	37158203	37157160	37157214	37159698	37159745	5,14	17,32	13,18	9,9	172	99	0.000155579	0.0072181	0.145,0.201	0.454,0.535	-0.322	TRUE	0.39	29.25	4
TTC3	ENSG00000182670.14	52519	human	k562	52519_5	52519_5	3033	chr21	+	37158130	37158203	37157160	37157214	37159698	37159745	18,2	21,27	11,7	5,5	172	99	0.00470868	0.0797118	0.33,0.041	0.559,0.446	-0.317	TRUE	0.518	24	4
TTC3	ENSG00000182670.14	52519	human	kcytes	52519_5	52519_5	3156	chr21	+	37158130	37158203	37157160	37157214	37159698	37159745	9,14	50,21	44,51	28,11	222	149	7.08253e-06	0.000276508	0.108,0.309	0.513,0.757	-0.426	TRUE	0.649	57	4
TTC3	ENSG00000182670.14	52519	human	lncap	52519_5	52519_5	2425	chr21	+	37158130	37158203	37157160	37157214	37159698	37159745	25,18	45,23	50,52	18,29	122	49	1.83372e-05	0.00316951	0.182,0.239	0.527,0.419	-0.262	TRUE	0.345	52.75	4
CEP63	ENSG00000182923.20	52583	human	HEK293T	52583_4	52583_4	44812	chr3	+	134547334	134547452	134546148	134546288	134549061	134549176	38,53	77,59	130,116	60,52	193	75	3.44557e-08	6.41958e-06	0.161,0.259	0.457,0.464	-0.251	TRUE	0.303	124.25	4
CEP63	ENSG00000182923.20	52583	human	hepg2	52583_4	52583_4	39794	chr3	+	134547334	134547452	134546148	134546288	134549061	134549176	14,17	24,97	26,21	15,28	217	99	0.000343699	0.0132542	0.21,0.074	0.442,0.255	-0.207	TRUE	0.368	57.5	4
CEP63	ENSG00000182923.20	52583	human	k562	52583_4	52583_4	45056	chr3	+	134547334	134547452	134546148	134546288	134549061	134549176	13,12	56,47	17,30	30,24	217	99	0.000238765	0.00911255	0.096,0.104	0.205,0.363	-0.184	TRUE	0.267	53.75	4
CEP63	ENSG00000182923.20	52583	human	kcytes	52583_4	52583_4	47125	chr3	+	134547334	134547452	134546148	134546288	134549061	134549176	11,22	53,77	47,15	41,11	267	149	3.14995e-08	2.65455e-06	0.104,0.138	0.39,0.432	-0.29	TRUE	0.328	69.25	4
CEP63	ENSG00000182923.20	52583	human	HEK293T	52583_5	52583_5	44813	chr3	+	134547334	134547468	134546148	134546288	134549061	134549176	51,58	77,59	143,134	60,52	209	75	9.86735e-09	2.15175e-06	0.192,0.261	0.461,0.48	-0.244	TRUE	0.288	125.5	4
CEP63	ENSG00000182923.20	52583	human	hepg2	52583_5	52583_5	39795	chr3	+	134547334	134547468	134546148	134546288	134549061	134549176	17,22	24,97	30,31	15,28	233	99	5.82734e-05	0.00336696	0.231,0.088	0.459,0.32	-0.23	TRUE	0.371	60.25	4
CEP63	ENSG00000182923.20	52583	human	k562	52583_5	52583_5	45057	chr3	+	134547334	134547468	134546148	134546288	134549061	134549176	13,21	56,47	22,38	30,24	233	99	0.000280862	0.0104006	0.09,0.16	0.238,0.402	-0.195	TRUE	0.312	57	4
CEP63	ENSG00000182923.20	52583	human	kcytes	52583_5	52583_5	47126	chr3	+	134547334	134547468	134546148	134546288	134549061	134549176	12,24	53,77	46,22	41,11	283	149	2.55007e-07	1.6435e-05	0.107,0.141	0.371,0.513	-0.318	TRUE	0.406	71.5	4
CEP63	ENSG00000182923.20	52583	human	HEK293T	52583_6	52583_6	44814	chr3	+	134547334	134547472	134546148	134546288	134549061	134549176	91,106	77,59	241,221	60,52	213	75	1.04958e-07	1.71954e-05	0.294,0.387	0.586,0.599	-0.252	TRUE	0.305	192.25	4
CEP63	ENSG00000182923.20	52583	human	hepg2	52583_6	52583_6	39796	chr3	+	134547334	134547472	134546148	134546288	134549061	134549176	28,43	24,97	49,47	15,28	237	99	0.000484694	0.0169269	0.328,0.156	0.577,0.412	-0.252	TRUE	0.421	76.75	4
CEP63	ENSG00000182923.20	52583	human	k562	52583_6	52583_6	45058	chr3	+	134547334	134547472	134546148	134546288	134549061	134549176	39,33	56,47	45,71	30,24	237	99	0.000181467	0.00745004	0.225,0.227	0.385,0.553	-0.243	TRUE	0.328	79.25	4
CEP63	ENSG00000182923.20	52583	human	kcytes	52583_6	52583_6	47127	chr3	+	134547334	134547472	134546148	134546288	134549061	134549176	52,31	53,77	80,45	41,11	287	149	4.23218e-05	0.00121065	0.337,0.173	0.503,0.68	-0.337	TRUE	0.507	97.5	4
SELENOF	ENSG00000183291.18	52672	human	HEK293T	52672_3	52672_3	117250	chr1	-	86868052	86868092	86862444	86863605	86880661	86880725	763,583	109,89	373,381	218,239	115	75	0	0	0.82,0.81	0.527,0.51	0.296	FALSE	0.31	688.75	4
SELENOF	ENSG00000183291.18	52672	human	hepg2	52672_3	52672_3	102787	chr1	-	86868052	86868092	86862444	86863605	86880661	86880725	199,413	29,68	157,143	71,63	139	99	7.59972e-09	1.69918e-06	0.83,0.812	0.612,0.618	0.206	FALSE	0.218	285.75	4
SELENOF	ENSG00000183291.18	52672	human	k562	52672_3	52672_3	120913	chr1	-	86868052	86868092	86862444	86863605	86880661	86880725	433,386	35,36	185,178	175,155	139	99	0	0	0.898,0.884	0.43,0.45	0.451	FALSE	0.468	395.75	4
SELENOF	ENSG00000183291.18	52672	human	kcytes	52672_3	52672_3	129841	chr1	-	86868052	86868092	86862444	86863605	86880661	86880725	211,226	48,38	172,148	223,165	189	149	0	0	0.776,0.824	0.378,0.414	0.404	FALSE	0.446	307.75	4
MOSMO	ENSG00000185716.12	53371	human	HEK293T	53371_2	53371_2	104441	chr16	+	22085824	22086012	22085643	22085750	22087056	22087534	1,1	34,32	29,36	11,8	263	75	0	0	0.008,0.009	0.429,0.562	-0.487	TRUE	0.554	38	4
MOSMO	ENSG00000185716.12	53371	human	hepg2	53371_2	53371_2	92471	chr16	+	22085824	22086012	22085643	22085750	22087056	22087534	1,1	38,105	19,16	18,18	287	99	0	0	0.009,0.003	0.267,0.235	-0.245	TRUE	0.264	54	4
MOSMO	ENSG00000185716.12	53371	human	k562	53371_2	53371_2	105962	chr16	+	22085824	22086012	22085643	22085750	22087056	22087534	0,0	18,19	25,13	22,12	287	99	1.22854e-11	5.71205e-09	0.0,0.0	0.282,0.272	-0.277	TRUE	0.282	27.25	4
MOSMO	ENSG00000185716.12	53371	human	kcytes	53371_2	53371_2	111769	chr16	+	22085824	22086012	22085643	22085750	22087056	22087534	0,0	21,37	9,17	1,10	337	149	6.41898e-12	1.29314e-09	0.0,0.0	0.799,0.429	-0.614	TRUE	0.799	23.75	4
ARAP1	ENSG00000186635.15	53648	human	HEK293T	53648_1	53648_1	49909	chr11	-	72692752	72692785	72688454	72688537	72693324	72693470	41,47	77,107	54,89	11,16	108	75	0	0	0.27,0.234	0.773,0.794	-0.532	TRUE	0.56	110.5	4
ARAP1	ENSG00000186635.15	53648	human	hepg2	53648_1	53648_1	44411	chr11	-	72692752	72692785	72688454	72688537	72693324	72693470	3,5	133,231	15,11	76,57	132	99	1.31633e-08	2.73238e-06	0.017,0.016	0.129,0.126	-0.111	TRUE	0.113	132.75	4
ARAP1	ENSG00000186635.15	53648	human	kcytes	53648_1	53648_1	52497	chr11	-	72692752	72692785	72688454	72688537	72693324	72693470	112,84	188,176	150,121	18,24	182	149	0	0	0.328,0.281	0.872,0.805	-0.534	TRUE	0.591	218.25	4
Arap1	ENSMUSG00000032812.18	53648	mouse	thymocytes	53648_1	53648_13	7808	chr7	+	101404932	101404965	101404279	101404425	101408046	101408129	10,18	4,3	17,8	0,0	82	49	2.87176e-05	0.00282369	0.599,0.782	1.0,1.0	-0.309	TRUE	0.401	15	4
RILPL1	ENSG00000188026.13	54202	human	HEK293T	54202_3	54202_3	140197	chr12	-	123472883	123473027	123472166	123472682	123484179	123484272	18,11	56,42	38,25	15,18	219	75	2.65602e-08	5.1472e-06	0.099,0.082	0.465,0.322	-0.303	FALSE	0.383	55.75	4
RILPL1	ENSG00000188026.13	54202	human	hepg2	54202_3	54202_3	121539	chr12	-	123472883	123473027	123472166	123472682	123484179	123484272	5,7	24,55	18,26	10,14	243	99	1.89956e-11	9.73732e-09	0.078,0.049	0.423,0.431	-0.363	FALSE	0.382	39.75	4
RILPL1	ENSG00000188026.13	54202	human	k562	54202_3	54202_3	148032	chr12	-	123472883	123473027	123472166	123472682	123484179	123484272	7,15	32,43	17,22	22,29	243	99	0.00319309	0.0608676	0.082,0.124	0.239,0.236	-0.134	FALSE	0.157	46.75	4
RILPL1	ENSG00000188026.13	54202	human	kcytes	54202_3	54202_3	161717	chr12	-	123472883	123473027	123472166	123472682	123484179	123484272	1,7	71,53	29,40	29,36	293	149	0	0	0.007,0.063	0.337,0.361	-0.314	FALSE	0.354	66.5	4
RILPL1	ENSG00000188026.13	54202	human	HEK293T	54202_4	54202_4	140199	chr12	-	123484814	123484996	123484179	123484272	123485632	123485805	22,23	82,70	43,39	31,24	257	75	2.30539e-10	8.05363e-08	0.073,0.087	0.288,0.322	-0.225	FALSE	0.249	68.75	4
RILPL1	ENSG00000188026.13	54202	human	hepg2	54202_4	54202_4	121541	chr12	-	123484814	123484996	123484179	123484272	123485632	123485805	0,2	15,42	6,3	12,1	281	99	0.000137002	0.00652937	0.0,0.017	0.15,0.514	-0.324	FALSE	0.514	18.25	4
RILPL1	ENSG00000188026.13	54202	human	k562	54202_4	54202_4	148034	chr12	-	123484814	123484996	123484179	123484272	123485632	123485805	8,2	71,55	5,15	33,20	281	99	0.000428424	0.0142708	0.038,0.013	0.051,0.209	-0.105	FALSE	0.196	49.5	4
RILPL1	ENSG00000188026.13	54202	human	kcytes	54202_4	54202_4	161719	chr12	-	123484814	123484996	123484179	123484272	123485632	123485805	0,0	74,89	6,12	38,33	331	149	2.41308e-08	2.0981e-06	0.0,0.0	0.066,0.141	-0.103	FALSE	0.141	63	4
SRSF10	ENSG00000188529.15	54382	human	HEK293T	54382_1	54382_1	115773	chr1	-	23971337	23971439	23967300	23967723	23971572	23971623	718,542	146,127	765,954	70,94	177	75	9.91968e-09	2.15432e-06	0.676,0.644	0.822,0.811	-0.156	TRUE	0.178	740.25	4
SRSF10	ENSG00000188529.15	54382	human	hepg2	54382_1	54382_1	101401	chr1	-	23971337	23971439	23967300	23967723	23971572	23971623	213,478	112,168	250,211	59,43	201	99	0.000400248	0.014745	0.484,0.584	0.676,0.707	-0.157	TRUE	0.223	366	4
SRSF10	ENSG00000188529.15	54382	human	k562	54382_1	54382_1	119176	chr1	-	23971337	23971439	23967300	23967723	23971572	23971623	1188,1034	194,186	1101,1006	110,81	201	99	2.41389e-06	0.000222667	0.751,0.732	0.831,0.859	-0.103	TRUE	0.127	1197.25	4
SRSF10	ENSG00000188529.15	54382	human	kcytes	54382_1	54382_1	127901	chr1	-	23971337	23971439	23967300	23967723	23971572	23971623	212,166	248,231	211,190	105,65	251	149	2.83569e-11	4.97318e-09	0.337,0.299	0.544,0.634	-0.271	TRUE	0.335	357	4
UROS	ENSG00000188690.15	54425	human	HEK293T	54425_6	54425_6	43824	chr10	-	125794021	125794388	125789282	125789363	125794879	125794978	99,108	9,21	173,260	11,8	442	75	0.00242103	0.0476701	0.651,0.466	0.727,0.847	-0.228	TRUE	0.381	67.25	4
UROS	ENSG00000188690.15	54425	human	hepg2	54425_6	54425_6	38924	chr10	-	125794021	125794388	125789282	125789363	125794879	125794978	42,51	2,8	68,48	0,0	466	99	2.72118e-06	0.000279322	0.817,0.575	1.0,1.0	-0.304	TRUE	0.425	16	4
UROS	ENSG00000188690.15	54425	human	kcytes	54425_6	54425_6	46105	chr10	-	125794021	125794388	125789282	125789363	125794879	125794978	81,83	12,35	197,181	9,5	516	149	1.55359e-06	7.71419e-05	0.661,0.406	0.863,0.913	-0.354	TRUE	0.507	67.5	4
UROS	ENSG00000188690.15	54425	human	lncap	54425_6	54425_6	35683	chr10	-	125794021	125794388	125789282	125789363	125794879	125794978	159,123	8,3	193,200	1,2	416	49	0.00236438	0.0924937	0.701,0.828	0.958,0.922	-0.175	TRUE	0.257	18.5	4
ZNF33A	ENSG00000189180.16	54567	human	HEK293T	54567_1	54567_1	68739	chr10	+	38054374	38054511	38017290	38017386	38064087	38065088	71,59	2,0	17,32	5,2	212	75	0.00100432	0.0254979	0.926,1.0	0.546,0.85	0.265	FALSE	0.454	34.75	4
ZNF33A	ENSG00000189180.16	54567	human	hepg2	54567_1	54567_1	61662	chr10	+	38054374	38054511	38017290	38017386	38064087	38065088	54,108	0,2	35,38	8,7	236	99	1.88943e-07	2.87755e-05	1.0,0.958	0.647,0.695	0.308	FALSE	0.353	43.75	4
ZNF33A	ENSG00000189180.16	54567	human	k562	54567_1	54567_1	69299	chr10	+	38054374	38054511	38017290	38017386	38064087	38065088	115,122	2,2	40,44	8,9	236	99	2.15269e-07	2.83798e-05	0.96,0.962	0.677,0.672	0.286	FALSE	0.29	73.75	4
ZNF33A	ENSG00000189180.16	54567	human	kcytes	54567_1	54567_1	72163	chr10	+	38054374	38054511	38017290	38017386	38064087	38065088	39,41	0,0	30,28	9,12	286	149	2.11461e-10	3.1525e-08	1.0,1.0	0.635,0.549	0.408	FALSE	0.451	39.75	4
ZNF33A	ENSG00000189180.16	54567	human	HEK293T	54567_2	54567_2	129246	chr10	+	38054374	38054479	38017290	38017386	38064087	38065088	55,42	2,0	13,22	5,2	180	75	0.000878023	0.0231148	0.92,1.0	0.52,0.821	0.289	FALSE	0.48	35.25	4
ZNF33A	ENSG00000189180.16	54567	human	hepg2	54567_2	54567_2	112877	chr10	+	38054374	38054479	38017290	38017386	38064087	38065088	30,65	0,2	27,37	8,7	204	99	8.4837e-06	0.000706055	1.0,0.94	0.621,0.72	0.299	FALSE	0.379	44	4
ZNF33A	ENSG00000189180.16	54567	human	k562	54567_2	54567_2	134606	chr10	+	38054374	38054479	38017290	38017386	38064087	38065088	99,104	2,2	35,37	8,9	204	99	2.49381e-07	3.24934e-05	0.96,0.962	0.68,0.666	0.288	FALSE	0.296	74	4
ZNF33A	ENSG00000189180.16	54567	human	kcytes	54567_2	54567_2	146117	chr10	+	38054374	38054479	38017290	38017386	38064087	38065088	43,39	0,0	40,21	9,12	254	149	2.47568e-09	2.80284e-07	1.0,1.0	0.723,0.507	0.385	FALSE	0.493	41	4
CD47	ENSG00000196776.17	54948	human	HEK293T	54948_1	54948_1	23291	chr3	-	108051938	108051970	108043090	108047292	108057476	108057569	273,268	48,32	135,130	74,88	107	75	3.55271e-15	2.85829e-12	0.799,0.854	0.561,0.509	0.291	TRUE	0.345	262	4
CD47	ENSG00000196776.17	54948	human	bjFibro	54948_1	54948_1	16797	chr3	-	108051938	108051970	108043090	108047292	108057476	108057569	393,522	28,35	198,249	26,50	81	49	1.94283e-05	0.00190783	0.895,0.9	0.822,0.751	0.111	TRUE	0.149	375.25	4
CD47	ENSG00000196776.17	54948	human	k562	54948_1	54948_1	23408	chr3	-	108051938	108051970	108043090	108047292	108057476	108057569	84,61	29,22	72,60	45,44	131	99	0.00460987	0.078545	0.686,0.677	0.547,0.508	0.154	TRUE	0.178	104.25	4
CD47	ENSG00000196776.17	54948	human	kcytes	54948_1	54948_1	24561	chr3	-	108051938	108051970	108043090	108047292	108057476	108057569	151,172	18,16	61,56	30,41	181	149	1.22771e-11	2.318e-09	0.874,0.898	0.626,0.529	0.308	TRUE	0.369	136.25	4
SRC	ENSG00000197122.13	55073	human	HEK293T	55073_2	55073_2	99264	chr20	+	37384980	37385354	37384322	37384403	37386074	37386174	0,1	47,30	53,49	1,3	449	75	0	0	0.0,0.006	0.899,0.732	-0.812	FALSE	0.899	46	4
SRC	ENSG00000197122.13	55073	human	hepg2	55073_2	55073_2	88346	chr20	+	37384980	37385354	37384322	37384403	37386074	37386174	1,0	55,64	35,34	8,7	473	99	0	0	0.004,0.0	0.478,0.504	-0.489	FALSE	0.504	51	4
SRC	ENSG00000197122.13	55073	human	kcytes	55073_2	55073_2	104493	chr20	+	37384980	37385354	37384322	37384403	37386074	37386174	0,0	173,212	279,256	6,8	523	149	0	0	0.0,0.0	0.93,0.901	-0.915	FALSE	0.93	233.5	4
SRC	ENSG00000197122.13	55073	human	lncap	55073_2	55073_2	80575	chr20	+	37384980	37385354	37384322	37384403	37386074	37386174	0,0	18,15	18,10	4,2	423	49	1.58207e-13	2.80651e-10	0.0,0.0	0.343,0.367	-0.355	FALSE	0.367	16.75	4
SRC	ENSG00000197122.13	55073	human	HEK293T	55073_4	55073_4	99266	chr20	+	37385113	37385354	37384322	37384403	37386074	37386174	0,0	47,30	7,5	1,3	316	75	8.94112e-09	1.98648e-06	0.0,0.0	0.624,0.283	-0.454	FALSE	0.624	23.25	4
SRC	ENSG00000197122.13	55073	human	hepg2	55073_4	55073_4	88348	chr20	+	37385113	37385354	37384322	37384403	37386074	37386174	1,0	55,64	20,4	8,7	340	99	3.23124e-11	1.57932e-08	0.005,0.0	0.421,0.143	-0.279	FALSE	0.421	39.75	4
SRC	ENSG00000197122.13	55073	human	kcytes	55073_4	55073_4	104495	chr20	+	37385113	37385354	37384322	37384403	37386074	37386174	0,0	173,212	48,24	6,8	390	149	0	0	0.0,0.0	0.753,0.534	-0.643	FALSE	0.753	117.75	4
SRC	ENSG00000197122.13	55073	human	lncap	55073_4	55073_4	80576	chr20	+	37385113	37385354	37384322	37384403	37386074	37386174	0,0	18,15	3,3	4,2	290	49	0.00251182	0.0957703	0.0,0.0	0.112,0.202	-0.157	FALSE	0.202	11.25	4
SPG7	ENSG00000197912.16	55398	human	HEK293T	55398_1	55398_1	24910	chr16	+	89536764	89536948	89532462	89532636	89544647	89544772	59,45	32,44	119,81	35,24	259	75	0.000383202	0.0126384	0.348,0.228	0.496,0.494	-0.207	TRUE	0.268	69.75	4
SPG7	ENSG00000197912.16	55398	human	bjFibro	55398_1	55398_1	17990	chr16	+	89536764	89536948	89532462	89532636	89544647	89544772	3,2	15,14	6,6	5,8	233	49	0.00403953	0.0897743	0.04,0.029	0.202,0.136	-0.135	TRUE	0.173	11.5	4
SPG7	ENSG00000197912.16	55398	human	hepg2	55398_1	55398_1	21905	chr16	+	89536764	89536948	89532462	89532636	89544647	89544772	60,102	77,141	141,84	57,37	283	99	5.02667e-10	1.72482e-07	0.214,0.202	0.464,0.443	-0.245	TRUE	0.262	120.5	4
SPG7	ENSG00000197912.16	55398	human	k562	55398_1	55398_1	24967	chr16	+	89536764	89536948	89532462	89532636	89544647	89544772	18,21	57,66	42,33	47,45	283	99	0.000194724	0.00784047	0.099,0.1	0.238,0.204	-0.121	TRUE	0.139	66.25	4
MDM4	ENSG00000198625.14	55697	human	HEK293T	55697_1	55697_1	24315	chr1	+	204537429	204537497	204532190	204532246	204538208	204538308	18,15	17,13	3,2	24,18	143	75	5.11359e-07	6.43434e-05	0.357,0.377	0.062,0.055	0.308	TRUE	0.322	27.5	4
MDM4	ENSG00000198625.14	55697	human	kcytes	55697_1	55697_1	25567	chr1	+	204537429	204537497	204532190	204532246	204538208	204538308	9,19	2,12	6,9	26,24	217	149	6.09135e-05	0.00162909	0.755,0.521	0.137,0.205	0.467	TRUE	0.618	26.75	4
Mdm4	ENSMUSG00000054387.13	55697	mouse	actb_d1	55697_1	55697_7	27952	chr1	-	133004653	133004721	133003790	133003890	133009136	133009192	490,528,641	52,119,122	234,187,175	225,230,200	217	149	0	0	0.866,0.753,0.783	0.417,0.358,0.375	0.417	TRUE	0.508	527.167	4
Mdm4	ENSMUSG00000054387.13	55697	mouse	fetalLiv	55697_1	55697_7	24292	chr1	-	133004653	133004721	133003790	133003890	133009136	133009192	250,163,299	39,11,17	205,238,248	93,78,101	117	49	6.23945e-14	2.76193e-11	0.729,0.861,0.88	0.48,0.561,0.507	0.307	TRUE	0.4	205	4
SREBF2	ENSG00000198911.12	55865	human	HEK293T	55865_1	55865_1	1890	chr22	+	41878658	41878758	41877941	41878123	41880715	41880992	24,26	116,100	26,38	36,42	175	75	4.26978e-07	5.503e-05	0.081,0.1	0.236,0.279	-0.167	FALSE	0.198	97.25	4
SREBF2	ENSG00000198911.12	55865	human	hepg2	55865_1	55865_1	1635	chr22	+	41878658	41878758	41877941	41878123	41880715	41880992	12,26	55,122	24,21	21,25	199	99	2.39912e-07	3.55087e-05	0.098,0.096	0.362,0.295	-0.232	FALSE	0.266	75.75	4
SREBF2	ENSG00000198911.12	55865	human	k562	55865_1	55865_1	1839	chr22	+	41878658	41878758	41877941	41878123	41880715	41880992	39,35	51,46	52,37	2,26	199	99	0.00368013	0.0672688	0.276,0.275	0.928,0.415	-0.396	FALSE	0.653	70.5	4
SREBF2	ENSG00000198911.12	55865	human	kcytes	55865_1	55865_1	1905	chr22	+	41878658	41878758	41877941	41878123	41880715	41880992	15,7	525,506	72,48	250,218	249	149	0	0	0.017,0.008	0.147,0.116	-0.119	FALSE	0.139	410.25	4
NUP62	ENSG00000213024.13	61378	human	bjFibro	61378_10	61378_10	56775	chr19	-	49927693	49927815	49906824	49909884	49929325	49929465	60,43	9,9	35,34	1,2	171	49	0.00373972	0.0858215	0.656,0.578	0.909,0.83	-0.252	FALSE	0.331	22.5	4
NUP62	ENSG00000213024.13	61378	human	k562	61378_10	61378_10	77338	chr19	-	49927693	49927815	49906824	49909884	49929325	49929465	376,316	230,245	543,537	171,179	221	99	9.4361e-09	1.89026e-06	0.423,0.366	0.587,0.573	-0.185	FALSE	0.221	562.25	4
NUP62	ENSG00000213024.13	61378	human	kcytes	61378_10	61378_10	80189	chr19	-	49927693	49927815	49906824	49909884	49929325	49929465	195,209	77,129	238,225	49,68	271	149	0.000735403	0.0114578	0.582,0.471	0.728,0.645	-0.16	FALSE	0.257	297.25	4
NUP62	ENSG00000213024.13	61378	human	lncap	61378_10	61378_10	62670	chr19	-	49927693	49927815	49906824	49909884	49929325	49929465	255,194	32,21	282,275	14,7	171	49	1.79881e-05	0.00311717	0.695,0.726	0.852,0.918	-0.175	FALSE	0.223	140	4
CCDC18-AS1	ENSG00000223745.8	64304	human	HEK293T	64304_3	64304_3	116803	chr1	-	93333342	93333463	93325768	93325895	93337376	93339274	13,8	2,4	19,41	0,0	196	75	3.13567e-06	0.000285107	0.713,0.434	1.0,1.0	-0.426	FALSE	0.566	21.75	4
CCDC18-AS1	ENSG00000223745.8	64304	human	hepg2	64304_3	64304_3	102324	chr1	-	93333342	93333463	93325768	93325895	93337376	93339274	2,3	10,16	25,19	8,6	220	99	4.48669e-09	1.09014e-06	0.083,0.078	0.584,0.588	-0.505	FALSE	0.51	22.25	4
CCDC18-AS1	ENSG00000223745.8	64304	human	k562	64304_3	64304_3	120324	chr1	-	93333342	93333463	93325768	93325895	93337376	93339274	11,5	8,15	59,80	21,14	220	99	0.000256221	0.00964944	0.382,0.13	0.558,0.72	-0.383	FALSE	0.59	53.25	4
CCDC18-AS1	ENSG00000223745.8	64304	human	kcytes	64304_3	64304_3	129350	chr1	-	93333342	93333463	93325768	93325895	93337376	93339274	1,5	5,19	31,35	21,13	270	149	5.49627e-06	0.000223423	0.099,0.127	0.449,0.598	-0.41	FALSE	0.499	32.5	4
ZNF350	ENSG00000256683.7	83725	human	HEK293T	83725_1	83725_1	99872	chr19	-	51974677	51974925	51974345	51974531	51986769	51986856	4,0	27,27	21,11	27,25	323	75	1.53623e-06	0.000160419	0.033,0.0	0.153,0.093	-0.106	FALSE	0.153	32.75	4
ZNF350	ENSG00000256683.7	83725	human	bjFibro	83725_1	83725_1	72983	chr19	-	51974677	51974925	51974345	51974531	51986769	51986856	8,6	10,24	9,35	9,7	297	49	0.00111849	0.0383691	0.117,0.04	0.142,0.452	-0.218	FALSE	0.412	17.25	4
ZNF350	ENSG00000256683.7	83725	human	kcytes	83725_1	83725_1	105313	chr19	-	51974677	51974925	51974345	51974531	51986769	51986856	0,2	12,6	12,27	20,13	397	149	2.85577e-05	0.000876721	0.0,0.111	0.184,0.438	-0.256	FALSE	0.438	21.5	4
ZNF350	ENSG00000256683.7	83725	human	lncap	83725_1	83725_1	80901	chr19	-	51974677	51974925	51974345	51974531	51986769	51986856	44,21	37,34	54,84	30,31	297	49	0.000347475	0.0274599	0.164,0.092	0.229,0.309	-0.141	FALSE	0.217	46.75	4
STRADA	ENSG00000266173.7	88888	human	HEK293T	88888_1	88888_1	9487	chr17	-	63726637	63726695	63714005	63714108	63728333	63728384	23,22	18,41	4,12	35,27	133	75	0.0047975	0.0767303	0.419,0.232	0.061,0.2	0.195	TRUE	0.358	45.5	4
STRADA	ENSG00000266173.7	88888	human	kcytes	88888_1	88888_1	10134	chr17	-	63726637	63726695	63714005	63714108	63728333	63728384	19,22	29,29	12,9	44,46	207	149	0.000492591	0.00845732	0.32,0.353	0.164,0.123	0.193	TRUE	0.23	52.5	4
Strada	ENSMUSG00000069631.14	88888	mouse	actb_d1	88888_1	88888_5	41961	chr11	-	106184561	106184619	106173678	106173781	106187100	106187180	8,8,21	30,46,41	0,0,0	24,39,12	207	149	4.22923e-10	3.00397e-08	0.161,0.111,0.269	0.0,0.0,0.0	0.18	TRUE	0.269	37.8333	4
Strada	ENSMUSG00000069631.14	88888	mouse	fetalLiv	88888_1	88888_5	36513	chr11	-	106184561	106184619	106173678	106173781	106187100	106187180	52,46,55	37,48,32	17,20,25	30,21,35	107	49	0.0100185	0.0937511	0.392,0.305,0.44	0.206,0.304,0.246	0.127	TRUE	0.234	62.8333	4
ENSG00000267048	ENSG00000267048.1	89322	human	HEK293T	89322_1	89322_1	104959	chr16	+	89906845	89907322	89906156	89906284	89910590	89910663	75,97	1,0	88,82	5,1	552	75	0.00226945	0.0454497	0.911,1.0	0.705,0.918	0.144	FALSE	0.295	87.25	4
ENSG00000267048	ENSG00000267048.1	89322	human	hepg2	89322_1	89322_1	92909	chr16	+	89906845	89907322	89906156	89906284	89910590	89910663	146,262	4,2	136,108	9,7	576	99	0.000809312	0.0242126	0.863,0.957	0.722,0.726	0.186	FALSE	0.235	168.5	4
ENSG00000267048	ENSG00000267048.1	89322	human	k562	89322_1	89322_1	106490	chr16	+	89906845	89907322	89906156	89906284	89910590	89910663	92,85	0,0	85,93	3,4	576	99	0.000198173	0.00794815	1.0,1.0	0.83,0.8	0.185	FALSE	0.2	90.5	4
ENSG00000267048	ENSG00000267048.1	89322	human	lncap	89322_1	89322_1	83224	chr16	+	89906845	89907322	89906156	89906284	89910590	89910663	179,144	5,3	153,173	11,19	526	49	0.000495009	0.0344006	0.769,0.817	0.564,0.459	0.281	FALSE	0.358	171.75	4
ENSG00000267048	ENSG00000267048.1	89322	human	HEK293T	89322_2	89322_2	104960	chr16	+	89906848	89907322	89906156	89906284	89910590	89910663	72,99	1,0	86,83	5,1	549	75	0.00231824	0.0462077	0.908,1.0	0.701,0.919	0.144	FALSE	0.299	86.75	4
ENSG00000267048	ENSG00000267048.1	89322	human	hepg2	89322_2	89322_2	92910	chr16	+	89906848	89907322	89906156	89906284	89910590	89910663	143,263	4,2	130,108	9,7	573	99	0.000702528	0.0219473	0.861,0.958	0.714,0.727	0.189	FALSE	0.244	166.5	4
ENSG00000267048	ENSG00000267048.1	89322	human	k562	89322_2	89322_2	106491	chr16	+	89906848	89907322	89906156	89906284	89910590	89910663	90,85	0,0	83,96	3,4	573	99	0.000209331	0.00828393	1.0,1.0	0.827,0.806	0.183	FALSE	0.194	90.25	4
ENSG00000267048	ENSG00000267048.1	89322	human	lncap	89322_2	89322_2	83225	chr16	+	89906848	89907322	89906156	89906284	89910590	89910663	179,145	5,3	151,173	11,19	523	49	0.000433263	0.0316771	0.77,0.819	0.563,0.46	0.283	FALSE	0.359	171.5	4
SYNRG	ENSG00000275066.5	93681	human	HEK293T	93681_1	93681_1	32328	chr17	-	37579131	37579434	37577379	37577613	37584647	37584759	89,65	29,28	82,163	4,12	378	75	2.18333e-09	5.87005e-07	0.378,0.315	0.803,0.729	-0.419	TRUE	0.488	47.75	4
SYNRG	ENSG00000275066.5	93681	human	k562	93681_1	93681_1	32632	chr17	-	37579131	37579434	37577379	37577613	37584647	37584759	222,187	14,14	231,234	4,8	402	99	0.00356413	0.065787	0.796,0.767	0.934,0.878	-0.124	TRUE	0.167	107.25	4
SYNRG	ENSG00000275066.5	93681	human	kcytes	93681_1	93681_1	34266	chr17	-	37579131	37579434	37577379	37577613	37584647	37584759	60,108	17,23	444,315	8,13	452	149	1.85185e-13	4.91004e-11	0.538,0.608	0.948,0.889	-0.346	TRUE	0.41	163.25	4
Synrg	ENSMUSG00000034940.15	93681	mouse	fetalLiv	93681_1	93681_6	36001	chr11	+	83985248	83985551	83982195	83982307	83986813	83986851	269,126,316	37,10,22	571,475,460	14,11,8	352	49	4.78075e-09	6.56477e-07	0.503,0.637,0.667	0.85,0.857,0.889	-0.263	TRUE	0.386	114.833	4
ENSG00000284634	ENSG00000284634.1	98648	human	HEK293T	98648_1	98648_1	79575	chr12	+	9656567	9656649	9655872	9655979	9656920	9657302	18,16	10,9	34,28	0,1	157	75	1.27944e-09	3.69227e-07	0.462,0.459	1.0,0.93	-0.505	FALSE	0.541	28	4
ENSG00000284634	ENSG00000284634.1	98648	human	bjFibro	98648_1	98648_1	59206	chr12	+	9656567	9656649	9655872	9655979	9656920	9657302	8,12	5,4	14,13	0,0	131	49	8.35587e-08	2.23054e-05	0.374,0.529	1.0,1.0	-0.548	FALSE	0.626	10.25	4
ENSG00000284634	ENSG00000284634.1	98648	human	hepg2	98648_1	98648_1	71396	chr12	+	9656567	9656649	9655872	9655979	9656920	9657302	12,22	6,16	20,18	0,2	181	99	3.99503e-06	0.000383535	0.522,0.429	1.0,0.831	-0.44	FALSE	0.571	24	4
ENSG00000284634	ENSG00000284634.1	98648	human	kcytes	98648_1	98648_1	83382	chr12	+	9656567	9656649	9655872	9655979	9656920	9657302	9,6	11,9	7,9	0,1	231	149	7.41753e-07	4.10087e-05	0.345,0.301	1.0,0.853	-0.604	FALSE	0.699	13	4
CASTOR3P	ENSG00000291122.1	103710	human	HEK293T	103710_3	103710_3	119730	chr7	-	100218521	100218830	100213046	100213133	100222596	100222720	1,3	4,9	9,8	2,4	384	75	0.000581094	0.0171469	0.047,0.061	0.468,0.281	-0.321	FALSE	0.421	10	3
CASTOR3P	ENSG00000291122.1	103710	human	k562	103710_3	103710_3	123611	chr7	-	100218521	100218830	100213046	100213133	100222596	100222720	0,0	12,5	8,4	13,10	408	99	0.000155731	0.00662705	0.0,0.0	0.13,0.088	-0.109	FALSE	0.13	13	3
CASTOR3P	ENSG00000291122.1	103710	human	kcytes	103710_3	103710_3	133220	chr7	-	100218521	100218830	100213046	100213133	100222596	100222720	0,0	7,9	11,11	19,8	458	149	2.23438e-06	0.000105225	0.0,0.0	0.158,0.309	-0.233	FALSE	0.309	16.25	3
ENSG00000291203	ENSG00000291203.1	103788	human	HEK293T	103788_1	103788_1	49649	chr4	+	119497810	119497903	119494425	119494523	119512350	119512464	23,56	8,0	36,45	0,1	168	75	0.00246784	0.0481768	0.562,1.0	1.0,0.953	-0.195	FALSE	0.438	38.25	3
ENSG00000291203	ENSG00000291203.1	103788	human	hepg2	103788_1	103788_1	44177	chr4	+	119497810	119497903	119494425	119494523	119512350	119512464	31,94	11,13	52,59	0,0	192	99	1.03224e-08	2.24232e-06	0.592,0.789	1.0,1.0	-0.309	FALSE	0.408	65	3
ENSG00000291203	ENSG00000291203.1	103788	human	k562	103788_1	103788_1	49977	chr4	+	119497810	119497903	119494425	119494523	119512350	119512464	37,32	9,17	59,39	2,3	192	99	2.00142e-05	0.00129214	0.679,0.493	0.938,0.87	-0.318	FALSE	0.445	49	3
5530601H04Rik	ENSMUSG00000087174.7	10396	mouse	actb_d1	10396_1	10396_1	527	chrX	-	105042603	105042817	105038816	105039812	105044001	105044111	14,20,29	26,18,20	119,118,73	17,16,3	363	149	7.01328e-13	6.7942e-11	0.181,0.313,0.373	0.742,0.752,0.909	-0.512	FALSE	0.728	40.6667	3	Alt spliced in all mouse datasets but not in any human dataset
5530601H04Rik	ENSMUSG00000087174.7	10396	mouse	fetalLiv	10396_1	10396_1	461	chrX	-	105042603	105042817	105038816	105039812	105044001	105044111	105,108,96	58,22,25	152,273,199	15,18,15	263	49	3.77534e-08	3.8038e-06	0.252,0.478,0.417	0.654,0.739,0.712	-0.319	FALSE	0.487	51.6667	3	Alt spliced in all mouse datasets but not in any human dataset
5530601H04Rik	ENSMUSG00000087174.7	10396	mouse	thymocytes	10396_1	10396_1	374	chrX	-	105042603	105042817	105038816	105039812	105044001	105044111	59,29	11,13	82,34	1,3	263	49	0.000242227	0.0122122	0.5,0.294	0.939,0.679	-0.412	FALSE	0.645	10.25	3	Alt spliced in all mouse datasets but not in any human dataset
MYCBP2	ENSG00000005810.20	35743	human	kcytes	35743_7	35743_7	46050	chr13	-	77233155	77233263	77225434	77225554	77243058	77243160	52,79	3,2	66,66	16,7	257	149	0.000629463	0.0101851	0.909,0.958	0.705,0.845	0.159	TRUE	0.253	72.75	3
MYCBP2	ENSG00000005810.20	35743	human	lncap	35743_7	35743_7	35632	chr13	-	77233155	77233263	77225434	77225554	77243058	77243160	97,100	5,7	69,78	13,18	157	49	0.000255913	0.022346	0.858,0.817	0.624,0.575	0.238	TRUE	0.283	66.5	3
Mycbp2	ENSMUSG00000033004.15	35743	mouse	thymocytes	35743_7	35743_9	3730	chr14	-	103269357	103269465	103262701	103262821	103275788	103275890	96,66	11,2	55,92	1,0	157	49	6.5932e-05	0.00495102	0.731,0.911	0.945,1.0	-0.151	TRUE	0.269	32	3
LAMP2	ENSG00000005893.17	35749	human	bjFibro	35749_1	35749_1	21573	chrX	-	120439075	120439293	120431247	120431462	120441729	120441894	343,299	411,519	382,543	245,224	267	49	2.38143e-13	6.14514e-10	0.133,0.096	0.222,0.308	-0.151	TRUE	0.212	433.75	3
LAMP2	ENSG00000005893.17	35749	human	kcytes	35749_1	35749_1	31379	chrX	-	120439075	120439293	120431247	120431462	120441729	120441894	325,365	200,176	327,254	75,86	367	149	5.4028e-05	0.00147927	0.397,0.457	0.639,0.545	-0.165	TRUE	0.242	340.75	3
LAMP2	ENSG00000005893.17	35749	human	lncap	35749_1	35749_1	24105	chrX	-	120439075	120439293	120431247	120431462	120441729	120441894	948,687	136,102	1055,1028	88,109	267	49	0.00231491	0.0914588	0.561,0.553	0.688,0.634	-0.104	TRUE	0.135	318.5	3
TMEM132A	ENSG00000006118.15	35764	human	HEK293T	35764_4	35764_4	137467	chr11	+	60926578	60927070	60924462	60924733	60927203	60927418	109,76	78,68	107,131	39,33	567	75	2.75715e-06	0.000258663	0.156,0.129	0.266,0.344	-0.162	FALSE	0.215	70.5	3
TMEM132A	ENSG00000006118.15	35764	human	hepg2	35764_4	35764_4	119339	chr11	+	60926578	60927070	60924462	60924733	60927203	60927418	36,90	4,13	31,30	13,18	591	99	8.73645e-05	0.0046573	0.601,0.537	0.285,0.218	0.317	FALSE	0.383	14	3
TMEM132A	ENSG00000006118.15	35764	human	kcytes	35764_4	35764_4	157636	chr11	+	60926578	60927070	60924462	60924733	60927203	60927418	57,101	281,211	79,57	64,64	641	149	8.81947e-11	1.41033e-08	0.045,0.1	0.223,0.172	-0.125	FALSE	0.178	165.75	3
TNFRSF12A	ENSG00000006327.14	35771	human	hepg2	35771_2	35771_2	23869	chr16	+	3021214	3021319	3020367	3020491	3021554	3021689	8,16	0,0	22,26	3,2	204	99	0.00268074	0.0566101	1.0,1.0	0.781,0.863	0.178	FALSE	0.219	18.75	3
TNFRSF12A	ENSG00000006327.14	35771	human	k562	35771_2	35771_2	27247	chr16	+	3021214	3021319	3020367	3020491	3021554	3021689	39,52	1,0	16,36	3,2	204	99	0.0054465	0.0883878	0.95,1.0	0.721,0.897	0.166	FALSE	0.279	35	3
TNFRSF12A	ENSG00000006327.14	35771	human	kcytes	35771_2	35771_2	28611	chr16	+	3021214	3021319	3020367	3020491	3021554	3021689	5186,4924	65,50	1960,1423	150,132	254	149	0	0	0.979,0.983	0.885,0.863	0.107	FALSE	0.12	3471.25	3
FYN	ENSG00000010810.18	35919	human	HEK293T	35919_2	35919_2	29092	chr6	-	111700103	111700268	111699514	111699670	111702884	111703034	195,181	30,34	197,207	19,15	240	75	0.00286583	0.0531334	0.67,0.625	0.764,0.812	-0.141	TRUE	0.187	86.25	3
FYN	ENSG00000010810.18	35919	human	hepg2	35919_2	35919_2	25803	chr6	-	111700103	111700268	111699514	111699670	111702884	111703034	101,196	20,29	102,88	0,3	264	99	1.39168e-08	2.86054e-06	0.654,0.717	1.0,0.917	-0.273	TRUE	0.346	88.5	3
FYN	ENSG00000010810.18	35919	human	kcytes	35919_2	35919_2	30781	chr6	-	111700103	111700268	111699514	111699670	111702884	111703034	126,125	42,71	246,211	59,48	314	149	0.00473383	0.0469503	0.587,0.455	0.664,0.676	-0.149	TRUE	0.221	215	3
CLCN6	ENSG00000011021.23	35924	human	hepg2	35924_3	35924_3	43864	chr1	+	11828457	11828624	11828105	11828219	11829195	11829322	86,125	14,31	85,58	9,2	266	99	0.00399976	0.0747392	0.696,0.6	0.779,0.915	-0.199	TRUE	0.315	71	3
CLCN6	ENSG00000011021.23	35924	human	kcytes	35924_3	35924_3	51867	chr1	+	11828457	11828624	11828105	11828219	11829195	11829322	19,16	36,32	41,48	41,42	316	149	0.00542688	0.051843	0.199,0.191	0.32,0.35	-0.14	TRUE	0.159	65.5	3
Clcn6	ENSMUSG00000029016.13	35924	mouse	fetalLiv	35924_3	35924_10	9185	chr4	-	148017495	148017662	148016851	148016978	148017902	148018016	69,37,45	0,4,0	58,58,55	4,7,4	216	49	0.00664757	0.0684322	1.0,0.677,1.0	0.767,0.653,0.757	0.167	TRUE	0.347	22.6667	3
MAP4K3	ENSG00000011566.15	35952	human	HEK293T	35952_1	35952_1	33953	chr2	-	39307942	39308005	39299742	39299801	39309460	39309519	43,41	23,10	22,16	36,31	138	75	1.14285e-05	0.000824004	0.504,0.69	0.249,0.219	0.363	TRUE	0.471	55.5	3
MAP4K3	ENSG00000011566.15	35952	human	kcytes	35952_1	35952_1	35914	chr2	-	39307942	39308005	39299742	39299801	39309460	39309519	27,52	34,43	12,6	38,39	212	149	3.10406e-06	0.000138711	0.358,0.459	0.182,0.098	0.268	TRUE	0.361	62.75	3
Map4k3	ENSMUSG00000024242.15	35952	mouse	actb_d1	35952_1	35952_4	13777	chr17	-	80629285	80629348	80624055	80624114	80630414	80630473	16,9,15	15,9,16	2,4,0	12,17,14	212	149	7.46686e-07	3.09241e-05	0.428,0.413,0.397	0.105,0.142,0.0	0.33	TRUE	0.428	21.5	3
RWDD2A	ENSG00000013392.8	35981	human	hepg2	35981_1	35981_1	107259	chr6	+	83194986	83195271	83194311	83194652	83195594	83198935	4,11	21,42	12,7	13,5	384	99	0.00108744	0.0300523	0.047,0.063	0.192,0.265	-0.174	FALSE	0.218	28.75	3
RWDD2A	ENSG00000013392.8	35981	human	kcytes	35981_1	35981_1	137422	chr6	+	83194986	83195271	83194311	83194652	83195594	83198935	0,3	6,9	8,6	6,5	434	149	0.00138403	0.0185074	0.0,0.103	0.314,0.292	-0.252	FALSE	0.314	10.75	3
RWDD2A	ENSG00000013392.8	35981	human	lncap	35981_1	35981_1	92288	chr6	+	83194986	83195271	83194311	83194652	83195594	83198935	18,8	44,33	23,27	22,21	334	49	7.86436e-05	0.00978112	0.057,0.034	0.133,0.159	-0.101	FALSE	0.125	49	3
RWDD2A	ENSG00000013392.8	35981	human	hepg2	35981_2	35981_2	107260	chr6	+	83195179	83195271	83194311	83194652	83195594	83198935	3,13	21,42	13,10	13,5	191	99	0.00029465	0.011852	0.069,0.138	0.341,0.509	-0.322	FALSE	0.44	30	3
RWDD2A	ENSG00000013392.8	35981	human	kcytes	35981_2	35981_2	137423	chr6	+	83195179	83195271	83194311	83194652	83195594	83198935	2,1	6,9	11,5	6,5	241	149	0.000852303	0.0127883	0.171,0.064	0.531,0.382	-0.339	FALSE	0.467	11.25	3
RWDD2A	ENSG00000013392.8	35981	human	lncap	35981_2	35981_2	92290	chr6	+	83195179	83195271	83194311	83194652	83195594	83198935	16,7	44,33	22,26	22,21	141	49	3.32135e-05	0.00508009	0.112,0.069	0.258,0.301	-0.189	FALSE	0.232	47.75	3
RNH1	ENSG00000023191.17	36074	human	HEK293T	36074_3	36074_3	85969	chr11	-	504823	504996	502061	502249	507112	507195	277,310	45,50	227,241	69,69	248	75	0.000639962	0.0183387	0.651,0.652	0.499,0.514	0.145	FALSE	0.153	143.25	3
RNH1	ENSG00000023191.17	36074	human	hepg2	36074_3	36074_3	76933	chr11	-	504823	504996	502061	502249	507112	507195	96,222	41,95	63,58	81,52	272	99	9.5325e-07	0.000114811	0.46,0.46	0.221,0.289	0.205	FALSE	0.239	119	3
RNH1	ENSG00000023191.17	36074	human	lncap	36074_3	36074_3	70476	chr11	-	504823	504996	502061	502249	507112	507195	165,135	40,28	145,103	53,51	222	49	0.00223838	0.0895372	0.477,0.516	0.377,0.308	0.154	FALSE	0.208	75.75	3
IFT88	ENSG00000032742.18	36147	human	bjFibro	36147_1	36147_1	70288	chr13	+	20567669	20567997	20567165	20567256	20574379	20574475	16,20	21,21	21,23	5,5	377	49	6.12603e-05	0.00470016	0.09,0.11	0.353,0.374	-0.263	TRUE	0.284	19	3
IFT88	ENSG00000032742.18	36147	human	k562	36147_1	36147_1	95720	chr13	+	20567669	20567997	20567165	20567256	20574379	20574475	10,21	57,54	17,19	15,16	427	99	2.0383e-05	0.00131071	0.039,0.083	0.208,0.216	-0.151	TRUE	0.177	45.75	3
IFT88	ENSG00000032742.18	36147	human	kcytes	36147_1	36147_1	99172	chr13	+	20567669	20567997	20567165	20567256	20574379	20574475	9,2	7,32	16,14	13,12	477	149	0.007549	0.0665987	0.287,0.019	0.278,0.267	-0.12	TRUE	0.268	24.75	3
PEX3	ENSG00000034693.15	36165	human	HEK293T	36165_1	36165_1	68540	chr6	+	143485151	143485248	143479075	143479198	143489142	143490616	182,206	3,1	102,131	21,16	172	75	1.22062e-11	5.68548e-09	0.964,0.989	0.679,0.781	0.246	FALSE	0.31	153.5	3
PEX3	ENSG00000034693.15	36165	human	hepg2	36165_1	36165_1	61495	chr6	+	143485151	143485248	143479075	143479198	143489142	143490616	189,346	0,0	122,79	7,7	196	99	7.1039e-08	1.20525e-05	1.0,1.0	0.898,0.851	0.125	FALSE	0.149	187.5	3
PEX3	ENSG00000034693.15	36165	human	k562	36165_1	36165_1	69096	chr6	+	143485151	143485248	143479075	143479198	143489142	143490616	184,127	2,2	88,77	6,7	196	99	0.000319577	0.0114225	0.979,0.97	0.881,0.847	0.11	FALSE	0.132	122.75	3
ZZZ3	ENSG00000036549.13	36183	human	HEK293T	36183_2	36183_2	34886	chr1	-	77639448	77639602	77584516	77584655	77641383	77641446	48,46	0,1	46,57	8,1	229	75	0.000745984	0.0204922	1.0,0.938	0.653,0.949	0.168	TRUE	0.347	21.25	3
ZZZ3	ENSG00000036549.13	36183	human	k562	36183_2	36183_2	35250	chr1	-	77639448	77639602	77584516	77584655	77641383	77641446	54,51	0,0	44,33	5,4	253	99	8.28637e-06	0.000626647	1.0,1.0	0.775,0.763	0.231	TRUE	0.237	31	3
ZZZ3	ENSG00000036549.13	36183	human	kcytes	36183_2	36183_2	36881	chr1	-	77639448	77639602	77584516	77584655	77641383	77641446	63,92	1,2	61,56	13,8	303	149	2.4847e-06	0.000115513	0.969,0.958	0.698,0.775	0.227	TRUE	0.271	71.25	3
ZZZ3	ENSG00000036549.13	36183	human	HEK293T	36183_4	36183_4	34890	chr1	-	77641383	77641446	77584516	77584655	77641521	77641655	13,17	0,0	17,26	5,8	138	75	1.8191e-06	0.000182596	1.0,1.0	0.649,0.639	0.356	TRUE	0.361	21.5	3
ZZZ3	ENSG00000036549.13	36183	human	hepg2	36183_4	36183_4	31093	chr1	-	77641383	77641446	77584516	77584655	77641521	77641655	12,15	0,0	10,5	3,4	162	99	1.89543e-06	0.000207905	1.0,1.0	0.671,0.433	0.448	TRUE	0.567	12.25	3
ZZZ3	ENSG00000036549.13	36183	human	kcytes	36183_4	36183_4	36885	chr1	-	77641383	77641446	77584516	77584655	77641521	77641655	27,33	1,0	37,34	10,2	212	149	0.000187641	0.0039828	0.95,1.0	0.722,0.923	0.152	TRUE	0.278	36	3
JADE2	ENSG00000043143.22	36248	human	hepg2	36248_2	36248_2	18359	chr5	+	134576767	134577038	134573644	134573762	134578496	134579475	27,36	5,4	41,44	1,1	370	99	0.00186273	0.0438032	0.591,0.707	0.916,0.922	-0.27	TRUE	0.331	33.75	3
JADE2	ENSG00000043143.22	36248	human	k562	36248_2	36248_2	20874	chr5	+	134576767	134577038	134573644	134573762	134578496	134579475	40,42	12,5	62,51	4,2	370	99	0.00646989	0.0998881	0.471,0.692	0.806,0.872	-0.258	TRUE	0.401	39.5	3
JADE2	ENSG00000043143.22	36248	human	kcytes	36248_2	36248_2	21972	chr5	+	134576767	134577038	134573644	134573762	134578496	134579475	19,45	0,2	41,18	6,5	420	149	0.000905619	0.0133991	1.0,0.889	0.708,0.561	0.31	TRUE	0.439	29.25	3
ZNF800	ENSG00000048405.11	36293	human	hepg2	36293_1	36293_1	66047	chr7	-	127386059	127386155	127377185	127377329	127391496	127391615	23,35	1,7	21,6	1,0	195	99	0.00346005	0.067534	0.921,0.717	0.914,1.0	-0.138	FALSE	0.283	23.5	3
ZNF800	ENSG00000048405.11	36293	human	k562	36293_1	36293_1	74308	chr7	-	127386059	127386155	127377185	127377329	127391496	127391615	238,247	29,23	139,134	36,30	195	99	0.000249285	0.00944175	0.806,0.845	0.662,0.694	0.148	FALSE	0.183	217.25	3
ZNF800	ENSG00000048405.11	36293	human	kcytes	36293_1	36293_1	77335	chr7	-	127386059	127386155	127377185	127377329	127391496	127391615	82,105	0,1	195,160	44,19	245	149	2.89124e-11	5.05623e-09	1.0,0.985	0.729,0.837	0.21	FALSE	0.271	151.5	3
Vps13d	ENSMUSG00000020220.16	36300	mouse	actb_d1	36300_2	36300_2	54235	chr4	-	145079940	145080083	145075709	145075833	145081300	145081476	25,40,14	32,134,145	163,180,158	26,25,16	292	149	0	0	0.285,0.132,0.047	0.762,0.786,0.834	-0.639	TRUE	0.787	159.667	3	Alt spliced in all mouse datasets but not in any human dataset
Vps13d	ENSMUSG00000020220.16	36300	mouse	fetalLiv	36300_2	36300_2	46320	chr4	-	145079940	145080083	145075709	145075833	145081300	145081476	9,1,7	49,30,60	29,14,34	35,30,38	192	49	4.49188e-11	1.05013e-08	0.045,0.008,0.029	0.175,0.106,0.186	-0.128	TRUE	0.178	56	3	Alt spliced in all mouse datasets but not in any human dataset
Vps13d	ENSMUSG00000020220.16	36300	mouse	thymocytes	36300_2	36300_2	26923	chr4	-	145079940	145080083	145075709	145075833	145081300	145081476	1,0	41,40	14,13	0,14	192	49	3.50765e-06	0.000624257	0.006,0.0	1.0,0.192	-0.593	TRUE	1	30.75	3	Alt spliced in all mouse datasets but not in any human dataset
Vps13d	ENSMUSG00000020220.16	36300	mouse	actb_d1	36300_3	36300_3	54237	chr4	-	145079966	145080083	145075709	145075833	145081300	145081476	29,45,23	32,134,145	177,226,164	26,25,16	266	149	0	0	0.337,0.158,0.082	0.792,0.835,0.852	-0.634	TRUE	0.77	173.667	3	Alt spliced in all mouse datasets but not in any human dataset
Vps13d	ENSMUSG00000020220.16	36300	mouse	fetalLiv	36300_3	36300_3	46321	chr4	-	145079966	145080083	145075709	145075833	145081300	145081476	8,5,7	49,30,60	33,18,45	35,30,38	166	49	2.58271e-12	8.3311e-10	0.046,0.047,0.033	0.218,0.15,0.259	-0.167	TRUE	0.226	59.6667	3	Alt spliced in all mouse datasets but not in any human dataset
Vps13d	ENSMUSG00000020220.16	36300	mouse	thymocytes	36300_3	36300_3	26924	chr4	-	145079966	145080083	145075709	145075833	145081300	145081476	4,0	41,40	15,8	0,14	166	49	4.5542e-05	0.00391551	0.028,0.0	1.0,0.144	-0.558	TRUE	1	30.5	3	Alt spliced in all mouse datasets but not in any human dataset
Vps13d	ENSMUSG00000020220.16	36300	mouse	actb_d1	36300_4	36300_4	54239	chr4	-	145079991	145080083	145075709	145075833	145081300	145081476	25,38,13	32,134,145	162,172,154	26,25,16	241	149	0	0	0.326,0.149,0.053	0.794,0.81,0.856	-0.644	TRUE	0.803	157	3	Alt spliced in all mouse datasets but not in any human dataset
Vps13d	ENSMUSG00000020220.16	36300	mouse	fetalLiv	36300_4	36300_4	46322	chr4	-	145079991	145080083	145075709	145075833	145081300	145081476	4,1,11	49,30,60	26,15,32	35,30,38	141	49	6.5398e-11	1.47772e-08	0.028,0.011,0.06	0.205,0.148,0.226	-0.16	TRUE	0.215	55.1667	3	Alt spliced in all mouse datasets but not in any human dataset
Vps13d	ENSMUSG00000020220.16	36300	mouse	thymocytes	36300_4	36300_4	26925	chr4	-	145079991	145080083	145075709	145075833	145081300	145081476	0,2	41,40	12,7	0,14	141	49	2.064e-05	0.00217356	0.0,0.017	1.0,0.148	-0.566	TRUE	1	29	3	Alt spliced in all mouse datasets but not in any human dataset
R3HDM1	ENSG00000048991.17	36303	human	HEK293T	36303_4	36303_4	82146	chr2	+	135641535	135641790	135638895	135639122	135645378	135645527	132,125	52,43	75,97	83,84	330	75	2.45393e-07	3.47011e-05	0.366,0.398	0.17,0.208	0.193	TRUE	0.228	119	3
R3HDM1	ENSG00000048991.17	36303	human	hepg2	36303_4	36303_4	73630	chr2	+	135641535	135641790	135638895	135639122	135645378	135645527	45,96	39,58	10,16	18,23	354	99	0.00353272	0.0684464	0.244,0.316	0.134,0.163	0.132	TRUE	0.182	57	3
R3hdm1	ENSMUSG00000056211.13	36303	mouse	thymocytes	36303_4	36303_9	8044	chr1	+	128184399	128184654	128181985	128182212	128186757	128186909	120,76	2,3	89,101	0,0	304	49	0.0041756	0.0825702	0.906,0.803	1.0,1.0	-0.145	TRUE	0.197	43.5	3
OPN3	ENSG00000054277.14	36378	human	hepg2	36378_2	36378_2	43468	chr1	-	241604419	241604579	241597745	241597997	241639881	241640340	25,52	22,31	54,44	12,15	259	99	0.00280537	0.0584056	0.303,0.391	0.632,0.529	-0.234	FALSE	0.329	44.75	3
OPN3	ENSG00000054277.14	36378	human	k562	36378_2	36378_2	49156	chr1	-	241604419	241604579	241597745	241597997	241639881	241640340	57,29	54,24	57,56	22,15	259	99	0.000146515	0.00634235	0.287,0.316	0.498,0.588	-0.241	FALSE	0.301	63.75	3
OPN3	ENSG00000054277.14	36378	human	kcytes	36378_2	36378_2	51365	chr1	-	241604419	241604579	241597745	241597997	241639881	241640340	121,75	53,45	116,66	28,13	309	149	0.00052456	0.00886725	0.524,0.446	0.666,0.71	-0.203	FALSE	0.264	123.75	3
PUM2	ENSG00000055917.17	36407	human	k562	36407_8	36407_8	126084	chr2	-	20278582	20278680	20263192	20263460	20282946	20283231	58,68	24,24	74,61	13,9	197	99	0.00302336	0.0586816	0.548,0.587	0.741,0.773	-0.19	TRUE	0.225	82.75	3
Pum2	ENSMUSG00000020594.14	36407	mouse	actb_d1	36407_8	36407_22	73824	chr12	+	8733411	8733509	8729146	8729149	8743760	8744028	167,190,251	106,190,149	245,297,154	101,112,52	247	149	1.91554e-05	0.000537013	0.487,0.376,0.504	0.594,0.615,0.641	-0.161	TRUE	0.265	335.667	3
Pum2	ENSMUSG00000020594.14	36407	mouse	fetalLiv	36407_8	36407_22	61189	chr12	+	8733411	8733509	8729146	8729149	8743760	8744028	213,105,262	91,96,144	284,230,315	86,56,91	147	49	1.62811e-05	0.000605316	0.438,0.267,0.378	0.524,0.578,0.536	-0.185	TRUE	0.311	328.833	3
ZC3H11A	ENSG00000058673.17	36447	human	hepg2	36447_4	36447_4	30060	chr1	+	203796292	203796496	203795653	203795794	203801574	203801628	61,163	32,41	82,78	7,7	303	99	5.80095e-05	0.00335633	0.384,0.565	0.793,0.785	-0.315	TRUE	0.409	60.5	3
ZC3H11A	ENSG00000058673.17	36447	human	k562	36447_4	36447_4	34157	chr1	+	203796292	203796496	203795653	203795794	203801574	203801628	659,670	43,73	691,631	13,19	303	99	6.05137e-09	1.3148e-06	0.834,0.75	0.946,0.916	-0.139	TRUE	0.196	317.5	3
ZC3H11A	ENSG00000058673.17	36447	human	kcytes	36447_4	36447_4	35737	chr1	+	203796292	203796496	203795653	203795794	203801574	203801628	126,141	40,69	379,426	25,31	353	149	2.44249e-15	8.05179e-13	0.571,0.463	0.865,0.853	-0.342	TRUE	0.402	235.5	3
ZC3H11A	ENSG00000058673.17	36447	human	hepg2	36447_5	36447_5	30062	chr1	+	203796292	203796601	203795670	203795794	203801574	203801628	93,211	32,41	90,84	7,7	408	99	0.000401776	0.0147624	0.414,0.555	0.757,0.744	-0.266	TRUE	0.343	43.75	3
ZC3H11A	ENSG00000058673.17	36447	human	k562	36447_5	36447_5	34159	chr1	+	203796292	203796601	203795670	203795794	203801574	203801628	540,561	43,73	539,519	13,19	408	99	7.60141e-08	1.15744e-05	0.753,0.651	0.91,0.869	-0.188	TRUE	0.259	161.75	3
ZC3H11A	ENSG00000058673.17	36447	human	kcytes	36447_5	36447_5	35741	chr1	+	203796292	203796601	203795670	203795794	203801574	203801628	118,136	40,69	333,378	25,31	458	149	9.76996e-15	3.01892e-12	0.49,0.391	0.813,0.799	-0.366	TRUE	0.422	155	3
TARBP1	ENSG00000059588.10	36457	human	hepg2	36457_4	36457_4	107790	chr1	-	234409476	234409573	234405902	234406099	234410444	234410531	9,9	20,39	14,13	2,4	196	99	4.77055e-08	8.51487e-06	0.185,0.104	0.78,0.621	-0.556	TRUE	0.676	27.5	3
TARBP1	ENSG00000059588.10	36457	human	k562	36457_4	36457_4	128005	chr1	-	234409476	234409573	234405902	234406099	234410444	234410531	4,3	23,34	15,10	6,2	196	99	3.7523e-10	1.20781e-07	0.081,0.043	0.558,0.716	-0.575	TRUE	0.673	24.25	3
TARBP1	ENSG00000059588.10	36457	human	kcytes	36457_4	36457_4	138453	chr1	-	234409476	234409573	234405902	234406099	234410444	234410531	1,2	53,42	5,7	8,10	246	149	3.4254e-07	2.11466e-05	0.011,0.028	0.275,0.298	-0.267	TRUE	0.287	32	3
TARBP1	ENSG00000059588.10	36457	human	hepg2	36457_5	36457_5	49144	chr1	-	234398381	234398553	234393645	234393837	234401180	234401216	286,478	9,15	251,226	25,20	271	99	4.15527e-05	0.00257235	0.921,0.921	0.786,0.805	0.125	TRUE	0.135	230	3
TARBP1	ENSG00000059588.10	36457	human	k562	36457_5	36457_5	55534	chr1	-	234398381	234398553	234393645	234393837	234401180	234401216	157,165	11,4	108,118	13,14	271	99	0.00555632	0.0895399	0.839,0.938	0.752,0.755	0.135	TRUE	0.186	107.5	3
TARBP1	ENSG00000059588.10	36457	human	kcytes	36457_5	36457_5	58077	chr1	-	234398381	234398553	234393645	234393837	234401180	234401216	164,136	4,1	67,52	4,9	321	149	0.000247632	0.00495388	0.95,0.984	0.886,0.728	0.16	TRUE	0.256	103	3
TARBP1	ENSG00000059588.10	36457	human	hepg2	36457_9	36457_9	107791	chr1	-	234409515	234409573	234405902	234406099	234410444	234410531	7,7	20,39	10,7	2,4	157	99	1.48513e-05	0.00111587	0.181,0.102	0.759,0.525	-0.501	TRUE	0.657	24	3
TARBP1	ENSG00000059588.10	36457	human	k562	36457_9	36457_9	128008	chr1	-	234409515	234409573	234405902	234406099	234410444	234410531	3,2	23,34	10,9	6,2	157	99	1.28466e-08	2.40703e-06	0.076,0.036	0.512,0.739	-0.569	TRUE	0.703	22.25	3
TARBP1	ENSG00000059588.10	36457	human	kcytes	36457_9	36457_9	138454	chr1	-	234409515	234409573	234405902	234406099	234410444	234410531	1,2	53,42	7,2	8,10	207	149	9.25358e-05	0.00229047	0.013,0.033	0.386,0.126	-0.233	TRUE	0.373	31.25	3
WNK1	ENSG00000060237.19	36467	human	HEK293T	36467_3	36467_3	90481	chr12	+	879572	880031	877093	878361	880720	880814	140,89	24,14	134,195	9,10	534	75	0.000367069	0.0122652	0.45,0.472	0.676,0.733	-0.244	TRUE	0.283	54	3
WNK1	ENSG00000060237.19	36467	human	kcytes	36467_3	36467_3	94959	chr12	+	879572	880031	877093	878361	880720	880814	60,63	47,65	134,149	69,29	608	149	0.00133209	0.0179707	0.238,0.192	0.322,0.557	-0.225	TRUE	0.365	94.75	3
Wnk1	ENSMUSG00000045962.16	36467	mouse	actb_d1	36467_3	36467_13	40578	chr6	-	119953770	119953902	119952684	119952969	119956070	119956170	562,607,706	1964,1751,2455	1614,1124,1470	1464,1027,1027	281	149	0	0	0.132,0.155,0.132	0.369,0.367,0.431	-0.249	TRUE	0.299	2553.67	3
WNK1	ENSG00000060237.19	36467	human	k562	36467_5	36467_5	91584	chr12	+	871264	871348	862082	862270	878211	878312	275,213	158,157	291,273	55,68	183	99	2.43028e-12	1.2891e-09	0.485,0.423	0.741,0.685	-0.259	TRUE	0.318	366.25	3
WNK1	ENSG00000060237.19	36467	human	kcytes	36467_5	36467_5	94957	chr12	+	871264	871348	862082	862270	878211	878312	83,139	32,87	234,210	44,33	233	149	1.39046e-06	7.03452e-05	0.624,0.505	0.773,0.803	-0.224	TRUE	0.298	215.5	3
WNK1	ENSG00000060237.19	36467	human	lncap	36467_5	36467_5	74144	chr12	+	871264	871348	862082	862270	878211	878312	174,151	22,23	231,240	12,15	133	49	0.00085285	0.0496037	0.744,0.707	0.876,0.855	-0.14	TRUE	0.169	145.75	3
MON2	ENSG00000061987.16	36493	human	hepg2	36493_1	36493_1	82006	chr12	+	62566013	62566031	62565236	62565380	62566321	62566450	19,56	23,54	5,7	26,25	117	99	2.17743e-05	0.00153167	0.411,0.467	0.14,0.192	0.273	TRUE	0.327	53.75	3
MON2	ENSG00000061987.16	36493	human	kcytes	36493_1	36493_1	96364	chr12	+	62566013	62566031	62565236	62565380	62566321	62566450	91,78	14,12	44,50	57,36	167	149	3.58904e-10	5.08616e-08	0.853,0.853	0.408,0.553	0.372	TRUE	0.445	95.5	3
Mon2	ENSMUSG00000034602.15	36493	mouse	thymocytes	36493_1	36493_6	7656	chr10	-	123009912	123009930	123009502	123009631	123010493	123010637	8,7	41,33	2,0	29,25	67	49	0.000781364	0.0279281	0.125,0.134	0.048,0.0	0.106	TRUE	0.134	36.25	3
GPBP1	ENSG00000062194.16	36496	human	k562	36496_7	36496_7	110456	chr5	+	57237112	57237545	57235965	57236032	57246299	57246484	170,131	197,164	242,211	88,68	532	99	7.77156e-16	6.60185e-13	0.138,0.129	0.339,0.366	-0.219	TRUE	0.237	298.5	3
GPBP1	ENSG00000062194.16	36496	human	kcytes	36496_7	36496_7	117016	chr5	+	57237112	57237545	57235965	57236032	57246299	57246484	26,33	89,100	92,83	21,29	582	149	0	0	0.07,0.078	0.529,0.423	-0.402	TRUE	0.459	111.5	3
GPBP1	ENSG00000062194.16	36496	human	lncap	36496_7	36496_7	84986	chr5	+	57237112	57237545	57235965	57236032	57246299	57246484	80,87	63,36	116,94	32,28	482	49	0.00135698	0.0663074	0.114,0.197	0.269,0.254	-0.106	TRUE	0.155	94.75	3
TAF2	ENSG00000064313.13	36541	human	k562	36541_3	36541_3	92142	chr8	-	119794779	119794929	119793365	119793451	119795531	119795631	22,12	155,135	47,50	48,48	249	99	0	0	0.053,0.034	0.28,0.293	-0.243	TRUE	0.259	114.5	3
TAF2	ENSG00000064313.13	36541	human	kcytes	36541_3	36541_3	95584	chr8	-	119794779	119794929	119793365	119793451	119795531	119795631	1,1	56,56	19,13	19,17	299	149	2.10942e-15	7.01005e-13	0.009,0.009	0.333,0.276	-0.295	TRUE	0.324	45.5	3
TAF2	ENSG00000064313.13	36541	human	lncap	36541_3	36541_3	74624	chr8	-	119794779	119794929	119793365	119793451	119795531	119795631	9,3	39,39	35,33	20,19	199	49	3.77698e-13	6.19569e-10	0.054,0.019	0.301,0.3	-0.264	TRUE	0.282	33.5	3
TAF2	ENSG00000064313.13	36541	human	k562	36541_5	36541_5	146496	chr8	-	119794779	119794841	119793365	119793451	119795531	119795631	5,6	155,135	9,21	48,48	161	99	1.43173e-08	2.64745e-06	0.019,0.027	0.103,0.212	-0.135	TRUE	0.193	106.75	3
TAF2	ENSG00000064313.13	36541	human	kcytes	36541_5	36541_5	159988	chr8	-	119794779	119794841	119793365	119793451	119795531	119795631	2,0	56,56	14,14	19,17	211	149	3.81917e-14	1.10274e-11	0.025,0.0	0.342,0.368	-0.342	TRUE	0.368	44.5	3
TAF2	ENSG00000064313.13	36541	human	lncap	36541_5	36541_5	100979	chr8	-	119794779	119794841	119793365	119793451	119795531	119795631	3,1	39,39	12,5	20,19	111	49	2.43897e-05	0.00401982	0.033,0.011	0.209,0.104	-0.135	TRUE	0.198	34.5	3
FAR2	ENSG00000064763.12	36558	human	HEK293T	36558_1	36558_1	91267	chr12	+	29332844	29332908	29332599	29332727	29333631	29335569	26,12	85,78	130,157	32,33	139	75	0	0	0.142,0.077	0.687,0.72	-0.594	FALSE	0.643	138.25	3
FAR2	ENSG00000064763.12	36558	human	k562	36558_1	36558_1	92381	chr12	+	29332844	29332908	29332599	29332727	29333631	29335569	3,1	36,28	22,23	5,10	163	99	2.22045e-16	1.94473e-13	0.048,0.021	0.728,0.583	-0.621	FALSE	0.707	32	3
FAR2	ENSG00000064763.12	36558	human	kcytes	36558_1	36558_1	95841	chr12	+	29332844	29332908	29332599	29332727	29333631	29335569	0,0	29,13	10,12	0,3	213	149	3.33067e-16	1.23687e-13	0.0,0.0	1.0,0.737	-0.869	FALSE	1	16.75	3
IP6K2	ENSG00000068745.15	36711	human	HEK293T	36711_7	36711_7	112463	chr3	-	48694458	48694841	48693452	48694240	48695089	48695588	486,447	152,147	537,530	293,306	458	75	1.73014e-05	0.00115997	0.344,0.332	0.231,0.221	0.112	TRUE	0.123	238.25	3
IP6K2	ENSG00000068745.15	36711	human	k562	36711_7	36711_7	115328	chr3	-	48694458	48694841	48693452	48694240	48695089	48695588	189,185	42,52	241,189	108,68	482	99	0.00617992	0.0965326	0.48,0.422	0.314,0.363	0.112	TRUE	0.166	72	3
IP6K2	ENSG00000068745.15	36711	human	kcytes	36711_7	36711_7	123098	chr3	-	48694458	48694841	48693452	48694240	48695089	48695588	105,149	25,30	238,301	119,102	532	149	0.00194604	0.0239761	0.541,0.582	0.359,0.453	0.155	TRUE	0.223	77.5	3
OSBPL3	ENSG00000070882.13	36800	human	hepg2	36800_3	36800_3	63064	chr7	-	24863199	24863292	24861612	24861769	24863495	24863599	26,78	7,6	33,19	1,0	192	99	0.000354975	0.0135645	0.657,0.87	0.944,1.0	-0.208	TRUE	0.343	42.5	3
OSBPL3	ENSG00000070882.13	36800	human	lncap	36800_3	36800_3	57577	chr7	-	24863199	24863292	24861612	24861769	24863495	24863599	17,16	2,2	16,22	0,0	142	49	0.00153466	0.0718464	0.746,0.734	1.0,1.0	-0.26	TRUE	0.266	14	3
Osbpl3	ENSMUSG00000029822.15	36800	mouse	fetalLiv	36800_3	36800_8	31125	chr6	-	50346010	50346103	50344873	50345030	50346327	50346431	41,11,11	0,1,2	28,51,34	3,7,12	142	49	0.00177728	0.0248969	1.0,0.791,0.655	0.763,0.715,0.494	0.158	TRUE	0.506	23.3333	3
RPL31	ENSG00000071082.11	36809	human	HEK293T	36809_1	36809_1	108248	chr2	+	101018997	101019200	101005958	101006071	101023624	101024032	158,149	48,33	326,394	395,379	278	75	2.22045e-16	2.12441e-13	0.47,0.549	0.182,0.219	0.309	FALSE	0.367	470.5	3
RPL31	ENSG00000071082.11	36809	human	hepg2	36809_1	36809_1	95554	chr2	+	101018997	101019200	101005958	101006071	101023624	101024032	26,60	5,7	78,75	38,40	302	99	0.00011717	0.00580107	0.63,0.738	0.402,0.381	0.292	FALSE	0.357	82.25	3
RPL31	ENSG00000071082.11	36809	human	k562	36809_1	36809_1	110212	chr2	+	101018997	101019200	101005958	101006071	101023624	101024032	42,34	34,36	81,114	417,344	302	99	1.76259e-11	7.90242e-09	0.288,0.236	0.06,0.098	0.183	FALSE	0.228	275.5	3
TCF3	ENSG00000071564.19	36822	human	hepg2	36822_20	36822_20	89766	chr19	-	1611990	1612475	1611754	1611849	1615284	1615821	36,78	68,104	113,91	22,26	584	99	3.33067e-16	3.58978e-13	0.082,0.113	0.465,0.372	-0.321	TRUE	0.383	55.5	3
TCF3	ENSG00000071564.19	36822	human	k562	36822_20	36822_20	102587	chr19	-	1611990	1612475	1611754	1611849	1615284	1615821	310,346	189,156	254,314	24,16	584	99	0	0	0.218,0.273	0.642,0.769	-0.46	TRUE	0.551	97	3
TCF3	ENSG00000071564.19	36822	human	kcytes	36822_20	36822_20	107254	chr19	-	1611990	1612475	1611754	1611849	1615284	1615821	140,183	200,167	125,128	17,18	634	149	0	0	0.141,0.205	0.633,0.626	-0.456	TRUE	0.492	101.5	3
TCF3	ENSG00000071564.19	36822	human	HEK293T	36822_3	36822_3	7625	chr19	-	1615284	1615485	1612206	1612433	1615685	1615798	251,220	156,112	179,205	33,44	276	75	1.78785e-09	4.95739e-07	0.304,0.348	0.596,0.559	-0.252	TRUE	0.292	110.5	3
TCF3	ENSG00000071564.19	36822	human	hepg2	36822_3	36822_3	6586	chr19	-	1615284	1615485	1612206	1612433	1615685	1615798	39,56	26,57	29,29	56,45	300	99	0.00463246	0.0826139	0.331,0.245	0.146,0.175	0.128	TRUE	0.185	52.75	3
TCF3	ENSG00000071564.19	36822	human	kcytes	36822_3	36822_3	7988	chr19	-	1615284	1615485	1612206	1612433	1615685	1615798	74,60	199,186	65,69	52,60	350	149	7.3711e-11	1.2021e-08	0.137,0.121	0.347,0.329	-0.209	TRUE	0.226	139.25	3
TCF3	ENSG00000071564.19	36822	human	HEK293T	36822_4	36822_4	7626	chr19	-	1615284	1615515	1612206	1612433	1615685	1615821	296,261	156,112	184,232	33,44	306	75	2.99989e-08	5.67888e-06	0.317,0.364	0.577,0.564	-0.23	TRUE	0.26	103.75	3
TCF3	ENSG00000071564.19	36822	human	hepg2	36822_4	36822_4	6587	chr19	-	1615284	1615515	1612206	1612433	1615685	1615821	43,68	26,57	36,33	56,45	330	99	0.00362818	0.0697652	0.332,0.264	0.162,0.18	0.127	TRUE	0.17	52.75	3
TCF3	ENSG00000071564.19	36822	human	kcytes	36822_4	36822_4	7989	chr19	-	1615284	1615515	1612206	1612433	1615685	1615821	128,105	199,186	78,97	52,60	380	149	7.96796e-08	5.96465e-06	0.201,0.181	0.37,0.388	-0.188	TRUE	0.207	132.25	3
TCF3	ENSG00000071564.19	36822	human	HEK293T	36822_5	36822_5	7628	chr19	-	1615284	1615520	1612206	1612433	1615685	1615804	563,513	156,112	374,506	33,44	311	75	2.27221e-10	7.99027e-08	0.465,0.525	0.732,0.735	-0.239	TRUE	0.27	346	3
TCF3	ENSG00000071564.19	36822	human	k562	36822_5	36822_5	7509	chr19	-	1615284	1615520	1612206	1612433	1615685	1615804	533,555	243,268	183,236	135,210	335	99	3.70761e-05	0.00213069	0.393,0.38	0.286,0.249	0.119	TRUE	0.144	420	3
TCF3	ENSG00000071564.19	36822	human	kcytes	36822_5	36822_5	7991	chr19	-	1615284	1615520	1612206	1612433	1615685	1615804	282,235	199,186	170,184	52,60	385	149	7.6875e-08	5.7652e-06	0.354,0.328	0.559,0.543	-0.21	TRUE	0.231	246.5	3
DAZAP1	ENSG00000071626.17	36824	human	HEK293T	36824_15	36824_15	118559	chr19	+	1425877	1425959	1422347	1422396	1428841	1428995	3098,3058	62,79	1535,1947	174,183	157	75	0	0	0.96,0.949	0.808,0.836	0.132	TRUE	0.152	2016.25	3
DAZAP1	ENSG00000071626.17	36824	human	hepg2	36824_15	36824_15	103641	chr19	+	1425877	1425959	1422347	1422396	1428841	1428995	346,722	12,17	226,194	22,23	181	99	1.90314e-07	2.88796e-05	0.94,0.959	0.849,0.822	0.114	TRUE	0.137	389.75	3
DAZAP1	ENSG00000071626.17	36824	human	kcytes	36824_15	36824_15	131656	chr19	+	1425877	1425959	1422347	1422396	1428841	1428995	538,546	42,23	159,113	74,54	231	149	0	0	0.892,0.939	0.581,0.574	0.338	TRUE	0.365	387.25	3
DAZAP1	ENSG00000071626.17	36824	human	HEK293T	36824_9	36824_9	118542	chr19	+	1420024	1420423	1418665	1418731	1421150	1421258	0,0	501,548	114,159	138,195	474	75	0	0	0.0,0.0	0.116,0.114	-0.115	TRUE	0.116	413.75	3
DAZAP1	ENSG00000071626.17	36824	human	k562	36824_9	36824_9	122264	chr19	+	1420024	1420423	1418665	1418731	1421150	1421258	1,0	421,392	92,82	85,60	498	99	0	0	0.0,0.0	0.177,0.214	-0.196	TRUE	0.214	283.25	3
DAZAP1	ENSG00000071626.17	36824	human	kcytes	36824_9	36824_9	131652	chr19	+	1420024	1420423	1418665	1418731	1421150	1421258	0,0	181,174	98,88	14,9	548	149	0	0	0.0,0.0	0.656,0.727	-0.692	TRUE	0.727	141	3
HMMR	ENSG00000072571.20	36860	human	HEK293T	36860_1	36860_1	20179	chr5	+	163467700	163467748	163464722	163464802	163469640	163469829	116,95	120,131	40,59	167,269	123	75	5.4845e-14	3.80685e-11	0.371,0.307	0.127,0.118	0.216	FALSE	0.253	249.25	3
HMMR	ENSG00000072571.20	36860	human	k562	36860_1	36860_1	20192	chr5	+	163467700	163467748	163464722	163464802	163469640	163469829	114,124	135,155	88,74	200,218	147	99	2.92991e-06	0.000262096	0.363,0.35	0.229,0.186	0.149	FALSE	0.177	277	3
HMMR	ENSG00000072571.20	36860	human	kcytes	36860_1	36860_1	21262	chr5	+	163467700	163467748	163464722	163464802	163469640	163469829	85,111	52,58	37,28	45,41	197	149	0.000114793	0.00271544	0.553,0.591	0.383,0.341	0.21	FALSE	0.25	114.25	3
PICALM	ENSG00000073921.18	36912	human	HEK293T	36912_1	36912_1	75445	chr11	-	85978069	85978093	85976622	85976682	85981128	85981228	62,65	111,110	22,26	126,143	99	75	1.87832e-08	3.78749e-06	0.297,0.309	0.117,0.121	0.184	TRUE	0.192	166.25	3
PICALM	ENSG00000073921.18	36912	human	hepg2	36912_1	36912_1	67691	chr11	-	85978069	85978093	85976622	85976682	85981128	85981228	106,250	25,60	70,77	51,42	123	99	2.92489e-06	0.000295896	0.773,0.77	0.525,0.596	0.211	TRUE	0.248	170.25	3
PICALM	ENSG00000073921.18	36912	human	lncap	36912_1	36912_1	61916	chr11	-	85978069	85978093	85976622	85976682	85981128	85981228	157,135	30,21	112,113	49,41	73	49	0.000113748	0.0129395	0.778,0.812	0.605,0.649	0.168	TRUE	0.207	164.5	3
EIF4G3	ENSG00000075151.24	36955	human	k562	36955_2	36955_2	47561	chr1	-	21001198	21001312	20997600	20997633	21002712	21002808	31,33	4,6	17,15	0,0	213	99	3.48698e-05	0.00203075	0.783,0.719	1.0,1.0	-0.249	TRUE	0.281	22.5	3
Eif4g3	ENSMUSG00000028760.16	36955	mouse	actb_d1	36955_2	36955_7	44790	chr4	+	138084256	138084370	138082892	138082988	138087532	138087565	16,29,44	10,20,19	38,40,41	13,4,0	263	149	0.000180824	0.00361942	0.475,0.451,0.567	0.623,0.85,1.0	-0.327	TRUE	0.549	44.6667	3
Eif4g3	ENSMUSG00000028760.16	36955	mouse	fetalLiv	36955_2	36955_7	39008	chr4	+	138084256	138084370	138082892	138082988	138087532	138087565	24,24,38	0,0,2	58,26,59	9,3,4	163	49	7.37153e-05	0.00198451	1.0,1.0,0.851	0.66,0.723,0.816	0.217	TRUE	0.34	18.1667	3
ZNF37A	ENSG00000075407.19	36972	human	k562	36972_1	36972_1	133669	chr10	+	38116801	38117280	38115194	38115290	38117389	38125544	8,1	14,23	17,12	3,3	578	99	8.37558e-09	1.69586e-06	0.089,0.007	0.493,0.407	-0.402	FALSE	0.486	20.25	3
ZNF37A	ENSG00000075407.19	36972	human	kcytes	36972_1	36972_1	145174	chr10	+	38116801	38117280	38115194	38115290	38117389	38125544	2,3	18,48	19,12	18,16	628	149	1.27846e-08	1.19321e-06	0.026,0.015	0.2,0.151	-0.155	FALSE	0.185	34	3
ZNF37A	ENSG00000075407.19	36972	human	lncap	36972_1	36972_1	95297	chr10	+	38116801	38117280	38115194	38115290	38117389	38125544	7,2	15,10	17,12	7,9	528	49	0.000424522	0.0312413	0.042,0.018	0.184,0.11	-0.117	FALSE	0.166	19.75	3
DLG1	ENSG00000075711.21	36987	human	HEK293T	36987_1	36987_1	19933	chr3	-	197076585	197076682	197075836	197075870	197081050	197081117	61,35	5,2	23,32	0,1	172	75	0.00579003	0.0874549	0.842,0.884	1.0,0.933	-0.104	TRUE	0.158	15.75	3
DLG1	ENSG00000075711.21	36987	human	hepg2	36987_1	36987_1	17562	chr3	-	197076585	197076682	197075836	197075870	197081050	197081117	15,48	37,92	22,15	16,13	196	99	0.00206427	0.0472266	0.17,0.209	0.41,0.368	-0.2	TRUE	0.24	63.75	3
DLG1	ENSG00000075711.21	36987	human	kcytes	36987_1	36987_1	21013	chr3	-	197076585	197076682	197075836	197075870	197081050	197081117	45,77	76,112	83,51	50,45	246	149	0.000387061	0.00702712	0.264,0.294	0.501,0.407	-0.175	TRUE	0.237	134.5	3
Arhgef1	ENSMUSG00000040940.18	37026	mouse	actb_d1	37026_10	37026_10	29310	chr7	+	24918519	24919351	24917894	24918000	24919630	24919776	271,713,984	75,169,157	335,536,505	252,277,114	981	149	0.000943879	0.0144014	0.354,0.391,0.488	0.168,0.227,0.402	0.145	TRUE	0.32	266.333	3	Alt spliced in all mouse datasets but not in any human dataset
Arhgef1	ENSMUSG00000040940.18	37026	mouse	fetalLiv	37026_10	37026_10	25377	chr7	+	24918519	24919351	24917894	24918000	24919630	24919776	756,1755,1623	162,127,199	930,993,1177	331,290,349	881	49	1.07501e-06	6.42202e-05	0.206,0.435,0.312	0.135,0.16,0.158	0.167	TRUE	0.3	367.333	3	Alt spliced in all mouse datasets but not in any human dataset
Arhgef1	ENSMUSG00000040940.18	37026	mouse	thymocytes	37026_10	37026_10	16309	chr7	+	24918519	24919351	24917894	24918000	24919630	24919776	492,371	64,43	271,292	75,58	881	49	0.000165864	0.00946117	0.3,0.324	0.167,0.219	0.119	TRUE	0.157	78.75	3	Alt spliced in all mouse datasets but not in any human dataset
OSBPL6	ENSG00000079156.17	37118	human	HEK293T	37118_1	37118_1	39580	chr2	+	178324176	178324269	178306029	178306286	178328255	178328378	85,96	19,21	73,48	26,54	168	75	0.00481109	0.0768782	0.666,0.671	0.556,0.284	0.249	FALSE	0.387	101.25	3
OSBPL6	ENSG00000079156.17	37118	human	k562	37118_1	37118_1	39905	chr2	+	178324176	178324269	178306029	178306286	178328255	178328378	44,46	34,19	25,29	43,36	192	99	0.00221511	0.0472381	0.4,0.555	0.231,0.293	0.216	FALSE	0.324	69	3
OSBPL6	ENSG00000079156.17	37118	human	lncap	37118_1	37118_1	32413	chr2	+	178324176	178324269	178306029	178306286	178328255	178328378	51,36	1,1	22,22	2,6	142	49	0.00138377	0.0671561	0.946,0.925	0.791,0.559	0.26	FALSE	0.387	30	3
SENP1	ENSG00000079387.14	37130	human	hepg2	37130_2	37130_2	44274	chr12	-	48101468	48101516	48097736	48098124	48105401	48105834	12,26	4,2	6,2	0,0	147	99	0.00040963	0.014979	0.669,0.897	1.0,1.0	-0.217	TRUE	0.331	13	3
SENP1	ENSG00000079387.14	37130	human	k562	37130_2	37130_2	50075	chr12	-	48101468	48101516	48097736	48098124	48105401	48105834	62,59	5,3	32,46	6,12	147	99	0.00320594	0.0610301	0.893,0.93	0.782,0.721	0.16	TRUE	0.209	56	3
SENP1	ENSG00000079387.14	37130	human	kcytes	37130_2	37130_2	52321	chr12	-	48101468	48101516	48097736	48098124	48105401	48105834	21,31	2,0	33,15	2,9	197	149	0.00292709	0.032612	0.888,1.0	0.926,0.558	0.202	TRUE	0.442	28.25	3
DNM2	ENSG00000079805.19	37143	human	HEK293T	37143_1	37143_1	42040	chr19	+	10796060	10796199	10795371	10795439	10797379	10797518	149,138	48,47	79,92	69,82	214	75	1.83535e-07	2.70337e-05	0.521,0.507	0.286,0.282	0.23	TRUE	0.239	120.75	3
DNM2	ENSG00000079805.19	37143	human	hepg2	37143_1	37143_1	37452	chr19	+	10796060	10796199	10795371	10795439	10797379	10797518	150,303	37,74	100,78	57,48	238	99	3.93287e-06	0.000379035	0.628,0.63	0.422,0.403	0.217	TRUE	0.227	170.25	3
Dnm2	ENSMUSG00000033335.17	37143	mouse	thymocytes	37143_1	37143_7	19947	chr9	+	21478898	21479037	21478280	21478348	21480406	21480545	68,75	15,11	61,56	4,2	188	49	0.00214043	0.0528156	0.542,0.64	0.799,0.879	-0.248	TRUE	0.337	12	3
DNM2	ENSG00000079805.19	37143	human	hepg2	37143_3	37143_3	37458	chr19	+	10808568	10808580	10805915	10805967	10812263	10812377	100,156	54,111	51,50	89,57	111	99	0.00011916	0.00586425	0.623,0.556	0.338,0.439	0.201	TRUE	0.285	167	3
DNM2	ENSG00000079805.19	37143	human	k562	37143_3	37143_3	42359	chr19	+	10808568	10808580	10805915	10805967	10812263	10812377	93,114	84,79	55,65	100,88	111	99	0.000244367	0.00929597	0.497,0.563	0.329,0.397	0.167	TRUE	0.234	169.5	3
Dnm2	ENSMUSG00000033335.17	37143	mouse	actb_d1	37143_3	37143_8	35882	chr9	+	21490657	21490669	21489742	21489794	21494503	21494617	99,221,222	17,18,14	134,196,82	57,76,58	161	149	1.9984e-15	2.51897e-13	0.843,0.919,0.936	0.685,0.705,0.567	0.247	TRUE	0.369	199	3
MOK	ENSG00000080823.23	37177	human	HEK293T	37177_2	37177_2	33440	chr14	-	102265822	102265912	102263545	102263616	102283477	102283592	27,23	28,22	20,25	5,3	165	75	3.45272e-05	0.0020136	0.305,0.322	0.645,0.791	-0.404	FALSE	0.486	35.5	3
MOK	ENSG00000080823.23	37177	human	bjFibro	37177_2	37177_2	24497	chr14	-	102265822	102265912	102263545	102263616	102283477	102283592	22,25	2,7	14,5	1,0	139	49	0.0021764	0.0591427	0.795,0.557	0.832,1.0	-0.24	FALSE	0.443	11.25	3
MOK	ENSG00000080823.23	37177	human	k562	37177_2	37177_2	33782	chr14	-	102265822	102265912	102263545	102263616	102283477	102283592	11,11	10,2	0,0	3,9	189	99	2.03808e-07	2.71541e-05	0.366,0.742	0.0,0.0	0.554	FALSE	0.742	11.5	3
PIBF1	ENSG00000083535.16	37267	human	bjFibro	37267_5	37267_5	70865	chr13	+	72973590	72973675	72965273	72965404	72998821	72998995	38,32	0,0	23,10	1,3	134	49	0.00428349	0.0925614	1.0,1.0	0.894,0.549	0.278	TRUE	0.451	20.5	3
PIBF1	ENSG00000083535.16	37267	human	k562	37267_5	37267_5	96504	chr13	+	72973590	72973675	72965273	72965404	72998821	72998995	160,160	3,0	92,105	9,5	184	99	7.4443e-05	0.00367762	0.966,1.0	0.846,0.919	0.1	TRUE	0.154	133.5	3
PIBF1	ENSG00000083535.16	37267	human	kcytes	37267_5	37267_5	99947	chr13	+	72973590	72973675	72965273	72965404	72998821	72998995	89,63	0,0	67,24	7,3	234	149	1.25638e-05	0.000447817	1.0,1.0	0.859,0.836	0.153	TRUE	0.164	63.25	3
RRAGB	ENSG00000083750.13	37273	human	hepg2	37273_8	37273_8	87210	chrX	+	55752240	55752353	55751100	55751196	55753391	55753514	4,9	13,25	24,15	1,4	212	99	2.52585e-08	4.80414e-06	0.126,0.144	0.918,0.637	-0.643	TRUE	0.792	23.75	3
RRAGB	ENSG00000083750.13	37273	human	kcytes	37273_8	37273_8	102385	chrX	+	55752240	55752353	55751100	55751196	55753391	55753514	0,2	4,21	9,6	3,0	262	149	3.7657e-08	3.09725e-06	0.0,0.051	0.63,1.0	-0.789	TRUE	1	11.25	3
RRAGB	ENSG00000083750.13	37273	human	lncap	37273_8	37273_8	79798	chrX	+	55752240	55752353	55751100	55751196	55753391	55753514	2,1	12,9	9,6	2,4	162	49	2.97365e-05	0.00468683	0.048,0.033	0.576,0.312	-0.403	TRUE	0.543	11.25	3
RRAGB	ENSG00000083750.13	37273	human	hepg2	37273_9	37273_9	87211	chrX	+	55752240	55752401	55751100	55751196	55753391	55753514	4,11	13,25	24,18	1,4	260	99	2.17711e-08	4.26202e-06	0.105,0.143	0.901,0.631	-0.642	TRUE	0.796	25	3
RRAGB	ENSG00000083750.13	37273	human	kcytes	37273_9	37273_9	102386	chrX	+	55752240	55752401	55751100	55751196	55753391	55753514	3,3	4,21	10,12	3,0	310	149	3.10362e-06	0.000138711	0.265,0.064	0.616,1.0	-0.644	TRUE	0.936	14	3
RRAGB	ENSG00000083750.13	37273	human	lncap	37273_9	37273_9	79799	chrX	+	55752240	55752401	55751100	55751196	55753391	55753514	2,3	12,9	11,7	2,4	210	49	0.000121767	0.0135899	0.037,0.072	0.562,0.29	-0.372	TRUE	0.525	12.5	3
USP40	ENSG00000085982.16	37357	human	HEK293T	37357_2	37357_2	121287	chr2	-	233492870	233493063	233491166	233491261	233493424	233493551	0,2	21,15	7,14	15,7	268	75	2.6225e-06	0.000246684	0.0,0.036	0.116,0.359	-0.22	TRUE	0.359	20.25	3
USP40	ENSG00000085982.16	37357	human	k562	37357_2	37357_2	125483	chr2	-	233492870	233493063	233491166	233491261	233493424	233493551	0,3	18,23	9,11	11,16	292	99	6.43324e-06	0.000507216	0.0,0.042	0.217,0.189	-0.182	TRUE	0.217	22.75	3
USP40	ENSG00000085982.16	37357	human	kcytes	37357_2	37357_2	135315	chr2	-	233492870	233493063	233491166	233491261	233493424	233493551	0,0	143,141	36,31	67,73	342	149	0	0	0.0,0.0	0.19,0.156	-0.173	TRUE	0.19	122.75	3
DNM1L	ENSG00000087470.21	37428	human	HEK293T	37428_4	37428_4	40332	chr12	+	32738263	32738296	32737104	32737161	32740063	32740240	133,108	26,23	121,94	51,54	108	75	5.80897e-05	0.00303915	0.78,0.765	0.622,0.547	0.188	TRUE	0.233	152.5	3
DNM1L	ENSG00000087470.21	37428	human	kcytes	37428_4	37428_4	42556	chr12	+	32738263	32738296	32737104	32737161	32740063	32740240	208,246	77,81	117,103	77,59	182	149	0.00105525	0.0151001	0.689,0.713	0.554,0.588	0.13	TRUE	0.159	242	3
Dnm1l	ENSMUSG00000022789.15	37428	mouse	fetalLiv	37428_4	37428_9	24558	chr16	-	16318444	16318477	16316601	16316778	16319451	16319508	171,110,194	50,22,26	165,116,147	50,62,71	82	49	0.000299217	0.00612311	0.671,0.749,0.817	0.664,0.528,0.553	0.164	TRUE	0.289	197.333	3
RBM41	ENSG00000089682.17	37541	human	hepg2	37541_2	37541_2	558	chrX	-	107113396	107113468	107088435	107088839	107115351	107115556	24,42	14,37	31,50	4,7	171	99	1.17796e-06	0.000138308	0.498,0.397	0.818,0.805	-0.364	TRUE	0.421	52.25	3
Rbm41	ENSMUSG00000031433.15	37541	mouse	actb_d1	37541_2	37541_9	407	chrX	-	139991515	139991587	139968195	139968599	139993297	139993502	0,7,13	80,99,135	47,18,18	112,76,77	221	149	2.07544e-10	1.55726e-08	0.0,0.046,0.061	0.221,0.138,0.136	-0.129	TRUE	0.221	113	3
Rbm41	ENSMUSG00000031433.15	37541	mouse	thymocytes	37541_2	37541_9	303	chrX	-	139991515	139991587	139968195	139968599	139993297	139993502	2,1	29,29	8,6	23,14	121	49	0.000214692	0.0113044	0.027,0.014	0.123,0.148	-0.115	TRUE	0.134	25.5	3
PAPOLA	ENSG00000090060.19	37558	human	HEK293T	37558_1	37558_1	17586	chr14	+	96560648	96560711	96556174	96556413	96562818	96562893	589,587	25,34	480,498	125,112	138	75	0	0	0.928,0.904	0.676,0.707	0.225	TRUE	0.252	611.5	3
PAPOLA	ENSG00000090060.19	37558	human	k562	37558_1	37558_1	17644	chr14	+	96560648	96560711	96556174	96556413	96562818	96562893	901,776	37,56	242,247	163,151	162	99	0	0	0.937,0.894	0.476,0.5	0.427	TRUE	0.461	641.75	3
PAPOLA	ENSG00000090060.19	37558	human	kcytes	37558_1	37558_1	18583	chr14	+	96560648	96560711	96556174	96556413	96562818	96562893	674,718	24,10	334,229	93,63	212	149	0	0	0.952,0.981	0.716,0.719	0.249	TRUE	0.265	536.25	3
PAPOLA	ENSG00000090060.19	37558	human	k562	37558_5	37558_5	17646	chr14	+	96562818	96562893	96556174	96556413	96564954	96564988	370,325	55,56	323,354	112,87	174	99	0.000327627	0.0116169	0.793,0.768	0.621,0.698	0.121	TRUE	0.172	418.75	3
PAPOLA	ENSG00000090060.19	37558	human	kcytes	37558_5	37558_5	18585	chr14	+	96562818	96562893	96556174	96556413	96564954	96564988	261,257	46,56	224,162	123,71	224	149	4.02231e-08	3.26904e-06	0.791,0.753	0.548,0.603	0.197	TRUE	0.243	300	3
PAPOLA	ENSG00000090060.19	37558	human	lncap	37558_5	37558_5	14149	chr14	+	96562818	96562893	96556174	96556413	96564954	96564988	295,246	20,21	197,186	35,38	124	49	3.5486e-05	0.00536305	0.854,0.822	0.69,0.659	0.163	TRUE	0.195	183.25	3
Usp48	ENSMUSG00000043411.15	37594	mouse	actb_d1	37594_7	37594_7	19418	chr4	+	137636933	137636987	137634897	137635008	137637759	137637890	58,40,43	156,154,158	144,135,96	50,72,68	203	149	0	0	0.214,0.16,0.166	0.679,0.579,0.509	-0.409	TRUE	0.519	194	3	Alt spliced in all mouse datasets but not in any human dataset
Usp48	ENSMUSG00000043411.15	37594	mouse	fetalLiv	37594_7	37594_7	16941	chr4	+	137636933	137636987	137634897	137635008	137637759	137637890	65,103,182	186,138,142	166,140,155	103,70,94	103	49	2.25921e-05	0.000778597	0.143,0.262,0.379	0.434,0.488,0.44	-0.193	TRUE	0.345	247.333	3	Alt spliced in all mouse datasets but not in any human dataset
Usp48	ENSMUSG00000043411.15	37594	mouse	thymocytes	37594_7	37594_7	10884	chr4	+	137636933	137636987	137634897	137635008	137637759	137637890	22,12	66,55	31,34	11,30	103	49	1.27865e-06	0.000284452	0.137,0.094	0.573,0.35	-0.346	TRUE	0.479	62.25	3	Alt spliced in all mouse datasets but not in any human dataset
MYL6	ENSG00000092841.19	37682	human	HEK293T	37682_4	37682_4	92480	chr12	+	56160625	56160670	56160242	56160320	56161386	56161550	482,544	583,767	336,341	1034,967	120	75	3.18179e-12	1.61676e-09	0.341,0.307	0.169,0.181	0.149	FALSE	0.172	1263.25	3
MYL6	ENSG00000092841.19	37682	human	bjFibro	37682_4	37682_4	68866	chr12	+	56160625	56160670	56160242	56160320	56161386	56161550	8176,10211	4794,5385	2797,2362	1995,4015	94	49	0.00212462	0.0584624	0.471,0.497	0.422,0.235	0.155	FALSE	0.262	9904	3
MYL6	ENSG00000092841.19	37682	human	kcytes	37682_4	37682_4	97203	chr12	+	56160625	56160670	56160242	56160320	56161386	56161550	4025,3762	2042,1979	1864,1978	1504,1521	194	149	5.69342e-05	0.00154139	0.602,0.593	0.488,0.5	0.103	FALSE	0.114	4668.75	3
LRRFIP2	ENSG00000093167.18	37700	human	k562	37700_7	37700_7	87872	chr3	-	37091466	37091538	37083635	37083806	37094791	37094908	205,234	61,68	205,241	28,22	171	99	1.1157e-06	0.000116393	0.661,0.666	0.809,0.864	-0.173	TRUE	0.203	266	3
LRRFIP2	ENSG00000093167.18	37700	human	lncap	37700_7	37700_7	71211	chr3	-	37091466	37091538	37083635	37083806	37094791	37094908	45,41	64,51	74,69	43,24	121	49	3.08961e-05	0.00482485	0.222,0.246	0.411,0.538	-0.241	TRUE	0.316	84.5	3
Lrrfip2	ENSMUSG00000032497.18	37700	mouse	fetalLiv	37700_7	37700_22	39608	chr9	+	111193046	111193118	111190167	111190284	111199664	111199774	188,288,220	41,24,14	141,172,160	22,43,55	121	49	0.00265574	0.0340424	0.65,0.829,0.864	0.722,0.618,0.541	0.154	TRUE	0.323	174.5	3
SORBS1	ENSG00000095637.23	37739	human	hepg2	37739_1	37739_1	76095	chr10	-	95351208	95351376	95346405	95346452	95354881	95354967	77,145	17,34	27,31	23,33	267	99	2.39811e-08	4.62396e-06	0.627,0.613	0.303,0.258	0.34	TRUE	0.369	77	3
SORBS1	ENSG00000095637.23	37739	human	k562	37739_1	37739_1	86074	chr10	-	95351208	95351376	95346405	95346452	95354881	95354967	80,80	8,5	39,51	1,0	267	99	0.000225284	0.00871581	0.788,0.856	0.935,1.0	-0.145	TRUE	0.212	45.5	3
Sorbs1	ENSMUSG00000025006.17	37739	mouse	fetalLiv	37739_1	37739_8	1119	chr19	-	40321792	40321960	40318021	40318068	40324746	40324832	77,75,84	13,9,43	50,27,39	35,22,43	217	49	0.000103099	0.00260054	0.572,0.653,0.306	0.244,0.217,0.17	0.3	TRUE	0.483	54	3
Cdc7	ENSMUSG00000029283.17	37784	mouse	actb_d1	37784_1	37784_1	23814	chr5	+	106974908	106975067	106974600	106974696	106975484	106975660	2,2,13	65,79,130	23,4,6	55,39,12	308	149	3.09969e-06	0.000109966	0.015,0.012,0.046	0.168,0.047,0.195	-0.112	FALSE	0.183	65	3	Alt spliced in all mouse datasets but not in any human dataset
Cdc7	ENSMUSG00000029283.17	37784	mouse	fetalLiv	37784_1	37784_1	20678	chr5	+	106974908	106975067	106974600	106974696	106975484	106975660	124,113,117	141,97,136	166,226,195	107,126,89	208	49	5.01807e-07	3.4434e-05	0.172,0.215,0.169	0.268,0.297,0.34	-0.116	FALSE	0.171	121.833	3	Alt spliced in all mouse datasets but not in any human dataset
Cdc7	ENSMUSG00000029283.17	37784	mouse	thymocytes	37784_1	37784_1	13296	chr5	+	106974908	106975067	106974600	106974696	106975484	106975660	88,69	43,29	91,77	18,16	208	49	0.00105418	0.0338156	0.325,0.359	0.544,0.531	-0.196	FALSE	0.219	28.75	3	Alt spliced in all mouse datasets but not in any human dataset
SBF1	ENSG00000100241.22	37954	human	HEK293T	37954_1	37954_1	25707	chr22	-	50457033	50457111	50456491	50456673	50459254	50459392	128,128	50,52	232,228	36,46	153	75	3.1193e-05	0.00186419	0.557,0.547	0.76,0.708	-0.182	TRUE	0.213	217	3
SBF1	ENSG00000100241.22	37954	human	kcytes	37954_1	37954_1	27011	chr22	-	50457033	50457111	50456491	50456673	50459254	50459392	302,328	117,113	552,518	124,89	227	149	3.03008e-05	0.000919699	0.629,0.656	0.745,0.793	-0.126	TRUE	0.164	535.75	3
Sbf1	ENSMUSG00000036529.17	37954	mouse	fetalLiv	37954_1	37954_4	4868	chr15	-	89295951	89296029	89295394	89295576	89299482	89299620	168,276,368	27,24,47	232,232,290	54,52,59	127	49	0.000422116	0.00794561	0.706,0.816,0.751	0.624,0.633,0.655	0.12	TRUE	0.192	252.667	3
BRD1	ENSG00000100425.19	38040	human	HEK293T	38040_2	38040_2	112128	chr22	-	49787576	49787887	49787389	49787494	49794033	49794294	34,36	31,33	56,48	14,8	386	75	1.63075e-06	0.000167814	0.176,0.175	0.437,0.538	-0.312	TRUE	0.363	65	3
BRD1	ENSG00000100425.19	38040	human	kcytes	38040_2	38040_2	122674	chr22	-	49787576	49787887	49787389	49787494	49794033	49794294	53,47	78,57	258,223	46,54	460	149	0	0	0.18,0.211	0.645,0.572	-0.413	TRUE	0.465	204	3
Brd1	ENSMUSG00000022387.17	38040	mouse	fetalLiv	38040_2	38040_9	42853	chr15	-	88700959	88701270	88700772	88700877	88707033	88707294	68,108,83	10,9,24	95,119,140	2,2,5	360	49	1.80918e-06	9.92919e-05	0.481,0.62,0.32	0.866,0.89,0.792	-0.376	TRUE	0.57	110.833	3
HDAC10	ENSG00000100429.18	38043	human	k562	38043_6	38043_6	11332	chr22	-	50249102	50249168	50248661	50248751	50249327	50249454	9,12	0,0	10,10	2,2	165	99	0.00205202	0.044688	1.0,1.0	0.75,0.75	0.25	TRUE	0.25	11.25	3
HDAC10	ENSG00000100429.18	38043	human	kcytes	38043_6	38043_6	12013	chr22	-	50249102	50249168	50248661	50248751	50249327	50249454	36,21	0,0	10,14	7,0	215	149	0.000691122	0.0109228	1.0,1.0	0.497,1.0	0.252	TRUE	0.503	22	3
HDAC10	ENSG00000100429.18	38043	human	lncap	38043_6	38043_6	9054	chr22	-	50249102	50249168	50248661	50248751	50249327	50249454	71,56	0,1	49,47	5,2	115	49	0.0012245	0.0623707	1.0,0.96	0.807,0.909	0.122	TRUE	0.193	34.25	3
SDR39U1	ENSG00000100445.18	38048	human	hepg2	38048_14	38048_14	61623	chr14	-	24442177	24442260	24441673	24441795	24442345	24442448	130,216	17,21	94,100	29,38	182	99	1.52254e-06	0.000172735	0.806,0.848	0.638,0.589	0.214	TRUE	0.259	161.25	3
SDR39U1	ENSG00000100445.18	38048	human	k562	38048_14	38048_14	69255	chr14	-	24442177	24442260	24441673	24441795	24442345	24442448	105,114	31,29	93,83	60,51	182	99	7.03713e-05	0.0035207	0.648,0.681	0.457,0.47	0.201	TRUE	0.224	140.75	3
Sdr39u1	ENSMUSG00000022223.9	38048	mouse	fetalLiv	38048_14	38048_16	22066	chr14	-	55899646	55899729	55899133	55899305	55899813	55899855	115,96,99	5,5,3	93,112,104	14,11,17	132	49	8.35388e-05	0.00220992	0.895,0.877,0.925	0.711,0.791,0.694	0.167	TRUE	0.231	68.6667	3
DDHD1	ENSG00000100523.16	38071	human	kcytes	38071_3	38071_3	101597	chr14	-	53096116	53096218	53093315	53093444	53103682	53103856	5,10	20,8	0,1	27,63	251	149	1.82446e-07	1.22583e-05	0.129,0.426	0.0,0.009	0.273	TRUE	0.426	33.5	3
Ddhd1	ENSMUSG00000037697.19	38071	mouse	actb_d1	38071_3	38071_5	27056	chr14	-	45622840	45622942	45620711	45620840	45629579	45629753	9,35,46	67,74,63	20,6,3	76,78,51	251	149	0.000198761	0.00392021	0.074,0.219,0.302	0.135,0.044,0.034	0.127	TRUE	0.268	86.3333	3
Ddhd1	ENSMUSG00000037697.19	38071	mouse	fetalLiv	38071_3	38071_5	23568	chr14	-	45622840	45622942	45620711	45620840	45629579	45629753	35,29,19	10,3,8	25,17,12	23,28,9	151	49	0.000149579	0.0035259	0.532,0.758,0.435	0.261,0.165,0.302	0.332	TRUE	0.593	22.5	3
CDKN3	ENSG00000100526.21	38072	human	bjFibro	38072_1	38072_1	50009	chr14	+	54399893	54399976	54396978	54397077	54401523	54401579	226,419	27,51	76,64	2,3	132	49	0.000666194	0.0270012	0.757,0.753	0.934,0.888	-0.156	FALSE	0.181	158	3
CDKN3	ENSG00000100526.21	38072	human	hepg2	38072_1	38072_1	60484	chr14	+	54399893	54399976	54396978	54397077	54401523	54401579	102,186	22,22	87,86	3,5	182	99	0.000529002	0.0180049	0.716,0.821	0.94,0.903	-0.153	FALSE	0.224	128	3
CDKN3	ENSG00000100526.21	38072	human	kcytes	38072_1	38072_1	70826	chr14	+	54399893	54399976	54396978	54397077	54401523	54401579	191,176	31,21	163,112	8,5	232	149	0.000207821	0.00431567	0.798,0.843	0.929,0.935	-0.112	FALSE	0.137	176.75	3
CDKN3	ENSG00000100526.21	38072	human	bjFibro	38072_2	38072_2	81358	chr14	+	54399898	54399976	54397028	54397077	54401523	54401579	99,218	27,51	47,27	2,3	127	49	0.0010132	0.0358851	0.586,0.623	0.901,0.776	-0.234	FALSE	0.315	92.75	3
CDKN3	ENSG00000100526.21	38072	human	hepg2	38072_2	38072_2	112356	chr14	+	54399898	54399976	54397028	54397077	54401523	54401579	59,96	22,22	41,45	3,5	177	99	0.0020546	0.0470772	0.6,0.709	0.884,0.834	-0.205	FALSE	0.284	73.25	3
CDKN3	ENSG00000100526.21	38072	human	kcytes	38072_2	38072_2	145327	chr14	+	54399898	54399976	54397028	54397077	54401523	54401579	84,73	31,21	60,39	8,5	227	149	0.00314249	0.0344147	0.64,0.695	0.831,0.837	-0.166	FALSE	0.197	80.25	3
GSTZ1	ENSG00000100577.19	38083	human	HEK293T	38083_1	38083_1	18163	chr14	+	77327911	77328037	77327471	77327552	77329122	77329201	433,479	13,25	357,425	54,56	201	75	3.2089e-09	8.29154e-07	0.926,0.877	0.712,0.739	0.176	TRUE	0.214	337	3
GSTZ1	ENSG00000100577.19	38083	human	hepg2	38083_1	38083_1	16047	chr14	+	77327911	77328037	77327471	77327552	77329122	77329201	96,215	4,6	130,84	13,8	225	99	0.00337293	0.0664532	0.913,0.94	0.815,0.822	0.108	TRUE	0.125	122.75	3
GSTZ1	ENSG00000100577.19	38083	human	kcytes	38083_1	38083_1	19109	chr14	+	77327911	77328037	77327471	77327552	77329122	77329201	228,217	10,15	181,138	61,44	275	149	1.9873e-14	5.91826e-12	0.925,0.887	0.617,0.63	0.283	TRUE	0.308	222.5	3
Cinp	ENSMUSG00000021276.10	38136	mouse	actb_d1	38136_2	38136_2	43639	chr12	-	110878987	110879039	110876960	110876970	110879684	110879814	53,85,86	159,478,467	364,361,195	103,60,12	201	149	0	0	0.198,0.116,0.12	0.724,0.817,0.923	-0.677	FALSE	0.807	402.5	3	Alt spliced in all mouse datasets but not in any human dataset
Cinp	ENSMUSG00000021276.10	38136	mouse	fetalLiv	38136_2	38136_2	38016	chr12	-	110878987	110879039	110876960	110876970	110879684	110879814	48,39,17	279,287,286	256,218,222	309,375,383	101	49	0	0	0.077,0.062,0.028	0.287,0.22,0.219	-0.186	FALSE	0.259	433.167	3	Alt spliced in all mouse datasets but not in any human dataset
Cinp	ENSMUSG00000021276.10	38136	mouse	thymocytes	38136_2	38136_2	24473	chr12	-	110878987	110879039	110876960	110876970	110879684	110879814	5,1	63,35	14,10	23,22	101	49	4.71461e-07	0.000125233	0.037,0.014	0.228,0.181	-0.179	FALSE	0.214	41.75	3	Alt spliced in all mouse datasets but not in any human dataset
ZMYND8	ENSG00000101040.20	38172	human	k562	38172_6	38172_6	100394	chr20	-	47238757	47239132	47236325	47236516	47246007	47246517	309,298	4,9	156,176	14,10	474	99	0.000575663	0.0177252	0.942,0.874	0.699,0.786	0.165	TRUE	0.243	143.75	3
ZMYND8	ENSG00000101040.20	38172	human	kcytes	38172_6	38172_6	104298	chr20	-	47238757	47239132	47236325	47236516	47246007	47246517	13,15	2,0	2,7	6,1	524	149	0.00375222	0.0394017	0.649,1.0	0.087,0.666	0.448	TRUE	0.913	11.5	3
Zmynd8	ENSMUSG00000039671.18	38172	mouse	fetalLiv	38172_6	38172_25	57036	chr2	-	165807518	165807923	165805186	165805377	165812348	165812858	39,42,97	2,3,0	81,65,61	0,0,0	454	49	0.00714098	0.0724618	0.678,0.602,1.0	1.0,1.0,1.0	-0.24	TRUE	0.398	20.6667	3
SLCO4A1	ENSG00000101187.16	38202	human	HEK293T	38202_3	38202_3	77995	chr20	+	62668157	62668184	62667869	62667910	62668476	62668541	37,47	2,5	20,30	12,5	102	75	0.00683851	0.0978249	0.932,0.874	0.551,0.815	0.22	FALSE	0.381	39.5	3
SLCO4A1	ENSG00000101187.16	38202	human	hepg2	38202_3	38202_3	69967	chr20	+	62668157	62668184	62667869	62667910	62668476	62668541	24,43	17,35	18,10	37,30	126	99	0.000134493	0.00643515	0.526,0.491	0.277,0.208	0.266	FALSE	0.318	53.5	3
SLCO4A1	ENSG00000101187.16	38202	human	kcytes	38202_3	38202_3	81732	chr20	+	62668157	62668184	62667869	62667910	62668476	62668541	0,1	2,1	9,20	12,9	176	149	0.00228589	0.0270314	0.0,0.458	0.388,0.653	-0.291	FALSE	0.653	13.5	3
HM13	ENSG00000101294.18	38235	human	hepg2	38235_13	38235_13	3796	chr20	+	31568077	31568280	31561633	31561736	31569119	31569541	20,11	30,58	39,26	42,32	302	99	0.00280686	0.0584077	0.179,0.059	0.233,0.21	-0.103	TRUE	0.174	52	3
H13	ENSMUSG00000019188.16	38235	mouse	actb_d1	38235_13	38235_18	23178	chr2	+	152703994	152704194	152695481	152695584	152704621	152705036	28,62,50	6,4,4	94,167,60	2,2,2	349	149	0.000350609	0.00633916	0.666,0.869,0.842	0.953,0.973,0.928	-0.159	TRUE	0.307	34.8333	3
H13	ENSMUSG00000019188.16	38235	mouse	fetalLiv	38235_13	38235_18	20157	chr2	+	152703994	152704194	152695481	152695584	152704621	152705036	99,91,115	15,16,9	131,170,151	8,4,7	249	49	0.000335485	0.00665352	0.565,0.528,0.715	0.763,0.893,0.809	-0.219	TRUE	0.365	35.3333	3
Riok3	ENSMUSG00000024404.7	38322	mouse	actb_d1	38322_2	38322_2	47772	chr18	+	12137844	12137938	12137239	12137349	12139316	12139460	66,57,100	309,386,404	816,571,537	206,314,132	243	149	0	0	0.116,0.083,0.132	0.708,0.527,0.714	-0.539	TRUE	0.631	649.667	3	Alt spliced in all mouse datasets but not in any human dataset
Riok3	ENSMUSG00000024404.7	38322	mouse	fetalLiv	38322_2	38322_2	41278	chr18	+	12137844	12137938	12137239	12137349	12139316	12139460	38,22,49	174,259,336	136,154,164	253,209,281	143	49	0	0	0.07,0.028,0.048	0.156,0.202,0.167	-0.126	TRUE	0.174	345.833	3	Alt spliced in all mouse datasets but not in any human dataset
Riok3	ENSMUSG00000024404.7	38322	mouse	thymocytes	38322_2	38322_2	26087	chr18	+	12137844	12137938	12137239	12137349	12139316	12139460	6,1	62,35	4,11	24,9	143	49	0.000556699	0.0219044	0.032,0.01	0.054,0.295	-0.153	TRUE	0.285	38	3	Alt spliced in all mouse datasets but not in any human dataset
GLA	ENSG00000102393.14	38425	human	HEK293T	38425_2	38425_2	708	chrX	-	101401232	101401347	101400665	101400757	101401631	101401809	301,282	566,560	431,495	506,436	190	75	1.19171e-07	1.89459e-05	0.174,0.166	0.252,0.309	-0.11	FALSE	0.143	548	3
GLA	ENSG00000102393.14	38425	human	hepg2	38425_2	38425_2	617	chrX	-	101401232	101401347	101400665	101400757	101401631	101401809	8,18	63,162	31,18	56,49	214	99	7.387e-07	9.13251e-05	0.055,0.049	0.204,0.145	-0.122	FALSE	0.155	93.75	3
GLA	ENSG00000102393.14	38425	human	kcytes	38425_2	38425_2	717	chrX	-	101401232	101401347	101400665	101400757	101401631	101401809	0,3	110,113	37,45	111,53	264	149	0	0	0.0,0.015	0.158,0.324	-0.233	FALSE	0.324	118	3
SUPT20H	ENSG00000102710.21	38448	human	HEK293T	38448_1	38448_1	94673	chr13	-	37048563	37048599	37047877	37047936	37051487	37051559	47,38	21,23	33,26	38,41	111	75	0.000439306	0.0139557	0.602,0.527	0.37,0.3	0.23	TRUE	0.302	66.75	3
SUPT20H	ENSG00000102710.21	38448	human	k562	38448_1	38448_1	96008	chr13	-	37048563	37048599	37047877	37047936	37051487	37051559	86,68	22,18	58,36	60,21	135	99	5.80758e-05	0.00302933	0.741,0.735	0.415,0.557	0.252	TRUE	0.326	92.25	3
SUPT20H	ENSG00000102710.21	38448	human	kcytes	38448_1	38448_1	99459	chr13	-	37048563	37048599	37047877	37047936	37051487	37051559	144,151	12,16	115,112	69,79	185	149	0	0	0.906,0.884	0.573,0.533	0.342	TRUE	0.373	174.5	3
CMC2	ENSG00000103121.9	38517	human	HEK293T	38517_1	38517_1	78506	chr16	-	80980769	80980879	80975801	80976179	80997313	80997429	211,222	38,35	217,261	79,70	185	75	0.00102788	0.025978	0.692,0.72	0.527,0.602	0.141	FALSE	0.193	209.25	3
CMC2	ENSG00000103121.9	38517	human	k562	38517_1	38517_1	79530	chr16	-	80980769	80980879	80975801	80976179	80997313	80997429	255,268	37,30	157,179	46,39	209	99	0.000812973	0.0229628	0.766,0.809	0.618,0.685	0.136	FALSE	0.191	217.25	3
CMC2	ENSG00000103121.9	38517	human	kcytes	38517_1	38517_1	82309	chr16	-	80980769	80980879	80975801	80976179	80997313	80997429	31,32	4,6	23,26	26,14	259	149	8.51535e-05	0.00213822	0.817,0.754	0.337,0.517	0.358	FALSE	0.48	40.5	3
NPRL3	ENSG00000103148.17	38520	human	hepg2	38520_1	38520_1	34700	chr16	-	117300	117375	112621	112775	119125	119255	53,91	26,37	42,22	38,20	174	99	0.00410909	0.0763013	0.537,0.583	0.386,0.385	0.175	TRUE	0.198	82.25	3
NPRL3	ENSG00000103148.17	38520	human	k562	38520_1	38520_1	39300	chr16	-	117300	117375	112621	112775	119125	119255	210,140	68,70	140,115	91,89	174	99	0.00338543	0.0634842	0.637,0.532	0.467,0.424	0.139	TRUE	0.213	230.25	3
NPRL3	ENSG00000103148.17	38520	human	kcytes	38520_1	38520_1	41080	chr16	-	117300	117375	112621	112775	119125	119255	135,113	20,21	80,77	32,23	224	149	0.00256265	0.0294968	0.818,0.782	0.624,0.69	0.143	TRUE	0.194	125.25	3
HAGHL	ENSG00000103253.19	38543	human	HEK293T	38543_1	38543_1	14596	chr16	+	729008	729088	728793	728895	729287	729715	71,97	0,0	90,100	11,1	155	75	6.87412e-05	0.00348128	1.0,1.0	0.798,0.98	0.111	TRUE	0.202	89.75	3
HAGHL	ENSG00000103253.19	38543	human	k562	38543_1	38543_1	14611	chr16	+	729008	729088	728793	728895	729287	729715	93,119	4,3	46,88	10,17	179	99	2.76849e-06	0.000249948	0.928,0.956	0.718,0.741	0.212	TRUE	0.238	94	3
HAGHL	ENSG00000103253.19	38543	human	kcytes	38543_1	38543_1	15506	chr16	+	729008	729088	728793	728895	729287	729715	76,85	0,0	46,52	8,1	229	149	8.17045e-05	0.00206719	1.0,1.0	0.789,0.971	0.12	TRUE	0.211	67	3
MYEF2	ENSG00000104177.19	38640	human	kcytes	38640_2	38640_2	98895	chr15	-	48151099	48151171	48149162	48149371	48151472	48151571	0,2	9,3	12,13	8,6	221	149	0.000155497	0.00343696	0.0,0.31	0.503,0.594	-0.393	TRUE	0.594	13.25	3
Myef2	ENSMUSG00000027201.16	38640	mouse	fetalLiv	38640_2	38640_3	24241	chr2	-	125097562	125097634	125095911	125096120	125097976	125098075	340,254,443	97,100,74	410,304,355	174,159,245	121	49	0.000300927	0.00614879	0.587,0.507,0.708	0.488,0.436,0.37	0.169	TRUE	0.338	416.833	3
Myef2	ENSMUSG00000027201.16	38640	mouse	thymocytes	38640_2	38640_3	15572	chr2	-	125097562	125097634	125095911	125096120	125097976	125098075	44,20	29,18	35,46	9,15	121	49	0.00294539	0.0651935	0.381,0.31	0.612,0.554	-0.237	TRUE	0.302	42.5	3
SNX16	ENSG00000104497.15	38686	human	hepg2	38686_1	38686_1	70867	chr8	-	81829429	81829516	81823791	81823940	81839611	81839751	12,30	0,1	9,11	2,3	186	99	0.000847999	0.0250219	1.0,0.941	0.705,0.661	0.287	TRUE	0.339	16.25	3
SNX16	ENSG00000104497.15	38686	human	kcytes	38686_1	38686_1	82734	chr8	-	81829429	81829516	81823791	81823940	81839611	81839751	40,34	0,0	59,47	6,5	236	149	5.34202e-05	0.00146687	1.0,1.0	0.861,0.856	0.141	TRUE	0.144	47.5	3
SNX16	ENSG00000104497.15	38686	human	lncap	38686_1	38686_1	64830	chr8	-	81829429	81829516	81823791	81823940	81839611	81839751	42,26	0,1	34,30	4,4	136	49	0.000322046	0.0261555	1.0,0.904	0.754,0.73	0.21	TRUE	0.27	21	3
TUSC3	ENSG00000104723.21	38709	human	HEK293T	38709_2	38709_2	75438	chr8	+	15757790	15757855	15748374	15748465	15764202	15766638	155,155	103,77	65,58	66,90	140	75	7.3812e-05	0.00367155	0.446,0.519	0.345,0.257	0.182	FALSE	0.262	190.75	3
TUSC3	ENSG00000104723.21	38709	human	kcytes	38709_2	38709_2	79241	chr8	+	15757790	15757855	15748374	15748465	15764202	15766638	194,180	269,273	25,18	87,110	214	149	3.10143e-09	3.40497e-07	0.334,0.315	0.167,0.102	0.19	FALSE	0.232	289	3
TUSC3	ENSG00000104723.21	38709	human	lncap	38709_2	38709_2	61908	chr8	+	15757790	15757855	15748374	15748465	15764202	15766638	81,75	76,57	38,21	70,74	114	49	1.30388e-06	0.000353072	0.314,0.361	0.189,0.109	0.189	FALSE	0.252	115	3
TUSC3	ENSG00000104723.21	38709	human	HEK293T	38709_3	38709_3	132203	chr8	+	15748149	15748465	15743537	15743612	15764202	15764661	177,130	6,6	106,140	13,16	391	75	0.00113069	0.0277957	0.85,0.806	0.61,0.627	0.21	FALSE	0.24	94.75	3
TUSC3	ENSG00000104723.21	38709	human	k562	38709_3	38709_3	138568	chr8	+	15748149	15748465	15743537	15743612	15764202	15764661	60,64	0,1	44,30	4,5	415	99	1.60864e-05	0.00108831	1.0,0.939	0.724,0.589	0.313	FALSE	0.411	48.5	3
TUSC3	ENSG00000104723.21	38709	human	kcytes	38709_3	38709_3	150340	chr8	+	15748149	15748465	15743537	15743612	15764202	15764661	190,194	11,6	65,68	18,14	465	149	1.30451e-07	9.21685e-06	0.847,0.912	0.536,0.609	0.307	FALSE	0.376	141.5	3
Arhgef18	ENSMUSG00000004568.13	38743	mouse	actb_d1	38743_7	38743_7	69536	chr8	+	3364627	3364763	3353436	3353730	3380257	3380520	16,28,31	6,9,13	5,11,13	17,15,14	285	149	1.63241e-05	0.000468493	0.582,0.619,0.555	0.133,0.277,0.327	0.34	TRUE	0.486	28.6667	3	Alt spliced in all mouse datasets but not in any human dataset
Arhgef18	ENSMUSG00000004568.13	38743	mouse	fetalLiv	38743_7	38743_7	57607	chr8	+	3364627	3364763	3353436	3353730	3380257	3380520	43,67,80	0,13,0	21,33,20	0,1,0	185	49	0.00168968	0.0239625	1.0,0.577,1.0	1.0,0.897,1.0	-0.107	TRUE	0.423	16.5	3	Alt spliced in all mouse datasets but not in any human dataset
Arhgef18	ENSMUSG00000004568.13	38743	mouse	thymocytes	38743_7	38743_7	28770	chr8	+	3364627	3364763	3353436	3353730	3380257	3380520	83,54	11,1	14,19	5,7	185	49	0.00319806	0.0691672	0.667,0.935	0.426,0.418	0.379	TRUE	0.517	13.25	3	Alt spliced in all mouse datasets but not in any human dataset
PLD3	ENSG00000105223.21	38827	human	hepg2	38827_3	38827_3	36159	chr19	+	40365552	40365930	40348689	40348768	40366418	40366464	215,485	43,85	244,235	85,65	477	99	0.00163688	0.0399215	0.509,0.542	0.373,0.429	0.125	FALSE	0.169	217.25	3
PLD3	ENSG00000105223.21	38827	human	k562	38827_3	38827_3	40951	chr19	+	40365552	40365930	40348689	40348768	40366418	40366464	552,657	18,28	573,544	78,91	477	99	1.12466e-13	7.17886e-11	0.864,0.83	0.604,0.554	0.268	FALSE	0.31	283	3
PLD3	ENSG00000105223.21	38827	human	lncap	38827_3	38827_3	33265	chr19	+	40365552	40365930	40348689	40348768	40366418	40366464	832,724	22,29	641,640	72,74	427	49	4.78722e-11	4.91147e-08	0.813,0.741	0.505,0.498	0.275	FALSE	0.315	295.75	3
PLD3	ENSG00000105223.21	38827	human	HEK293T	38827_6	38827_6	116750	chr19	+	40365856	40365930	40348725	40348768	40366418	40366464	153,138	78,44	114,101	102,74	149	75	0.000950433	0.0244929	0.497,0.612	0.36,0.407	0.171	FALSE	0.252	200.5	3
PLD3	ENSG00000105223.21	38827	human	k562	38827_6	38827_6	120242	chr19	+	40365856	40365930	40348725	40348768	40366418	40366464	139,127	18,28	129,102	78,91	173	99	4.31799e-10	1.36692e-07	0.815,0.722	0.486,0.391	0.33	FALSE	0.424	178	3
PLD3	ENSG00000105223.21	38827	human	lncap	38827_6	38827_6	89391	chr19	+	40365856	40365930	40348725	40348768	40366418	40366464	136,109	22,29	86,74	72,74	123	49	2.00601e-10	1.85164e-07	0.711,0.6	0.322,0.285	0.352	FALSE	0.426	109.25	3
CARD8	ENSG00000105483.18	38898	human	HEK293T	38898_2	38898_2	11311	chr19	-	48238382	48238532	48232452	48234543	48240961	48241063	143,140	24,14	189,182	7,13	225	75	0.00304771	0.0554221	0.665,0.769	0.9,0.824	-0.145	FALSE	0.235	85.75	3
CARD8	ENSG00000105483.18	38898	human	hepg2	38898_2	38898_2	9983	chr19	-	48238382	48238532	48232452	48234543	48240961	48241063	66,121	5,5	62,39	0,0	249	99	0.000217391	0.00931005	0.84,0.906	1.0,1.0	-0.127	FALSE	0.16	55	3
CARD8	ENSG00000105483.18	38898	human	k562	38898_2	38898_2	11357	chr19	-	48238382	48238532	48232452	48234543	48240961	48241063	114,87	11,9	95,69	3,1	249	99	0.00125345	0.0314844	0.805,0.794	0.926,0.965	-0.146	FALSE	0.171	67.25	3
CARD8	ENSG00000105483.18	38898	human	HEK293T	38898_7	38898_7	103096	chr19	-	48238291	48238532	48234471	48234543	48240961	48241063	173,166	24,14	253,252	7,13	316	75	0.000701488	0.0196049	0.631,0.738	0.896,0.821	-0.174	FALSE	0.265	74.75	3
CARD8	ENSG00000105483.18	38898	human	hepg2	38898_7	38898_7	91276	chr19	-	48238291	48238532	48234471	48234543	48240961	48241063	68,134	5,5	81,58	0,0	340	99	7.91534e-05	0.0043014	0.798,0.886	1.0,1.0	-0.158	FALSE	0.202	42.25	3
CARD8	ENSG00000105483.18	38898	human	k562	38898_7	38898_7	104665	chr19	-	48238291	48238532	48234471	48234543	48240961	48241063	128,118	11,9	133,87	3,1	340	99	0.000618982	0.0187139	0.772,0.792	0.928,0.962	-0.163	FALSE	0.19	59.75	3
USF2	ENSG00000105698.16	38962	human	HEK293T	38962_3	38962_3	135358	chr19	+	35269818	35270003	35269600	35269699	35270446	35270517	52,85	38,48	54,65	66,67	260	75	0.00658783	0.0952384	0.283,0.338	0.191,0.219	0.105	TRUE	0.147	117.75	3
Usf2	ENSMUSG00000058239.13	38962	mouse	actb_d1	38962_3	38962_6	19499	chr7	-	30955799	30956000	30955289	30955440	30956148	30956239	95,210,176	16,12,16	141,165,18	26,38,4	350	149	0.0011377	0.0168526	0.717,0.882,0.824	0.698,0.649,0.657	0.14	TRUE	0.233	127.5	3
Usf2	ENSMUSG00000058239.13	38962	mouse	fetalLiv	38962_3	38962_6	17019	chr7	-	30955799	30956000	30955289	30955440	30956148	30956239	633,604,1004	25,20,28	664,592,709	62,32,73	250	49	2.69645e-07	2.08325e-05	0.832,0.855,0.875	0.677,0.784,0.656	0.148	TRUE	0.219	266.167	3
KDM4C	ENSG00000107077.19	39176	human	hepg2	39176_1	39176_1	71028	chr9	+	6981841	6982765	6980924	6981118	6984165	6984404	18,54	36,66	49,40	26,18	1023	99	3.86573e-05	0.00242366	0.046,0.073	0.154,0.177	-0.106	TRUE	0.131	43	3
KDM4C	ENSG00000107077.19	39176	human	k562	39176_1	39176_1	80125	chr9	+	6981841	6982765	6980924	6981118	6984165	6984404	2,2	20,15	17,13	9,4	1023	99	5.45566e-09	1.20861e-06	0.01,0.013	0.155,0.239	-0.185	TRUE	0.229	12.5	3
KDM4C	ENSG00000107077.19	39176	human	kcytes	39176_1	39176_1	82948	chr9	+	6981841	6982765	6980924	6981118	6984165	6984404	26,16	38,44	81,92	31,24	1073	149	1.89015e-12	4.1989e-10	0.087,0.048	0.266,0.347	-0.239	TRUE	0.299	45.75	3
MPDZ	ENSG00000107186.17	39188	human	hepg2	39188_4	39188_4	114943	chr9	-	13165366	13165474	13162690	13162795	13168365	13168564	0,1	13,44	2,11	20,15	207	99	3.07885e-05	0.00202688	0.0,0.011	0.046,0.26	-0.147	FALSE	0.26	26.5	3
MPDZ	ENSG00000107186.17	39188	human	k562	39188_4	39188_4	138337	chr9	-	13165366	13165474	13162690	13162795	13168365	13168564	0,2	21,24	3,4	12,11	207	99	0.00392183	0.0702436	0.0,0.038	0.107,0.148	-0.108	FALSE	0.148	19.25	3
MPDZ	ENSG00000107186.17	39188	human	kcytes	39188_4	39188_4	150063	chr9	-	13165366	13165474	13162690	13162795	13168365	13168564	0,0	25,22	1,5	8,6	257	149	0.000449759	0.00787771	0.0,0.0	0.068,0.326	-0.197	FALSE	0.326	16.75	3
TUBD1	ENSG00000108423.15	39317	human	HEK293T	39317_1	39317_1	75713	chr17	-	59866608	59866749	59863663	59863847	59874538	59874703	71,60	0,0	53,86	5,1	216	75	0.00225931	0.045348	1.0,1.0	0.786,0.968	0.123	FALSE	0.214	45.25	3
TUBD1	ENSG00000108423.15	39317	human	bjFibro	39317_1	39317_1	56285	chr17	-	59866608	59866749	59863663	59863847	59874538	59874703	45,61	5,1	31,50	1,0	190	49	0.00476514	0.0996091	0.699,0.94	0.889,1.0	-0.125	FALSE	0.301	18.25	3
TUBD1	ENSG00000108423.15	39317	human	lncap	39317_1	39317_1	62163	chr17	-	59866608	59866749	59863663	59863847	59874538	59874703	38,39	3,4	37,45	1,0	190	49	0.000597608	0.0388849	0.766,0.715	0.905,1.0	-0.212	FALSE	0.285	16.75	3
LUC7L3	ENSG00000108848.16	39393	human	HEK293T	39393_4	39393_4	102354	chr17	+	50751274	50751362	50750746	50750852	50752199	50752550	75,71	78,60	118,182	63,81	163	75	0.000263165	0.00962894	0.307,0.353	0.463,0.508	-0.156	TRUE	0.201	180.5	3
LUC7L3	ENSG00000108848.16	39393	human	hepg2	39393_4	39393_4	90613	chr17	+	50751274	50751362	50750746	50750852	50752199	50752550	5,16	7,16	31,27	3,13	187	99	0.00452118	0.081223	0.274,0.346	0.845,0.524	-0.374	TRUE	0.571	29.5	3
LUC7L3	ENSG00000108848.16	39393	human	k562	39393_4	39393_4	103817	chr17	+	50751274	50751362	50750746	50750852	50752199	50752550	11,7	63,58	46,36	37,33	187	99	4.85945e-13	2.88963e-10	0.085,0.06	0.397,0.366	-0.309	TRUE	0.337	72.25	3
WSB1	ENSG00000109046.15	39412	human	HEK293T	39412_3	39412_3	102929	chr17	+	27307743	27307919	27306781	27306882	27309099	27309272	397,269	23,23	199,263	8,5	251	75	0.00232762	0.0463339	0.838,0.778	0.881,0.94	-0.102	FALSE	0.162	130.25	3
WSB1	ENSG00000109046.15	39412	human	hepg2	39412_3	39412_3	91083	chr17	+	27307743	27307919	27306781	27306882	27309099	27309272	253,453	128,250	382,347	83,67	275	99	1.09179e-10	4.6123e-08	0.416,0.395	0.624,0.651	-0.232	FALSE	0.256	387	3
WSB1	ENSG00000109046.15	39412	human	kcytes	39412_3	39412_3	109647	chr17	+	27307743	27307919	27306781	27306882	27309099	27309272	86,76	59,65	389,457	209,197	325	149	0.00500488	0.0488217	0.401,0.349	0.46,0.515	-0.113	FALSE	0.166	383.25	3
KMT5B	ENSG00000110066.16	39532	human	HEK293T	39532_3	39532_3	88487	chr11	-	68180131	68180200	68175017	68175183	68185780	68185928	167,159	2,2	146,237	13,18	144	75	3.53242e-06	0.000314187	0.978,0.976	0.854,0.873	0.114	TRUE	0.124	185.5	3
KMT5B	ENSG00000110066.16	39532	human	kcytes	39532_3	39532_3	92840	chr11	-	68180131	68180200	68175017	68175183	68185780	68185928	132,127	3,3	247,188	20,25	218	149	2.30571e-05	0.000735127	0.968,0.967	0.894,0.837	0.102	TRUE	0.131	186.25	3
Kmt5b	ENSMUSG00000045098.19	39532	mouse	fetalLiv	39532_3	39532_8	1791	chr19	+	3796639	3796708	3793067	3793215	3802074	3802240	112,103,166	0,0,1	162,168,153	11,6,8	118	49	9.35238e-08	8.32069e-06	1.0,1.0,0.986	0.859,0.921,0.888	0.106	TRUE	0.141	133	3
Ppp6r3	ENSMUSG00000024908.15	39534	mouse	actb_d1	39534_28	39534_28	74139	chr19	-	3467682	3467772	3467140	3467294	3469640	3469762	2,6,6	10,50,24	8,26,40	5,4,0	239	149	5.52225e-13	5.40482e-11	0.111,0.07,0.135	0.499,0.802,1.0	-0.662	TRUE	0.93	30.1667	3	Alt spliced in all mouse datasets but not in any human dataset
Ppp6r3	ENSMUSG00000024908.15	39534	mouse	fetalLiv	39534_28	39534_28	61431	chr19	-	3467682	3467772	3467140	3467294	3469640	3469762	3,4,5	264,223,315	55,80,83	173,175,183	139	49	0	0	0.004,0.006,0.006	0.101,0.139,0.138	-0.121	TRUE	0.135	260.5	3	Alt spliced in all mouse datasets but not in any human dataset
Ppp6r3	ENSMUSG00000024908.15	39534	mouse	thymocytes	39534_28	39534_28	29384	chr19	-	3467682	3467772	3467140	3467294	3469640	3469762	1,1	10,6	25,22	0,4	139	49	1.03048e-10	1.41072e-07	0.034,0.055	1.0,0.66	-0.786	TRUE	0.966	17.25	3	Alt spliced in all mouse datasets but not in any human dataset
CAPRIN2	ENSG00000110888.19	39622	human	HEK293T	39622_2	39622_2	91309	chr12	-	30720810	30720915	30719078	30719225	30723258	30723314	49,34	14,22	25,28	27,35	180	75	0.00497528	0.0786499	0.593,0.392	0.278,0.25	0.228	FALSE	0.343	54	3
CAPRIN2	ENSG00000110888.19	39622	human	k562	39622_2	39622_2	92426	chr12	-	30720810	30720915	30719078	30719225	30723258	30723314	81,102	32,22	42,28	45,17	204	99	0.000703324	0.0206989	0.551,0.692	0.312,0.444	0.243	FALSE	0.38	90	3
CAPRIN2	ENSG00000110888.19	39622	human	kcytes	39622_2	39622_2	95887	chr12	-	30720810	30720915	30719078	30719225	30723258	30723314	69,79	2,7	31,22	5,10	254	149	0.00201209	0.0245908	0.953,0.869	0.784,0.563	0.238	FALSE	0.39	56.25	3
CAPRIN2	ENSG00000110888.19	39622	human	hepg2	39622_9	39622_9	81638	chr12	-	30720810	30720915	30716507	30716676	30723258	30723314	27,64	17,24	22,10	29,20	204	99	0.000237103	0.0099799	0.435,0.564	0.269,0.195	0.267	FALSE	0.369	50.5	3
CAPRIN2	ENSG00000110888.19	39622	human	k562	39622_9	39622_9	92425	chr12	-	30720810	30720915	30716507	30716676	30723258	30723314	22,25	11,11	12,6	18,7	204	99	0.00556598	0.0896571	0.493,0.524	0.244,0.294	0.239	FALSE	0.28	25.75	3
CAPRIN2	ENSG00000110888.19	39622	human	kcytes	39622_9	39622_9	95886	chr12	-	30720810	30720915	30716507	30716676	30723258	30723314	29,28	6,3	7,8	6,4	254	149	0.00926676	0.0778329	0.739,0.846	0.406,0.54	0.319	FALSE	0.44	22.75	3
CAMKK2	ENSG00000110931.19	39629	human	HEK293T	39629_2	39629_2	27580	chr12	-	121248605	121248734	121245139	121245240	121249786	121249874	178,124	8,9	142,144	21,16	204	75	0.00572331	0.0867488	0.891,0.835	0.713,0.768	0.123	TRUE	0.178	112	3
CAMKK2	ENSG00000110931.19	39629	human	k562	39629_2	39629_2	27826	chr12	-	121248605	121248734	121245139	121245240	121249786	121249874	53,60	8,19	36,42	31,26	228	99	0.00054445	0.0170349	0.742,0.578	0.335,0.412	0.286	TRUE	0.407	63.75	3
CAMKK2	ENSG00000110931.19	39629	human	kcytes	39629_2	39629_2	29191	chr12	-	121248605	121248734	121245139	121245240	121249786	121249874	159,150	27,34	99,89	45,36	278	149	0.000279142	0.00543263	0.759,0.703	0.541,0.57	0.175	TRUE	0.218	159.75	3
LTA4H	ENSG00000111144.10	39647	human	HEK293T	39647_2	39647_2	38884	chr12	-	96003837	96003981	96002989	96003064	96006313	96006409	813,823	156,191	739,804	365,337	219	75	7.02137e-10	2.16134e-07	0.641,0.596	0.409,0.45	0.189	FALSE	0.232	890.75	3
LTA4H	ENSG00000111144.10	39647	human	hepg2	39647_2	39647_2	34615	chr12	-	96003837	96003981	96002989	96003064	96006313	96006409	257,469	14,48	156,202	58,48	243	99	1.96331e-08	3.87446e-06	0.882,0.799	0.523,0.632	0.263	FALSE	0.359	308	3
LTA4H	ENSG00000111144.10	39647	human	kcytes	39647_2	39647_2	40995	chr12	-	96003837	96003981	96002989	96003064	96006313	96006409	373,337	32,44	336,295	73,87	293	149	1.19423e-06	6.19168e-05	0.856,0.796	0.701,0.633	0.159	FALSE	0.223	394.25	3
FGFR1OP2	ENSG00000111790.14	39758	human	kcytes	39758_3	39758_3	160093	chr12	+	26960385	26960628	26957600	26957743	26963341	26963455	21,31	48,33	53,55	41,31	392	149	0.00203369	0.0247885	0.143,0.263	0.329,0.403	-0.163	TRUE	0.26	78.25	3
Fgfr1op2	ENSMUSG00000040242.14	39758	mouse	actb_d1	39758_3	39758_12	56397	chr6	+	146592507	146592747	146589893	146590036	146595175	146595289	52,128,143	228,362,383	274,271,156	77,58,34	389	149	0	0	0.08,0.119,0.125	0.577,0.642,0.637	-0.511	TRUE	0.562	327.833	3
Fgfr1op2	ENSMUSG00000040242.14	39758	mouse	fetalLiv	39758_3	39758_12	47921	chr6	+	146592507	146592747	146589893	146590036	146595175	146595289	318,283,371	380,191,286	656,634,744	162,165,138	289	49	0	0	0.124,0.201,0.18	0.407,0.394,0.478	-0.258	TRUE	0.354	356.833	3
Fgfr1op2	ENSMUSG00000040242.14	39758	mouse	actb_d1	39758_7	39758_7	56399	chr6	+	146592633	146592735	146589893	146590036	146595175	146595289	83,94,139	228,362,383	278,286,173	77,58,34	251	149	0	0	0.178,0.134,0.177	0.682,0.745,0.751	-0.563	TRUE	0.617	365.833	3	Alt spliced in all mouse datasets but not in any human dataset
Fgfr1op2	ENSMUSG00000040242.14	39758	mouse	fetalLiv	39758_7	39758_7	47924	chr6	+	146592633	146592735	146589893	146590036	146595175	146595289	146,198,228	380,191,286	351,346,369	162,165,138	151	49	0	0	0.111,0.252,0.206	0.413,0.405,0.465	-0.238	TRUE	0.354	493.333	3	Alt spliced in all mouse datasets but not in any human dataset
Fgfr1op2	ENSMUSG00000040242.14	39758	mouse	thymocytes	39758_7	39758_7	27130	chr6	+	146592633	146592735	146589893	146590036	146595175	146595289	94,53	59,19	177,113	8,8	151	49	6.06515e-13	3.53136e-09	0.341,0.475	0.878,0.821	-0.441	TRUE	0.537	132.75	3	Alt spliced in all mouse datasets but not in any human dataset
Fgfr1op2	ENSMUSG00000040242.14	39758	mouse	actb_d1	39758_9	39758_9	56400	chr6	+	146592633	146592951	146589893	146590036	146595175	146595289	112,183,209	228,362,383	471,461,246	77,58,34	467	149	0	0	0.135,0.139,0.148	0.661,0.717,0.698	-0.551	TRUE	0.582	382	3	Alt spliced in all mouse datasets but not in any human dataset
Fgfr1op2	ENSMUSG00000040242.14	39758	mouse	fetalLiv	39758_9	39758_9	47926	chr6	+	146592633	146592951	146589893	146590036	146595175	146595289	532,603,761	380,191,286	1018,1072,1245	162,165,138	367	49	2.77556e-15	1.66546e-12	0.157,0.297,0.262	0.456,0.465,0.546	-0.25	TRUE	0.389	494.333	3	Alt spliced in all mouse datasets but not in any human dataset
Fgfr1op2	ENSMUSG00000040242.14	39758	mouse	thymocytes	39758_9	39758_9	27132	chr6	+	146592633	146592951	146589893	146590036	146595175	146595289	289,179	59,19	401,263	8,8	367	49	3.66262e-09	2.96289e-06	0.395,0.557	0.87,0.814	-0.366	TRUE	0.475	132	3	Alt spliced in all mouse datasets but not in any human dataset
TPD52L1	ENSG00000111907.21	39787	human	HEK293T	39787_2	39787_2	67969	chr6	+	125253716	125253755	125248281	125248383	125262833	125263497	23,34	88,110	9,9	225,186	114	75	9.46487e-12	4.46738e-09	0.147,0.169	0.026,0.031	0.13	FALSE	0.143	171	3
TPD52L1	ENSG00000111907.21	39787	human	kcytes	39787_2	39787_2	71329	chr6	+	125253716	125253755	125248281	125248383	125262833	125263497	77,50	125,162	49,32	320,233	188	149	1.09566e-06	5.75319e-05	0.328,0.197	0.108,0.098	0.16	FALSE	0.23	262	3
TPD52L1	ENSG00000111907.21	39787	human	lncap	39787_2	39787_2	55703	chr6	+	125253716	125253755	125248281	125248383	125262833	125263497	160,131	94,48	81,69	109,106	88	49	9.53061e-08	3.71363e-05	0.487,0.603	0.293,0.266	0.265	FALSE	0.337	199.5	3
TPD52L1	ENSG00000111907.21	39787	human	HEK293T	39787_3	39787_3	67970	chr6	+	125257097	125257158	125248281	125248383	125262833	125263044	62,72	88,110	52,53	225,186	136	75	1.36097e-07	2.11615e-05	0.28,0.265	0.113,0.136	0.148	FALSE	0.167	212	3
TPD52L1	ENSG00000111907.21	39787	human	k562	39787_3	39787_3	68514	chr6	+	125257097	125257158	125248281	125248383	125262833	125263044	91,111	154,169	53,46	159,152	160	99	0.000105256	0.00484597	0.268,0.289	0.171,0.158	0.114	FALSE	0.131	233.75	3
TPD52L1	ENSG00000111907.21	39787	human	lncap	39787_3	39787_3	55704	chr6	+	125257097	125257158	125248281	125248383	125262833	125263044	147,101	94,48	111,90	109,106	110	49	0.000362249	0.0280358	0.411,0.484	0.312,0.274	0.154	FALSE	0.21	185	3
FBXL4	ENSG00000112234.9	39831	human	HEK293T	39831_2	39831_2	67087	chr6	-	98917373	98917719	98905425	98905670	98926476	98927060	216,212	5,4	160,230	12,13	421	75	0.00211713	0.043472	0.885,0.904	0.704,0.759	0.163	TRUE	0.2	58.75	3
FBXL4	ENSG00000112234.9	39831	human	k562	39831_2	39831_2	67672	chr6	-	98917373	98917719	98905425	98905670	98926476	98927060	165,169	12,7	57,82	19,10	445	99	0.00167354	0.0386983	0.754,0.843	0.4,0.646	0.275	TRUE	0.443	64.25	3
FBXL4	ENSG00000112234.9	39831	human	kcytes	39831_2	39831_2	70509	chr6	-	98917373	98917719	98905425	98905670	98926476	98927060	178,235	3,3	139,122	9,6	495	149	0.00214896	0.0258051	0.947,0.959	0.823,0.86	0.112	TRUE	0.136	103	3
SENP6	ENSG00000112701.18	39905	human	k562	39905_5	39905_5	36500	chr6	+	75640686	75640704	75634706	75634811	75647730	75647801	66,69	128,72	17,16	127,131	117	99	1.63454e-10	5.93805e-08	0.304,0.448	0.102,0.094	0.278	TRUE	0.354	156.5	3
SENP6	ENSG00000112701.18	39905	human	kcytes	39905_5	39905_5	38219	chr6	+	75640686	75640704	75634706	75634811	75647730	75647801	77,66	26,33	42,30	98,70	167	149	6.71685e-14	1.85679e-11	0.725,0.641	0.277,0.277	0.406	TRUE	0.448	110.5	3
Senp6	ENSMUSG00000034252.14	39905	mouse	fetalLiv	39905_5	39905_13	60178	chr9	+	80098892	80098906	80093536	80093641	80103693	80103764	29,24,70	155,97,148	17,14,9	254,198,250	63	49	5.4956e-14	2.4732e-11	0.127,0.161,0.269	0.049,0.052,0.027	0.143	TRUE	0.242	210.833	3
FBRSL1	ENSG00000112787.14	39916	human	HEK293T	39916_2	39916_2	140413	chr12	+	132571322	132571524	132571151	132571231	132572287	132572338	148,132	69,74	218,238	13,15	277	75	0	0	0.367,0.326	0.82,0.811	-0.469	TRUE	0.494	226.75	3
FBRSL1	ENSG00000112787.14	39916	human	k562	39916_2	39916_2	148226	chr12	+	132571322	132571524	132571151	132571231	132572287	132572338	177,158	71,71	223,272	28,36	301	99	2.82194e-10	9.32247e-08	0.451,0.423	0.724,0.713	-0.281	TRUE	0.301	259	3
FBRSL1	ENSG00000112787.14	39916	human	kcytes	39916_2	39916_2	161922	chr12	+	132571322	132571524	132571151	132571231	132572287	132572338	94,113	126,125	393,309	22,26	351	149	0	0	0.241,0.277	0.883,0.835	-0.6	TRUE	0.642	302	3
ERBIN	ENSG00000112851.16	39922	human	hepg2	39922_4	39922_4	19993	chr5	+	66068876	66069020	66053405	66054951	66076315	66076408	6,11	9,23	2,1	13,18	243	99	0.000895109	0.0260021	0.214,0.163	0.059,0.022	0.148	TRUE	0.192	18.75	3
ERBIN	ENSG00000112851.16	39922	human	lncap	39922_4	39922_4	18248	chr5	+	66068876	66069020	66053405	66054951	66076315	66076408	70,56	1,1	25,19	11,12	193	49	5.04041e-12	6.79548e-09	0.947,0.934	0.366,0.287	0.614	TRUE	0.66	19.5	3
Erbin	ENSMUSG00000021709.14	39922	mouse	fetalLiv	39922_4	39922_12	7864	chr13	-	103830187	103830331	103823313	103823406	103833497	103835028	250,146,308	25,30,5	188,142,166	2,6,6	193	49	0.00627631	0.0655982	0.717,0.553,0.94	0.96,0.857,0.875	-0.161	TRUE	0.407	82.1667	3
HGD	ENSG00000113924.12	40057	human	bjFibro	40057_2	40057_2	43009	chr3	-	120677903	120678029	120675791	120675863	120682096	120682243	3,3	52,46	5,17	19,3	175	49	0.000134484	0.00850632	0.016,0.018	0.069,0.613	-0.324	FALSE	0.597	34.5	3
HGD	ENSG00000113924.12	40057	human	hepg2	40057_2	40057_2	51978	chr3	-	120677903	120678029	120675791	120675863	120682096	120682243	12,15	504,891	99,98	220,208	225	99	0	0	0.01,0.007	0.165,0.172	-0.16	FALSE	0.165	504.75	3
HGD	ENSG00000113924.12	40057	human	lncap	40057_2	40057_2	47627	chr3	-	120677903	120678029	120675791	120675863	120682096	120682243	14,20	37,23	67,73	11,16	175	49	8.07687e-13	1.26619e-09	0.096,0.196	0.63,0.561	-0.45	FALSE	0.534	33.5	3
ABCC5	ENSG00000114770.17	40141	human	HEK293T	40141_3	40141_3	47690	chr3	-	183985303	183985455	183983752	183984894	183987769	183987917	18,24	0,1	32,49	19,4	227	75	0.000137374	0.00582162	1.0,0.888	0.358,0.802	0.364	TRUE	0.642	16.5	3
ABCC5	ENSG00000114770.17	40141	human	k562	40141_3	40141_3	48029	chr3	-	183985303	183985455	183983752	183984894	183987769	183987917	51,64	0,2	56,71	14,17	251	99	2.77946e-08	4.75082e-06	1.0,0.927	0.612,0.622	0.347	TRUE	0.388	23.25	3
ABCC5	ENSG00000114770.17	40141	human	kcytes	40141_3	40141_3	50191	chr3	-	183985303	183985455	183983752	183984894	183987769	183987917	8,8	1,0	16,14	16,1	301	149	0.00152256	0.019864	0.798,1.0	0.331,0.874	0.296	TRUE	0.669	15	3
FN1	ENSG00000115414.21	40241	human	bjFibro	40241_1	40241_1	37874	chr2	-	215392930	215393203	215391631	215391814	215394527	215394719	451,195	315,176	1764,1044	567,145	322	49	1.88437e-07	4.53498e-05	0.179,0.144	0.321,0.523	-0.261	FALSE	0.379	534.75	3
FN1	ENSG00000115414.21	40241	human	hepg2	40241_1	40241_1	45886	chr2	-	215392930	215393203	215391631	215391814	215394527	215394719	3892,7199	11218,21061	31202,27796	9070,9009	372	99	0	0	0.085,0.083	0.478,0.451	-0.381	FALSE	0.395	22927	3
FN1	ENSG00000115414.21	40241	human	kcytes	40241_1	40241_1	54271	chr2	-	215392930	215393203	215391631	215391814	215394527	215394719	6706,7931	10458,11582	827,665	376,346	422	149	0	0	0.185,0.195	0.437,0.404	-0.23	FALSE	0.252	8423	3
FN1	ENSG00000115414.21	40241	human	bjFibro	40241_2	40241_2	79271	chr2	-	215393077	215393203	215391631	215391814	215394527	215394719	60,32	315,176	311,188	567,145	175	49	8.27005e-13	1.82918e-09	0.051,0.048	0.133,0.266	-0.15	FALSE	0.218	430.75	3
FN1	ENSG00000115414.21	40241	human	hepg2	40241_2	40241_2	106373	chr2	-	215393077	215393203	215391631	215391814	215394527	215394719	1035,1928	11218,21061	8426,7883	9070,9009	225	99	0	0	0.039,0.039	0.29,0.278	-0.245	FALSE	0.251	17407.2	3
FN1	ENSG00000115414.21	40241	human	kcytes	40241_2	40241_2	136079	chr2	-	215393077	215393203	215391631	215391814	215394527	215394719	2121,2468	10458,11582	277,223	376,346	275	149	0	0	0.099,0.104	0.285,0.259	-0.171	FALSE	0.186	6962.75	3
EHBP1	ENSG00000115504.15	40257	human	HEK293T	40257_1	40257_1	39091	chr2	+	62949093	62949162	62948291	62948316	62955516	62955660	30,48	11,11	25,35	1,3	144	75	0.00164906	0.0364244	0.587,0.694	0.929,0.859	-0.254	TRUE	0.342	40.75	3
EHBP1	ENSG00000115504.15	40257	human	hepg2	40257_1	40257_1	34805	chr2	+	62949093	62949162	62948291	62948316	62955516	62955660	191,354	15,32	149,143	35,19	168	99	0.00257788	0.0550602	0.882,0.867	0.715,0.816	0.109	TRUE	0.167	234.5	3
EHBP1	ENSG00000115504.15	40257	human	k562	40257_1	40257_1	39401	chr2	+	62949093	62949162	62948291	62948316	62955516	62955660	21,28	11,12	11,20	1,2	168	99	0.00147842	0.0354338	0.529,0.579	0.866,0.855	-0.306	TRUE	0.337	26.5	3
KYNU	ENSG00000115919.15	40320	human	bjFibro	40320_2	40320_2	30074	chr2	+	142879462	142879666	142877683	142877736	142885348	142885536	4,8	113,104	22,111	38,27	253	49	3.88534e-12	7.21864e-09	0.007,0.015	0.101,0.443	-0.261	TRUE	0.436	77.5	3
KYNU	ENSG00000115919.15	40320	human	hepg2	40320_2	40320_2	36540	chr2	+	142879462	142879666	142877683	142877736	142885348	142885536	0,6	87,151	32,25	38,36	303	99	0	0	0.0,0.013	0.216,0.185	-0.194	TRUE	0.216	86	3
KYNU	ENSG00000115919.15	40320	human	k562	40320_2	40320_2	41340	chr2	+	142879462	142879666	142877683	142877736	142885348	142885536	0,0	9,10	12,10	7,13	303	99	1.81248e-07	2.44949e-05	0.0,0.0	0.359,0.201	-0.28	TRUE	0.359	14.75	3
ATF2	ENSG00000115966.18	40329	human	HEK293T	40329_1	40329_1	40344	chr2	-	175121443	175121540	175118250	175118369	175130137	175130205	73,84	35,49	34,80	47,72	172	75	0.00177497	0.0383678	0.476,0.428	0.24,0.326	0.169	TRUE	0.236	115.25	3
ATF2	ENSG00000115966.18	40329	human	hepg2	40329_1	40329_1	35911	chr2	-	175121443	175121540	175118250	175118369	175130137	175130205	165,342	52,80	98,88	55,42	196	99	0.000380617	0.0142911	0.616,0.683	0.474,0.514	0.155	TRUE	0.209	230.5	3
ATF2	ENSG00000115966.18	40329	human	k562	40329_1	40329_1	40688	chr2	-	175121443	175121540	175118250	175118369	175130137	175130205	219,182	96,101	149,158	107,144	196	99	0.00132494	0.0327773	0.535,0.476	0.413,0.357	0.121	TRUE	0.178	287.5	3
TIA1	ENSG00000116001.17	40334	human	kcytes	40334_3	40334_3	83569	chr2	-	70229058	70229091	70227734	70227822	70229263	70229318	138,115	24,19	141,92	35,41	182	149	0.0083291	0.0717462	0.825,0.832	0.767,0.648	0.121	TRUE	0.184	151.25	3
Tia1	ENSMUSG00000071337.11	40334	mouse	actb_d1	40334_3	40334_8	27609	chr6	+	86419100	86419133	86418877	86418932	86420323	86420411	332,280,332	100,83,112	233,226,172	173,152,88	182	149	1.81151e-08	1.00889e-06	0.731,0.734,0.708	0.524,0.549,0.615	0.162	TRUE	0.21	380.5	3
Tia1	ENSMUSG00000071337.11	40334	mouse	fetalLiv	40334_3	40334_8	24036	chr6	+	86419100	86419133	86418877	86418932	86420323	86420411	142,136,187	15,4,26	112,96,133	46,32,55	82	49	2.58956e-11	6.56557e-09	0.85,0.953,0.811	0.593,0.642,0.591	0.263	TRUE	0.362	163.667	3
AMPD2	ENSG00000116337.20	40384	human	bjFibro	40384_5	40384_5	29208	chr1	+	109625302	109625433	109619830	109620278	109625661	109625792	109,68	2,0	39,37	5,2	180	49	0.00133841	0.0432313	0.937,1.0	0.68,0.834	0.212	FALSE	0.32	30	3
AMPD2	ENSG00000116337.20	40384	human	hepg2	40384_5	40384_5	35361	chr1	+	109625302	109625433	109619830	109620278	109625661	109625792	44,80	3,1	83,69	11,7	230	99	0.0040429	0.0753611	0.863,0.972	0.765,0.809	0.13	FALSE	0.207	70	3
AMPD2	ENSG00000116337.20	40384	human	k562	40384_5	40384_5	40058	chr1	+	109625302	109625433	109619830	109620278	109625661	109625792	133,176	3,10	75,84	9,15	230	99	0.000344366	0.0120867	0.95,0.883	0.782,0.707	0.172	FALSE	0.243	116.25	3
SCAMP3	ENSG00000116521.11	40397	human	hepg2	40397_1	40397_1	32811	chr1	-	155261656	155261734	155260536	155260659	155262085	155262360	86,126	4,15	109,88	26,25	177	99	0.000251272	0.0104186	0.923,0.825	0.701,0.663	0.192	TRUE	0.26	119.75	3
SCAMP3	ENSG00000116521.11	40397	human	k562	40397_1	40397_1	37142	chr1	-	155261656	155261734	155260536	155260659	155262085	155262360	766,763	75,81	576,637	122,121	177	99	4.31626e-06	0.000364469	0.851,0.84	0.725,0.746	0.11	TRUE	0.126	777	3
SCAMP3	ENSG00000116521.11	40397	human	kcytes	40397_1	40397_1	38875	chr1	-	155261656	155261734	155260536	155260659	155262085	155262360	295,388	80,78	296,234	132,111	227	149	8.81952e-06	0.000332325	0.708,0.766	0.595,0.58	0.15	TRUE	0.186	403.5	3
LGALS8	ENSG00000116977.19	40643	human	hepg2	40643_1	40643_1	49340	chr1	+	236542914	236543040	236542760	236542787	236543559	236543648	119,280	72,143	192,163	28,25	225	99	6.88039e-12	3.88201e-09	0.421,0.463	0.751,0.742	-0.304	TRUE	0.33	201	3
LGALS8	ENSG00000116977.19	40643	human	k562	40643_1	40643_1	55743	chr1	+	236542914	236543040	236542760	236542787	236543559	236543648	620,456	92,72	465,460	26,21	225	99	4.42756e-09	1.01674e-06	0.748,0.736	0.887,0.906	-0.155	TRUE	0.17	390	3
LGALS8	ENSG00000116977.19	40643	human	kcytes	40643_1	40643_1	58300	chr1	+	236542914	236543040	236542760	236542787	236543559	236543648	83,88	40,42	320,246	18,15	275	149	0	0	0.529,0.532	0.906,0.899	-0.372	TRUE	0.377	213	3
AKR1A1	ENSG00000117448.14	40705	human	hepg2	40705_1	40705_1	39587	chr1	+	45568484	45568684	45567981	45568177	45568926	45568999	652,1277	15,45	352,309	49,24	299	99	3.28796e-08	6.08837e-06	0.935,0.904	0.704,0.81	0.162	TRUE	0.231	485.5	3
AKR1A1	ENSG00000117448.14	40705	human	k562	40705_1	40705_1	44833	chr1	+	45568484	45568684	45567981	45568177	45568926	45568999	422,446	24,37	282,248	37,32	299	99	0.00307473	0.0594097	0.853,0.8	0.716,0.72	0.109	TRUE	0.137	307	3
AKR1A1	ENSG00000117448.14	40705	human	kcytes	40705_1	40705_1	46875	chr1	+	45568484	45568684	45567981	45568177	45568926	45568999	665,675	28,30	391,318	34,38	349	149	3.73893e-05	0.00109236	0.91,0.906	0.831,0.781	0.102	TRUE	0.129	484	3
OSBPL9	ENSG00000117859.19	40757	human	hepg2	40757_2	40757_2	54242	chr1	+	51756319	51756358	51750144	51750195	51760689	51760764	195,412	59,162	143,129	75,88	138	99	0.00151091	0.0377247	0.703,0.646	0.578,0.513	0.129	TRUE	0.19	315.75	3
OSBPL9	ENSG00000117859.19	40757	human	kcytes	40757_2	40757_2	63763	chr1	+	51756319	51756358	51750144	51750195	51760689	51760764	250,296	45,52	271,191	99,60	188	149	0.00014991	0.00334829	0.815,0.819	0.684,0.716	0.117	TRUE	0.135	316	3
Osbpl9	ENSMUSG00000028559.17	40757	mouse	fetalLiv	40757_2	40757_7	11316	chr4	-	109091660	109091699	109087394	109087485	109098502	109098553	48,76,66	23,27,56	35,32,53	43,53,38	88	49	0.00685611	0.0701644	0.537,0.61,0.396	0.312,0.252,0.437	0.181	TRUE	0.358	91.6667	3
ESYT2	ENSG00000117868.18	40759	human	k562	40759_1	40759_1	75814	chr7	-	158752780	158752843	158749648	158749723	158759485	158759581	303,273	622,567	82,99	519,470	162	99	8.6231e-13	4.87128e-10	0.229,0.227	0.088,0.114	0.127	TRUE	0.141	733.75	3
ESYT2	ENSG00000117868.18	40759	human	kcytes	40759_1	40759_1	78686	chr7	-	158752780	158752843	158749648	158749723	158759485	158759581	253,278	177,170	181,113	313,207	212	149	1.48959e-12	3.3636e-10	0.501,0.535	0.289,0.277	0.235	TRUE	0.258	423	3
ESYT2	ENSG00000117868.18	40759	human	lncap	40759_1	40759_1	61433	chr7	-	158752780	158752843	158749648	158749723	158759485	158759581	192,141	10,8	162,148	34,34	112	49	1.40293e-07	5.16785e-05	0.894,0.885	0.676,0.656	0.223	TRUE	0.238	161	3
RHOQ	ENSG00000119729.12	40958	human	HEK293T	40958_4	40958_4	124378	chr2	+	46580608	46580724	46576560	46576656	46580927	46581046	47,42	140,198	73,98	99,106	191	75	4.69419e-10	1.49257e-07	0.116,0.077	0.225,0.266	-0.149	FALSE	0.189	200.75	3
RHOQ	ENSG00000119729.12	40958	human	k562	40958_4	40958_4	128954	chr2	+	46580608	46580724	46576560	46576656	46580927	46581046	4,6	97,93	22,11	39,35	215	99	4.69626e-09	1.06545e-06	0.019,0.029	0.206,0.126	-0.142	FALSE	0.187	76.75	3
RHOQ	ENSG00000119729.12	40958	human	kcytes	40958_4	40958_4	139547	chr2	+	46580608	46580724	46576560	46576656	46580927	46581046	3,5	118,128	37,10	77,75	265	149	3.2343e-09	3.53511e-07	0.014,0.021	0.213,0.07	-0.124	FALSE	0.199	113.25	3
YPEL5	ENSG00000119801.13	40967	human	bjFibro	40967_4	40967_4	58628	chr2	+	30148244	30148541	30146940	30147062	30156627	30156792	117,156	128,152	64,128	35,56	346	49	3.16536e-05	0.00278984	0.115,0.127	0.206,0.245	-0.104	TRUE	0.13	111.5	3
YPEL5	ENSG00000119801.13	40967	human	hepg2	40967_4	40967_4	70747	chr2	+	30148244	30148541	30146940	30147062	30156627	30156792	63,116	110,186	68,85	65,57	396	99	7.77519e-05	0.00424721	0.125,0.135	0.207,0.272	-0.109	TRUE	0.147	143.75	3
YPEL5	ENSG00000119801.13	40967	human	kcytes	40967_4	40967_4	82609	chr2	+	30148244	30148541	30146940	30147062	30156627	30156792	64,99	195,175	640,475	381,310	446	149	0	0	0.099,0.159	0.359,0.339	-0.22	TRUE	0.26	456	3
KANSL1	ENSG00000120071.15	41010	human	HEK293T	41010_1	41010_1	10038	chr17	-	46082440	46082542	46067548	46067667	46094559	46094701	77,84	0,0	37,73	4,6	177	75	8.1944e-06	0.000628784	1.0,1.0	0.797,0.838	0.182	TRUE	0.203	49.25	3
KANSL1	ENSG00000120071.15	41010	human	kcytes	41010_1	41010_1	10679	chr17	-	46082440	46082542	46067548	46067667	46094559	46094701	73,79	1,1	155,137	20,9	251	149	1.62728e-05	0.000551331	0.977,0.979	0.821,0.9	0.117	TRUE	0.158	118.75	3
Kansl1	ENSMUSG00000018412.16	41010	mouse	fetalLiv	41010_1	41010_4	36493	chr11	-	104368679	104368778	104357480	104357596	104378684	104378826	300,229,353	52,18,56	304,280,386	23,11,21	148	49	2.80334e-05	0.000906536	0.656,0.808,0.676	0.814,0.894,0.859	-0.142	TRUE	0.238	220.5	3
CCDC77	ENSG00000120647.10	41101	human	bjFibro	41101_1	41101_1	80259	chr12	+	422421	422508	418493	418636	428768	428865	0,1	11,17	1,9	5,7	136	49	9.6448e-05	0.00661948	0.0,0.021	0.067,0.317	-0.181	TRUE	0.317	12.75	3
CCDC77	ENSG00000120647.10	41101	human	hepg2	41101_1	41101_1	109418	chr12	+	422421	422508	418493	418636	428768	428865	0,3	40,70	6,5	23,22	186	99	0.000137921	0.0065581	0.0,0.022	0.122,0.108	-0.104	TRUE	0.122	42.25	3
CCDC77	ENSG00000120647.10	41101	human	kcytes	41101_1	41101_1	140666	chr12	+	422421	422508	418493	418636	428768	428865	1,0	23,16	9,5	24,14	236	149	1.7864e-05	0.000595906	0.027,0.0	0.191,0.184	-0.174	TRUE	0.191	23	3
EPHX2	ENSG00000120915.14	41150	human	HEK293T	41150_1	41150_1	75931	chr8	+	27516319	27516398	27511835	27511910	27518037	27518072	23,19	0,0	8,8	4,13	154	75	3.76743e-10	1.23107e-07	1.0,1.0	0.493,0.231	0.638	TRUE	0.769	17.5	3
EPHX2	ENSG00000120915.14	41150	human	k562	41150_1	41150_1	76865	chr8	+	27516319	27516398	27511835	27511910	27518037	27518072	64,84	0,3	36,29	15,17	178	99	7.29972e-13	4.20784e-10	1.0,0.94	0.572,0.487	0.441	TRUE	0.513	61.75	3
EPHX2	ENSG00000120915.14	41150	human	lncap	41150_1	41150_1	62306	chr8	+	27516319	27516398	27511835	27511910	27518037	27518072	107,94	0,0	92,96	4,5	128	49	0.000201136	0.0191235	1.0,1.0	0.898,0.88	0.111	TRUE	0.12	62.5	3
KIAA1191	ENSG00000122203.15	41396	human	HEK293T	41396_7	41396_7	49204	chr5	-	176359480	176359567	176352621	176352748	176359810	176359918	129,161	8,7	145,153	21,28	162	75	7.58334e-05	0.00373987	0.882,0.914	0.762,0.717	0.158	TRUE	0.197	110.5	3
KIAA1191	ENSG00000122203.15	41396	human	kcytes	41396_7	41396_7	51787	chr5	-	176359480	176359567	176352621	176352748	176359810	176359918	148,149	8,4	114,95	23,26	236	149	9.10278e-09	8.82304e-07	0.921,0.959	0.758,0.698	0.212	TRUE	0.261	141.75	3
KIAA1191	ENSG00000122203.15	41396	human	lncap	41396_7	41396_7	40070	chr5	-	176359480	176359567	176352621	176352748	176359810	176359918	222,177	0,0	107,134	4,7	136	49	1.17563e-05	0.00223237	1.0,1.0	0.906,0.873	0.111	TRUE	0.127	57	3
NAA60	ENSG00000122390.19	41411	human	HEK293T	41411_1	41411_1	14256	chr16	+	3447481	3447620	3443648	3443827	3448470	3448540	24,12	9,13	24,30	4,1	214	75	0.000714773	0.0198505	0.483,0.244	0.678,0.913	-0.432	TRUE	0.669	19	3
NAA60	ENSG00000122390.19	41411	human	hepg2	41411_1	41411_1	12640	chr16	+	3447481	3447620	3443648	3443827	3448470	3448540	21,40	8,19	36,29	5,3	238	99	0.00140106	0.035768	0.522,0.467	0.75,0.801	-0.281	TRUE	0.334	30.75	3
NAA60	ENSG00000122390.19	41411	human	kcytes	41411_1	41411_1	15170	chr16	+	3447481	3447620	3443648	3443827	3448470	3448540	13,15	15,9	24,29	1,0	288	149	1.48316e-10	2.2829e-08	0.31,0.463	0.925,1.0	-0.576	TRUE	0.69	26.5	3
ODF2L	ENSG00000122417.16	41413	human	HEK293T	41413_2	41413_2	40106	chr1	-	86356443	86356602	86354773	86354859	86358786	86358891	153,139	17,19	81,98	41,31	234	75	5.5332e-06	0.000458005	0.743,0.701	0.388,0.503	0.276	TRUE	0.355	103.25	3
ODF2L	ENSG00000122417.16	41413	human	kcytes	41413_2	41413_2	42284	chr1	-	86356443	86356602	86354773	86354859	86358786	86358891	101,129	28,16	61,45	43,27	308	149	1.90833e-05	0.00062825	0.636,0.796	0.407,0.446	0.289	TRUE	0.389	104.25	3
ODF2L	ENSG00000122417.16	41413	human	lncap	41413_2	41413_2	32850	chr1	-	86356443	86356602	86354773	86354859	86358786	86358891	145,92	13,10	56,56	16,16	208	49	0.000396328	0.0297508	0.724,0.684	0.452,0.452	0.252	TRUE	0.272	38.5	3
HNRNPA2B1	ENSG00000122566.22	41433	human	HEK293T	41433_11	41433_11	95055	chr7	-	26191421	26191650	26190992	26191128	26192494	26192577	318,234	52,42	225,228	67,61	304	75	0.00473665	0.076055	0.601,0.579	0.453,0.48	0.123	TRUE	0.148	74.75	3
HNRNPA2B1	ENSG00000122566.22	41433	human	k562	41433_11	41433_11	96391	chr7	-	26191421	26191650	26190992	26191128	26192494	26192577	444,330	72,62	242,214	80,107	328	99	2.95918e-06	0.000263879	0.651,0.616	0.477,0.376	0.207	TRUE	0.275	93.75	3
HNRNPA2B1	ENSG00000122566.22	41433	human	kcytes	41433_11	41433_11	99852	chr7	-	26191421	26191650	26190992	26191128	26192494	26192577	207,229	61,68	95,141	113,108	378	149	1.88289e-10	2.83447e-08	0.572,0.57	0.249,0.34	0.276	TRUE	0.323	124.25	3
HNRNPA2B1	ENSG00000122566.22	41433	human	HEK293T	41433_6	41433_6	95050	chr7	-	26191055	26191128	26189730	26190460	26192494	26192577	64,51	19,16	77,75	49,41	148	75	0.00701806	0.0996805	0.631,0.618	0.443,0.481	0.163	TRUE	0.188	97.75	3
HNRNPA2B1	ENSG00000122566.22	41433	human	kcytes	41433_6	41433_6	99849	chr7	-	26191055	26191128	26189730	26190460	26192494	26192577	49,35	26,25	46,66	144,119	222	149	3.87283e-08	3.17074e-06	0.558,0.484	0.177,0.271	0.297	TRUE	0.381	127.5	3
HNRNPA2B1	ENSG00000122566.22	41433	human	lncap	41433_6	41433_6	78038	chr7	-	26191055	26191128	26189730	26190460	26192494	26192577	184,188	30,24	170,188	73,67	122	49	4.06151e-07	0.000135538	0.711,0.759	0.483,0.53	0.229	TRUE	0.276	119	3
SPATS2	ENSG00000123352.18	41524	human	k562	41524_10	41524_10	93184	chr12	+	49454224	49454385	49371227	49371290	49460769	49461037	2,1	20,23	23,21	22,13	260	99	5.6575e-10	1.73224e-07	0.037,0.016	0.285,0.381	-0.306	FALSE	0.365	23.75	3
SPATS2	ENSG00000123352.18	41524	human	kcytes	41524_10	41524_10	96608	chr12	+	49454224	49454385	49371227	49371290	49460769	49461037	0,0	33,27	33,31	27,35	310	149	2.22045e-16	8.42342e-14	0.0,0.0	0.37,0.299	-0.335	FALSE	0.37	43	3
SPATS2	ENSG00000123352.18	41524	human	lncap	41524_10	41524_10	75407	chr12	+	49454224	49454385	49371227	49371290	49460769	49461037	15,9	26,22	56,68	26,29	210	49	2.90861e-07	9.90249e-05	0.119,0.087	0.334,0.354	-0.241	FALSE	0.267	32.25	3
SMUG1	ENSG00000123415.16	41536	human	HEK293T	41536_3	41536_3	84262	chr12	-	54187818	54187902	54183653	54183959	54188514	54188957	11,10	4,1	16,22	0,0	159	75	0.00013918	0.00587471	0.565,0.825	1.0,1.0	-0.305	FALSE	0.435	14.25	3
SMUG1	ENSG00000123415.16	41536	human	hepg2	41536_3	41536_3	75467	chr12	-	54187818	54187902	54183653	54183959	54188514	54188957	17,30	2,0	18,18	4,4	183	99	0.0031844	0.0638154	0.821,1.0	0.709,0.709	0.202	FALSE	0.291	23.25	3
SMUG1	ENSG00000123415.16	41536	human	k562	41536_3	41536_3	85338	chr12	-	54187818	54187902	54183653	54183959	54188514	54188957	8,7	0,0	13,11	5,1	183	99	8.12289e-05	0.0039388	1.0,1.0	0.584,0.856	0.28	FALSE	0.416	10.5	3
SMUG1	ENSG00000123415.16	41536	human	HEK293T	41536_5	41536_5	84265	chr12	-	54187818	54187905	54183655	54183959	54188514	54188596	10,10	4,1	17,25	0,0	162	75	0.000115571	0.00509062	0.536,0.822	1.0,1.0	-0.321	FALSE	0.464	15	3
SMUG1	ENSG00000123415.16	41536	human	hepg2	41536_5	41536_5	75470	chr12	-	54187818	54187905	54183655	54183959	54188514	54188596	19,31	2,0	18,16	4,4	186	99	0.00195568	0.045429	0.835,1.0	0.705,0.68	0.225	FALSE	0.32	23.5	3
SMUG1	ENSG00000123415.16	41536	human	k562	41536_5	41536_5	85341	chr12	-	54187818	54187905	54183655	54183959	54188514	54188596	9,11	0,0	11,20	5,1	186	99	0.000148646	0.00639783	1.0,1.0	0.539,0.914	0.273	FALSE	0.461	13.25	3
BAZ2B	ENSG00000123636.19	41568	human	bjFibro	41568_4	41568_4	75628	chr2	-	159430994	159431156	159429199	159429260	159432756	159433363	11,7	2,5	14,12	0,0	211	49	3.83497e-08	1.17189e-05	0.561,0.245	1.0,1.0	-0.597	TRUE	0.755	12.75	3
BAZ2B	ENSG00000123636.19	41568	human	hepg2	41568_4	41568_4	96491	chr2	-	159430994	159431156	159429199	159429260	159432756	159433363	9,26	5,18	8,20	2,0	261	99	0.000605775	0.0197624	0.406,0.354	0.603,1.0	-0.421	TRUE	0.646	22	3
BAZ2B	ENSG00000123636.19	41568	human	kcytes	41568_4	41568_4	118510	chr2	-	159430994	159431156	159429199	159429260	159432756	159433363	41,35	6,18	63,71	2,0	311	149	2.44203e-07	1.58213e-05	0.766,0.482	0.938,1.0	-0.345	TRUE	0.518	59	3
NQO2	ENSG00000124588.22	41724	human	hepg2	41724_2	41724_2	45587	chr6	+	3004494	3004651	2999988	3000085	3006467	3006559	5,12	36,53	5,11	5,10	256	99	0.000318717	0.0125205	0.051,0.081	0.279,0.298	-0.222	TRUE	0.247	30.5	3
NQO2	ENSG00000124588.22	41724	human	k562	41724_2	41724_2	51574	chr6	+	3004494	3004651	2999988	3000085	3006467	3006559	58,64	339,355	71,50	72,89	256	99	9.63229e-13	5.41431e-10	0.062,0.065	0.276,0.178	-0.164	TRUE	0.214	255.75	3
NQO2	ENSG00000124588.22	41724	human	kcytes	41724_2	41724_2	53908	chr6	+	3004494	3004651	2999988	3000085	3006467	3006559	1,3	63,48	9,1	15,17	306	149	0.000725598	0.011349	0.008,0.03	0.226,0.028	-0.108	TRUE	0.218	38.5	3
DMAC2L	ENSG00000125375.18	41809	human	bjFibro	41809_2	41809_2	85324	chr14	+	50323944	50324160	50322510	50322719	50325608	50327957	165,205	5,4	107,89	0,0	265	49	0.000440228	0.020036	0.859,0.905	1.0,1.0	-0.118	TRUE	0.141	39	3
DMAC2L	ENSG00000125375.18	41809	human	k562	41809_2	41809_2	149365	chr14	+	50323944	50324160	50322510	50322719	50325608	50327957	27,25	2,2	9,24	0,0	315	99	0.0045613	0.0779959	0.809,0.797	1.0,1.0	-0.197	TRUE	0.203	10	3
DMAC2L	ENSG00000125375.18	41809	human	kcytes	41809_2	41809_2	163228	chr14	+	50323944	50324160	50322510	50322719	50325608	50327957	55,44	0,2	19,22	6,1	365	149	0.00233477	0.0274777	1.0,0.9	0.564,0.9	0.218	TRUE	0.436	29	3
GGA3	ENSG00000125447.18	41821	human	hepg2	41821_4	41821_4	47517	chr17	-	75243062	75243258	75242883	75242911	75243446	75243570	128,228	1,0	91,90	8,4	295	99	2.38874e-06	0.000250283	0.977,1.0	0.792,0.883	0.151	FALSE	0.208	120.25	3
GGA3	ENSG00000125447.18	41821	human	kcytes	41821_4	41821_4	56131	chr17	-	75243062	75243258	75242883	75242911	75243446	75243570	123,113	2,2	182,127	23,3	345	149	0.000917766	0.0135463	0.964,0.961	0.774,0.948	0.101	FALSE	0.19	138.5	3
GGA3	ENSG00000125447.18	41821	human	lncap	41821_4	41821_4	43505	chr17	-	75243062	75243258	75242883	75242911	75243446	75243570	91,81	1,1	72,77	6,8	245	49	7.19793e-05	0.00917225	0.948,0.942	0.706,0.658	0.263	FALSE	0.29	32.5	3
RBCK1	ENSG00000125826.22	41900	human	hepg2	41900_1	41900_1	4282	chr20	+	409829	410025	408304	408779	410411	410764	417,693	15,43	618,538	72,83	295	99	1.34375e-07	2.1554e-05	0.903,0.844	0.742,0.685	0.16	TRUE	0.218	506	3
RBCK1	ENSG00000125826.22	41900	human	k562	41900_1	41900_1	4703	chr20	+	409829	410025	408304	408779	410411	410764	309,313	38,26	323,224	57,57	295	99	0.000432478	0.0143674	0.732,0.802	0.655,0.569	0.155	TRUE	0.233	270.5	3
RBCK1	ENSG00000125826.22	41900	human	lncap	41900_1	41900_1	3722	chr20	+	409829	410025	408304	408779	410411	410764	511,419	23,22	373,333	31,36	245	49	0.00205653	0.0852198	0.816,0.792	0.706,0.649	0.127	TRUE	0.167	147.75	3
RBCK1	ENSG00000125826.22	41900	human	hepg2	41900_5	41900_5	88872	chr20	+	410411	410637	409829	410025	417525	417619	306,516	144,214	494,421	35,34	325	99	0	0	0.393,0.423	0.811,0.79	-0.392	TRUE	0.418	541	3
RBCK1	ENSG00000125826.22	41900	human	kcytes	41900_5	41900_5	105001	chr20	+	410411	410637	409829	410025	417525	417619	243,157	170,143	488,372	41,45	375	149	0	0	0.362,0.304	0.825,0.767	-0.463	TRUE	0.521	414.75	3
RBCK1	ENSG00000125826.22	41900	human	lncap	41900_5	41900_5	80773	chr20	+	410411	410637	409829	410025	417525	417619	125,120	61,35	123,101	12,19	275	49	0.000831912	0.0487418	0.267,0.379	0.646,0.486	-0.243	TRUE	0.379	149	3
BCL2L12	ENSG00000126453.11	41993	human	HEK293T	41993_1	41993_1	5218	chr19	+	49667018	49667161	49665823	49666799	49668850	49668937	439,574	23,24	461,453	57,54	218	75	1.20695e-06	0.000130526	0.868,0.892	0.736,0.743	0.14	TRUE	0.156	380.25	3
BCL2L12	ENSG00000126453.11	41993	human	k562	41993_1	41993_1	5172	chr19	+	49667018	49667161	49665823	49666799	49668850	49668937	625,616	39,25	379,505	51,63	242	99	8.17146e-07	8.8943e-05	0.868,0.91	0.752,0.766	0.13	TRUE	0.158	459	3
BCL2L12	ENSG00000126453.11	41993	human	kcytes	41993_1	41993_1	5428	chr19	+	49667018	49667161	49665823	49666799	49668850	49668937	506,400	23,23	320,336	68,54	292	149	4.46521e-11	7.64046e-09	0.918,0.899	0.706,0.76	0.176	TRUE	0.212	430.75	3
BCL2L12	ENSG00000126453.11	41993	human	HEK293T	41993_3	41993_3	5220	chr19	+	49667021	49667161	49665823	49666799	49668850	49668937	228,294	23,24	249,251	57,54	215	75	8.72509e-06	0.000660439	0.776,0.81	0.604,0.619	0.182	TRUE	0.206	157.25	3
BCL2L12	ENSG00000126453.11	41993	human	k562	41993_3	41993_3	5173	chr19	+	49667021	49667161	49665823	49666799	49668850	49668937	275,265	39,25	165,235	51,63	239	99	6.1311e-06	0.000488508	0.745,0.814	0.573,0.607	0.19	TRUE	0.241	173.75	3
BCL2L12	ENSG00000126453.11	41993	human	kcytes	41993_3	41993_3	5430	chr19	+	49667021	49667161	49665823	49666799	49668850	49668937	302,191	23,23	163,177	68,54	289	149	1.19054e-10	1.86273e-08	0.871,0.811	0.553,0.628	0.25	TRUE	0.318	248.5	3
RBM48	ENSG00000127993.16	42173	human	bjFibro	42173_1	42173_1	82029	chr7	+	92536433	92536474	92534401	92534970	92536850	92540481	1,0	21,37	6,15	11,17	90	49	1.54632e-09	9.21278e-07	0.025,0.0	0.229,0.325	-0.265	TRUE	0.325	27	3
RBM48	ENSG00000127993.16	42173	human	hepg2	42173_1	42173_1	114168	chr7	+	92536433	92536474	92534401	92534970	92536850	92540481	0,4	23,37	7,10	20,16	140	99	8.26241e-05	0.00445259	0.0,0.071	0.198,0.307	-0.217	TRUE	0.307	29.25	3
RBM48	ENSG00000127993.16	42173	human	k562	42173_1	42173_1	136655	chr7	+	92536433	92536474	92534401	92534970	92536850	92540481	2,2	72,37	9,9	42,40	140	99	0.000143506	0.00624082	0.019,0.037	0.132,0.137	-0.107	TRUE	0.118	53.25	3
POT1	ENSG00000128513.16	42240	human	HEK293T	42240_2	42240_2	73493	chr7	-	124870910	124871041	124863349	124863640	124892265	124892380	172,174	5,11	146,170	23,13	206	75	0.00600279	0.0896358	0.926,0.852	0.698,0.826	0.127	TRUE	0.228	136.75	3
POT1	ENSG00000128513.16	42240	human	k562	42240_2	42240_2	74253	chr7	-	124870910	124871041	124863349	124863640	124892265	124892380	497,494	29,23	273,267	28,43	230	99	3.03718e-05	0.00181463	0.881,0.902	0.808,0.728	0.123	TRUE	0.174	369.25	3
POT1	ENSG00000128513.16	42240	human	kcytes	42240_2	42240_2	77293	chr7	-	124870910	124871041	124863349	124863640	124892265	124892380	77,90	1,8	97,55	14,14	280	149	0.001283	0.0174671	0.976,0.857	0.787,0.676	0.185	TRUE	0.3	89	3
POT1	ENSG00000128513.16	42241	human	HEK293T	42241_2	42241_2	73493	chr7	-	124870910	124871041	124863349	124863640	124892265	124892380	172,174	5,11	146,170	23,13	206	75	0.00600279	0.0896358	0.926,0.852	0.698,0.826	0.127	TRUE	0.228	136.75	3
POT1	ENSG00000128513.16	42241	human	k562	42241_2	42241_2	74253	chr7	-	124870910	124871041	124863349	124863640	124892265	124892380	497,494	29,23	273,267	28,43	230	99	3.03718e-05	0.00181463	0.881,0.902	0.808,0.728	0.123	TRUE	0.174	369.25	3
POT1	ENSG00000128513.16	42241	human	kcytes	42241_2	42241_2	77293	chr7	-	124870910	124871041	124863349	124863640	124892265	124892380	77,90	1,8	97,55	14,14	280	149	0.001283	0.0174671	0.976,0.857	0.787,0.676	0.185	TRUE	0.3	89	3
PRKRIP1	ENSG00000128563.13	42246	human	HEK293T	42246_2	42246_2	131161	chr7	+	102380484	102380617	102376218	102376322	102397619	102397698	33,17	37,16	40,51	16,11	208	75	0.000155645	0.00642913	0.243,0.277	0.474,0.626	-0.29	TRUE	0.383	55.25	3
PRKRIP1	ENSG00000128563.13	42246	human	hepg2	42246_2	42246_2	114354	chr7	+	102380484	102380617	102376218	102376322	102397619	102397698	7,11	16,20	26,27	17,14	232	99	0.000511737	0.0176026	0.157,0.19	0.395,0.451	-0.25	TRUE	0.294	34.5	3
PRKRIP1	ENSG00000128563.13	42246	human	k562	42246_2	42246_2	136996	chr7	+	102380484	102380617	102376218	102376322	102397619	102397698	32,26	70,56	52,62	64,67	232	99	0.00398217	0.071054	0.163,0.165	0.257,0.283	-0.106	TRUE	0.12	107.25	3
KLHDC10	ENSG00000128607.14	42261	human	kcytes	42261_4	42261_4	67735	chr7	+	130096920	130097007	130070533	130070809	130116444	130116666	31,38	5,7	41,20	24,10	236	149	0.00121576	0.0167699	0.797,0.774	0.519,0.558	0.247	TRUE	0.278	44	3
Klhdc10	ENSMUSG00000029775.14	42261	mouse	actb_d1	42261_4	42261_6	8533	chr6	+	30427708	30427795	30401895	30402150	30439643	30439865	58,57,60	8,28,42	10,19,8	26,52,20	236	149	4.87124e-08	2.54028e-06	0.821,0.562,0.474	0.195,0.187,0.202	0.424	TRUE	0.634	60.3333	3
Klhdc10	ENSMUSG00000029775.14	42261	mouse	fetalLiv	42261_4	42261_6	7606	chr6	+	30427708	30427795	30401895	30402150	30439643	30439865	103,65,92	32,23,53	83,92,105	47,78,85	136	49	0.00305658	0.0380603	0.537,0.505,0.385	0.389,0.298,0.308	0.144	TRUE	0.239	119.333	3
SGO1	ENSG00000129810.15	42390	human	HEK293T	42390_1	42390_1	32742	chr3	-	20174248	20175055	20171042	20171232	20176600	20176659	824,812	66,46	829,1099	7,13	882	75	3.44169e-15	2.79011e-12	0.515,0.6	0.91,0.878	-0.337	FALSE	0.395	95.5	3
SGO1	ENSG00000129810.15	42390	human	hepg2	42390_1	42390_1	29039	chr3	-	20174248	20175055	20171042	20171232	20176600	20176659	172,416	3,14	98,105	0,0	906	99	1.79611e-05	0.00130393	0.862,0.765	1.0,1.0	-0.186	FALSE	0.235	55.75	3
SGO1	ENSG00000129810.15	42390	human	k562	42390_1	42390_1	33063	chr3	-	20174248	20175055	20171042	20171232	20176600	20176659	1023,947	163,155	765,676	23,38	906	99	6.17184e-11	2.44669e-08	0.407,0.4	0.784,0.66	-0.319	FALSE	0.384	204	3
ERMARD	ENSG00000130023.16	42412	human	HEK293T	42412_5	42412_5	129516	chr6	+	169766637	169766671	169762428	169762531	169768102	169768171	38,52	4,4	35,37	16,13	109	75	8.86204e-05	0.00416802	0.867,0.899	0.601,0.662	0.252	TRUE	0.298	49.75	3
ERMARD	ENSG00000130023.16	42412	human	k562	42412_5	42412_5	134846	chr6	+	169766637	169766671	169762428	169762531	169768102	169768171	38,50	1,2	27,22	13,8	133	99	2.00205e-07	2.67687e-05	0.966,0.949	0.607,0.672	0.318	TRUE	0.359	40.25	3
ERMARD	ENSG00000130023.16	42412	human	kcytes	42412_5	42412_5	146508	chr6	+	169766637	169766671	169762428	169762531	169768102	169768171	21,39	0,2	13,5	14,9	183	149	2.41436e-11	4.30157e-09	1.0,0.941	0.431,0.311	0.599	TRUE	0.689	25.75	3
ERMARD	ENSG00000130023.16	42413	human	HEK293T	42413_5	42413_5	129516	chr6	+	169766637	169766671	169762428	169762531	169768102	169768171	38,52	4,4	35,37	16,13	109	75	8.86204e-05	0.00416802	0.867,0.899	0.601,0.662	0.252	FALSE	0.298	49.75	3
ERMARD	ENSG00000130023.16	42413	human	k562	42413_5	42413_5	134846	chr6	+	169766637	169766671	169762428	169762531	169768102	169768171	38,50	1,2	27,22	13,8	133	99	2.00205e-07	2.67687e-05	0.966,0.949	0.607,0.672	0.318	FALSE	0.359	40.25	3
ERMARD	ENSG00000130023.16	42413	human	kcytes	42413_5	42413_5	146508	chr6	+	169766637	169766671	169762428	169762531	169768102	169768171	21,39	0,2	13,5	14,9	183	149	2.41436e-11	4.30157e-09	1.0,0.941	0.431,0.311	0.599	FALSE	0.689	25.75	3
ERMARD	ENSG00000130023.16	42414	human	HEK293T	42414_5	42414_5	129516	chr6	+	169766637	169766671	169762428	169762531	169768102	169768171	38,52	4,4	35,37	16,13	109	75	8.86204e-05	0.00416802	0.867,0.899	0.601,0.662	0.252	FALSE	0.298	49.75	3
ERMARD	ENSG00000130023.16	42414	human	k562	42414_5	42414_5	134846	chr6	+	169766637	169766671	169762428	169762531	169768102	169768171	38,50	1,2	27,22	13,8	133	99	2.00205e-07	2.67687e-05	0.966,0.949	0.607,0.672	0.318	FALSE	0.359	40.25	3
ERMARD	ENSG00000130023.16	42414	human	kcytes	42414_5	42414_5	146508	chr6	+	169766637	169766671	169762428	169762531	169768102	169768171	21,39	0,2	13,5	14,9	183	149	2.41436e-11	4.30157e-09	1.0,0.941	0.431,0.311	0.599	FALSE	0.689	25.75	3
GNL3L	ENSG00000130119.17	42425	human	HEK293T	42425_2	42425_2	98454	chrX	+	54550365	54550709	54548228	54548373	54550962	54551050	16,8	9,11	31,27	0,1	419	75	2.51369e-10	8.69549e-08	0.241,0.115	1.0,0.829	-0.736	TRUE	0.885	12.75	3
GNL3L	ENSG00000130119.17	42425	human	hepg2	42425_2	42425_2	87663	chrX	+	54550365	54550709	54548228	54548373	54550962	54551050	0,1	6,16	13,23	1,1	443	99	1.11022e-16	1.26127e-13	0.0,0.014	0.744,0.837	-0.783	TRUE	0.837	10.5	3
GNL3L	ENSG00000130119.17	42425	human	kcytes	42425_2	42425_2	103422	chrX	+	54550365	54550709	54548228	54548373	54550962	54551050	3,4	91,106	51,40	8,5	493	149	0	0	0.01,0.011	0.658,0.707	-0.672	TRUE	0.697	68	3
AFDN	ENSG00000130396.22	42479	human	HEK293T	42479_1	42479_1	69276	chr6	+	167913402	167913423	167911283	167911489	167914167	167914313	20,15	114,85	0,6	70,128	96	75	2.34864e-06	0.000226723	0.121,0.121	0.0,0.035	0.103	FALSE	0.121	109.5	3
AFDN	ENSG00000130396.22	42479	human	hepg2	42479_1	42479_1	62154	chr6	+	167913402	167913423	167911283	167911489	167914167	167914313	51,68	91,202	15,8	90,92	120	99	2.68987e-06	0.000276784	0.316,0.217	0.121,0.067	0.173	FALSE	0.249	154.25	3
AFDN	ENSG00000130396.22	42479	human	kcytes	42479_1	42479_1	72700	chr6	+	167913402	167913423	167911283	167911489	167914167	167914313	139,133	5,0	228,194	31,26	170	149	2.30927e-08	2.01923e-06	0.961,1.0	0.866,0.867	0.114	FALSE	0.134	189	3
Cep85	ENSMUSG00000037443.13	42526	mouse	actb_d1	42526_3	42526_3	12102	chr4	-	134164627	134164757	134156096	134156371	134167288	134167441	4,6,10	146,192,294	23,42,20	161,100,70	279	149	0	0	0.014,0.016,0.018	0.071,0.183,0.132	-0.113	TRUE	0.169	169.333	3	Alt spliced in all mouse datasets but not in any human dataset
Cep85	ENSMUSG00000037443.13	42526	mouse	fetalLiv	42526_3	42526_3	10733	chr4	-	134164627	134164757	134156096	134156371	134167288	134167441	28,39,27	76,62,100	52,68,86	45,60,89	179	49	1.38755e-08	1.6361e-06	0.092,0.147,0.069	0.24,0.237,0.209	-0.126	TRUE	0.171	105.333	3	Alt spliced in all mouse datasets but not in any human dataset
Cep85	ENSMUSG00000037443.13	42526	mouse	thymocytes	42526_3	42526_3	6992	chr4	-	134164627	134164757	134156096	134156371	134167288	134167441	32,23	118,74	32,26	28,54	179	49	0.000951826	0.0319607	0.069,0.078	0.238,0.116	-0.103	TRUE	0.169	89.25	3	Alt spliced in all mouse datasets but not in any human dataset
METTL26	ENSG00000130731.16	42543	human	HEK293T	42543_1	42543_1	14630	chr16	-	634888	634956	634718	634797	636093	636305	223,362	70,87	378,365	180,144	143	75	0.00149543	0.0338637	0.626,0.686	0.524,0.571	0.109	TRUE	0.162	450.5	3
METTL26	ENSG00000130731.16	42543	human	k562	42543_1	42543_1	14631	chr16	-	634888	634956	634718	634797	636093	636305	315,343	17,11	234,262	33,33	167	99	2.13973e-06	0.000200956	0.917,0.949	0.808,0.825	0.117	TRUE	0.141	311.5	3
METTL26	ENSG00000130731.16	42543	human	kcytes	42543_1	42543_1	15555	chr16	-	634888	634956	634718	634797	636093	636305	121,123	23,19	103,75	172,159	217	149	0	0	0.783,0.816	0.291,0.245	0.531	TRUE	0.571	198.75	3
METTL26	ENSG00000130731.16	42543	human	HEK293T	42543_3	42543_3	104885	chr16	-	634892	635340	634736	634797	636093	636278	441,579	70,87	681,663	180,144	523	75	0.00216092	0.0440407	0.475,0.488	0.352,0.398	0.106	TRUE	0.136	261	3
METTL26	ENSG00000130731.16	42543	human	k562	42543_3	42543_3	106435	chr16	-	634892	635340	634736	634797	636093	636278	588,533	17,11	428,438	33,33	547	99	2.52372e-06	0.00023144	0.862,0.898	0.701,0.706	0.176	TRUE	0.197	62.75	3
METTL26	ENSG00000130731.16	42543	human	kcytes	42543_3	42543_3	112338	chr16	-	634892	635340	634736	634797	636093	636278	134,144	23,19	171,152	172,159	597	149	0	0	0.593,0.654	0.199,0.193	0.427	TRUE	0.461	130.5	3
LATS1	ENSG00000131023.13	42600	human	hepg2	42600_1	42600_1	56002	chr6	-	149697091	149697186	149695073	149695221	149701778	149702266	0,5	15,23	5,7	1,9	194	99	0.00119147	0.032032	0.0,0.1	0.718,0.284	-0.451	TRUE	0.718	16.25	3
LATS1	ENSG00000131023.13	42600	human	k562	42600_1	42600_1	62974	chr6	-	149697091	149697186	149695073	149695221	149701778	149702266	1,0	23,44	14,2	26,30	194	99	2.22321e-05	0.00141114	0.022,0.0	0.216,0.033	-0.114	TRUE	0.216	35	3
LATS1	ENSG00000131023.13	42600	human	lncap	42600_1	42600_1	51153	chr6	-	149697091	149697186	149695073	149695221	149701778	149702266	5,6	19,19	23,23	19,24	144	49	0.000378323	0.0289475	0.082,0.097	0.292,0.246	-0.18	TRUE	0.21	29.75	3
RBM39	ENSG00000131051.24	42612	human	bjFibro	42612_5	42612_5	2868	chr20	-	35740524	35740597	35738967	35739017	35740823	35740887	228,226	276,317	143,288	82,163	122	49	6.56101e-09	2.85134e-06	0.249,0.223	0.412,0.415	-0.177	TRUE	0.192	370.25	3
RBM39	ENSG00000131051.24	42612	human	hepg2	42612_5	42612_5	3548	chr20	-	35740524	35740597	35738967	35739017	35740823	35740887	620,1132	143,298	568,553	54,56	172	99	2.96264e-10	1.0782e-07	0.714,0.686	0.858,0.85	-0.154	TRUE	0.172	855.75	3
RBM39	ENSG00000131051.24	42612	human	kcytes	42612_5	42612_5	4107	chr20	-	35740524	35740597	35738967	35739017	35740823	35740887	192,212	465,447	553,473	768,481	222	149	8.07102e-07	4.4167e-05	0.217,0.241	0.326,0.398	-0.133	TRUE	0.181	897.75	3
CAPN7	ENSG00000131375.10	42658	human	HEK293T	42658_2	42658_2	39778	chr3	+	15241452	15241588	15240753	15240853	15242177	15242253	184,149	25,13	243,292	7,13	211	75	0.000154165	0.00638788	0.723,0.803	0.925,0.889	-0.144	TRUE	0.202	138	3
CAPN7	ENSG00000131375.10	42658	human	k562	42658_2	42658_2	40099	chr3	+	15241452	15241588	15240753	15240853	15242177	15242253	148,107	59,88	259,292	31,21	235	99	2.68839e-11	1.1376e-08	0.514,0.339	0.779,0.854	-0.39	TRUE	0.515	192.5	3
CAPN7	ENSG00000131375.10	42658	human	kcytes	42658_2	42658_2	41890	chr3	+	15241452	15241588	15240753	15240853	15242177	15242253	177,188	18,18	321,274	7,5	285	149	7.26726e-07	4.0277e-05	0.837,0.845	0.96,0.966	-0.122	TRUE	0.129	251.5	3
CAPN7	ENSG00000131375.10	42658	human	HEK293T	42658_3	42658_3	39779	chr3	+	15245525	15245671	15242177	15242253	15246731	15246794	217,221	20,20	327,372	0,3	221	75	4.29656e-14	3.04194e-11	0.786,0.789	1.0,0.977	-0.201	TRUE	0.214	209.25	3
CAPN7	ENSG00000131375.10	42658	human	hepg2	42658_3	42658_3	35395	chr3	+	15245525	15245671	15242177	15242253	15246731	15246794	119,278	7,25	182,156	0,0	245	99	2.75406e-10	1.01322e-07	0.873,0.818	1.0,1.0	-0.155	TRUE	0.182	165.75	3
CAPN7	ENSG00000131375.10	42658	human	k562	42658_3	42658_3	40101	chr3	+	15245525	15245671	15242177	15242253	15246731	15246794	356,265	48,89	538,498	8,11	245	99	1.12133e-14	8.56011e-12	0.75,0.546	0.965,0.948	-0.308	TRUE	0.419	403	3
KIF3A	ENSG00000131437.16	42670	human	HEK293T	42670_2	42670_2	20893	chr5	-	132710958	132711057	132703462	132703619	132715756	132715931	284,188	2,1	229,282	10,26	174	75	1.63601e-08	3.35411e-06	0.984,0.988	0.908,0.824	0.12	FALSE	0.164	173.25	3
KIF3A	ENSG00000131437.16	42670	human	k562	42670_2	42670_2	20918	chr5	-	132710958	132711057	132703462	132703619	132715756	132715931	31,41	0,1	35,39	4,2	198	99	0.00553964	0.0893917	1.0,0.953	0.814,0.907	0.116	FALSE	0.186	36.5	3
KIF3A	ENSG00000131437.16	42670	human	kcytes	42670_2	42670_2	22007	chr5	-	132710958	132711057	132703462	132703619	132715756	132715931	93,57	3,0	68,62	12,10	248	149	3.86765e-06	0.000166264	0.949,1.0	0.773,0.788	0.194	FALSE	0.227	76.25	3
ZRANB2	ENSG00000132485.14	42830	human	bjFibro	42830_3	42830_3	81311	chr1	-	71065678	71065752	71065086	71065137	71066775	71066934	66,100	22,42	36,67	8,5	123	49	0.00372758	0.0856446	0.544,0.487	0.642,0.842	-0.226	TRUE	0.355	86.25	3
ZRANB2	ENSG00000132485.14	42830	human	hepg2	42830_3	42830_3	112260	chr1	-	71065678	71065752	71065086	71065137	71066775	71066934	21,44	41,106	60,45	12,11	173	99	0	0	0.227,0.192	0.741,0.701	-0.511	TRUE	0.549	85	3
ZRANB2	ENSG00000132485.14	42830	human	k562	42830_3	42830_3	133647	chr1	-	71065678	71065752	71065086	71065137	71066775	71066934	409,358	387,422	529,398	86,78	173	99	0	0	0.377,0.327	0.779,0.745	-0.41	TRUE	0.452	666.75	3
DCAF8	ENSG00000132716.19	42878	human	bjFibro	42878_4	42878_4	26427	chr1	-	160261284	160261325	160243959	160244034	160262275	160262436	17,6	2,4	6,13	1,0	90	49	0.00231553	0.0617086	0.822,0.45	0.766,1.0	-0.247	TRUE	0.55	12	3
DCAF8	ENSG00000132716.19	42878	human	hepg2	42878_4	42878_4	32031	chr1	-	160261284	160261325	160243959	160244034	160262275	160262436	25,32	1,1	16,11	5,6	140	99	4.36191e-05	0.00267272	0.946,0.958	0.694,0.565	0.323	TRUE	0.393	24.25	3
DCAF8	ENSG00000132716.19	42878	human	kcytes	42878_4	42878_4	38026	chr1	-	160261284	160261325	160243959	160244034	160262275	160262436	27,30	10,10	10,15	23,19	190	149	2.4858e-05	0.000780833	0.679,0.702	0.254,0.382	0.372	TRUE	0.448	36	3
DCAF8	ENSG00000132716.19	42878	human	bjFibro	42878_5	42878_5	26430	chr1	-	160261284	160261358	160243959	160244034	160262275	160262476	38,21	2,4	23,21	1,0	123	49	0.00343901	0.0809606	0.883,0.677	0.902,1.0	-0.171	TRUE	0.323	19.25	3
DCAF8	ENSG00000132716.19	42878	human	hepg2	42878_5	42878_5	32036	chr1	-	160261284	160261358	160243959	160244034	160262275	160262476	53,106	1,1	45,25	5,6	173	99	1.81248e-05	0.00131468	0.968,0.984	0.837,0.705	0.205	TRUE	0.279	60.25	3
DCAF8	ENSG00000132716.19	42878	human	kcytes	42878_5	42878_5	38029	chr1	-	160261284	160261358	160243959	160244034	160262275	160262476	64,78	10,10	52,55	23,19	223	149	0.000656406	0.0105048	0.81,0.839	0.602,0.659	0.194	TRUE	0.237	77.75	3
NASP	ENSG00000132780.17	42888	human	HEK293T	42888_4	42888_4	122019	chr1	+	45607320	45607686	45606481	45606591	45613168	45613248	7306,6122	555,503	4898,6004	1005,1066	441	75	2.22045e-16	2.12441e-13	0.691,0.674	0.453,0.489	0.212	TRUE	0.238	2210	3
NASP	ENSG00000132780.17	42888	human	hepg2	42888_4	42888_4	106564	chr1	+	45607320	45607686	45606481	45606591	45613168	45613248	1031,1936	421,776	272,269	218,201	465	99	1.61468e-07	2.5231e-05	0.343,0.347	0.21,0.222	0.129	TRUE	0.137	613	3
NASP	ENSG00000132780.17	42888	human	k562	42888_4	42888_4	126396	chr1	+	45607320	45607686	45606481	45606591	45613168	45613248	3760,3953	1136,1117	1730,1815	814,789	465	99	4.55164e-05	0.00248912	0.413,0.43	0.312,0.329	0.101	TRUE	0.118	1612.75	3
USPL1	ENSG00000132952.12	42917	human	kcytes	42917_4	42917_4	162121	chr13	+	30621072	30621221	30617919	30618056	30621763	30621892	15,31	6,17	15,7	19,14	298	149	0.00328707	0.0356027	0.556,0.477	0.283,0.2	0.275	TRUE	0.356	31	3
Uspl1	ENSMUSG00000041264.16	42917	mouse	fetalLiv	42917_4	42917_5	20317	chr5	+	149187707	149187834	149184666	149184806	149188344	149188473	319,204,166	57,37,97	418,448,500	43,49,38	176	49	0.000189882	0.00426556	0.609,0.606,0.323	0.73,0.718,0.786	-0.232	TRUE	0.463	126	3
Uspl1	ENSMUSG00000041264.16	42917	mouse	thymocytes	42917_4	42917_5	13063	chr5	+	149187707	149187834	149184666	149184806	149188344	149188473	46,30	35,23	41,27	7,3	176	49	5.23677e-06	0.000879234	0.268,0.266	0.62,0.715	-0.4	TRUE	0.449	23.75	3
SRRM1	ENSG00000133226.19	42969	human	HEK293T	42969_3	42969_3	51201	chr1	+	24663182	24663224	24662659	24662804	24666814	24666845	282,292	272,206	200,198	449,464	117	75	3.65374e-13	2.24291e-10	0.399,0.476	0.222,0.215	0.219	TRUE	0.261	590.25	3
SRRM1	ENSG00000133226.19	42969	human	k562	42969_3	42969_3	51532	chr1	+	24663182	24663224	24662659	24662804	24666814	24666845	608,636	767,723	354,296	602,640	141	99	6.35401e-05	0.00324983	0.358,0.382	0.292,0.245	0.102	TRUE	0.137	1156.5	3
SRRM1	ENSG00000133226.19	42969	human	kcytes	42969_3	42969_3	53865	chr1	+	24663182	24663224	24662659	24662804	24666814	24666845	262,236	198,186	236,182	275,220	191	149	0.00179462	0.0225431	0.508,0.497	0.401,0.392	0.106	TRUE	0.116	448.75	3
ATP13A3	ENSG00000133657.17	43011	human	hepg2	43011_4	43011_4	97364	chr3	-	194412198	194412257	194402676	194406116	194413758	194415629	24,39	35,78	36,30	27,16	158	99	0.000224366	0.00953109	0.301,0.239	0.455,0.54	-0.228	TRUE	0.301	71.25	3
ATP13A3	ENSG00000133657.17	43011	human	k562	43011_4	43011_4	113211	chr3	-	194412198	194412257	194402676	194406116	194413758	194415629	170,138	33,28	140,124	13,10	158	99	0.00148369	0.0354922	0.763,0.755	0.871,0.886	-0.12	TRUE	0.131	164	3
ATP13A3	ENSG00000133657.17	43011	human	kcytes	43011_4	43011_4	120374	chr3	-	194412198	194412257	194402676	194406116	194413758	194415629	51,36	53,35	29,41	18,15	208	149	0.0104132	0.0851083	0.408,0.424	0.536,0.662	-0.183	TRUE	0.254	69.5	3
PPHLN1	ENSG00000134283.18	43115	human	k562	43115_2	43115_2	85832	chr12	+	42351884	42352049	42335882	42335974	42355160	42355222	668,715	101,94	417,473	175,140	264	99	3.71388e-09	8.83372e-07	0.713,0.74	0.472,0.559	0.211	TRUE	0.268	453	3
PPHLN1	ENSG00000134283.18	43115	human	lncap	43115_2	43115_2	69497	chr12	+	42351884	42352049	42335882	42335974	42355160	42355222	331,250	26,28	241,271	46,46	214	49	0.0015445	0.0722018	0.745,0.672	0.545,0.574	0.149	TRUE	0.2	138.75	3
Pphln1	ENSMUSG00000036167.16	43115	mouse	fetalLiv	43115_2	43115_10	4832	chr15	+	93420283	93420490	93410691	93410783	93424013	93424075	336,235,311	98,60,75	581,519,701	94,119,90	256	49	0.00420197	0.0484983	0.396,0.428,0.442	0.542,0.455,0.599	-0.11	TRUE	0.203	223.5	3
ELP2	ENSG00000134759.14	43207	human	HEK293T	43207_2	43207_2	8187	chr18	+	36138794	36138872	36138094	36138426	36141136	36141191	242,218	5,0	182,213	12,25	153	75	1.5383e-08	3.17833e-06	0.96,1.0	0.881,0.807	0.136	TRUE	0.193	216.75	3
ELP2	ENSG00000134759.14	43207	human	k562	43207_2	43207_2	8119	chr18	+	36138794	36138872	36138094	36138426	36141136	36141191	207,215	23,24	117,123	44,49	177	99	5.19033e-09	1.16121e-06	0.834,0.834	0.598,0.584	0.243	TRUE	0.25	200	3
ELP2	ENSG00000134759.14	43207	human	kcytes	43207_2	43207_2	8683	chr18	+	36138794	36138872	36138094	36138426	36141136	36141191	240,213	0,4	170,170	26,13	227	149	9.41984e-11	1.49856e-08	1.0,0.972	0.811,0.896	0.132	TRUE	0.189	208.75	3
DZIP1	ENSG00000134874.18	43232	human	HEK293T	43232_1	43232_1	42321	chr13	-	95599364	95599424	95593943	95594086	95606002	95606059	226,182	50,68	60,50	48,49	135	75	9.05464e-07	0.00010208	0.715,0.598	0.41,0.362	0.27	TRUE	0.353	183	3
DZIP1	ENSG00000134874.18	43232	human	hepg2	43232_1	43232_1	37696	chr13	-	95599364	95599424	95593943	95594086	95606002	95606059	53,83	18,43	6,1	10,16	159	99	4.69286e-06	0.000434972	0.647,0.546	0.272,0.037	0.442	TRUE	0.61	57.5	3
DZIP1	ENSG00000134874.18	43232	human	kcytes	43232_1	43232_1	44582	chr13	-	95599364	95599424	95593943	95594086	95606002	95606059	16,32	7,12	6,0	11,4	209	149	0.000603988	0.00986178	0.62,0.655	0.28,0.0	0.497	TRUE	0.655	22	3
DMTF1	ENSG00000135164.19	43282	human	bjFibro	43282_2	43282_2	28908	chr7	+	87194683	87194828	87193724	87194102	87195030	87195166	42,46	3,2	75,95	1,0	194	49	0.00252696	0.0656076	0.78,0.853	0.95,1.0	-0.158	TRUE	0.22	32.75	3
DMTF1	ENSG00000135164.19	43282	human	hepg2	43282_2	43282_2	34977	chr7	+	87194683	87194828	87193724	87194102	87195030	87195166	160,337	11,18	207,159	0,2	244	99	5.63718e-07	7.2685e-05	0.855,0.884	1.0,0.97	-0.116	TRUE	0.145	192	3
DMTF1	ENSG00000135164.19	43282	human	kcytes	43282_2	43282_2	41417	chr7	+	87194683	87194828	87193724	87194102	87195030	87195166	123,156	10,24	162,114	5,0	294	149	1.37465e-06	6.97172e-05	0.862,0.767	0.943,1.0	-0.157	TRUE	0.233	147.5	3
SNX14	ENSG00000135317.14	43309	human	hepg2	43309_4	43309_4	59132	chr6	-	85567533	85567577	85557975	85558060	85572136	85572215	30,59	9,28	15,14	30,31	143	99	1.65172e-07	2.56667e-05	0.698,0.593	0.257,0.238	0.398	FALSE	0.46	54	3
SNX14	ENSG00000135317.14	43309	human	k562	43309_4	43309_4	66436	chr6	-	85567533	85567577	85557975	85558060	85572136	85572215	75,94	23,18	70,29	37,21	143	99	0.00100421	0.0267653	0.693,0.783	0.567,0.489	0.21	FALSE	0.294	91.75	3
SNX14	ENSG00000135317.14	43309	human	kcytes	43309_4	43309_4	69342	chr6	-	85567533	85567577	85557975	85558060	85572136	85572215	41,32	21,16	21,15	30,22	193	149	0.000505683	0.00862206	0.601,0.607	0.351,0.345	0.256	FALSE	0.262	49.5	3
OS9	ENSG00000135506.17	43359	human	HEK293T	43359_1	43359_1	92637	chr12	+	57720098	57720263	57718992	57719182	57720405	57720518	947,761	432,425	802,892	266,287	240	75	0.000260316	0.00955262	0.407,0.359	0.485,0.493	-0.106	TRUE	0.134	789.75	3
OS9	ENSG00000135506.17	43359	human	kcytes	43359_1	43359_1	97357	chr12	+	57720098	57720263	57718992	57719182	57720405	57720518	478,457	430,408	620,465	253,200	314	149	7.61324e-10	9.88046e-08	0.345,0.347	0.538,0.525	-0.186	TRUE	0.193	792.5	3
Os9	ENSMUSG00000040462.13	43359	mouse	thymocytes	43359_1	43359_5	24444	chr10	-	127096914	127097079	127096629	127096742	127097931	127098121	104,87	39,25	87,67	13,10	214	49	0.00307732	0.067466	0.379,0.443	0.605,0.605	-0.194	TRUE	0.226	48.5	3
RNASEL	ENSG00000135828.11	43415	human	HEK293T	43415_3	43415_3	113761	chr1	-	182579957	182580007	182576255	182576389	182581224	182581357	6,4	27,18	11,16	4,6	125	75	5.36988e-08	9.48879e-06	0.118,0.118	0.623,0.615	-0.501	FALSE	0.505	23	3
RNASEL	ENSG00000135828.11	43415	human	k562	43415_3	43415_3	116912	chr1	-	182579957	182580007	182576255	182576389	182581224	182581357	6,10	37,60	21,27	26,20	149	99	1.08102e-07	1.57392e-05	0.097,0.1	0.349,0.473	-0.312	FALSE	0.376	51.75	3
RNASEL	ENSG00000135828.11	43415	human	kcytes	43415_3	43415_3	125264	chr1	-	182579957	182580007	182576255	182576389	182581224	182581357	3,0	13,28	6,9	5,2	199	149	6.25614e-07	3.53819e-05	0.147,0.0	0.473,0.771	-0.548	FALSE	0.771	16.5	3
REV1	ENSG00000135945.10	43451	human	k562	43451_2	43451_2	136974	chr2	-	99431740	99431940	99429839	99429948	99434331	99434448	28,40	6,7	38,36	2,1	299	99	0.00276381	0.0553163	0.607,0.654	0.863,0.923	-0.262	TRUE	0.316	28.75	3
REV1	ENSG00000135945.10	43451	human	kcytes	43451_2	43451_2	148950	chr2	-	99431740	99431940	99429839	99429948	99434331	99434448	1,6	29,29	35,20	22,10	349	149	5.78892e-12	1.17389e-09	0.015,0.081	0.404,0.461	-0.385	TRUE	0.446	37.5	3
Rev1	ENSMUSG00000026082.11	43451	mouse	fetalLiv	43451_2	43451_17	43694	chr1	-	38081158	38081254	38079289	38079395	38083703	38083849	10,11,0	19,23,25	21,36,34	29,15,24	145	49	1.76226e-05	0.000645652	0.151,0.139,0.0	0.197,0.448,0.324	-0.226	TRUE	0.448	41.1667	3
ISCU	ENSG00000136003.16	43464	human	HEK293T	43464_1	43464_1	70396	chr12	+	108564059	108564155	108562605	108562736	108564278	108564392	165,142	158,173	223,243	133,154	171	75	0.000137346	0.00582162	0.314,0.265	0.424,0.409	-0.127	FALSE	0.159	325	3
ISCU	ENSG00000136003.16	43464	human	bjFibro	43464_1	43464_1	52157	chr12	+	108564059	108564155	108562605	108562736	108564278	108564392	127,156	400,610	73,168	145,184	145	49	4.36333e-08	1.29915e-05	0.097,0.08	0.145,0.236	-0.102	FALSE	0.156	408.5	3
ISCU	ENSG00000136003.16	43464	human	k562	43464_1	43464_1	70949	chr12	+	108564059	108564155	108562605	108562736	108564278	108564392	59,64	89,95	97,87	69,64	195	99	0.000117901	0.00531126	0.252,0.255	0.416,0.408	-0.158	FALSE	0.164	155.25	3
ABI1	ENSG00000136754.18	43602	human	hepg2	43602_1	43602_1	49790	chr10	-	26755654	26755741	26751597	26751783	26759061	26759235	52,134	43,65	19,22	53,45	186	99	3.25705e-07	4.57118e-05	0.392,0.523	0.16,0.206	0.275	TRUE	0.363	108.25	3
ABI1	ENSG00000136754.18	43602	human	kcytes	43602_1	43602_1	58820	chr10	-	26755654	26755741	26751597	26751783	26759061	26759235	435,438	56,61	293,287	195,172	236	149	0	0	0.831,0.819	0.487,0.513	0.325	TRUE	0.344	484.25	3
ABI1	ENSG00000136754.18	43602	human	lncap	43602_1	43602_1	45645	chr10	-	26755654	26755741	26751597	26751783	26759061	26759235	155,101	39,33	73,76	58,48	136	49	8.14904e-06	0.00162043	0.589,0.524	0.312,0.363	0.219	TRUE	0.277	113.5	3
ST6GALNAC4	ENSG00000136840.19	43621	human	HEK293T	43621_3	43621_3	127425	chr9	-	127916179	127916494	127914655	127914841	127916825	127917018	135,107	2,1	93,128	9,4	390	75	0.00294562	0.0541215	0.928,0.954	0.665,0.86	0.179	FALSE	0.289	113	3
ST6GALNAC4	ENSG00000136840.19	43621	human	k562	43621_3	43621_3	132419	chr9	-	127916179	127916494	127914655	127914841	127916825	127917018	74,89	5,7	69,61	15,17	414	99	0.000391422	0.0133566	0.78,0.752	0.524,0.462	0.273	FALSE	0.318	84	3
ST6GALNAC4	ENSG00000136840.19	43621	human	kcytes	43621_3	43621_3	143657	chr9	-	127916179	127916494	127914655	127914841	127916825	127917018	46,43	9,10	61,50	42,25	464	149	0.000546961	0.00916365	0.621,0.58	0.318,0.391	0.246	FALSE	0.303	71.5	3
PGBD1	ENSG00000137338.6	43750	human	HEK293T	43750_1	43750_1	119162	chr6	+	28297386	28297523	28296815	28296945	28297894	28297991	1,1	34,24	5,10	15,24	212	75	2.40044e-05	0.00150932	0.01,0.015	0.105,0.128	-0.104	FALSE	0.118	28.5	3
PGBD1	ENSG00000137338.6	43750	human	hepg2	43750_1	43750_1	104178	chr6	+	28297386	28297523	28296815	28296945	28297894	28297991	0,2	9,23	4,3	5,5	236	99	0.00088062	0.0257117	0.0,0.035	0.251,0.201	-0.209	FALSE	0.251	12.75	3
PGBD1	ENSG00000137338.6	43750	human	kcytes	43750_1	43750_1	132447	chr6	+	28297386	28297523	28296815	28296945	28297894	28297991	0,0	20,41	5,2	15,13	286	149	0.00057034	0.00946149	0.0,0.0	0.148,0.074	-0.111	FALSE	0.148	24	3
MAP2K5	ENSG00000137764.20	43821	human	k562	43821_4	43821_4	15702	chr15	+	67727915	67727945	67703336	67703408	67748568	67748601	15,17	2,4	22,6	1,0	129	99	0.00349601	0.0648476	0.852,0.765	0.944,1.0	-0.163	TRUE	0.235	16.75	3
Map2k5	ENSMUSG00000058444.8	43821	mouse	actb_d1	43821_4	43821_10	36744	chr9	-	63235288	63235318	63216270	63217025	63256976	63257048	20,17,21	0,1,2	9,11,4	5,1,7	179	149	0.000100724	0.00221093	1.0,0.934,0.897	0.6,0.902,0.322	0.336	TRUE	0.678	16.3333	3
Map2k5	ENSMUSG00000058444.8	43821	mouse	fetalLiv	43821_4	43821_10	31980	chr9	-	63235288	63235318	63216270	63217025	63256976	63257048	35,59,53	0,1,0	30,24,38	1,12,6	79	49	1.65786e-07	1.38379e-05	1.0,0.973,1.0	0.949,0.554,0.797	0.224	TRUE	0.446	43.1667	3
SLTM	ENSG00000137776.17	43825	human	k562	43825_6	43825_6	107262	chr15	-	58899730	58899937	58898815	58898852	58901259	58901287	126,105	26,28	117,85	10,11	306	99	0.00374943	0.0680906	0.611,0.548	0.791,0.714	-0.173	TRUE	0.243	95.25	3
SLTM	ENSG00000137776.17	43825	human	kcytes	43825_6	43825_6	113189	chr15	-	58899730	58899937	58898815	58898852	58901259	58901287	129,172	17,12	259,160	4,10	356	149	0.0022659	0.0268542	0.761,0.857	0.964,0.87	-0.108	TRUE	0.203	188	3
Sltm	ENSMUSG00000032212.10	43825	mouse	fetalLiv	43825_6	43825_16	58250	chr9	+	70573456	70573663	70572148	70572176	70574575	70574625	191,115,212	16,6,29	227,218,265	9,5,10	256	49	0.00042679	0.00799458	0.696,0.786,0.583	0.828,0.893,0.835	-0.164	TRUE	0.31	201.833	3
LRRC49	ENSG00000137821.12	43839	human	HEK293T	43839_1	43839_1	15638	chr15	+	70894571	70894669	70893583	70893640	70895848	70895936	0,0	41,36	13,7	15,18	173	75	6.51187e-10	2.02802e-07	0.0,0.0	0.273,0.144	-0.209	FALSE	0.273	32.25	3
LRRC49	ENSG00000137821.12	43839	human	kcytes	43839_1	43839_1	16527	chr15	+	70894571	70894669	70893583	70893640	70895848	70895936	0,0	23,21	7,8	6,9	247	149	9.58619e-10	1.20345e-07	0.0,0.0	0.413,0.349	-0.381	FALSE	0.413	18.5	3
LRRC49	ENSG00000137821.12	43839	human	lncap	43839_1	43839_1	12465	chr15	+	70894571	70894669	70893583	70893640	70895848	70895936	4,4	31,22	16,14	5,5	147	49	1.1706e-10	1.12729e-07	0.041,0.057	0.516,0.483	-0.451	FALSE	0.475	21	3
KYAT3	ENSG00000137944.18	43864	human	HEK293T	43864_1	43864_1	135106	chr1	-	88949689	88949859	88949090	88949277	88953062	88953152	2,3	135,133	27,31	69,81	245	75	1.11022e-16	1.11231e-13	0.005,0.007	0.107,0.105	-0.1	TRUE	0.102	120.25	3
KYAT3	ENSG00000137944.18	43864	human	k562	43864_1	43864_1	141740	chr1	-	88949689	88949859	88949090	88949277	88953062	88953152	5,2	104,115	23,25	40,38	269	99	0	0	0.017,0.006	0.175,0.195	-0.173	TRUE	0.189	88	3
KYAT3	ENSG00000137944.18	43864	human	kcytes	43864_1	43864_1	154078	chr1	-	88949689	88949859	88949090	88949277	88953062	88953152	0,0	156,162	60,59	107,67	319	149	0	0	0.0,0.0	0.208,0.291	-0.249	TRUE	0.291	152.75	3
DBT	ENSG00000137992.15	43876	human	hepg2	43876_2	43876_2	31491	chr1	-	100248898	100249085	100240760	100240884	100249769	100249833	8,12	23,32	16,11	11,9	286	99	0.00102267	0.028758	0.107,0.115	0.335,0.297	-0.205	TRUE	0.228	26.25	3
DBT	ENSG00000137992.15	43876	human	k562	43876_2	43876_2	35692	chr1	-	100248898	100249085	100240760	100240884	100249769	100249833	22,8	25,27	37,27	17,12	286	99	8.73462e-05	0.00417991	0.233,0.093	0.43,0.438	-0.271	TRUE	0.345	33.5	3
DBT	ENSG00000137992.15	43876	human	kcytes	43876_2	43876_2	37415	chr1	-	100248898	100249085	100240760	100240884	100249769	100249833	5,6	41,46	12,33	26,45	336	149	3.73493e-06	0.000161346	0.051,0.055	0.17,0.245	-0.155	TRUE	0.194	50.75	3
THUMPD2	ENSG00000138050.15	43888	human	hepg2	43888_2	43888_2	31738	chr2	-	39768900	39769093	39768423	39768501	39769709	39770119	15,25	46,63	17,21	24,17	292	99	0.00418825	0.0773418	0.1,0.119	0.194,0.295	-0.135	TRUE	0.195	43.75	3
THUMPD2	ENSG00000138050.15	43888	human	k562	43888_2	43888_2	35960	chr2	-	39768900	39769093	39768423	39768501	39769709	39770119	25,30	74,84	37,20	20,33	292	99	0.00156949	0.0370428	0.103,0.108	0.385,0.17	-0.172	TRUE	0.282	66.5	3
THUMPD2	ENSG00000138050.15	43888	human	kcytes	43888_2	43888_2	37695	chr2	-	39768900	39769093	39768423	39768501	39769709	39770119	28,22	36,39	55,19	35,17	342	149	0.00701744	0.0630557	0.253,0.197	0.406,0.327	-0.142	TRUE	0.209	56.75	3
CARF	ENSG00000138380.18	43949	human	k562	43949_3	43949_3	32707	chr2	+	202974333	202974496	202971504	202971738	202977268	202977332	12,19	2,3	11,9	0,0	262	99	0.00042622	0.0142244	0.694,0.705	1.0,1.0	-0.3	TRUE	0.306	10.75	3
Carf	ENSMUSG00000026017.13	43949	mouse	fetalLiv	43949_3	43949_9	38366	chr1	+	60143993	60144156	60141334	60141568	60146108	60146172	33,53,57	7,0,0	58,70,71	0,0,0	212	49	0.0035971	0.0431201	0.521,1.0,1.0	1.0,1.0,1.0	-0.16	TRUE	0.479	25.3333	3
Carf	ENSMUSG00000026017.13	43949	mouse	thymocytes	43949_3	43949_9	24707	chr1	+	60143993	60144156	60141334	60141568	60146108	60146172	21,21	1,0	23,20	3,3	212	49	0.000842356	0.0295107	0.829,1.0	0.639,0.606	0.292	TRUE	0.394	11.25	3
ITPRID2	ENSG00000138434.17	43962	human	HEK293T	43962_2	43962_2	71271	chr2	+	181920596	181920662	181919295	181919446	181921947	181922412	95,91	14,5	97,130	2,5	141	75	0.0050414	0.079282	0.783,0.906	0.963,0.933	-0.103	FALSE	0.18	109.25	3
ITPRID2	ENSG00000138434.17	43962	human	k562	43962_2	43962_2	71858	chr2	+	181920596	181920662	181919295	181919446	181921947	181922412	80,73	7,17	93,82	2,1	165	99	4.41107e-06	0.000370536	0.873,0.72	0.965,0.98	-0.176	FALSE	0.26	88.5	3
ITPRID2	ENSG00000138434.17	43962	human	kcytes	43962_2	43962_2	74911	chr2	+	181920596	181920662	181919295	181919446	181921947	181922412	503,441	70,46	511,473	9,5	215	149	0	0	0.833,0.869	0.975,0.985	-0.129	FALSE	0.152	514.25	3
ABI2	ENSG00000138443.17	43966	human	HEK293T	43966_3	43966_3	59351	chr2	+	203411284	203411371	203402575	203402734	203416907	203417081	122,104	73,63	115,128	148,118	162	75	0.000637453	0.0183063	0.436,0.433	0.265,0.334	0.135	TRUE	0.171	209.75	3
ABI2	ENSG00000138443.17	43966	human	hepg2	43966_3	43966_3	53000	chr2	+	203411284	203411371	203402575	203402734	203416907	203417081	103,222	64,110	73,58	79,70	186	99	4.07326e-05	0.00253465	0.461,0.518	0.33,0.306	0.172	TRUE	0.212	194.75	3
Abi2	ENSMUSG00000026782.15	43966	mouse	actb_d1	43966_3	43966_5	23897	chr1	+	60464528	60464615	60453603	60453762	60470665	60470839	39,41,45	46,25,52	32,20,2	59,49,14	236	149	0.00100789	0.0152038	0.349,0.509,0.353	0.255,0.205,0.083	0.223	TRUE	0.426	70	3
SEC31A	ENSG00000138674.17	44005	human	bjFibro	44005_6	44005_6	18209	chr4	-	82830936	82830975	82828999	82829058	82842139	82842481	78,48	85,61	59,25	27,12	88	49	0.000188815	0.010908	0.338,0.305	0.549,0.537	-0.222	TRUE	0.244	98.75	3
SEC31A	ENSG00000138674.17	44005	human	hepg2	44005_6	44005_6	22186	chr4	-	82830936	82830975	82828999	82829058	82842139	82842481	122,234	121,207	127,124	31,36	138	99	4.50129e-12	2.64625e-09	0.42,0.448	0.746,0.712	-0.295	TRUE	0.326	250.5	3
SEC31A	ENSG00000138674.17	44005	human	lncap	44005_6	44005_6	20296	chr4	-	82830936	82830975	82828999	82829058	82842139	82842481	66,62	46,37	27,15	38,37	88	49	0.000103312	0.0120489	0.444,0.483	0.283,0.184	0.23	TRUE	0.299	82	3
RBM26	ENSG00000139746.16	44282	human	kcytes	44282_1	44282_1	66545	chr13	-	79353152	79353224	79344668	79344794	79354438	79354561	47,59	84,103	22,20	176,97	221	149	3.68148e-09	3.96068e-07	0.274,0.279	0.078,0.122	0.177	TRUE	0.201	152	3
Rbm26	ENSMUSG00000022119.15	44282	mouse	actb_d1	44282_1	44282_5	6275	chr14	-	105139090	105139162	105131881	105132007	105140315	105140438	120,183,125	175,321,318	90,96,41	298,268,213	221	149	8.38977e-06	0.000264095	0.316,0.278,0.209	0.169,0.195,0.115	0.108	TRUE	0.201	374.667	3
Rbm26	ENSMUSG00000022119.15	44282	mouse	fetalLiv	44282_1	44282_5	5544	chr14	-	105139090	105139162	105131881	105132007	105140315	105140438	177,140,184	89,87,170	133,112,181	254,185,214	121	49	7.64093e-08	7.00579e-06	0.446,0.395,0.305	0.175,0.197,0.255	0.173	TRUE	0.271	289	3
Ptgr2	ENSMUSG00000072946.12	44319	mouse	actb_d1	44319_6	44319_6	17516	chr12	+	84296227	84296356	84295216	84295335	84298010	84298202	30,75,58	183,238,251	194,208,163	95,54,20	278	149	0	0	0.081,0.144,0.11	0.523,0.674,0.814	-0.559	TRUE	0.733	240	3	Alt spliced in all mouse datasets but not in any human dataset
Ptgr2	ENSMUSG00000072946.12	44319	mouse	fetalLiv	44319_6	44319_6	15347	chr12	+	84296227	84296356	84295216	84295335	84298010	84298202	44,15,30	273,187,248	196,178,241	150,146,159	178	49	0	0	0.042,0.022,0.032	0.265,0.251,0.294	-0.238	TRUE	0.272	251.5	3	Alt spliced in all mouse datasets but not in any human dataset
Ptgr2	ENSMUSG00000072946.12	44319	mouse	thymocytes	44319_6	44319_6	9822	chr12	+	84296227	84296356	84295216	84295335	84298010	84298202	14,9	18,8	24,17	2,4	178	49	9.86838e-05	0.00638645	0.176,0.236	0.768,0.539	-0.448	TRUE	0.592	16.25	3	Alt spliced in all mouse datasets but not in any human dataset
BCAS3	ENSG00000141376.23	44503	human	hepg2	44503_6	44503_6	8436	chr17	+	61388617	61388708	61380505	61380571	61391976	61392273	7,15	3,8	0,2	3,4	190	99	0.000691569	0.0216613	0.549,0.494	0.0,0.207	0.418	TRUE	0.549	10.5	3
Bcas3	ENSMUSG00000059439.15	44503	mouse	actb_d1	44503_6	44503_10	41455	chr11	+	85822021	85822112	85813999	85814065	85825201	85825390	12,31,25	0,2,1	20,13,18	0,8,8	240	149	0.000614583	0.010127	1.0,0.906,0.939	1.0,0.502,0.583	0.253	TRUE	0.498	22	3
Bcas3	ENSMUSG00000059439.15	44503	mouse	fetalLiv	44503_6	44503_10	36052	chr11	+	85822021	85822112	85813999	85814065	85825201	85825390	33,29,38	0,0,0	24,20,33	0,0,7	140	49	0.00166009	0.023636	1.0,1.0,1.0	1.0,1.0,0.623	0.126	TRUE	0.377	16.5	3
ABL2	ENSG00000143322.22	44796	human	hepg2	44796_1	44796_1	100012	chr1	-	179110574	179110845	179110281	179110455	179112308	179112398	0,3	8,30	11,2	8,10	370	99	0.000479133	0.0167693	0.0,0.026	0.269,0.051	-0.147	TRUE	0.269	16.25	3
ABL2	ENSG00000143322.22	44796	human	k562	44796_1	44796_1	116942	chr1	-	179110574	179110845	179110281	179110455	179112308	179112398	14,12	55,36	26,24	23,20	370	99	6.06654e-06	0.000484047	0.064,0.082	0.232,0.243	-0.164	TRUE	0.179	42	3
ABL2	ENSG00000143322.22	44796	human	kcytes	44796_1	44796_1	125299	chr1	-	179110574	179110845	179110281	179110455	179112308	179112398	2,4	84,90	93,99	85,44	420	149	0	0	0.008,0.016	0.28,0.444	-0.35	TRUE	0.436	106	3
Ubap2l	ENSMUSG00000042520.16	44864	mouse	actb_d1	44864_11	44864_11	22638	chr3	-	90001817	90001868	90000812	90000991	90002278	90002476	8,22,26	77,366,275	20,55,12	39,55,5	200	149	2.74403e-12	2.52246e-10	0.072,0.043,0.066	0.276,0.427,0.641	-0.388	TRUE	0.598	159.667	3	Alt spliced in all mouse datasets but not in any human dataset
Ubap2l	ENSMUSG00000042520.16	44864	mouse	fetalLiv	44864_11	44864_11	19649	chr3	-	90001817	90001868	90000812	90000991	90002278	90002476	34,81,46	178,151,197	124,109,101	119,104,112	100	49	1.83076e-13	7.49002e-11	0.086,0.208,0.103	0.338,0.339,0.306	-0.195	TRUE	0.253	219	3	Alt spliced in all mouse datasets but not in any human dataset
Ubap2l	ENSMUSG00000042520.16	44864	mouse	thymocytes	44864_11	44864_11	12600	chr3	-	90001817	90001868	90000812	90000991	90002278	90002476	4,0	37,37	4,9	12,20	100	49	0.000182557	0.0100277	0.05,0.0	0.14,0.181	-0.136	TRUE	0.181	30.75	3	Alt spliced in all mouse datasets but not in any human dataset
TEX261	ENSG00000144043.13	44962	human	HEK293T	44962_1	44962_1	33205	chr2	-	70991829	70991983	70989576	70989816	70993695	70993775	350,228	14,13	269,319	25,41	229	75	0.000331675	0.0114066	0.891,0.852	0.779,0.718	0.123	TRUE	0.173	210.25	3
TEX261	ENSG00000144043.13	44962	human	k562	44962_1	44962_1	33533	chr2	-	70991829	70991983	70989576	70989816	70993695	70993775	463,436	56,39	408,425	82,77	253	99	0.000408913	0.0137846	0.764,0.814	0.661,0.684	0.116	TRUE	0.153	388.75	3
TEX261	ENSG00000144043.13	44962	human	kcytes	44962_1	44962_1	35095	chr2	-	70991829	70991983	70989576	70989816	70993695	70993775	407,461	36,41	300,271	84,46	303	149	6.31744e-06	0.000250848	0.848,0.847	0.637,0.743	0.157	TRUE	0.211	405	3
GOLGA4	ENSG00000144674.19	45050	human	HEK293T	45050_2	45050_2	32252	chr3	+	37286013	37286061	37281957	37282272	37289234	37289291	102,61	8,1	40,47	9,24	123	75	5.51826e-06	0.000457124	0.886,0.974	0.73,0.544	0.293	TRUE	0.43	73	3
GOLGA4	ENSG00000144674.19	45050	human	k562	45050_2	45050_2	32561	chr3	+	37286013	37286061	37281957	37282272	37289234	37289291	211,220	22,44	69,64	37,48	147	99	9.70717e-10	2.81535e-07	0.866,0.771	0.557,0.473	0.303	TRUE	0.393	178.75	3
GOLGA4	ENSG00000144674.19	45050	human	kcytes	45050_2	45050_2	34186	chr3	+	37286013	37286061	37281957	37282272	37289234	37289291	185,191	8,19	153,144	32,23	197	149	0.000201649	0.00421239	0.946,0.884	0.783,0.826	0.111	TRUE	0.163	188.75	3
GOLGA4	ENSG00000144674.19	45050	human	hepg2	45050_5	45050_5	28623	chr3	+	37361242	37361305	37355100	37355187	37366079	37366669	105,180	86,134	41,32	65,61	162	99	3.82755e-05	0.00240849	0.427,0.451	0.278,0.243	0.178	TRUE	0.208	176	3
GOLGA4	ENSG00000144674.19	45050	human	kcytes	45050_5	45050_5	34196	chr3	+	37361242	37361305	37355100	37355187	37366079	37366669	230,202	132,117	99,90	210,165	212	149	9.99201e-16	3.49979e-13	0.55,0.548	0.249,0.277	0.286	TRUE	0.301	311.25	3
GOLGA4	ENSG00000144674.19	45050	human	lncap	45050_5	45050_5	26276	chr3	+	37361242	37361305	37355100	37355187	37366079	37366669	105,82	3,2	84,71	11,6	112	49	0.00155397	0.0723932	0.939,0.947	0.77,0.838	0.139	TRUE	0.177	75.75	3
Uba3	ENSMUSG00000030061.16	45060	mouse	actb_d1	45060_6	45060_6	24416	chr6	-	97205305	97205347	97203473	97203594	97205532	97205647	37,66,48	3,18,8	40,49,13	2,4,0	191	149	0.00157993	0.0221137	0.906,0.741,0.824	0.94,0.905,1.0	-0.125	TRUE	0.259	48	3	Alt spliced in all mouse datasets but not in any human dataset
Uba3	ENSMUSG00000030061.16	45060	mouse	fetalLiv	45060_6	45060_6	21145	chr6	-	97205305	97205347	97203473	97203594	97205532	97205647	165,114,277	30,31,40	368,297,283	27,33,26	91	49	0.000159111	0.00368466	0.748,0.664,0.789	0.88,0.829,0.854	-0.121	TRUE	0.216	271.167	3	Alt spliced in all mouse datasets but not in any human dataset
Uba3	ENSMUSG00000030061.16	45060	mouse	thymocytes	45060_6	45060_6	13630	chr6	-	97205305	97205347	97203473	97203594	97205532	97205647	23,15	0,0	18,14	1,4	91	49	0.000850471	0.02962	1.0,1.0	0.906,0.653	0.22	TRUE	0.347	17.75	3	Alt spliced in all mouse datasets but not in any human dataset
TBCK	ENSG00000145348.17	45136	human	hepg2	45136_1	45136_1	102203	chr4	-	106242940	106243024	106242469	106242569	106244625	106244764	1,17	63,125	23,10	29,22	183	99	5.14353e-08	9.08417e-06	0.009,0.069	0.3,0.197	-0.209	TRUE	0.291	72.5	3
TBCK	ENSG00000145348.17	45136	human	k562	45136_1	45136_1	120174	chr4	-	106242940	106243024	106242469	106242569	106244625	106244764	6,6	43,47	18,8	12,16	183	99	4.94045e-05	0.00266308	0.07,0.065	0.448,0.213	-0.263	TRUE	0.383	39	3
TBCK	ENSG00000145348.17	45136	human	kcytes	45136_1	45136_1	129129	chr4	-	106242940	106243024	106242469	106242569	106244625	106244764	5,2	29,38	2,9	8,7	233	149	0.00511729	0.0495652	0.099,0.033	0.138,0.451	-0.228	TRUE	0.418	25	3
TBCK	ENSG00000145348.17	45136	human	hepg2	45136_2	45136_2	102202	chr4	-	106242901	106243024	106242469	106242569	106244625	106244764	4,9	63,125	18,13	29,22	222	99	1.51664e-09	4.35157e-07	0.028,0.031	0.217,0.209	-0.183	TRUE	0.189	70.75	3
TBCK	ENSG00000145348.17	45136	human	k562	45136_2	45136_2	120173	chr4	-	106242901	106243024	106242469	106242569	106244625	106244764	6,6	43,47	18,11	12,16	222	99	1.6033e-06	0.000157654	0.059,0.054	0.401,0.235	-0.262	TRUE	0.347	39.75	3
TBCK	ENSG00000145348.17	45136	human	kcytes	45136_2	45136_2	129128	chr4	-	106242901	106243024	106242469	106242569	106244625	106244764	5,3	29,38	7,5	8,7	272	149	0.000536699	0.00903841	0.086,0.041	0.324,0.281	-0.239	TRUE	0.283	25.5	3
CBR4	ENSG00000145439.12	45154	human	hepg2	45154_1	45154_1	96119	chr4	-	168998201	168998285	168987589	168990328	169002070	169002205	27,89	49,79	23,12	57,48	183	99	0.00123606	0.0328738	0.23,0.379	0.179,0.119	0.155	FALSE	0.26	96	3
CBR4	ENSG00000145439.12	45154	human	kcytes	45154_1	45154_1	117857	chr4	-	168998201	168998285	168987589	168990328	169002070	169002205	55,61	32,41	7,6	66,46	233	149	0	0	0.524,0.488	0.064,0.077	0.435	FALSE	0.46	78.5	3
CBR4	ENSG00000145439.12	45154	human	lncap	45154_1	45154_1	85290	chr4	-	168998201	168998285	168987589	168990328	169002070	169002205	86,59	71,46	34,45	52,82	133	49	0.000420146	0.0309869	0.309,0.321	0.194,0.168	0.134	FALSE	0.153	118.75	3
PPIP5K2	ENSG00000145725.21	45185	human	HEK293T	45185_2	45185_2	23121	chr5	+	103186319	103186439	103184671	103184744	103190841	103190982	34,33	19,22	8,12	51,35	195	75	2.64024e-10	9.08008e-08	0.408,0.366	0.057,0.117	0.3	TRUE	0.351	50.25	3
PPIP5K2	ENSG00000145725.21	45185	human	kcytes	45185_2	45185_2	24367	chr5	+	103186319	103186439	103184671	103184744	103190841	103190982	39,46	48,53	10,12	73,36	269	149	4.3401e-07	2.59001e-05	0.31,0.325	0.071,0.156	0.204	TRUE	0.254	79.25	3
Ppip5k2	ENSMUSG00000040648.14	45185	mouse	actb_d1	45185_2	45185_7	22053	chr1	-	97717441	97717561	97713003	97713144	97719833	97719906	77,63,65	170,243,208	16,11,4	239,178,134	269	149	0	0	0.201,0.126,0.148	0.036,0.033,0.016	0.13	TRUE	0.185	231.667	3
FBXO38	ENSG00000145868.17	45213	human	k562	45213_4	45213_4	122223	chr5	+	148415240	148415387	148414135	148414306	148415927	148416070	5,4	59,69	16,18	36,20	246	99	2.00603e-08	3.58616e-06	0.033,0.023	0.152,0.266	-0.181	TRUE	0.243	56.75	3
FBXO38	ENSG00000145868.17	45213	human	kcytes	45213_4	45213_4	131554	chr5	+	148415240	148415387	148414135	148414306	148415927	148416070	2,4	51,61	27,41	25,34	296	149	0	0	0.019,0.032	0.352,0.378	-0.339	TRUE	0.359	61.25	3
FBXO38	ENSG00000145868.17	45213	human	lncap	45213_4	45213_4	90107	chr5	+	148415240	148415387	148414135	148414306	148415927	148416070	13,6	46,36	15,26	16,8	196	49	1.03313e-05	0.00199552	0.066,0.04	0.19,0.448	-0.266	TRUE	0.408	41.5	3
ZNF92	ENSG00000146757.14	45337	human	HEK293T	45337_1	45337_1	90168	chr7	+	65387901	65388028	65373798	65374000	65388805	65388901	67,36	4,3	44,75	0,0	202	75	0.000324997	0.0112535	0.861,0.817	1.0,1.0	-0.161	FALSE	0.183	40.25	3
ZNF92	ENSG00000146757.14	45337	human	k562	45337_1	45337_1	91268	chr7	+	65387901	65388028	65373798	65374000	65388805	65388901	124,116	8,8	131,104	3,0	226	99	0.000500651	0.0160177	0.872,0.864	0.95,1.0	-0.107	FALSE	0.136	112	3
ZNF92	ENSG00000146757.14	45337	human	kcytes	45337_1	45337_1	94603	chr7	+	65387901	65388028	65373798	65374000	65388805	65388901	17,22	6,2	15,14	0,0	276	149	3.50148e-05	0.00103451	0.605,0.856	1.0,1.0	-0.27	FALSE	0.395	18.75	3
KDM6A	ENSG00000147050.17	45369	human	HEK293T	45369_3	45369_3	95682	chrX	+	45062646	45062748	45061323	45061419	45063421	45063817	37,26	25,15	12,21	36,28	177	75	0.000436634	0.0138833	0.385,0.423	0.124,0.241	0.222	TRUE	0.299	46	3
KDM6A	ENSG00000147050.17	45369	human	hepg2	45369_3	45369_3	85700	chrX	+	45062646	45062748	45061323	45061419	45063421	45063817	10,27	20,37	17,19	11,8	201	99	0.00358254	0.0691566	0.198,0.264	0.432,0.539	-0.255	TRUE	0.341	36.25	3
KDM6A	ENSG00000147050.17	45369	human	kcytes	45369_3	45369_3	100504	chrX	+	45062646	45062748	45061323	45061419	45063421	45063817	141,130	37,54	105,70	82,46	251	149	0.000289872	0.00558731	0.693,0.588	0.432,0.475	0.187	TRUE	0.261	166.25	3
OGT	ENSG00000147162.15	45452	human	HEK293T	45452_1	45452_1	965	chrX	+	71546343	71546496	71544566	71544635	71547906	71548023	137,78	57,49	96,146	28,31	228	75	0.00191481	0.0403313	0.442,0.344	0.53,0.608	-0.176	FALSE	0.264	47.25	3
OGT	ENSG00000147162.15	45452	human	bjFibro	45452_1	45452_1	704	chrX	+	71546343	71546496	71544566	71544635	71547906	71548023	3,3	21,17	13,11	16,13	202	49	0.000259652	0.0137518	0.033,0.041	0.165,0.17	-0.131	FALSE	0.137	17.5	3
OGT	ENSG00000147162.15	45452	human	hepg2	45452_1	45452_1	816	chrX	+	71546343	71546496	71544566	71544635	71547906	71548023	79,208	24,45	180,147	21,12	252	99	0.000297107	0.0119	0.564,0.645	0.771,0.828	-0.195	FALSE	0.264	27.5	3
DIAPH2	ENSG00000147202.19	45459	human	HEK293T	45459_2	45459_2	99989	chrX	+	96763099	96763120	96758153	96758258	96881578	96881718	45,30	8,2	23,30	8,26	96	75	0.000705469	0.0196773	0.815,0.921	0.692,0.474	0.285	TRUE	0.447	43	3
DIAPH2	ENSG00000147202.19	45459	human	kcytes	45459_2	45459_2	105695	chrX	+	96763099	96763120	96758153	96758258	96881578	96881718	32,23	2,0	7,13	2,4	170	149	0.00279795	0.0315409	0.933,1.0	0.754,0.74	0.22	TRUE	0.26	20.75	3
Diaph2	ENSMUSG00000034480.18	45459	mouse	actb_d1	45459_2	45459_4	463	chrX	+	129825926	129825947	129821238	129821343	129902899	129903039	34,64,112	2,8,8	23,64,29	7,8,14	170	149	0.00183387	0.0250567	0.937,0.875,0.925	0.742,0.875,0.645	0.158	TRUE	0.292	62.1667	3
DOCK11	ENSG00000147251.16	45467	human	HEK293T	45467_1	45467_1	46018	chrX	+	118616201	118616240	118615599	118615711	118618549	118618728	39,32	23,33	4,9	18,38	114	75	1.92566e-06	0.000191483	0.527,0.389	0.128,0.135	0.327	TRUE	0.399	49	3
DOCK11	ENSG00000147251.16	45467	human	k562	45467_1	45467_1	46285	chrX	+	118616201	118616240	118615599	118615711	118618549	118618728	139,123	111,167	29,31	102,94	138	99	5.13315e-07	5.91554e-05	0.473,0.346	0.169,0.191	0.229	TRUE	0.304	199	3
Dock11	ENSMUSG00000031093.14	45467	mouse	actb_d1	45467_1	45467_3	28311	chrX	+	36009942	36009981	36009338	36009450	36011631	36011810	126,210,204	243,315,292	3,13,9	91,49,53	188	149	2.82974e-12	2.59051e-10	0.291,0.346,0.356	0.025,0.174,0.119	0.225	TRUE	0.331	268	3
HMBOX1	ENSG00000147421.18	45485	human	k562	45485_3	45485_3	76967	chr8	+	29049289	29049361	29048956	29049048	29051017	29051549	49,56	21,19	32,52	2,9	171	99	0.00279096	0.0555644	0.575,0.631	0.903,0.77	-0.234	TRUE	0.328	60	3
HMBOX1	ENSG00000147421.18	45485	human	kcytes	45485_3	45485_3	79832	chr8	+	29049289	29049361	29048956	29049048	29051017	29051549	1,12	9,6	35,27	11,3	221	149	0.00636363	0.0586469	0.07,0.574	0.682,0.859	-0.449	TRUE	0.789	26	3
Hmbox1	ENSMUSG00000021972.14	45485	mouse	fetalLiv	45485_3	45485_12	34603	chr14	-	64825298	64825370	64823168	64823698	64825600	64825692	5,14,3	34,14,66	22,26,16	25,17,29	121	49	0.000100599	0.0025506	0.056,0.288,0.018	0.263,0.382,0.183	-0.155	TRUE	0.364	40.5	3
DOCK5	ENSG00000147459.18	45493	human	HEK293T	45493_2	45493_2	125531	chr8	+	25409969	25410202	25408801	25408940	25411193	25411878	27,19	2,3	18,19	1,0	308	75	0.00392909	0.0665174	0.767,0.607	0.814,1.0	-0.22	FALSE	0.393	17.25	3
DOCK5	ENSG00000147459.18	45493	human	hepg2	45493_2	45493_2	109623	chr8	+	25409969	25410202	25408801	25408940	25411193	25411878	60,73	5,3	58,49	1,0	332	99	0.000962411	0.0274823	0.782,0.879	0.945,1.0	-0.142	FALSE	0.218	43	3
DOCK5	ENSG00000147459.18	45493	human	lncap	45493_2	45493_2	93672	chr8	+	25409969	25410202	25408801	25408940	25411193	25411878	98,78	0,0	95,115	0,6	282	49	0.00122002	0.0622569	1.0,1.0	1.0,0.769	0.115	FALSE	0.231	41.5	3
MTDH	ENSG00000147649.10	45521	human	HEK293T	45521_3	45521_3	48392	chr8	+	97699753	97699852	97690951	97691188	97706625	97706750	561,499	73,72	214,244	61,61	174	75	7.73617e-05	0.0037948	0.768,0.749	0.602,0.633	0.141	TRUE	0.166	406.25	3
MTDH	ENSG00000147649.10	45521	human	k562	45521_3	45521_3	48694	chr8	+	97699753	97699852	97690951	97691188	97706625	97706750	400,356	43,48	247,266	73,61	198	99	1.10485e-05	0.000798644	0.823,0.788	0.628,0.686	0.148	TRUE	0.195	369	3
MTDH	ENSG00000147649.10	45521	human	kcytes	45521_3	45521_3	50882	chr8	+	97699753	97699852	97690951	97691188	97706625	97706750	633,600	20,26	474,339	70,32	248	149	2.71919e-09	3.04497e-07	0.95,0.933	0.803,0.864	0.108	TRUE	0.147	548.5	3
ADD3	ENSG00000148700.15	45671	human	HEK293T	45671_1	45671_1	72678	chr10	+	110132304	110132400	110130362	110130486	110133325	110135565	131,138	41,62	200,256	22,33	171	75	9.91005e-08	1.63931e-05	0.584,0.494	0.799,0.773	-0.247	TRUE	0.305	187	3
ADD3	ENSG00000148700.15	45671	human	hepg2	45671_1	45671_1	65236	chr10	+	110132304	110132400	110130362	110130486	110133325	110135565	82,137	80,147	83,80	31,29	195	99	2.48121e-07	3.62776e-05	0.342,0.321	0.576,0.583	-0.248	TRUE	0.262	167	3
Add3	ENSMUSG00000025026.15	45671	mouse	fetalLiv	45671_1	45671_4	971	chr19	+	53244309	53244405	53242503	53242627	53244997	53246940	270,286,329	50,71,73	429,289,398	25,37,29	145	49	1.76112e-08	1.98554e-06	0.646,0.576,0.604	0.853,0.725,0.823	-0.192	TRUE	0.277	271.833	3
PPRC1	ENSG00000148840.11	45689	human	hepg2	45689_4	45689_4	55894	chr10	+	102144249	102144307	102143044	102143098	102146671	102147392	16,24	1,4	13,12	0,0	157	99	0.00299841	0.0611969	0.91,0.791	1.0,1.0	-0.149	TRUE	0.209	17.5	3
PPRC1	ENSG00000148840.11	45689	human	k562	45689_4	45689_4	62863	chr10	+	102144249	102144307	102143044	102143098	102146671	102147392	26,27	1,3	19,24	8,8	157	99	0.00114746	0.0295986	0.943,0.85	0.6,0.654	0.269	TRUE	0.343	28.5	3
PPRC1	ENSG00000148840.11	45689	human	kcytes	45689_4	45689_4	65569	chr10	+	102144249	102144307	102143044	102143098	102146671	102147392	60,76	0,0	62,41	4,5	207	149	0.000151349	0.00337127	1.0,1.0	0.918,0.855	0.113	TRUE	0.145	62	3
LIN7C	ENSG00000148943.12	45699	human	HEK293T	45699_2	45699_2	130767	chr11	-	27506316	27506492	27501801	27501920	27506715	27506769	3,2	19,21	9,10	2,2	251	75	1.20145e-09	3.50529e-07	0.045,0.028	0.573,0.599	-0.549	FALSE	0.571	17	3
LIN7C	ENSG00000148943.12	45699	human	hepg2	45699_2	45699_2	114091	chr11	-	27506316	27506492	27501801	27501920	27506715	27506769	4,2	26,65	10,4	3,1	275	99	2.88169e-10	1.0533e-07	0.052,0.011	0.545,0.59	-0.536	FALSE	0.579	28.75	3
LIN7C	ENSG00000148943.12	45699	human	k562	45699_2	45699_2	136507	chr11	-	27506316	27506492	27501801	27501920	27506715	27506769	1,2	47,36	13,9	11,5	275	99	6.1201e-12	3.03273e-09	0.008,0.02	0.298,0.393	-0.332	FALSE	0.385	31	3
CSTPP1	ENSG00000149179.14	45721	human	HEK293T	45721_1	45721_1	53045	chr11	+	47137315	47137560	47052387	47052518	47137644	47137729	8,7	23,42	17,30	23,18	320	75	1.52778e-05	0.00104206	0.075,0.038	0.148,0.281	-0.158	FALSE	0.243	32.75	3
CSTPP1	ENSG00000149179.14	45721	human	kcytes	45721_1	45721_1	55913	chr11	+	47137315	47137560	47052387	47052518	47137644	47137729	0,2	69,68	34,17	48,40	394	149	8.88178e-16	3.1287e-13	0.0,0.011	0.211,0.138	-0.169	FALSE	0.211	68.75	3
CSTPP1	ENSG00000149179.14	45721	human	lncap	45721_1	45721_1	43291	chr11	+	47137315	47137560	47052387	47052518	47137644	47137729	31,33	50,34	51,62	22,32	294	49	5.28396e-05	0.00726922	0.094,0.139	0.279,0.244	-0.145	FALSE	0.185	45.25	3
TIRAP	ENSG00000150455.15	45853	human	hepg2	45853_2	45853_2	80668	chr11	+	126289664	126289817	126283117	126283153	126290461	126290585	14,9	11,2	19,8	0,0	252	99	2.5361e-07	3.66447e-05	0.333,0.639	1.0,1.0	-0.514	FALSE	0.667	10.5	3
TIRAP	ENSG00000150455.15	45853	human	k562	45853_2	45853_2	91412	chr11	+	126289664	126289817	126283117	126283153	126290461	126290585	13,7	9,8	32,12	2,4	252	99	0.00292796	0.0574418	0.362,0.256	0.863,0.541	-0.393	FALSE	0.607	16.5	3
TIRAP	ENSG00000150455.15	45853	human	kcytes	45853_2	45853_2	94747	chr11	+	126289664	126289817	126283117	126283153	126290461	126290585	8,11	7,6	24,9	0,3	302	149	0.00334666	0.0360865	0.361,0.475	1.0,0.597	-0.381	FALSE	0.639	17	3
TIRAP	ENSG00000150455.15	45853	human	hepg2	45853_3	45853_3	80669	chr11	+	126289664	126289833	126283000	126283153	126290461	126290585	16,10	11,2	20,14	0,0	268	99	2.00825e-07	3.0365e-05	0.35,0.649	1.0,1.0	-0.5	FALSE	0.65	12	3
TIRAP	ENSG00000150455.15	45853	human	k562	45853_3	45853_3	91413	chr11	+	126289664	126289833	126283000	126283153	126290461	126290585	15,5	9,8	35,19	2,4	268	99	0.000280742	0.0103996	0.381,0.188	0.866,0.637	-0.467	FALSE	0.678	17.75	3
TIRAP	ENSG00000150455.15	45853	human	kcytes	45853_3	45853_3	94749	chr11	+	126289664	126289833	126283000	126283153	126290461	126290585	3,15	7,6	21,16	0,3	318	149	0.000773408	0.0119014	0.167,0.539	1.0,0.714	-0.504	FALSE	0.833	17	3
MIA2	ENSG00000150527.18	45861	human	HEK293T	45861_2	45861_2	47807	chr14	+	39320927	39321056	39319208	39319291	39326863	39327022	85,74	36,25	30,25	36,32	204	75	2.37611e-06	0.000228777	0.465,0.521	0.235,0.223	0.264	TRUE	0.298	61.25	3
MIA2	ENSG00000150527.18	45861	human	hepg2	45861_2	45861_2	42579	chr14	+	39320927	39321056	39319208	39319291	39326863	39327022	466,898	133,196	224,174	114,87	228	99	9.64361e-07	0.000115817	0.603,0.665	0.46,0.465	0.171	TRUE	0.205	492.75	3
[truncated: 20,384 more rows]
